# Supplementary material for: Integrative genomics sheds light on the immunogenetics of tuberculosis in cattle
Source: Commun Biol. 2025 Mar 24;8:479. doi: 10.1038/s42003-025-07846-x (PMC11933339; doi:10.1038/s42003-025-07846-x)
Supplement: Supplementary file 4 — Supplementary Data 2 [file 42003_2025_7846_MOESM4_ESM.xlsx]

## Sheet: Fig 2a
Sample_ID	Admxiture Component 1	Admixture Component 2	Experimental Group
C001	0.927389	0.072611	bTB-
C002	0.99999	1e-05	bTB-
C003	0.590744	0.409256	bTB-
C004	0.655212	0.344788	bTB-
C005	0.967563	0.032437	bTB-
C006	0.99999	1e-05	bTB-
C007	0.99999	1e-05	bTB-
C008	0.899295	0.100705	bTB-
C009	0.99999	1e-05	bTB-
C010	0.970828	0.029172	bTB-
C011	0.99999	1e-05	bTB-
C012	0.99999	1e-05	bTB-
C013	0.99999	1e-05	bTB-
C014	0.904426	0.095574	bTB-
C015	0.748886	0.251114	bTB-
C016	0.799815	0.200185	bTB-
C017	0.555214	0.444786	bTB-
C018	0.80894	0.19106	bTB-
C019	0.99999	1e-05	bTB-
C020	0.936957	0.063043	bTB-
C021	0.638397	0.361603	bTB-
C022	0.706521	0.293479	bTB-
C023	0.979517	0.020483	bTB-
C024	0.973824	0.026176	bTB-
C025	0.729913	0.270087	bTB-
C026	0.99999	1e-05	bTB-
C027	0.727366	0.272634	bTB-
C028	0.884714	0.115286	bTB-
C029	0.748432	0.251568	bTB-
C030	0.635991	0.364009	bTB-
C031	0.379319	0.620681	bTB-
C033	0.75729	0.24271	bTB-
C034	0.598072	0.401928	bTB-
C035	0.7254	0.2746	bTB-
C036	0.660789	0.339211	bTB-
C037	0.630673	0.369327	bTB-
C038	0.722265	0.277735	bTB-
C039	0.711512	0.288488	bTB-
C040	0.672405	0.327595	bTB-
C041	0.702155	0.297845	bTB-
C042	0.767973	0.232027	bTB-
C043	0.80338	0.19662	bTB-
C044	0.771393	0.228607	bTB-
C045	0.168172	0.831828	bTB-
C046	0.132676	0.867324	bTB-
C047	0.235015	0.764985	bTB-
C048	0.008989	0.991011	bTB-
C049	0.09105	0.90895	bTB-
C050	0.246764	0.753236	bTB-
C051	0.264054	0.735946	bTB-
C052	0.034048	0.965952	bTB-
C053	0.100598	0.899402	bTB-
C054	0.136356	0.863644	bTB-
C055	0.205028	0.794972	bTB-
C056	0.235329	0.764671	bTB-
C057	0.243169	0.756831	bTB-
C058	0.20234	0.79766	bTB-
C059	0.199636	0.800364	bTB-
C060	0.196326	0.803674	bTB-
C061	0.218775	0.781225	bTB-
C062	0.094908	0.905092	bTB-
C063	0.780291	0.219709	bTB-
C064	0.59439	0.40561	bTB-
T001	0.243837	0.756163	bTB+
T002	0.333853	0.666147	bTB+
T003	0.246746	0.753254	bTB+
T004	0.323024	0.676976	bTB+
T005	0.513592	0.486408	bTB+
T006	0.283859	0.716141	bTB+
T007	0.355971	0.644029	bTB+
T008	0.338516	0.661484	bTB+
T009	0.258569	0.741431	bTB+
T010	0.804319	0.195681	bTB+
T011	0.191476	0.808524	bTB+
T013	0.593945	0.406055	bTB+
T014	0.590954	0.409046	bTB+
T015	0.605508	0.394492	bTB+
T016	0.422288	0.577712	bTB+
T017	0.273365	0.726635	bTB+
T018	0.292987	0.707013	bTB+
T019	0.271209	0.728791	bTB+
T020	0.188029	0.811971	bTB+
T022	0.214416	0.785584	bTB+
T023	0.321919	0.678081	bTB+
T024	0.227662	0.772338	bTB+
T026	0.332932	0.667068	bTB+
T028	0.294322	0.705678	bTB+
T029	0.286395	0.713605	bTB+
T030	0.322408	0.677592	bTB+
T031	0.32653	0.67347	bTB+
T032	0.283282	0.716718	bTB+
T033	0.347695	0.652305	bTB+
T034	0.567309	0.432691	bTB+
T035	0.508383	0.491617	bTB+
T036	0.185753	0.814247	bTB+
T037	0.488104	0.511896	bTB+
T038	0.310891	0.689109	bTB+
T039	0.344711	0.655289	bTB+
T040	0.321507	0.678493	bTB+
T041	0.145367	0.854633	bTB+
T042	0.678231	0.321769	bTB+
T043	0.12701	0.87299	bTB+
T044	0.148522	0.851478	bTB+
T045	0.140659	0.859341	bTB+
T046	0.132722	0.867278	bTB+
T047	0.197582	0.802418	bTB+
T048	0.16828	0.83172	bTB+
T049	0.309466	0.690534	bTB+
T050	0.223127	0.776873	bTB+
T051	0.287257	0.712743	bTB+
T052	0.159187	0.840813	bTB+
T053	0.232112	0.767888	bTB+
T054	0.327029	0.672971	bTB+
T055	0.269486	0.730514	bTB+
T056	0.597913	0.402087	bTB+
T057	0.636601	0.363399	bTB+
T058	0.346703	0.653297	bTB+
T059	0.341911	0.658089	bTB+
T060	1e-05	0.99999	bTB+
T061	0.138352	0.861648	bTB+
T062	0.042159	0.957841	bTB+
T063	0.036355	0.963645	bTB+
T064	0.11138	0.88862	bTB+

## Sheet: Fig 2b
Sample_ID	Admxiture Component 1	PC1	PC2	Experimental Group	Holstein %
C001	0.927389	0.130258	-0.169238	Control	90.63
C002	0.99999	0.152233	-0.162799	Control	84.38
C003	0.590744	0.0389806	-0.0539594	Control	87.5
C004	0.655212	0.0569745	-0.0457253	Control	90.63
C005	0.967563	0.139566	-0.151058	Control	93.75
C006	0.99999	0.153098	-0.17819	Control	90.63
C007	0.99999	0.153137	-0.174771	Control	84.38
C008	0.899295	0.122592	-0.180692	Control	87.5
C009	0.99999	0.146221	-0.181211	Control	96.88
C010	0.970828	0.138116	-0.17377	Control	90.63
C011	0.99999	0.166873	0.191439	Control	81.25
C012	0.99999	0.163635	0.173607	Control	78.13
C013	0.99999	0.169378	0.188401	Control	71.88
C014	0.904426	0.138493	0.20479	Control	68.75
C015	0.748886	0.0848905	-0.0233143	Control	75
C016	0.799815	0.0966492	-0.0635012	Control	87.5
C017	0.555214	0.0305913	0.0269185	Control	81.25
C018	0.80894	0.099948	-0.0300725	Control	78.13
C019	0.99999	0.161992	0.184838	Control	78.13
C020	0.936957	0.141566	0.174497	Control	75
C021	0.638397	0.0559867	0.056787	Control	78.13
C022	0.706521	0.0729962	-0.0142857	Control	90.63
C023	0.979517	0.152432	0.179353	Control	68.75
C024	0.973824	0.151541	0.205327	Control	78.13
C025	0.729913	0.0783287	-0.00344616	Control	68.75
C026	0.99999	0.168015	0.212368	Control	78.13
C027	0.727366	0.0782507	-0.0223358	Control	84.38
C028	0.884714	0.130354	0.198084	Control
C029	0.748432	0.0827345	-0.041277	Control	68.75
C030	0.635991	0.0522669	-0.0288641	Control	87.5
C031	0.379319	-0.0261951	-0.0337299	Control	50
C033	0.75729	0.0891116	0.0453694	Control	78.13
C034	0.598072	0.0421039	-0.0166121	Control	93.75
C035	0.7254	0.0765219	-0.00205301	Control	75
C036	0.660789	0.0612439	-0.00374023	Control	90.63
C037	0.630673	0.0518852	-0.0353781	Control
C038	0.722265	0.0763039	-0.0323509	Control
C039	0.711512	0.0733984	-0.0168515	Control
C040	0.672405	0.0635711	-0.047088	Control
C041	0.702155	0.0706079	-0.0584613	Control
C042	0.767973	0.0861559	-0.0750344	Control
C043	0.80338	0.0950152	-0.0720582	Control
C044	0.771393	0.0878811	-0.084184	Control
C045	0.168172	-0.0921737	0.0530936	Control	28.13
C046	0.132676	-0.10188	0.0764776	Control	34.38
C047	0.235015	-0.0709577	0.040993	Control	46.88
C048	0.008989	-0.14018	0.0345726	Control	0
C049	0.09105	-0.117081	0.0630247	Control	46.88
C050	0.246764	-0.0679628	0.103791	Control	46.88
C051	0.264054	-0.0629902	0.0672756	Control	34.38
C052	0.034048	-0.133386	0.0534888	Control	31.25
C053	0.100598	-0.11441	0.047917	Control	40.63
C054	0.136356	-0.102457	0.076773	Control	46.88
C055	0.205028	-0.0794451	0.0522022	Control	40.63
C056	0.235329	-0.0722132	0.0538439	Control	40.63
C057	0.243169	-0.0697369	0.0500782	Control	50
C058	0.20234	-0.0808372	0.0544658	Control	43.75
C059	0.199636	-0.0826785	0.0518849	Control	43.75
C060	0.196326	-0.0829954	0.0817259	Control	46.88
C061	0.218775	-0.0764263	0.0361167	Control	46.88
C062	0.094908	-0.116641	0.0506902	Control	15.63
C063	0.780291	0.089519	-0.0860464	Control
C064	0.59439	0.0422119	0.0364127	Control
T001	0.243837	-0.0644501	-0.142685	Infected	21.88
T002	0.333853	-0.0393765	-0.0119839	Infected	25
T003	0.246746	-0.0626016	-0.148627	Infected	43.75
T004	0.323024	-0.0392447	-0.160131	Infected	34.38
T005	0.513592	0.0176446	0.0315914	Infected	28.13
T006	0.283859	-0.0551277	0.0246715	Infected	50
T007	0.355971	-0.0316472	-0.0105246	Infected	56.25
T008	0.338516	-0.0349897	-0.159224	Infected	34.38
T009	0.258569	-0.0583232	-0.159869	Infected	28.13
T010	0.804319	0.112529	0.220745	Infected	65.63
T011	0.191476	-0.0899733	-0.008278	Infected	25
T013	0.593945	0.0420787	0.00430407	Infected	71.88
T014	0.590954	0.0396244	0.00143249	Infected	68.75
T015	0.605508	0.0448062	-0.0191636	Infected	84.38
T016	0.422288	-0.0102619	0.0067394	Infected	50
T017	0.273365	-0.0597022	0.000578456	Infected	43.75
T018	0.292987	-0.0531847	0.00847202	Infected	21.88
T019	0.271209	-0.0610957	0.00613585	Infected	21.88
T020	0.188029	-0.0892587	0.00978192	Infected	25
T022	0.214416	-0.078474	-0.00527759	Infected	21.88
T023	0.321919	-0.0430435	-0.0327135	Infected	21.88
T024	0.227662	-0.07684	-0.0073456	Infected	46.88
T026	0.332932	-0.0399191	-0.0165988	Infected	46.88
T028	0.294322	-0.0528861	-0.0320906	Infected	43.75
T029	0.286395	-0.0538938	-0.012269	Infected	43.75
T030	0.322408	-0.0454385	-0.0087921	Infected	43.75
T031	0.32653	-0.0420958	-0.0150168	Infected	34.38
T032	0.283282	-0.0545747	-0.0284782	Infected	46.88
T033	0.347695	-0.0352268	-0.0256232	Infected	46.88
T034	0.567309	0.035679	0.00485042	Infected	46.88
T035	0.508383	0.0172748	0.007675	Infected	37.5
T036	0.185753	-0.0873991	0.0119699	Infected	0
T037	0.488104	0.00967553	0.0164435	Infected	50
T038	0.310891	-0.0446284	0.00366152	Infected	71.88
T039	0.344711	-0.0316115	-0.147788	Infected	53.13
T040	0.321507	-0.0394425	-0.165344	Infected	53.13
T041	0.145367	-0.091595	-0.137661	Infected	12.5
T042	0.678231	0.0641576	-0.0188043	Infected	78.13
T043	0.12701	-0.10726	0.0634444	Infected	43.75
T044	0.148522	-0.0998603	0.0585575	Infected	46.88
T045	0.140659	-0.100845	0.0713625	Infected	46.88
T046	0.132722	-0.10552	0.059414	Infected	43.75
T047	0.197582	-0.0850297	0.0505108	Infected	43.75
T048	0.16828	-0.0893461	-0.0191595	Infected	34.38
T049	0.309466	-0.0468347	-0.0312179	Infected	43.75
T050	0.223127	-0.073447	-0.0187113	Infected	46.88
T051	0.287257	-0.0534709	-0.0180346	Infected	43.75
T052	0.159187	-0.0923301	-0.0172534	Infected	46.88
T053	0.232112	-0.0700189	-0.0204876	Infected	43.75
T054	0.327029	-0.0432602	-0.0151526	Infected	50
T055	0.269486	-0.0592391	-0.0245557	Infected	9.38
T056	0.597913	0.0426656	-0.0101425	Infected	87.5
T057	0.636601	0.0518149	-0.0298606	Infected	81.25
T058	0.346703	-0.0351338	-0.0168405	Infected	43.75
T059	0.341911	-0.0365861	-0.010387	Infected	43.75
T060	1e-05	-0.147068	0.0440696	Infected	0
T061	0.138352	-0.103239	0.0155212	Infected	0
T062	0.042159	-0.133693	0.0350598	Infected	0
T063	0.036355	-0.135193	0.0571659	Infected	9.38
T064	0.11138	-0.110472	0.0196174	Infected	0

## Sheet: Fig 2c
Ensembl gene ID	Symbol	baseMean	log2FoldChange	lfcSE	P-value	Padj.	Direction
ENSBTAG00000035615	UPF3B	4289.07	0.162377	0.0242346	2.86497e-12	4.79481e-08	UP
ENSBTAG00000016061	RSAD2	4046.24	2.15791	0.35114	6.63173e-12	5.54943e-08	UP
ENSBTAG00000016878	WDR59	4006.68	0.303626	0.0484009	2.94442e-11	1.25819e-07	UP
ENSBTAG00000006633	IRF3	10920.3	0.414586	0.066008	3.00715e-11	1.25819e-07	UP
ENSBTAG00000008860	RIPOR1	4748.38	0.174709	0.0284614	9.42503e-11	2.98436e-07	UP
ENSBTAG00000018661	TMC6	17954.4	0.299195	0.0492742	1.06992e-10	2.98436e-07	UP
ENSBTAG00000011854	SLC38A5	729.342	0.438087	0.0723223	1.40825e-10	3.36693e-07	UP
ENSBTAG00000012088	FBLN1	31.6476	3.54983	1.06216	1.75544e-10	3.67238e-07	UP
ENSBTAG00000051794	ENSBTAG00000051794	1158.81	0.271815	0.0471886	4.94999e-10	9.20478e-07	UP
ENSBTAG00000017488	KLF3	4411.06	-0.217485	0.0383659	9.74195e-10	1.48219e-06	UP
ENSBTAG00000009760	ENSBTAG00000009760	2076.34	0.310749	0.0548835	9.35086e-10	1.48219e-06	DOWN
ENSBTAG00000009562	ZNF593	271.02	-0.307601	0.0550507	1.369e-09	1.90929e-06	UP
ENSBTAG00000017840	BAZ2A	19090	0.141008	0.0244775	1.48829e-09	1.916e-06	DOWN
ENSBTAG00000045588	ENSBTAG00000045588	403.099	1.719	0.33526	2.55733e-09	3.05711e-06	UP
ENSBTAG00000001134	SRRT	10827.1	0.109861	0.0192464	2.75046e-09	3.06878e-06	UP
ENSBTAG00000030932	IFI44L	4549.56	1.07716	0.201024	5.53829e-09	4.679e-06	UP
ENSBTAG00000016661	USP18	4595.59	0.910552	0.170596	5.55912e-09	4.679e-06	UP
ENSBTAG00000012406	ZBP1	6499.25	1.37604	0.258331	4.83285e-09	4.679e-06	UP
ENSBTAG00000003256	TOMM34	4376.85	0.270676	0.0500826	5.59154e-09	4.679e-06	UP
ENSBTAG00000013167	SIGLEC1	409.528	1.58093	0.312647	5.54832e-09	4.679e-06	UP
ENSBTAG00000006328	RBM6	8713.11	0.106666	0.0190925	6.11459e-09	4.87304e-06	UP
ENSBTAG00000003043	GNG2	3776.65	-0.219817	0.041263	6.46357e-09	4.91701e-06	UP
ENSBTAG00000037465	TRIM34	8036.89	0.330143	0.0614763	7.40629e-09	5.3892e-06	DOWN
ENSBTAG00000015779	PML	13284.4	0.540866	0.101917	8.08162e-09	5.41016e-06	UP
ENSBTAG00000037581	MZF1	6717.66	0.244983	0.0454506	8.01715e-09	5.41016e-06	UP
ENSBTAG00000021466	COL3A1	1017.24	2.96295	0.916017	9.63749e-09	6.20358e-06	UP
ENSBTAG00000014707	ISG15	5242.28	1.97211	0.417645	1.04642e-08	6.48628e-06	UP
ENSBTAG00000008021	ENSBTAG00000008021	231.935	1.62636	0.337111	1.18843e-08	6.85846e-06	UP
ENSBTAG00000019979	CMPK2	1190.55	1.31983	0.256418	1.14852e-08	6.85846e-06	UP
ENSBTAG00000002447	C7H19orf44	373.624	0.276307	0.0533178	1.71238e-08	9.4763e-06	UP
ENSBTAG00000012808	MASP2	237.466	0.515722	0.0993476	1.75529e-08	9.4763e-06	UP
ENSBTAG00000006638	BCL2L12	2162.23	0.392223	0.075741	1.8123e-08	9.47833e-06	UP
ENSBTAG00000001599	SV2A	5162.59	0.316035	0.0613131	2.05998e-08	1.0068e-05	UP
ENSBTAG00000047680	IRF7	3231.05	0.952107	0.184982	2.10551e-08	1.0068e-05	UP
ENSBTAG00000009441	RBBP6	12387.5	0.19701	0.0376133	2.00215e-08	1.0068e-05	UP
ENSBTAG00000026624	ETFRF1	734.394	-0.209871	0.0407278	2.62044e-08	1.1541e-05	UP
ENSBTAG00000019636	SCARA5	12.8553	3.23708	1.03657	2.60269e-08	1.1541e-05	DOWN
ENSBTAG00000009677	PARP10	9354.6	0.544071	0.106303	2.59569e-08	1.1541e-05	UP
ENSBTAG00000001131	SLC12A9	4468.35	0.240552	0.0472217	2.76634e-08	1.18711e-05	UP
ENSBTAG00000008471	MX2	11707.4	1.54173	0.32976	2.96531e-08	1.21042e-05	UP
ENSBTAG00000016231	POFUT1	3009.27	-0.121789	0.0231787	2.95893e-08	1.21042e-05	UP
ENSBTAG00000012284	CLCN2	813.802	0.370315	0.0732248	3.09762e-08	1.23433e-05	DOWN
ENSBTAG00000000131	SENP3	4410.86	0.116483	0.0221941	3.57144e-08	1.39004e-05	UP
ENSBTAG00000004840	C1S	35.2748	1.96969	0.521341	4.37987e-08	1.66595e-05	UP
ENSBTAG00000008072	SRSF10	12812.6	0.144006	0.0280834	4.92203e-08	1.83056e-05	UP
ENSBTAG00000016546	PARP12	10999.5	0.560412	0.115104	6.46799e-08	2.30315e-05	UP
ENSBTAG00000031214	ENSBTAG00000031214	494.359	1.00993	0.207721	6.43766e-08	2.30315e-05	UP
ENSBTAG00000014826	ZC3H7A	11075.6	0.119046	0.0232565	6.78058e-08	2.36416e-05	UP
ENSBTAG00000014857	ENSBTAG00000014857	21.0111	1.4579	0.300074	7.63029e-08	2.60613e-05	UP
ENSBTAG00000009206	FOXS1	438.557	1.00474	0.20609	7.98291e-08	2.67204e-05	UP
ENSBTAG00000015251	ENSBTAG00000015251	427.49	0.431671	0.0891148	9.665e-08	3.05195e-05	UP
ENSBTAG00000014835	SPARC	998.645	2.52696	0.835287	9.46152e-08	3.05195e-05	UP
ENSBTAG00000018426	MRRF	715.98	-0.185334	0.0376441	9.55082e-08	3.05195e-05	UP
ENSBTAG00000006884	PABPN1	17696.6	0.125532	0.0250069	9.91995e-08	3.07445e-05	DOWN
ENSBTAG00000014126	UNKL	2142.2	0.222949	0.0460607	1.03067e-07	3.13623e-05	UP
ENSBTAG00000010356	RAB12	2443.82	0.176775	0.0361188	1.13944e-07	3.40531e-05	UP
ENSBTAG00000007875	SAFB	31344.5	0.124218	0.0249495	1.25885e-07	3.69615e-05	UP
ENSBTAG00000003809	PLCD4	284.418	0.404533	0.0852959	1.31606e-07	3.79752e-05	UP
ENSBTAG00000038233	ENSBTAG00000038233	8069.58	0.699039	0.144567	1.41851e-07	4.02377e-05	UP
ENSBTAG00000015012	PTRHD1	482.346	-0.243598	0.0512425	1.45501e-07	4.05851e-05	UP
ENSBTAG00000026995	PNN	14074.2	0.178288	0.0367972	1.56535e-07	4.2947e-05	DOWN
ENSBTAG00000013472	COL1A2	4254.28	0.0141546	0.0630174	1.61025e-07	4.34664e-05	UP
ENSBTAG00000008492	ZMYM3	3553.97	0.180824	0.0373305	1.75591e-07	4.66458e-05	UP
ENSBTAG00000012107	SLC25A28	3573.76	0.276763	0.0584102	1.82669e-07	4.77678e-05	UP
ENSBTAG00000012101	SYMPK	5527.43	0.168552	0.035012	1.91409e-07	4.92833e-05	UP
ENSBTAG00000013480	DNAJC17	1731.92	0.121456	0.0249636	2.09423e-07	5.23119e-05	UP
ENSBTAG00000019062	FCHSD2	5240.65	0.249882	0.0525142	2.09092e-07	5.23119e-05	UP
ENSBTAG00000017211	SERINC4	1542.85	0.195294	0.0415103	2.12942e-07	5.24088e-05	UP
ENSBTAG00000034349	IFI44	2133.92	1.18341	0.261603	2.27432e-07	5.5099e-05	UP
ENSBTAG00000012335	UBA7	5108.01	0.927288	0.201175	2.30457e-07	5.5099e-05	UP
ENSBTAG00000016369	TSEN15	796.666	-0.217123	0.0464996	2.44433e-07	5.76173e-05	UP
ENSBTAG00000001969	CCDC39	67.7021	0.518561	0.112493	2.50102e-07	5.81347e-05	DOWN
ENSBTAG00000020536	HERC6	8039.9	0.928951	0.205851	2.6117e-07	5.82792e-05	UP
ENSBTAG00000053424	ENSBTAG00000053424	41.1057	0.949692	0.218946	2.59845e-07	5.82792e-05	UP
ENSBTAG00000013103	COL1A1	6899.57	0.0136357	0.0628378	2.54845e-07	5.82792e-05	UP
ENSBTAG00000051316	ENSBTAG00000051316	2869.34	-0.37946	0.0848636	2.74794e-07	6.05125e-05	UP
ENSBTAG00000020538	HERC5	4339.1	0.785362	0.172691	2.88047e-07	6.26073e-05	DOWN
ENSBTAG00000015596	SLCO2B1	36.751	1.56126	0.365409	2.92431e-07	6.27452e-05	UP
ENSBTAG00000003697	TARDBP	10373.2	0.152887	0.0321523	3.11764e-07	6.60466e-05	UP
ENSBTAG00000012702	ZDHHC16	1662.27	0.14229	0.0299768	3.24496e-07	6.78846e-05	UP
ENSBTAG00000030921	FAM3B	892.631	1.19844	0.271641	3.36978e-07	6.87764e-05	UP
ENSBTAG00000034785	DNAJC15	642.964	-0.213039	0.0465425	3.33379e-07	6.87764e-05	UP
ENSBTAG00000019500	CNIH1	2571.59	-0.188965	0.0409213	3.50223e-07	7.06184e-05	DOWN
ENSBTAG00000016514	CPE	52.7418	1.70178	0.451503	3.55269e-07	7.07831e-05	DOWN
ENSBTAG00000051004	C16H1orf53	374.607	0.468922	0.101523	3.61154e-07	7.11092e-05	UP
ENSBTAG00000046580	DHX58	4635.19	0.90422	0.203187	3.73717e-07	7.2727e-05	UP
ENSBTAG00000010176	ILKAP	5962.47	0.141732	0.0300908	3.98008e-07	7.56939e-05	UP
ENSBTAG00000020166	ZNFX1	19985.6	0.799464	0.180026	3.97137e-07	7.56939e-05	UP
ENSBTAG00000022489	ENSBTAG00000022489	30275.7	0.88081	0.202579	4.03698e-07	7.59134e-05	UP
ENSBTAG00000009948	TRIM25	11630.5	0.350673	0.0775444	4.14455e-07	7.70702e-05	UP
ENSBTAG00000003366	RIGI	4054.58	0.95157	0.215622	4.254e-07	7.82362e-05	UP
ENSBTAG00000021157	PPP6R1	18953.4	0.116262	0.0246362	4.83821e-07	8.80134e-05	UP
ENSBTAG00000037644	HBB	24634.4	1.40364	0.326055	4.98714e-07	8.97471e-05	UP
ENSBTAG00000008490	CRYZL1	2555.01	0.140676	0.0302187	5.11302e-07	9.10334e-05	UP
ENSBTAG00000017063	EPB41L4B	71.0558	0.506259	0.115219	5.34846e-07	9.4223e-05	UP
ENSBTAG00000021048	ADM	15.9912	2.02546	0.467752	5.56218e-07	9.69674e-05	UP
ENSBTAG00000050122	ENSBTAG00000050122	8497.73	-0.245716	0.0551464	5.74919e-07	9.91942e-05	UP
ENSBTAG00000010534	MPRIP	10741.8	0.107897	0.0228626	5.92635e-07	0.000101208	DOWN
ENSBTAG00000020528	PCOLCE	3190.99	0.199544	0.0441435	6.02206e-07	0.000101803	UP
ENSBTAG00000043561	COX1	401378	-0.188001	0.0417876	6.34273e-07	0.000106152	UP
ENSBTAG00000013309	SRSF4	15047.2	0.143035	0.0310769	6.62871e-07	0.000108763	DOWN
ENSBTAG00000030369	IFFO1	2610.47	0.167371	0.0369435	6.57377e-07	0.000108763	UP
ENSBTAG00000008142	IFIH1	6562.16	0.61374	0.140176	6.88248e-07	0.0001097	UP
ENSBTAG00000019010	EIF2B3	862.89	-0.15793	0.0346911	6.85958e-07	0.0001097	UP
ENSBTAG00000008909	PNPT1	2972.58	0.583736	0.132193	6.87772e-07	0.0001097	DOWN
ENSBTAG00000003495	KDM7A	3330.86	0.246906	0.055658	7.1646e-07	0.00011312	UP
ENSBTAG00000002866	RPIA	1626.5	-0.187005	0.0420451	7.26634e-07	0.000113654	UP
ENSBTAG00000017564	CGN	293.431	0.393786	0.0901013	7.66748e-07	0.000117727	DOWN
ENSBTAG00000030172	PRPSAP1	2360.53	0.210464	0.0470322	7.6445e-07	0.000117727	UP
ENSBTAG00000015195	NPC1	2429.62	-0.12838	0.0283304	7.8463e-07	0.000118302	UP
ENSBTAG00000014742	LRWD1	1405.31	0.217359	0.0485043	7.82959e-07	0.000118302	DOWN
ENSBTAG00000020243	SVEP1	6.48641	2.5638	0.752819	8.41196e-07	0.000125699	UP
ENSBTAG00000005250	BGN	68.6764	2.21865	0.913381	8.52221e-07	0.000126219	UP
ENSBTAG00000014728	TAPBPL	2427.34	0.139177	0.0306692	8.72421e-07	0.000126697	UP
ENSBTAG00000008703	EIF2AK2	11820.8	0.715271	0.167633	8.82753e-07	0.000126697	UP
ENSBTAG00000019054	EPSTI1	9922.91	0.505228	0.117109	8.70143e-07	0.000126697	UP
ENSBTAG00000048999	TRIM6	18.6663	1.92663	0.469581	8.8573e-07	0.000126697	UP
ENSBTAG00000020394	TNFAIP8L2	2864.74	-0.203507	0.0467286	9.27111e-07	0.000129694	UP
ENSBTAG00000020878	DMTF1	3907.63	0.224571	0.0508469	9.29929e-07	0.000129694	DOWN
ENSBTAG00000040555	FBXL19	3284.91	0.296743	0.0681335	9.19965e-07	0.000129694	UP
ENSBTAG00000005726	HNRNPA2B1	94173.6	0.100719	0.0216999	9.45974e-07	0.000130842	UP
ENSBTAG00000010665	CBLN3	499.162	0.712019	0.168359	9.62617e-07	0.000132052	UP
ENSBTAG00000021248	INTS15	3158.47	0.155791	0.0346817	9.70836e-07	0.000132097	UP
ENSBTAG00000006002	DIDO1	7219.29	0.104644	0.0225606	9.99827e-07	0.000134944	UP
ENSBTAG00000051414	ENSBTAG00000051414	20.4875	2.29839	0.669078	1.024e-06	0.000137102	UP
ENSBTAG00000015060	GBP5	1758.77	0.708701	0.164375	1.03434e-06	0.000137386	UP
ENSBTAG00000001548	UBQLN4	4149.44	0.153663	0.0343087	1.05574e-06	0.000138037	UP
ENSBTAG00000009177	PLEKHA4	24.1406	1.05168	0.25227	1.05549e-06	0.000138037	UP
ENSBTAG00000014316	HNRNPH3	24211.5	0.141687	0.0314973	1.06628e-06	0.000138336	UP
ENSBTAG00000010984	CDKN2AIPNL	1976.85	-0.153834	0.0345087	1.09469e-06	0.000140928	UP
ENSBTAG00000010519	NEURL4	4178.97	0.145596	0.0324406	1.10944e-06	0.000141737	DOWN
ENSBTAG00000006296	VMA21	4442.91	-0.150051	0.0340554	1.15421e-06	0.000144753	UP
ENSBTAG00000027020	COL5A2	88.2755	1.74482	0.472359	1.15006e-06	0.000144753	DOWN
ENSBTAG00000037527	OAS1Z	4055.48	1.05021	0.253616	1.16707e-06	0.000144753	UP
ENSBTAG00000038045	FLT3LG	2697.53	0.190716	0.0435104	1.16764e-06	0.000144753	UP
ENSBTAG00000012137	NTN1	56.3998	0.472589	0.111336	1.17771e-06	0.000144927	UP
ENSBTAG00000015817	ELK1	1928.52	0.110205	0.0241817	1.21231e-06	0.000146087	UP
ENSBTAG00000007519	ADAR	12248.9	0.484275	0.113856	1.21147e-06	0.000146087	UP
ENSBTAG00000005595	TRMU	2979.07	0.148139	0.0332248	1.21332e-06	0.000146087	UP
ENSBTAG00000008765	PRADC1	326.223	-0.240471	0.0563131	1.24074e-06	0.000148322	UP
ENSBTAG00000037702	SP140L	2665.26	0.371702	0.0873335	1.33068e-06	0.000157945	DOWN
ENSBTAG00000008900	CELA1	515.184	0.392178	0.0952511	1.37965e-06	0.000162604	UP
ENSBTAG00000006985	TM7SF3	3692.18	0.259742	0.0601147	1.41486e-06	0.000165588	UP
ENSBTAG00000001790	SAFB2	16917.5	0.14731	0.033438	1.45917e-06	0.000169587	UP
ENSBTAG00000021115	ZNF692	1892.35	0.241293	0.0560136	1.49953e-06	0.000171892	UP
ENSBTAG00000014628	OAS2	2687.28	1.57026	0.4091	1.49009e-06	0.000171892	UP
ENSBTAG00000000098	SETDB1	3700.19	0.102255	0.0225663	1.58464e-06	0.000176803	UP
ENSBTAG00000005078	UCHL1	406.57	1.14744	0.274831	1.57675e-06	0.000176803	UP
ENSBTAG00000006619	MATK	5702.49	0.204672	0.0473242	1.57517e-06	0.000176803	UP
ENSBTAG00000013405	CIBAR1	1590.28	0.147616	0.0334039	1.55459e-06	0.000176803	UP
ENSBTAG00000016769	CDK16	6189.42	0.189466	0.0442811	1.79851e-06	0.000196165	UP
ENSBTAG00000016448	ZBTB40	4105.95	0.144147	0.0329037	1.80505e-06	0.000196165	UP
ENSBTAG00000020379	AREL1	2684.13	-0.0991872	0.0221058	1.78208e-06	0.000196165	UP
ENSBTAG00000021416	PRXL2A	534.834	0.33383	0.0797391	1.78267e-06	0.000196165	DOWN
ENSBTAG00000032705	CALM	141.349	-0.620829	0.151319	1.89761e-06	0.000204893	UP
ENSBTAG00000009643	ZBTB25	4483.19	0.284096	0.0673998	1.91388e-06	0.000205325	DOWN
ENSBTAG00000031697	KLHDC1	516.661	0.242144	0.0573744	2.01403e-06	0.000214693	UP
ENSBTAG00000011960	GOT1	2032.11	-0.146864	0.0342192	2.07797e-06	0.000220107	UP
ENSBTAG00000008606	EXOC3	6640.36	0.100595	0.02257	2.09631e-06	0.000220653	DOWN
ENSBTAG00000021452	TRANK1	23386.5	0.573586	0.139362	2.11496e-06	0.000221225	UP
ENSBTAG00000050227	ENSBTAG00000050227	2866.89	0.228906	0.0539004	2.15916e-06	0.000224446	UP
ENSBTAG00000018397	HHLA2	19.4048	1.9904	0.434176	2.29177e-06	0.000233872	UP
ENSBTAG00000050848	ZCCHC2	2367.93	0.376481	0.0906328	2.27968e-06	0.000233872	UP
ENSBTAG00000046033	UBFD1	1832.72	0.139537	0.0321091	2.28847e-06	0.000233872	UP
ENSBTAG00000017091	CMTR1	8161.42	0.391938	0.0947388	2.32305e-06	0.000235628	UP
ENSBTAG00000047874	PRPF38B	9270.48	0.110978	0.025141	2.35548e-06	0.000236056	UP
ENSBTAG00000040368	AAGAB	1896.37	-0.134342	0.031132	2.34303e-06	0.000236056	UP
ENSBTAG00000016026	PCOLCE2	15.8478	2.16388	0.667586	2.41357e-06	0.000240437	DOWN
ENSBTAG00000004024	UBE2Q2	2705.8	0.169539	0.0399284	2.46108e-06	0.00024372	UP
ENSBTAG00000000115	VPS54	4437.13	0.144743	0.0336831	2.50583e-06	0.000246692	UP
ENSBTAG00000002463	NDUFB5	1951.16	-0.218289	0.0528897	2.53051e-06	0.000247664	UP
ENSBTAG00000021337	SBF1	20901.1	0.123267	0.0282155	2.54759e-06	0.000247886	DOWN
ENSBTAG00000006813	ENSBTAG00000006813	30.7809	-0.591196	0.150623	2.59686e-06	0.00025122	UP
ENSBTAG00000051412	HBA	16115.3	1.61088	0.421264	2.64781e-06	0.000254677	DOWN
ENSBTAG00000014117	CCDC9	7133.45	0.149963	0.0349241	2.68205e-06	0.000256496	UP
ENSBTAG00000004208	PLEKHG6	114.532	0.686364	0.169897	2.78023e-06	0.000264375	UP
ENSBTAG00000010180	URB2	1040.79	-0.148478	0.035157	2.86279e-06	0.000270687	UP
ENSBTAG00000011997	ZMIZ2	7280.78	0.179952	0.0425929	2.92934e-06	0.000275424	DOWN
ENSBTAG00000010144	MTERF2	310.6	0.307026	0.0736172	3.01218e-06	0.00028096	UP
ENSBTAG00000037729	CERS1	341.987	0.327564	0.0816517	3.0218e-06	0.00028096	UP
ENSBTAG00000001575	CALM2	31416.8	-0.198698	0.0483516	3.09688e-06	0.00028426	UP
ENSBTAG00000007840	HMGCR	10668.4	-0.17304	0.0417846	3.10825e-06	0.00028426	DOWN
ENSBTAG00000002279	LUC7L3	15801.4	0.181372	0.0431795	3.08318e-06	0.00028426	DOWN
ENSBTAG00000007554	IFI6	2952.3	1.0283	0.272921	3.36145e-06	0.000304093	UP
ENSBTAG00000001881	SLC10A1	486.594	0.433728	0.110622	3.36053e-06	0.000304093	UP
ENSBTAG00000017670	ENSBTAG00000017670	4883.86	0.672451	0.161718	3.39985e-06	0.000304804	UP
ENSBTAG00000003505	DCN	96.0263	2.27195	0.948491	3.4308e-06	0.000304804	UP
ENSBTAG00000015772	STOML1	1185.18	0.482904	0.118609	3.42566e-06	0.000304804	UP
ENSBTAG00000003636	LIPA	30771.7	0.776431	0.196875	3.44215e-06	0.000304804	UP
ENSBTAG00000017834	PRELP	12.5226	2.65375	1.02298	3.49941e-06	0.000306629	UP
ENSBTAG00000020963	RASSF1	4123.83	0.141236	0.0335178	3.49007e-06	0.000306629	UP
ENSBTAG00000047133	ENSBTAG00000047133	13241.3	0.158742	0.0380946	3.55148e-06	0.000309571	UP
ENSBTAG00000011149	SIGIRR	2880.75	0.267399	0.065264	3.67752e-06	0.000318896	UP
ENSBTAG00000014979	MFSD12	2248.72	0.167166	0.0402415	3.71064e-06	0.00032011	UP
ENSBTAG00000001745	LUM	37.8396	2.15054	1.23252	3.90117e-06	0.000332026	UP
ENSBTAG00000010497	TRAF2	4083.23	0.160952	0.0386601	3.90829e-06	0.000332026	UP
ENSBTAG00000001775	RINL	7106.45	0.256122	0.064713	3.89629e-06	0.000332026	UP
ENSBTAG00000003381	TENT4A	3702.88	0.215748	0.0525528	4.00664e-06	0.000338662	UP
ENSBTAG00000015509	NAMPT	3158.76	0.343033	0.0856806	4.11564e-06	0.000344384	UP
ENSBTAG00000039415	CHMP4A	249.943	0.338827	0.084452	4.0953e-06	0.000344384	UP
ENSBTAG00000039861	OAS1Y	4453.23	1.15616	0.312759	4.13606e-06	0.000344384	UP
ENSBTAG00000023177	CFH	12.6142	2.10672	0.637086	4.18776e-06	0.000346962	UP
ENSBTAG00000053114	ENSBTAG00000053114	416.015	0.348344	0.0897015	4.20889e-06	0.000346995	UP
ENSBTAG00000007015	COX11	730.725	-0.134508	0.0321293	4.44903e-06	0.000364995	UP
ENSBTAG00000020213	NIPAL4	454.629	-0.329327	0.0834169	4.58703e-06	0.00037249	DOWN
ENSBTAG00000009978	TDRD6	222.754	0.305243	0.0774675	4.58663e-06	0.00037249	DOWN
ENSBTAG00000004922	AGPAT5	889.92	-0.221825	0.0556899	4.60716e-06	0.00037249	UP
ENSBTAG00000015778	SASS6	2279.81	0.326318	0.0821898	4.81159e-06	0.000387148	DOWN
ENSBTAG00000002712	MDP1	881.659	0.306819	0.0774821	4.86535e-06	0.000387746	UP
ENSBTAG00000038737	P2RY6	208.196	0.682599	0.173531	4.86428e-06	0.000387746	UP
ENSBTAG00000020154	DEDD	3555.9	0.0948364	0.0220566	5.05085e-06	0.000395763	UP
ENSBTAG00000000269	ENSBTAG00000000269	1048.99	0.239228	0.0596773	5.04882e-06	0.000395763	UP
ENSBTAG00000040298	GSTT1	371.51	0.667702	0.172295	5.03745e-06	0.000395763	UP
ENSBTAG00000013436	HAUS5	4796.95	0.155323	0.0375999	5.06055e-06	0.000395763	UP
ENSBTAG00000038756	GLB1L3	1524.64	0.283861	0.0721104	5.13969e-06	0.000398644	UP
ENSBTAG00000008617	CSTF3	4595.93	0.126969	0.0302519	5.17516e-06	0.000398644	UP
ENSBTAG00000005345	ARPC3	21699.3	-0.161653	0.0399048	5.16642e-06	0.000398644	UP
ENSBTAG00000012038	TRIM56	1860.94	0.305741	0.0777942	5.19266e-06	0.000398644	DOWN
ENSBTAG00000017811	SLC39A9	3191.02	-0.111648	0.0266042	5.25468e-06	0.000401563	UP
ENSBTAG00000015074	PTGDS	25.3117	1.36172	0.378615	5.41361e-06	0.000409965	DOWN
ENSBTAG00000011936	ATP8B4	2385.04	0.66209	0.171946	5.39443e-06	0.000409965	UP
ENSBTAG00000015752	SP110	18618.5	0.224873	0.055808	5.58649e-06	0.000421151	UP
ENSBTAG00000018125	KIF5C	37.4666	0.99269	0.269811	5.75555e-06	0.000430022	UP
ENSBTAG00000011145	NDUFA4	4580.32	-0.193755	0.0488893	5.73221e-06	0.000430022	UP
ENSBTAG00000011343	XAF1	5859.49	0.532778	0.137459	5.92036e-06	0.00044037	DOWN
ENSBTAG00000052480	ENSBTAG00000052480	121.32	0.430555	0.112521	6.00613e-06	0.000444772	UP
ENSBTAG00000012095	GEMIN5	1150.61	-0.17314	0.0436318	6.11404e-06	0.000450274	UP
ENSBTAG00000012830	YJU2	1113.4	-0.13237	0.032266	6.13422e-06	0.000450274	DOWN
ENSBTAG00000012370	MGP	25.3351	2.00272	0.803623	6.17812e-06	0.000451516	DOWN
ENSBTAG00000013168	RPA3	960.621	-0.196697	0.0495617	6.31913e-06	0.000459813	UP
ENSBTAG00000012247	MXRA8	52.5527	0.675261	0.187136	6.39484e-06	0.000462676	DOWN
ENSBTAG00000000758	PACC1	3342.15	0.261023	0.0667304	6.41377e-06	0.000462676	UP
ENSBTAG00000000892	CGAS	348.357	0.555977	0.14415	6.45725e-06	0.000463814	UP
ENSBTAG00000018271	SLC38A10	15331.1	0.103127	0.0244492	6.48579e-06	0.000463873	UP
ENSBTAG00000008707	SULT6B1	341.396	0.653302	0.171915	6.54401e-06	0.000466045	UP
ENSBTAG00000003064	PAXBP1	9903.47	0.183744	0.0459965	6.60283e-06	0.000466877	UP
ENSBTAG00000013772	SRRM1	14577.7	0.0862486	0.0201466	6.63938e-06	0.000466877	UP
ENSBTAG00000017367	IFIT5	4194.71	0.682682	0.180277	6.63053e-06	0.000466877	UP
ENSBTAG00000030915	ISY1	4755.21	0.11477	0.0275913	6.80781e-06	0.00047317	UP
ENSBTAG00000002211	MAPK8IP3	4016.41	0.152478	0.03744	6.76196e-06	0.00047317	UP
ENSBTAG00000043559	ND4L	7216.36	-0.213814	0.0549746	6.8137e-06	0.00047317	UP
ENSBTAG00000016656	PARP14	13990.1	0.469224	0.122598	6.96264e-06	0.000479534	DOWN
ENSBTAG00000018422	RIPK3	3871.11	0.240438	0.0618507	6.94964e-06	0.000479534	UP
ENSBTAG00000008140	FAP	25.399	1.00139	0.266874	7.15782e-06	0.000488339	UP
ENSBTAG00000034905	TMBIM7	243.827	0.303442	0.0770636	7.13149e-06	0.000488339	UP
ENSBTAG00000004907	MINK1	7092.97	0.1366	0.0335984	7.17803e-06	0.000488339	UP
ENSBTAG00000054199	COA4	467.033	-0.222136	0.0569565	7.30024e-06	0.000493843	UP
ENSBTAG00000049905	ENSBTAG00000049905	3140.68	0.170525	0.0426614	7.31793e-06	0.000493843	DOWN
ENSBTAG00000014889	DCBLD2	745.827	0.243531	0.0628276	7.82108e-06	0.000525677	UP
ENSBTAG00000001153	TLE2	412.105	0.484986	0.125034	7.87384e-06	0.000526574	UP
ENSBTAG00000003946	NECAB3	391.81	0.282161	0.0726198	7.90019e-06	0.000526574	UP
ENSBTAG00000046111	ZNF444	1103.33	0.153916	0.0382092	7.92882e-06	0.000526574	UP
ENSBTAG00000027696	TTC30B	29.7716	-0.505981	0.141734	8.05029e-06	0.000532528	UP
ENSBTAG00000000831	CTNS	1002.22	0.192113	0.0491186	8.35438e-06	0.000550468	DOWN
ENSBTAG00000021457	EFEMP2	60.5862	0.484307	0.131124	8.47119e-06	0.000555976	UP
ENSBTAG00000018345	FBXO39	7.51075	0.954509	0.266554	8.62526e-06	0.000563877	UP
ENSBTAG00000008654	HOOK2	230.616	0.265226	0.0698249	8.71994e-06	0.00056636	UP
ENSBTAG00000000705	COX7A2L	5335.95	-0.175154	0.0446606	8.73093e-06	0.00056636	UP
ENSBTAG00000015723	CRIPT	1996.25	-0.209005	0.0544837	8.97937e-06	0.00057655	DOWN
ENSBTAG00000019510	EIF2B4	2854.91	0.123076	0.0303535	9.00122e-06	0.00057655	DOWN
ENSBTAG00000017492	PCMTD1	19664	0.092412	0.0220979	8.99014e-06	0.00057655	UP
ENSBTAG00000015698	FYCO1	4576.08	0.112753	0.0275111	9.02582e-06	0.00057655	UP
ENSBTAG00000002564	DLG4	2113.01	0.219836	0.056217	9.15492e-06	0.000582573	UP
ENSBTAG00000018548	INTS7	3786.18	-0.13281	0.0331197	9.27255e-06	0.000587823	UP
ENSBTAG00000010576	MAP2K3	4162.43	-0.128654	0.032102	9.33291e-06	0.000589417	DOWN
ENSBTAG00000053087	ENSBTAG00000053087	360.056	-0.210455	0.0542854	9.45569e-06	0.000593401	DOWN
ENSBTAG00000020047	MON1A	748.143	-0.13916	0.0351759	9.46691e-06	0.000593401	DOWN
ENSBTAG00000002368	TULP2	478.629	0.345509	0.0896227	9.61462e-06	0.000600411	DOWN
ENSBTAG00000032265	RTP4	1133.38	0.803465	0.21891	9.65417e-06	0.00060064	UP
ENSBTAG00000010289	GEMIN8	1158.7	-0.128463	0.0319558	9.83801e-06	0.000605327	UP
ENSBTAG00000013155	COL2A1	65.4781	2.44414	1.07067	9.83521e-06	0.000605327	DOWN
ENSBTAG00000010584	AP2S1	1769.89	-0.160036	0.0411788	9.77647e-06	0.000605327	UP
ENSBTAG00000009389	HNRNPH1	66255.9	0.184045	0.0472153	9.95628e-06	0.000608688	DOWN
ENSBTAG00000043563	ND5	44985.3	-0.185304	0.0479902	9.96537e-06	0.000608688	UP
ENSBTAG00000047532	TRIQK	1370.26	-0.206823	0.0536822	1.00886e-05	0.000613975	DOWN
ENSBTAG00000000913	UQCR10	1754.43	-0.210077	0.0549731	1.01645e-05	0.000616351	DOWN
ENSBTAG00000045500	SGSM2	454.46	0.251603	0.0669348	1.02351e-05	0.000618392	DOWN
ENSBTAG00000011651	HECTD2	245.38	0.413154	0.112139	1.03101e-05	0.000620683	UP
ENSBTAG00000014297	MOV10	6927.82	0.330902	0.0873123	1.04967e-05	0.00062965	UP
ENSBTAG00000037800	APOBEC3Z1	1122.11	1.18153	0.339037	1.06903e-05	0.000638252	UP
ENSBTAG00000027317	RNF114	11834.5	0.250257	0.0655025	1.07164e-05	0.000638252	UP
ENSBTAG00000017395	CERS5	3072.29	-0.110744	0.0273927	1.09915e-05	0.000648761	UP
ENSBTAG00000051212	TMEM86B	375.291	0.302654	0.0807811	1.10091e-05	0.000648761	DOWN
ENSBTAG00000014878	COX7A1	326.307	0.624264	0.169198	1.09374e-05	0.000648761	UP
ENSBTAG00000046223	ANAPC2	6756.72	0.174731	0.0447953	1.10928e-05	0.000651398	UP
ENSBTAG00000002809	CAPN10	4234.35	0.216965	0.0564901	1.12924e-05	0.000660804	UP
ENSBTAG00000002643	VPS52	5236.61	0.189774	0.0490586	1.15126e-05	0.000671339	UP
ENSBTAG00000030667	ODAD1	918.473	0.272937	0.0731297	1.15561e-05	0.000671539	UP
ENSBTAG00000013191	AGRN	390.01	0.638187	0.172356	1.18033e-05	0.000683531	UP
ENSBTAG00000002774	PTPN23	3534.68	0.134811	0.0338414	1.18678e-05	0.000684894	UP
ENSBTAG00000012050	ORAI2	758.706	0.453974	0.12305	1.1981e-05	0.000689049	UP
ENSBTAG00000002599	MGARP	362.163	0.301969	0.0812085	1.21659e-05	0.000697289	UP
ENSBTAG00000001762	RFXANK	2852.83	0.141194	0.0358792	1.22485e-05	0.000699629	UP
ENSBTAG00000021791	PARP9	6639.08	0.348693	0.0943794	1.24573e-05	0.000706142	UP
ENSBTAG00000011028	ABCB7	2998.03	0.106238	0.0261973	1.24891e-05	0.000706142	UP
ENSBTAG00000048804	CUPIN1	84.1977	0.358578	0.0975281	1.24594e-05	0.000706142	UP
ENSBTAG00000018994	TNFSF10	6278.73	0.374125	0.102237	1.25643e-05	0.000708	UP
ENSBTAG00000019495	TEAD3	167.575	0.448328	0.121989	1.27042e-05	0.000713484	UP
ENSBTAG00000039740	LY6G5B	290.513	0.332371	0.0910981	1.28431e-05	0.000718868	UP
ENSBTAG00000017067	BUD23	3170.87	-0.195891	0.0517874	1.29831e-05	0.000724282	UP
ENSBTAG00000038896	RPS26	62665.2	-0.219583	0.0595217	1.32322e-05	0.000735725	DOWN
ENSBTAG00000005916	ADNP2	2679.65	-0.0995936	0.0246349	1.34414e-05	0.000744885	DOWN
ENSBTAG00000020403	ZMYM2	7085.04	0.1165	0.0291425	1.35758e-05	0.000748348	DOWN
ENSBTAG00000004952	MFSD4A	222.804	0.457436	0.121063	1.3634e-05	0.000748348	UP
ENSBTAG00000055082	COX6B1	4286.91	-0.175643	0.0463556	1.3638e-05	0.000748348	UP
ENSBTAG00000032777	TOMM5	1074.72	-0.183422	0.0488438	1.40968e-05	0.000770994	DOWN
ENSBTAG00000026400	ENSBTAG00000026400	61.8783	0.60669	0.175518	1.43062e-05	0.000779896	DOWN
ENSBTAG00000038576	GBP6	4.1147	1.74068	0.515954	1.45732e-05	0.000789786	UP
ENSBTAG00000008373	ITGA10	825.114	0.240357	0.0643273	1.4582e-05	0.000789786	UP
ENSBTAG00000001697	TRA2B	15470.1	0.112694	0.0282609	1.46852e-05	0.000792073	UP
ENSBTAG00000003929	PHF10	5156.6	0.148513	0.0382615	1.47188e-05	0.000792073	UP
ENSBTAG00000019857	OTUD4	7518.07	0.164493	0.042881	1.49372e-05	0.000798687	UP
ENSBTAG00000003967	OTUB1	6438.88	0.130985	0.0332834	1.48913e-05	0.000798687	UP
ENSBTAG00000008964	DTD1	2145.62	-0.143507	0.0372065	1.50643e-05	0.000802919	UP
ENSBTAG00000007595	BROX	5863.7	-0.0783829	0.0192238	1.51454e-05	0.000804676	DOWN
ENSBTAG00000015037	GAREM2	360.296	-0.190804	0.0514325	1.56703e-05	0.00082993	DOWN
ENSBTAG00000014916	GJC2	319.737	0.295249	0.081045	1.57396e-05	0.000830973	DOWN
ENSBTAG00000021438	ZNF821	454.887	0.435008	0.118208	1.59812e-05	0.000841074	UP
ENSBTAG00000003261	AURKC	806.095	0.422313	0.120665	1.60457e-05	0.000841822	UP
ENSBTAG00000015224	TCOF1	5435.57	0.140863	0.0361487	1.62952e-05	0.000851054	UP
ENSBTAG00000008826	RBBP9	344.309	-0.197895	0.0526205	1.63234e-05	0.000851054	UP
ENSBTAG00000003650	NR4A2	601.549	0.252929	0.0677665	1.65887e-05	0.0008622	DOWN
ENSBTAG00000018399	MYH15	15.1378	0.974522	0.262821	1.69918e-05	0.000880419	UP
ENSBTAG00000008692	UQCR11	1927.34	-0.170572	0.0456503	1.73957e-05	0.000898561	UP
ENSBTAG00000007112	IFT25	618.556	0.24375	0.0667284	1.7784e-05	0.000915795	DOWN
ENSBTAG00000016271	SNRPF	1514.12	-0.178149	0.0476298	1.78841e-05	0.000918122	UP
ENSBTAG00000011406	TESK1	1311.86	0.128116	0.0333586	1.81203e-05	0.000927403	DOWN
ENSBTAG00000020800	BEND7	113.169	0.426394	0.119982	1.82101e-05	0.000929157	UP
ENSBTAG00000013900	TRIM21	3452.38	0.283933	0.0775526	1.85392e-05	0.000943076	UP
ENSBTAG00000003719	TDRD7	3110.34	0.429439	0.119776	1.86199e-05	0.00094431	UP
ENSBTAG00000005137	LPGAT1	3525.61	-0.199818	0.0546057	1.89807e-05	0.000959702	UP
ENSBTAG00000047031	WDR5	3648.01	0.117655	0.030033	1.94571e-05	0.000980826	DOWN
ENSBTAG00000018454	UFSP2	2269.34	0.19744	0.0533939	1.96341e-05	0.000986775	UP
ENSBTAG00000043556	COX2	66669.2	-0.201649	0.0553569	1.97803e-05	0.000991148	UP
ENSBTAG00000012163	ITGB1BP2	289.725	0.30341	0.0846861	1.99054e-05	0.000994438	DOWN
ENSBTAG00000002724	HORMAD1	73.3635	0.434634	0.122351	2.05673e-05	0.00102445	UP
ENSBTAG00000001792	MICOS13	1909.96	-0.172691	0.0466389	2.06375e-05	0.00102489	UP
ENSBTAG00000052268	SELENOF	5000	-0.1778	0.0482109	2.08129e-05	0.00103055	DOWN
ENSBTAG00000001637	FUNDC1	818.287	0.227094	0.0623768	2.08747e-05	0.00103056	DOWN
ENSBTAG00000004120	HEMK1	1996.12	0.204475	0.0561117	2.09832e-05	0.00103287	UP
ENSBTAG00000019462	COQ8B	2437.83	0.149101	0.0395745	2.14362e-05	0.00105207	UP
ENSBTAG00000023907	COL18A1	3887.11	0.398118	0.111236	2.21632e-05	0.00108225	UP
ENSBTAG00000019267	MMP2	40.3016	1.84845	1.22007	2.22201e-05	0.00108225	UP
ENSBTAG00000052272	COX8A	5661.2	-0.156094	0.0420031	2.2245e-05	0.00108225	UP
ENSBTAG00000025140	DOC2B	56.5859	0.438321	0.125158	2.23591e-05	0.00108464	DOWN
ENSBTAG00000037552	ENSBTAG00000037552	92.8005	0.488666	0.141588	2.32097e-05	0.00111217	UP
ENSBTAG00000020445	ZNF398	913.876	0.165634	0.0446067	2.32588e-05	0.00111217	UP
ENSBTAG00000036016	FAM111B	2026.3	0.474822	0.136595	2.32139e-05	0.00111217	UP
ENSBTAG00000008321	RNF8	2384.68	0.101929	0.0260098	2.30964e-05	0.00111217	UP
ENSBTAG00000007630	RNF170	1611.51	-0.10987	0.0283252	2.32461e-05	0.00111217	UP
ENSBTAG00000038051	ENSBTAG00000038051	1570.82	-0.113577	0.0293767	2.34927e-05	0.00112015	DOWN
ENSBTAG00000014102	WDR77	1076.3	-0.186619	0.0510417	2.38437e-05	0.00113045	DOWN
ENSBTAG00000014779	NISCH	7701.17	0.0940421	0.0238588	2.37829e-05	0.00113045	DOWN
ENSBTAG00000014982	TEKTIP1	2022.06	0.160954	0.043384	2.4082e-05	0.00113804	UP
ENSBTAG00000004281	ACSS1	7006.96	0.148358	0.0394432	2.41398e-05	0.00113804	UP
ENSBTAG00000012552	FMR1	5942.54	0.152316	0.0406229	2.43407e-05	0.00113943	UP
ENSBTAG00000016328	SFPQ	28346.8	0.121135	0.0318024	2.43396e-05	0.00113943	UP
ENSBTAG00000039591	TMEM167A	3420.98	-0.137425	0.036577	2.44812e-05	0.00113943	UP
ENSBTAG00000017002	RBCK1	9935.62	0.218333	0.0599799	2.4395e-05	0.00113943	DOWN
ENSBTAG00000009578	PTK2	3306.74	0.233649	0.0649011	2.45096e-05	0.00113943	UP
ENSBTAG00000007077	ABHD1	1929.35	0.327035	0.0935816	2.46897e-05	0.00114462	UP
ENSBTAG00000046218	KLF11	820.157	-0.386146	0.110994	2.48777e-05	0.00115014	UP
ENSBTAG00000021691	PSMD14	2658.66	-0.116546	0.0306171	2.66524e-05	0.00122542	DOWN
ENSBTAG00000005064	WARS2	1180.06	-0.129406	0.0343391	2.66128e-05	0.00122542	DOWN
ENSBTAG00000025496	SORD	248.411	0.590697	0.171366	2.7235e-05	0.00124805	DOWN
ENSBTAG00000054844	ENSBTAG00000054844	179.18	1.50512	0.469558	2.72936e-05	0.00124805	UP
ENSBTAG00000010852	ENSBTAG00000010852	1129.93	0.287414	0.0821426	2.75449e-05	0.00125611	UP
ENSBTAG00000030913	MX1	23098.4	0.871102	0.270103	2.83135e-05	0.00128765	UP
ENSBTAG00000019606	IFT52	2918.58	0.221828	0.0624162	2.85614e-05	0.0012954	UP
ENSBTAG00000015276	SLC26A11	718.099	0.199052	0.0554056	2.86734e-05	0.00129697	UP
ENSBTAG00000000021	WASHC3	1121.23	-0.139165	0.0376054	2.88971e-05	0.00130356	UP
ENSBTAG00000045877	TSC22D3	45361.7	-0.221081	0.0626745	2.93459e-05	0.00131688	DOWN
ENSBTAG00000003315	MRPL57	945.91	-0.183484	0.0509735	2.94021e-05	0.00131688	DOWN
ENSBTAG00000001029	RASGRP2	32759.6	0.174896	0.0475625	2.94285e-05	0.00131688	DOWN
ENSBTAG00000048959	ENSBTAG00000048959	5732.51	0.41308	0.116163	2.95361e-05	0.00131818	UP
ENSBTAG00000013461	RPL24	19432	-0.210499	0.0594514	2.97951e-05	0.0013262	UP
ENSBTAG00000000504	GTF2B	3230.38	0.196421	0.054371	3.05023e-05	0.00135408	DOWN
ENSBTAG00000015230	PLA2G12A	1888.19	-0.160402	0.0442766	3.05915e-05	0.00135444	UP
ENSBTAG00000009856	ACAP3	2320.35	0.147988	0.0397505	3.07945e-05	0.00135983	DOWN
ENSBTAG00000037452	ENSBTAG00000037452	36.92	-0.0586246	0.114453	3.11132e-05	0.00137029	UP
ENSBTAG00000015919	PARM1	465.851	0.491143	0.144001	3.15896e-05	0.00138762	DOWN
ENSBTAG00000005068	COMMD2	1443.51	-0.142763	0.0389734	3.17994e-05	0.00138855	UP
ENSBTAG00000015192	FAM193B	4132.22	0.173575	0.0478838	3.19427e-05	0.00138855	DOWN
ENSBTAG00000007148	F2	69.4699	0.628077	0.18741	3.18828e-05	0.00138855	UP
ENSBTAG00000018314	MED11	287.792	-0.215934	0.0617623	3.16957e-05	0.00138855	UP
ENSBTAG00000005743	SMN2	1123.31	-0.125261	0.0335875	3.26476e-05	0.00141476	DOWN
ENSBTAG00000009719	CALHM2	1272.9	-0.227933	0.0660548	3.27147e-05	0.00141476	DOWN
ENSBTAG00000019242	CHRNB1	523.286	0.256569	0.0729518	3.33434e-05	0.00143824	DOWN
ENSBTAG00000018795	PMS1	1730.44	0.113945	0.0300867	3.38672e-05	0.00145707	UP
ENSBTAG00000014529	GBP4	2821.21	0.702098	0.208221	3.4412e-05	0.00147294	UP
ENSBTAG00000006828	RAPGEF3	332.369	0.273829	0.0806132	3.43647e-05	0.00147294	UP
ENSBTAG00000017177	RBM25	12791.5	0.121452	0.0324444	3.53496e-05	0.00150921	UP
ENSBTAG00000003174	NDUFAF4	306.982	-0.178882	0.0505802	3.59078e-05	0.00151852	UP
ENSBTAG00000003263	TBCA	1792.56	-0.157886	0.0437818	3.59013e-05	0.00151852	DOWN
ENSBTAG00000004570	PRRX1	12.9568	1.90156	0.798328	3.57994e-05	0.00151852	DOWN
ENSBTAG00000000336	ENSBTAG00000000336	3788.06	0.760708	0.246089	3.59306e-05	0.00151852	UP
ENSBTAG00000007507	FAAH	155.102	0.297939	0.0867603	3.61609e-05	0.00152441	UP
ENSBTAG00000052414	HAP1	1165.4	0.454099	0.131886	3.63557e-05	0.00152877	UP
ENSBTAG00000030222	L3MBTL2	1441.37	-0.13036	0.0356751	3.6625e-05	0.00152877	UP
ENSBTAG00000001600	DCUN1D4	982.681	0.171655	0.0479504	3.6527e-05	0.00152877	DOWN
ENSBTAG00000012249	PRR15L	136.175	0.437614	0.129063	3.66299e-05	0.00152877	UP
ENSBTAG00000022721	SLC25A38	2259.69	0.129773	0.0351948	3.73577e-05	0.00155527	UP
ENSBTAG00000018910	WDR6	4857.04	0.117791	0.0311558	3.74679e-05	0.00155599	UP
ENSBTAG00000006507	ADAMTS3	6.78759	0.901215	0.279787	3.81432e-05	0.00157395	UP
ENSBTAG00000002705	REC8	217.509	0.411225	0.123554	3.81669e-05	0.00157395	UP
ENSBTAG00000009746	MPHOSPH6	713.461	-0.159697	0.0448794	3.81825e-05	0.00157395	UP
ENSBTAG00000015368	SEPTIN4	139.816	0.374015	0.109084	3.83777e-05	0.00157811	DOWN
ENSBTAG00000001143	ENSBTAG00000001143	9391.69	0.497578	0.147088	3.91999e-05	0.00160403	UP
ENSBTAG00000047331	GYPB	31.7364	1.13208	0.381697	3.91136e-05	0.00160403	UP
ENSBTAG00000049730	TCEAL1	379.469	0.221246	0.0634059	3.96164e-05	0.00161712	UP
ENSBTAG00000011571	ACIN1	30018.6	0.0935139	0.0244299	3.98685e-05	0.00162345	UP
ENSBTAG00000026829	TMEM185B	1028.64	-0.130988	0.0361666	3.99758e-05	0.00162387	UP
ENSBTAG00000008527	SRSF6	23602.9	0.150048	0.0414218	4.03473e-05	0.00163499	DOWN
ENSBTAG00000009433	BGLAP	109.69	0.959901	0.306802	4.05704e-05	0.00164006	UP
ENSBTAG00000007362	XPC	9129.36	0.163732	0.0458066	4.07972e-05	0.00164161	UP
ENSBTAG00000035744	TRIM26	7080.3	0.192955	0.0551628	4.08049e-05	0.00164161	UP
ENSBTAG00000026819	HDAC7	9839.34	0.147501	0.0404618	4.11099e-05	0.00164992	UP
ENSBTAG00000008296	EEF1AKMT1	3536.85	0.200876	0.0575936	4.15589e-05	0.00166395	UP
ENSBTAG00000005857	SLC6A1	98.5143	-0.0538011	0.103725	4.19863e-05	0.00167705	UP
ENSBTAG00000011871	BTLA	3356.3	0.33157	0.0984977	4.22451e-05	0.00168337	DOWN
ENSBTAG00000001074	SAYSD1	309.954	-0.211784	0.0616443	4.23933e-05	0.00168376	UP
ENSBTAG00000016568	LUC7L	17260.8	0.234678	0.0678961	4.24561e-05	0.00168376	DOWN
ENSBTAG00000016717	CEP68	2950.68	0.247357	0.0719323	4.2571e-05	0.00168432	UP
ENSBTAG00000020330	BTG1	41860.4	-0.185495	0.0532847	4.29317e-05	0.00169459	UP
ENSBTAG00000020043	ARHGAP17	14258.7	0.117812	0.0318119	4.31194e-05	0.00169799	DOWN
ENSBTAG00000000806	ATAD1	5754.17	0.239452	0.0694763	4.36611e-05	0.00171529	UP
ENSBTAG00000001510	CDK17	3921.47	0.140671	0.0390088	4.40245e-05	0.00172477	UP
ENSBTAG00000018229	NFIX	141.842	0.333413	0.100895	4.41664e-05	0.00172477	UP
ENSBTAG00000002347	MAST3	10548.3	0.102437	0.0273062	4.44178e-05	0.00172477	UP
ENSBTAG00000016167	ATL2	3290.54	0.127357	0.0350496	4.44093e-05	0.00172477	UP
ENSBTAG00000033983	MAP2K1	8648.59	0.0719275	0.0184568	4.42926e-05	0.00172477	UP
ENSBTAG00000006410	DCTN5	1580.34	-0.141661	0.039622	4.51384e-05	0.0017487	UP
ENSBTAG00000000455	CREBZF	7233.31	0.148415	0.0414827	4.52596e-05	0.00174934	DOWN
ENSBTAG00000017382	P3H1	3454.1	0.164584	0.0466157	4.53874e-05	0.00175024	UP
ENSBTAG00000016820	BDA20	180.162	0.00812656	0.0614035	4.5915e-05	0.00176651	UP
ENSBTAG00000022890	MBP	21816.6	-0.154914	0.0442561	4.68242e-05	0.00179736	UP
ENSBTAG00000052589	ENSBTAG00000052589	95.9335	1.2895	0.373865	4.69401e-05	0.00179769	DOWN
ENSBTAG00000018361	R3HDM2	8357.63	0.0751673	0.0194818	4.70594e-05	0.00179814	UP
ENSBTAG00000008699	FEM1C	3116.29	-0.0925136	0.024637	4.7542e-05	0.00181025	UP
ENSBTAG00000001071	WRAP53	2538.34	0.116797	0.0318154	4.75926e-05	0.00181025	DOWN
ENSBTAG00000002566	PGPEP1	5495.06	0.125119	0.0341636	4.80598e-05	0.00182388	UP
ENSBTAG00000053453	ENSBTAG00000053453	528.702	0.362557	0.108973	4.82259e-05	0.00182604	UP
ENSBTAG00000053832	ENSBTAG00000053832	95.7298	0.752594	0.259307	4.85419e-05	0.00183385	UP
ENSBTAG00000021935	ELMOD3	3760.67	0.132238	0.0366081	4.89208e-05	0.001844	UP
ENSBTAG00000010874	GHSR	212.634	0.397807	0.119174	4.98527e-05	0.00186387	UP
ENSBTAG00000013288	SUGP2	7102.77	0.24992	0.0735158	4.96496e-05	0.00186387	UP
ENSBTAG00000015527	MYO1D	379.301	0.277903	0.0832879	4.97912e-05	0.00186387	UP
ENSBTAG00000007089	FRG1	5351.11	0.117346	0.03205	4.98933e-05	0.00186387	UP
ENSBTAG00000006189	ACTG1	95983.9	-0.163261	0.0472619	5.00939e-05	0.0018672	UP
ENSBTAG00000002361	TMCC2	227.251	0.506543	0.158004	5.06581e-05	0.00188403	DOWN
ENSBTAG00000003501	SACM1L	5384.35	0.0724089	0.0187568	5.09213e-05	0.00188962	UP
ENSBTAG00000053098	ENSBTAG00000053098	12123.8	0.212941	0.061969	5.15854e-05	0.00189347	UP
ENSBTAG00000006374	NHP2	1105.99	-0.145592	0.0409471	5.13135e-05	0.00189347	UP
ENSBTAG00000038495	DCLK1	10.6179	0.994128	0.315337	5.14666e-05	0.00189347	DOWN
ENSBTAG00000025001	MRPL45	1433.54	-0.10404	0.0280966	5.13193e-05	0.00189347	UP
ENSBTAG00000014766	SRSF1	21477.7	0.0801132	0.0209169	5.15906e-05	0.00189347	DOWN
ENSBTAG00000004200	GTPBP3	2410.92	0.13786	0.0386667	5.17983e-05	0.00189693	UP
ENSBTAG00000019869	DGCR8	5239.22	0.0808663	0.0212427	5.34498e-05	0.00195314	UP
ENSBTAG00000003776	MSANTD1	42.2276	0.462884	0.144796	5.43165e-05	0.00197189	UP
ENSBTAG00000004854	SLC24A5	1792.84	0.143133	0.0402727	5.42988e-05	0.00197189	UP
ENSBTAG00000007167	ZMYM5	4176.44	0.114604	0.0313871	5.42148e-05	0.00197189	UP
ENSBTAG00000006118	RSRC2	6983.33	0.0979135	0.0263034	5.45688e-05	0.00197676	UP
ENSBTAG00000004521	LSM7	1174.69	-0.160575	0.0462142	5.46957e-05	0.00197708	UP
ENSBTAG00000016827	RGL2	10709.1	0.146288	0.0413452	5.50191e-05	0.00198448	DOWN
ENSBTAG00000032087	ATXN2L	13839	0.0811788	0.0214084	5.54829e-05	0.00199691	UP
ENSBTAG00000002562	PRAF2	2014.7	0.118456	0.0324882	5.57232e-05	0.00200057	UP
ENSBTAG00000009705	SERPINF1	103.7	1.17091	0.469224	5.58238e-05	0.00200057	UP
ENSBTAG00000046797	NRAS	9197.06	-0.106865	0.0293137	5.61859e-05	0.00200496	UP
ENSBTAG00000021617	ZC3HAV1	14349.7	0.158075	0.0448848	5.60935e-05	0.00200496	DOWN
ENSBTAG00000007686	TBP	1361.16	-0.107311	0.0293336	5.68093e-05	0.00202289	UP
ENSBTAG00000033313	SLC38A9	2685.68	-0.107058	0.029457	5.70769e-05	0.00202811	DOWN
ENSBTAG00000007498	ZGPAT	7202.03	0.104031	0.0283592	5.73813e-05	0.0020346	DOWN
ENSBTAG00000019314	USP25	6315.59	0.282463	0.0843125	5.85e-05	0.00206117	UP
ENSBTAG00000012148	EHMT1	8776.4	0.0864793	0.0229908	5.83584e-05	0.00206117	UP
ENSBTAG00000008756	ELF3	188.972	0.31772	0.096086	5.84477e-05	0.00206117	UP
ENSBTAG00000014262	BZW2	2428.73	-0.156284	0.0449847	5.88526e-05	0.00206924	UP
ENSBTAG00000010243	RBM33	5332.53	0.126074	0.0352988	5.93036e-05	0.00207759	DOWN
ENSBTAG00000053806	ENSBTAG00000053806	633.98	0.516665	0.169896	5.93383e-05	0.00207759	UP
ENSBTAG00000001796	CATSPERD	1490.64	0.242597	0.0725739	5.9683e-05	0.00208529	UP
ENSBTAG00000002798	NABP2	1923.71	0.089114	0.023793	6.18652e-05	0.00215255	UP
ENSBTAG00000019930	CLNS1A	2582.35	-0.118421	0.0332019	6.18348e-05	0.00215255	UP
ENSBTAG00000043577	ND4	65300.2	-0.170929	0.0501891	6.2053e-05	0.00215461	DOWN
ENSBTAG00000050571	ENSBTAG00000050571	15.9277	0.623837	0.201776	6.26658e-05	0.00217138	DOWN
ENSBTAG00000001181	RPS6KC1	1204.55	-0.105148	0.0291115	6.29346e-05	0.00217618	UP
ENSBTAG00000016554	C1H3orf52	32.5252	0.824699	0.271993	6.3235e-05	0.00217804	DOWN
ENSBTAG00000008310	TMEM9B	4031.19	-0.111354	0.0310587	6.32485e-05	0.00217804	UP
ENSBTAG00000013178	ALAS2	773.166	0.822403	0.274623	6.33924e-05	0.00217851	DOWN
ENSBTAG00000002292	SMARCA1	235.097	0.38661	0.117723	6.53929e-05	0.0022335	UP
ENSBTAG00000019427	KIAA0232	6089.67	0.250913	0.0758353	6.52166e-05	0.0022335	UP
ENSBTAG00000011893	HDHD2	1585.44	-0.10585	0.0293179	6.52857e-05	0.0022335	UP
ENSBTAG00000000918	ERMARD	4954.29	0.232361	0.0702713	6.55724e-05	0.00223507	DOWN
ENSBTAG00000014669	NDUFA12	1122.58	-0.160836	0.0472876	6.5935e-05	0.00224286	UP
ENSBTAG00000005176	GDNF	190.719	0.332882	0.102954	6.6136e-05	0.00224514	DOWN
ENSBTAG00000005524	HBP1	4403.81	0.0711963	0.0187592	6.67978e-05	0.00226301	UP
ENSBTAG00000000451	TMEM126A	678.084	-0.140103	0.0399245	6.69366e-05	0.00226313	UP
ENSBTAG00000002854	TMEM63A	3342.69	0.128001	0.0361967	6.74776e-05	0.00227682	DOWN
ENSBTAG00000007447	NUDT4	3048.12	-0.159341	0.0471635	6.81796e-05	0.00228668	UP
ENSBTAG00000051151	ENSBTAG00000051151	1431.02	0.277266	0.0831969	6.79764e-05	0.00228668	DOWN
ENSBTAG00000012476	NRBF2	1237.52	-0.0963918	0.0263165	6.80832e-05	0.00228668	UP
ENSBTAG00000000492	ASNSD1	4415.57	-0.122451	0.0348074	6.84112e-05	0.00228986	DOWN
ENSBTAG00000021979	EEF1B2	11287.2	-0.209636	0.0633499	6.87961e-05	0.00229815	DOWN
ENSBTAG00000051753	ENSBTAG00000051753	69.8767	0.420303	0.130436	6.98017e-05	0.00232709	DOWN
ENSBTAG00000009795	SF3B5	1728.09	-0.195872	0.059569	7.08129e-05	0.00235144	UP
ENSBTAG00000019965	TMEM255B	16.3045	0.874803	0.284955	7.07984e-05	0.00235144	DOWN
ENSBTAG00000000105	RIT1	8666.09	-0.103439	0.0287987	7.11364e-05	0.0023575	UP
ENSBTAG00000004041	ANKRD10	9142.25	0.145496	0.0418504	7.18311e-05	0.00237582	DOWN
ENSBTAG00000020591	VAMP4	2207.07	0.135315	0.0388255	7.24691e-05	0.00238481	UP
ENSBTAG00000018329	EXOSC7	2833.23	0.140878	0.0402289	7.2328e-05	0.00238481	UP
ENSBTAG00000033457	CCAR1	10602	0.0924797	0.0252097	7.25303e-05	0.00238481	UP
ENSBTAG00000021636	GPR155	888.666	0.25601	0.0776035	7.33573e-05	0.00239787	UP
ENSBTAG00000050675	BOLA3	265.621	-0.331896	0.105127	7.33319e-05	0.00239787	UP
ENSBTAG00000005211	RPL4	78246.6	-0.168355	0.0499938	7.33458e-05	0.00239787	DOWN
ENSBTAG00000031041	NHEJ1	561.073	-0.171131	0.0509992	7.41716e-05	0.00241505	DOWN
ENSBTAG00000005609	ENSBTAG00000005609	195.014	0.734733	0.237187	7.40974e-05	0.00241505	DOWN
ENSBTAG00000021654	GAS2	198.181	0.203235	0.062617	7.43747e-05	0.00241696	UP
ENSBTAG00000011511	ENSBTAG00000011511	16569.8	0.271533	0.0837104	7.50234e-05	0.00242671	UP
ENSBTAG00000019182	TIA1	6732.75	0.194985	0.0583632	7.51097e-05	0.00242671	UP
ENSBTAG00000051385	ENSBTAG00000051385	1398.2	0.320764	0.100131	7.49853e-05	0.00242671	UP
ENSBTAG00000025462	GADD45B	1972.01	0.290041	0.0896872	7.6019e-05	0.00245136	UP
ENSBTAG00000016091	KLHL25	142.862	0.233247	0.0706447	7.62154e-05	0.00245296	UP
ENSBTAG00000006025	AHSA2	868.569	0.198853	0.059864	7.70364e-05	0.00247463	UP
ENSBTAG00000001060	CXCR4	3469.85	-0.332779	0.10515	7.80369e-05	0.00249242	UP
ENSBTAG00000015380	SLC16A4	1507.78	0.247452	0.075853	7.79873e-05	0.00249242	DOWN
ENSBTAG00000001966	PDGFRL	13.7834	1.22807	0.475902	7.78917e-05	0.00249242	UP
ENSBTAG00000016725	KIAA1143	1334.14	-0.113817	0.032257	7.84845e-05	0.00250194	UP
ENSBTAG00000003863	PCED1A	777.728	0.188938	0.0563524	7.89675e-05	0.00251255	DOWN
ENSBTAG00000013175	GARRE1	2642.77	0.080701	0.0217885	8.06656e-05	0.00256171	UP
ENSBTAG00000009990	EPS15L1	5986.69	0.0934399	0.0256837	8.09628e-05	0.00256628	UP
ENSBTAG00000044185	SOX6	10.8815	0.850989	0.282755	8.20939e-05	0.00259721	UP
ENSBTAG00000011596	SRSF5	21120.4	0.186098	0.0555407	8.24218e-05	0.00260266	UP
ENSBTAG00000033255	DUSP11	4615.61	0.126628	0.0365188	8.29743e-05	0.00261517	UP
ENSBTAG00000009933	DTX3L	5984.7	0.411472	0.130793	8.32311e-05	0.00261834	UP
ENSBTAG00000006342	ATP5IF1	7153.99	0.419317	0.135051	8.36332e-05	0.00262113	UP
ENSBTAG00000020504	CDK2AP1	944.372	-0.198761	0.06119	8.35819e-05	0.00262113	UP
ENSBTAG00000021217	COL11A1	33.0267	1.43875	0.576086	8.49504e-05	0.00265744	DOWN
ENSBTAG00000017287	DRAM1	991.978	0.447732	0.146223	8.54415e-05	0.00266782	UP
ENSBTAG00000051508	ENSBTAG00000051508	60.3223	0.435262	0.134412	8.60141e-05	0.00268069	UP
ENSBTAG00000000622	RPS17	47733.6	-0.206095	0.0638551	8.68858e-05	0.00270283	UP
ENSBTAG00000000095	CD274	1198.44	0.71283	0.221457	8.76841e-05	0.00271761	DOWN
ENSBTAG00000017037	PKN1	23592.9	0.0922567	0.0256243	8.85559e-05	0.00271761	UP
ENSBTAG00000007632	FAM151B	632.044	-0.184224	0.0561778	8.79927e-05	0.00271761	UP
ENSBTAG00000009620	WDR27	530.974	0.287419	0.0890076	8.83548e-05	0.00271761	DOWN
ENSBTAG00000037523	B3GALT6	172.446	-0.229709	0.0734147	8.85556e-05	0.00271761	UP
ENSBTAG00000003092	ANAPC5	3796.19	0.138178	0.0400589	8.81061e-05	0.00271761	DOWN
ENSBTAG00000015164	SLC27A5	233.732	0.316876	0.0999197	8.79343e-05	0.00271761	UP
ENSBTAG00000012683	SRRM2	82928.1	0.148879	0.0439938	8.86602e-05	0.00271761	UP
ENSBTAG00000000014	TXN2	2931.78	-0.11396	0.0324611	8.89603e-05	0.00272183	UP
ENSBTAG00000016817	SNRNP40	3560.72	0.121415	0.0347907	8.93535e-05	0.00272887	DOWN
ENSBTAG00000047139	SPRING1	1141.17	-0.113397	0.0323318	8.95296e-05	0.00272927	UP
ENSBTAG00000012419	BCL2L15	2800.6	0.468259	0.148558	8.97563e-05	0.0027312	DOWN
ENSBTAG00000006846	LGALS9	18944.5	0.325296	0.104372	9.04696e-05	0.00274791	UP
ENSBTAG00000055226	ENSBTAG00000055226	243.884	-0.184859	0.0558939	9.08863e-05	0.00275557	UP
ENSBTAG00000011437	SIK1	2733.49	-0.255337	0.0840032	9.28098e-05	0.00280373	DOWN
ENSBTAG00000050785	ENSBTAG00000050785	395.182	0.245394	0.0775977	9.28025e-05	0.00280373	DOWN
ENSBTAG00000011802	COL6A1	72.1706	1.0474	0.42207	9.44603e-05	0.00280995	UP
ENSBTAG00000015291	ORC4	2314.89	0.141777	0.0414216	9.4162e-05	0.00280995	UP
ENSBTAG00000052361	ENSBTAG00000052361	527.165	0.143377	0.0420012	9.34526e-05	0.00280995	UP
ENSBTAG00000011765	GABARAPL1	6621.99	0.218746	0.0681396	9.46949e-05	0.00280995	UP
ENSBTAG00000015290	BAIAP2L2	101.505	0.318296	0.10199	9.42545e-05	0.00280995	UP
ENSBTAG00000046760	BRD1	5822	0.085607	0.0236455	9.46129e-05	0.00280995	UP
ENSBTAG00000003963	FER1L5	766.16	0.293063	0.0938282	9.38689e-05	0.00280995	UP
ENSBTAG00000011304	XRN2	7764.7	0.216508	0.0666321	9.3601e-05	0.00280995	UP
ENSBTAG00000000085	CYP1A2	13.9527	0.60699	0.198959	9.34556e-05	0.00280995	UP
ENSBTAG00000018331	CLEC3B	34.0451	1.4294	0.685101	9.3837e-05	0.00280995	UP
ENSBTAG00000019818	CASZ1	660.92	0.211933	0.0652478	9.5076e-05	0.00281627	UP
ENSBTAG00000003675	ADGRL1	3479.24	0.276176	0.0850771	9.55278e-05	0.00282465	UP
ENSBTAG00000047061	NDOR1	4920.98	0.198197	0.0604841	9.58939e-05	0.00283048	UP
ENSBTAG00000046670	MLX	3784.04	0.115277	0.0331203	9.64168e-05	0.00283591	UP
ENSBTAG00000002086	PRPF4B	11427	0.110274	0.031432	9.6361e-05	0.00283591	UP
ENSBTAG00000002209	JPT2	5107.02	-0.0937794	0.0263225	9.86977e-05	0.0028979	UP
ENSBTAG00000015965	ZC3H8	1070.34	0.162934	0.0490987	9.90833e-05	0.00290413	DOWN
ENSBTAG00000034506	ENSBTAG00000034506	527.756	-0.234279	0.0738656	0.000100471	0.00293964	UP
ENSBTAG00000015366	SFRP4	19.7586	1.1756	0.468872	0.000100765	0.00294311	DOWN
ENSBTAG00000053766	ENSBTAG00000053766	516.361	0.346816	0.112821	0.000101225	0.00295139	UP
ENSBTAG00000004824	REEP1	125.848	1.09397	0.388969	0.000102261	0.00297642	UP
ENSBTAG00000007754	NDUFA3	2240.71	-0.160433	0.0485278	0.000102742	0.00298522	UP
ENSBTAG00000019061	ELF4	9696.71	0.121218	0.0352509	0.000103606	0.003002	DOWN
ENSBTAG00000018387	EIPR1	1412.76	-0.104385	0.0299212	0.000103678	0.003002	UP
ENSBTAG00000016977	FUNDC2	2983.63	-0.110455	0.0318909	0.000103931	0.0030028	DOWN
ENSBTAG00000000016	LTA	656.254	0.165182	0.0498114	0.000104065	0.0030028	DOWN
ENSBTAG00000013016	GNAI3	6433.23	-0.108145	0.0311569	0.000105385	0.00303566	UP
ENSBTAG00000007788	GRIPAP1	9461.49	0.13918	0.0412685	0.00010741	0.00308867	DOWN
ENSBTAG00000009797	RIMBP2	251.802	0.342284	0.110508	0.000108588	0.0031172	UP
ENSBTAG00000005803	PTPDC1	606.99	0.173417	0.0531613	0.000109126	0.00312194	UP
ENSBTAG00000002716	NOL10	2311.36	-0.0985221	0.0279903	0.000109096	0.00312194	UP
ENSBTAG00000000957	CDKN2AIP	3570.98	0.244062	0.0765698	0.00010945	0.00312587	DOWN
ENSBTAG00000013782	DNAJB2	3600.7	0.105068	0.0300014	0.000109931	0.00312709	UP
ENSBTAG00000011243	TOE1	670.913	-0.158511	0.0485095	0.000110194	0.00312709	UP
ENSBTAG00000018563	SFRP2	11.0365	1.41248	0.688645	0.000110201	0.00312709	DOWN
ENSBTAG00000017847	PPP1R12C	2700.14	0.143777	0.0430349	0.00011024	0.00312709	UP
ENSBTAG00000052823	ENSBTAG00000052823	2789.85	0.199819	0.0632279	0.000111234	0.00314994	UP
ENSBTAG00000007323	CPSF6	7793.22	0.159903	0.0484633	0.000111561	0.00315227	UP
ENSBTAG00000031774	H1-12	129.149	-0.336092	0.111725	0.000111693	0.00315227	UP
ENSBTAG00000013098	PIGS	2988.94	0.119491	0.0348909	0.000112799	0.00317746	DOWN
ENSBTAG00000018022	SPINDOC	1192.43	0.171304	0.0520915	0.000112965	0.00317746	UP
ENSBTAG00000006364	GLMP	1107.43	-0.168642	0.0526254	0.000113227	0.00317946	UP
ENSBTAG00000000694	TAF10	3443.67	-0.155051	0.0472887	0.000113731	0.00318809	DOWN
ENSBTAG00000017751	RGS9	1740.21	0.285236	0.0924921	0.000114209	0.00318809	DOWN
ENSBTAG00000003038	TAP2	17009	0.15799	0.0478808	0.000114099	0.00318809	UP
ENSBTAG00000008631	CORO1A	69963.1	-0.117597	0.0345658	0.000114296	0.00318809	UP
ENSBTAG00000016821	SNX22	175.017	0.296522	0.0951676	0.000116561	0.00324586	DOWN
ENSBTAG00000015798	UCKL1	2120.14	0.147293	0.04413	0.000117389	0.00326349	UP
ENSBTAG00000000578	ABHD16A	4866.88	0.114502	0.0332026	0.000118293	0.00328318	UP
ENSBTAG00000052690	ENSBTAG00000052690	129.197	0.276337	0.0892292	0.000119235	0.00329838	UP
ENSBTAG00000031688	RBM4	7756.98	0.065041	0.0176704	0.000119141	0.00329838	UP
ENSBTAG00000019334	KLC2	1863.34	0.146454	0.0441357	0.000119598	0.00330294	UP
ENSBTAG00000013159	PHF11	6978.05	0.185039	0.0584278	0.000120154	0.0033074	UP
ENSBTAG00000044112	MSRB2	547.111	-0.245918	0.0797774	0.000120003	0.0033074	UP
ENSBTAG00000020169	CEPT1	4705.54	0.100485	0.0285591	0.000120827	0.00332046	DOWN
ENSBTAG00000010386	ARPC2	47975.1	-0.0944743	0.0270447	0.000121028	0.00332054	UP
ENSBTAG00000052055	PRSS35	11.4805	0.00678353	0.0611596	0.000121361	0.00332079	DOWN
ENSBTAG00000018334	PLAGL2	1503.87	-0.156536	0.0487122	0.000121434	0.00332079	UP
ENSBTAG00000017216	FRMD5	56.5686	0.388084	0.131796	0.000122511	0.00334476	DOWN
ENSBTAG00000033217	TPM3	56897.3	-0.118918	0.0351563	0.000122837	0.00334821	UP
ENSBTAG00000021861	NELFB	7890.46	0.0953066	0.0271648	0.000123043	0.00334837	DOWN
ENSBTAG00000007470	TRIM58	192.381	0.444853	0.145829	0.00012407	0.00337084	UP
ENSBTAG00000008182	FOSB	399.986	-0.524133	0.17942	0.000124425	0.003375	UP
ENSBTAG00000046573	PGBD1	217.386	0.433496	0.138958	0.000125578	0.00340076	DOWN
ENSBTAG00000017496	ATP5ME	2813.15	-0.189976	0.0606345	0.00012734	0.0034429	UP
ENSBTAG00000013329	AP1M1	5160.96	-0.10259	0.0296093	0.000127599	0.00344435	DOWN
ENSBTAG00000005987	WDR33	13095.2	0.0723006	0.0199336	0.000128144	0.00345348	DOWN
ENSBTAG00000026275	CCL24	3.15941	-1.28359	0.437405	0.000128389	0.00345453	UP
ENSBTAG00000022461	SEPTIN10	256.137	0.50097	0.172764	0.00012891	0.00345743	DOWN
ENSBTAG00000031433	TEX9	235.064	0.220321	0.0696712	0.000128783	0.00345743	UP
ENSBTAG00000012980	RRAGB	1470.16	0.135119	0.0405181	0.000129557	0.00346891	UP
ENSBTAG00000000650	TUBGCP6	4278.54	0.133146	0.0398818	0.000129752	0.00346891	UP
ENSBTAG00000039555	ENSBTAG00000039555	2742.13	-0.2037	0.0659589	0.000130018	0.00347046	UP
ENSBTAG00000000429	DGCR2	11869.8	0.126353	0.0376025	0.000130494	0.00347762	DOWN
ENSBTAG00000003044	SPIN1	4078.07	-0.0995462	0.0287916	0.000131851	0.00350106	UP
ENSBTAG00000005815	RNF31	86.3484	0.340239	0.113212	0.000131675	0.00350106	DOWN
ENSBTAG00000011102	TPCN1	1281.44	0.165709	0.0514764	0.000132001	0.00350106	UP
ENSBTAG00000011439	EPB42	75.1381	0.647026	0.226191	0.000132852	0.00351804	UP
ENSBTAG00000039325	GYPA	12.511	0.980632	0.353494	0.000133179	0.00352114	UP
ENSBTAG00000017123	ZNF354B	1334.59	0.146841	0.0446306	0.000134825	0.00355741	UP
ENSBTAG00000013537	FER1L6	95.9731	0.336554	0.110383	0.000135206	0.00355741	UP
ENSBTAG00000045892	ENSBTAG00000045892	526.593	0.243021	0.0783872	0.000135043	0.00355741	UP
ENSBTAG00000025589	CDKAL1	2101.12	0.105294	0.0307198	0.000135401	0.00355741	UP
ENSBTAG00000009163	TMEM234	677.477	-0.132512	0.0400645	0.000136025	0.00356821	UP
ENSBTAG00000018922	TRMT10B	2316	-0.159312	0.0496736	0.000137199	0.00359336	DOWN
ENSBTAG00000003949	RBM39	28686.7	0.0983069	0.0283273	0.000137561	0.00359722	DOWN
ENSBTAG00000004640	SPAM1	130.075	0.348708	0.11671	0.00013821	0.00360854	UP
ENSBTAG00000014771	RBMX2	5848.03	0.192699	0.0608819	0.0001388	0.00361009	UP
ENSBTAG00000032369	NMI	6581	0.274015	0.0881402	0.000138916	0.00361009	UP
ENSBTAG00000003298	LZTS2	2616.58	0.125464	0.0375719	0.000138763	0.00361009	UP
ENSBTAG00000018278	ATP5PO	5471.3	-0.0979349	0.0282182	0.000139957	0.00362589	UP
ENSBTAG00000025593	CCDC32	3871.36	0.118928	0.0353251	0.000139744	0.00362589	DOWN
ENSBTAG00000010532	KCTD11	18042.6	0.114367	0.0337107	0.000141033	0.00364812	UP
ENSBTAG00000021100	PPP1R3F	849.389	0.213161	0.0675348	0.000141445	0.00365313	UP
ENSBTAG00000030247	NSMF	3386.96	0.17547	0.0545078	0.00014189	0.00365898	UP
ENSBTAG00000032519	CAMKMT	1056.43	0.141833	0.0432057	0.000143048	0.00368316	UP
ENSBTAG00000014375	TMCC3	514.498	0.861572	0.319869	0.000144086	0.00370418	UP
ENSBTAG00000033315	DNAJC1	2962.81	0.135235	0.0408274	0.000144538	0.0037101	UP
ENSBTAG00000018000	CLN3	4412.37	0.182328	0.0572496	0.000144873	0.00371301	UP
ENSBTAG00000011136	NR2F6	583.445	0.231392	0.0760463	0.000145388	0.00371687	UP
ENSBTAG00000019967	RASA3	40963.3	0.0965338	0.0278242	0.000145468	0.00371687	UP
ENSBTAG00000000605	ATP5PF	2585.49	-0.158575	0.0498215	0.00014622	0.0037198	UP
ENSBTAG00000003639	ELMO2	8019.99	0.212063	0.068695	0.000146081	0.0037198	DOWN
ENSBTAG00000021927	AATF	1844.7	-0.112984	0.0334438	0.000146249	0.0037198	UP
ENSBTAG00000000399	NANOS3	26.8929	0.491255	0.164084	0.000146793	0.00372797	DOWN
ENSBTAG00000003161	YBEY	1132.72	-0.130648	0.0392796	0.000147666	0.003728	UP
ENSBTAG00000015820	UXT	1572.68	-0.230184	0.0755166	0.000147685	0.003728	DOWN
ENSBTAG00000015428	TMEM170A	3386.26	-0.0863941	0.0248131	0.00014741	0.003728	DOWN
ENSBTAG00000010279	DUSP14	498.094	-0.180442	0.0584845	0.000147518	0.003728	DOWN
ENSBTAG00000026327	RPL8	70971.3	-0.189179	0.0608244	0.00014802	0.00373081	DOWN
ENSBTAG00000012514	PODN	12.8475	1.50578	0.636504	0.000149446	0.00373643	DOWN
ENSBTAG00000019071	COMMD10	1126.4	-0.145482	0.0453551	0.000148917	0.00373643	UP
ENSBTAG00000015602	MRNIP	577.286	0.368339	0.121812	0.000149123	0.00373643	DOWN
ENSBTAG00000020381	FCF1	1357.3	-0.118294	0.0354822	0.000148953	0.00373643	UP
ENSBTAG00000044138	METTL23	839.047	0.134922	0.0407787	0.000149582	0.00373643	DOWN
ENSBTAG00000003801	MBD1	5931.2	0.0887686	0.0254018	0.000149515	0.00373643	UP
ENSBTAG00000009521	ZNF565	775.777	0.226466	0.0737822	0.000149823	0.00373686	UP
ENSBTAG00000022227	PLSCR2	4434.33	0.348789	0.116867	0.000152789	0.00376441	UP
ENSBTAG00000016387	GDAP2	1152.62	0.103607	0.0304312	0.000152539	0.00376441	UP
ENSBTAG00000009215	NR1I3	68.3607	0.354252	0.11679	0.000152952	0.00376441	UP
ENSBTAG00000009297	PANX2	547.442	0.232073	0.0767799	0.000151579	0.00376441	UP
ENSBTAG00000017793	KLRG2	81.3209	0.289666	0.0970685	0.000152231	0.00376441	UP
ENSBTAG00000011416	ARHGEF39	1187.71	0.265329	0.0872738	0.000152807	0.00376441	UP
ENSBTAG00000006515	ESPN	2159.18	0.192178	0.0612005	0.000151288	0.00376441	UP
ENSBTAG00000021720	MRPL27	996.51	-0.135151	0.0417593	0.0001527	0.00376441	UP
ENSBTAG00000004517	TARBP1	5562.45	0.140321	0.0428518	0.00015274	0.00376441	DOWN
ENSBTAG00000020634	FBXO7	1749.26	0.121083	0.0361069	0.00015352	0.00377284	UP
ENSBTAG00000019952	ARMC8	3972.87	0.173769	0.05471	0.000154206	0.00377939	UP
ENSBTAG00000009431	SLC25A44	2912.7	-0.063238	0.0175535	0.000154238	0.00377939	UP
ENSBTAG00000009962	PDCL3	1775.25	-0.12609	0.0379977	0.000155007	0.00379269	DOWN
ENSBTAG00000030994	ENSBTAG00000030994	49.5593	0.406501	0.138226	0.000155359	0.00379576	DOWN
ENSBTAG00000006715	FBXO8	1639.38	-0.0791656	0.0223832	0.000156597	0.00381485	UP
ENSBTAG00000012898	RPS27L	2045.12	-0.130511	0.0400044	0.000156571	0.00381485	DOWN
ENSBTAG00000011860	SUPT20H	4892.2	0.121976	0.0367433	0.000158737	0.00385577	DOWN
ENSBTAG00000021931	C19H17orf49	1600.27	-0.153932	0.0484683	0.000158713	0.00385577	UP
ENSBTAG00000050262	ENSBTAG00000050262	32.8492	0.486266	0.165874	0.000159278	0.00385772	DOWN
ENSBTAG00000020733	RPS15A	27023.7	-0.229044	0.0759883	0.000159208	0.00385772	UP
ENSBTAG00000030589	TMCO6	1638.62	0.0940782	0.0271587	0.000160901	0.00389122	DOWN
ENSBTAG00000017389	RPLP0	93339.1	-0.162106	0.0513462	0.000161127	0.00389122	UP
ENSBTAG00000021339	SCN8A	32.66	0.531484	0.18366	0.000162226	0.00391212	DOWN
ENSBTAG00000012622	TRA2A	19391.7	0.169351	0.0535191	0.000162559	0.00391453	UP
ENSBTAG00000009024	KCND1	1446.47	0.147645	0.045697	0.00016401	0.00393248	UP
ENSBTAG00000017706	SLC39A3	628.225	-0.144895	0.0447953	0.000163885	0.00393248	UP
ENSBTAG00000019219	SH2B1	2672.06	0.109224	0.0325781	0.000163552	0.00393248	DOWN
ENSBTAG00000052127	ENSBTAG00000052127	6.08978	0.0374385	0.0786879	0.000165608	0.0039598	UP
ENSBTAG00000019730	PNISR	17040.1	0.173944	0.0550723	0.000165859	0.0039598	UP
ENSBTAG00000007942	TENT4B	6556.62	0.211721	0.0696817	0.00016572	0.0039598	UP
ENSBTAG00000014396	KLF10	2769.27	-0.192782	0.063298	0.000167415	0.00399124	UP
ENSBTAG00000044659	SCARNA13	123.213	0.279271	0.0912877	0.000169222	0.0040271	DOWN
ENSBTAG00000048352	ENSBTAG00000048352	152.702	0.307588	0.105811	0.0001694	0.0040271	UP
ENSBTAG00000015662	IMPG2	1049.58	0.207193	0.0677435	0.000170389	0.00404486	UP
ENSBTAG00000017996	EGLN2	5006.94	0.105988	0.0312614	0.000170966	0.00405282	UP
ENSBTAG00000051324	ENSBTAG00000051324	35.1212	0.455047	0.154955	0.000174697	0.00413541	UP
ENSBTAG00000053488	ENSBTAG00000053488	896.788	0.132442	0.0405423	0.000175229	0.00414213	UP
ENSBTAG00000002015	RPS6KA6	1815.99	0.19913	0.0646651	0.000175801	0.00414394	UP
ENSBTAG00000054404	SNN	1384.55	-0.177511	0.0583963	0.000175796	0.00414394	UP
ENSBTAG00000012403	ARG1	80.9763	0.902943	0.33416	0.000176368	0.00415146	DOWN
ENSBTAG00000001962	MRPS27	1652.05	-0.122511	0.0375514	0.00017925	0.00421339	UP
ENSBTAG00000033543	RRAGA	3423.96	-0.112789	0.0341725	0.000179518	0.00421377	DOWN
ENSBTAG00000012243	POLR1E	1279.21	-0.10842	0.032431	0.000181516	0.00424679	DOWN
ENSBTAG00000050783	SNTG2	154.116	0.487609	0.169658	0.000181606	0.00424679	DOWN
ENSBTAG00000016352	STX10	1570.6	0.152578	0.0477203	0.000181686	0.00424679	UP
ENSBTAG00000008416	ABHD5	960.647	-0.171744	0.0553812	0.000181943	0.00424685	UP
ENSBTAG00000001728	IGSF10	70.5377	0.516691	0.178529	0.000182585	0.00424998	DOWN
ENSBTAG00000027361	ROMO1	1810.6	-0.166249	0.0536922	0.000182347	0.00424998	UP
ENSBTAG00000005066	HSPBAP1	1883.47	0.194007	0.0634003	0.000183541	0.0042663	DOWN
ENSBTAG00000010720	MIB2	2902.85	0.166083	0.052574	0.000184242	0.00427666	UP
ENSBTAG00000012797	DCUN1D1	2855.82	0.159422	0.0508835	0.000185852	0.00430201	UP
ENSBTAG00000014970	LAMTOR5	1968.78	-0.133546	0.0416636	0.000186105	0.00430201	UP
ENSBTAG00000016900	TRAPPC13	2184.91	0.131256	0.0404614	0.000185657	0.00430201	DOWN
ENSBTAG00000006393	FECH	3795.01	0.164221	0.0518536	0.000186498	0.00430516	UP
ENSBTAG00000016101	VHL	890.627	-0.112912	0.0341369	0.000187276	0.00431714	UP
ENSBTAG00000011649	FARSB	1869.51	-0.142592	0.0448184	0.00018871	0.00434022	DOWN
ENSBTAG00000019714	DAZAP1	7475.88	0.115857	0.0350313	0.000189177	0.00434022	DOWN
ENSBTAG00000003177	SLC25A33	785.89	-0.298471	0.102723	0.00018888	0.00434022	UP
ENSBTAG00000005532	PEX6	1753.35	0.138916	0.0431141	0.000189314	0.00434022	DOWN
ENSBTAG00000004136	NFE2L3	5732.93	0.182055	0.0597358	0.000190569	0.00436302	UP
ENSBTAG00000001892	YAE1	355.374	-0.142957	0.0442615	0.00019359	0.00442612	UP
ENSBTAG00000002944	ATP5MC3	4576.32	-0.154172	0.0492405	0.000194027	0.00443007	DOWN
ENSBTAG00000020148	TEK	99.9278	0.292659	0.100439	0.000194894	0.00443267	DOWN
ENSBTAG00000039161	ALDH3A2	2828.68	-0.117642	0.0360145	0.000194431	0.00443267	UP
ENSBTAG00000001068	ZCWPW1	555.37	0.265245	0.0902756	0.000194936	0.00443267	DOWN
ENSBTAG00000031564	GNL3L	10895.5	0.154614	0.0489806	0.000195885	0.00444219	UP
ENSBTAG00000021796	C17H12orf43	684.011	-0.13897	0.0437072	0.000195822	0.00444219	UP
ENSBTAG00000013697	CLASRP	3338.41	0.133039	0.041408	0.000196193	0.00444316	DOWN
ENSBTAG00000016553	EME2	708.592	0.192042	0.0628281	0.000197107	0.00445782	UP
ENSBTAG00000003239	UTP20	2392.47	-0.113671	0.0344817	0.000198669	0.00448707	UP
ENSBTAG00000018715	MPLKIP	743.305	-0.118878	0.0364717	0.000199032	0.00448922	DOWN
ENSBTAG00000011412	LAMB1	122.028	0.346785	0.121545	0.000199431	0.00449217	DOWN
ENSBTAG00000006278	FAM83C	12.5943	0.937067	0.36166	0.000200463	0.00450606	UP
ENSBTAG00000012344	RPL26	37899.8	-0.21108	0.0716604	0.000200586	0.00450606	UP
ENSBTAG00000050888	DNAJC24	1802.41	0.170054	0.0545915	0.000200856	0.00450608	DOWN
ENSBTAG00000008237	TOLLIP	9611	0.180173	0.059361	0.00020164	0.0045176	UP
ENSBTAG00000005033	TLCD3B	452.585	0.268766	0.0916991	0.000202023	0.00452012	UP
ENSBTAG00000011156	ATP8A1	3468.9	0.188925	0.0619921	0.00020302	0.00453033	UP
ENSBTAG00000018809	RANGRF	516.103	-0.167536	0.0543829	0.000202973	0.00453033	UP
ENSBTAG00000053289	ENSBTAG00000053289	1618.81	0.183871	0.0595773	0.000204275	0.00455226	DOWN
ENSBTAG00000018914	RAB25	51.7385	0.567414	0.20759	0.000204967	0.0045612	UP
ENSBTAG00000008977	TOMM6	2347.31	-0.145939	0.0467293	0.000205221	0.0045612	UP
ENSBTAG00000020795	RPS21	10609.3	-0.255171	0.0889895	0.000209905	0.00465912	DOWN
ENSBTAG00000010467	SUPT5H	15675.6	0.0481811	0.0133745	0.000210501	0.0046655	DOWN
ENSBTAG00000007117	CTC1	3692.85	0.151366	0.0482383	0.00021075	0.0046655	UP
ENSBTAG00000016791	PEX7	913.081	-0.102987	0.0310467	0.000211422	0.00466953	UP
ENSBTAG00000002874	TMEM183A	4284.21	-0.0723876	0.0208637	0.000211612	0.00466953	DOWN
ENSBTAG00000013615	CHORDC1	6126.17	0.158076	0.051061	0.000211769	0.00466953	DOWN
ENSBTAG00000015052	PROX2	210.894	0.231378	0.0773641	0.000213366	0.00469058	UP
ENSBTAG00000014087	KMT5C	1031.87	0.14184	0.0451517	0.000213565	0.00469058	UP
ENSBTAG00000039190	SLC9A5	342.131	0.339545	0.120088	0.000213199	0.00469058	UP
ENSBTAG00000000833	TAX1BP3	2148.07	-0.1502	0.0489296	0.000215053	0.00471708	UP
ENSBTAG00000006532	CDK5RAP2	5030.1	0.102292	0.0305931	0.000215497	0.00472062	DOWN
ENSBTAG00000013069	IQCB1	914.06	0.224796	0.0752644	0.000216103	0.0047277	UP
ENSBTAG00000021334	C24H18orf32	2015.11	-0.129754	0.0409629	0.000216996	0.00474105	UP
ENSBTAG00000031913	ENSBTAG00000031913	683.397	0.306007	0.109605	0.000218285	0.004763	DOWN
ENSBTAG00000053050	SAMD9	23999.7	0.361765	0.126952	0.000218708	0.00476601	UP
ENSBTAG00000012267	ZFC3H1	12022.3	0.141423	0.0448763	0.00022156	0.00482189	UP
ENSBTAG00000012626	B4GALT5	2848.24	-0.12772	0.0399072	0.000222496	0.00483597	UP
ENSBTAG00000008395	APBA3	2462.89	0.0957917	0.0287508	0.000223368	0.00484861	DOWN
ENSBTAG00000006695	VCPIP1	4775.09	0.233457	0.0794015	0.000224527	0.00486747	UP
ENSBTAG00000013066	IGF2	145.618	0.782058	0.336518	0.000224845	0.00486805	UP
ENSBTAG00000005691	FGF2	327.164	0.22943	0.0765946	0.000225862	0.00488376	UP
ENSBTAG00000054652	ENSBTAG00000054652	321.231	0.267149	0.0925797	0.000226468	0.00489055	UP
ENSBTAG00000017983	PRELID3A	124.928	0.33972	0.124253	0.00022834	0.0049246	UP
ENSBTAG00000038979	TMEM167B	1942.54	-0.109278	0.0334555	0.000229138	0.00493547	UP
ENSBTAG00000017441	RPL27	19898.1	-0.21127	0.0721343	0.000232975	0.00500616	DOWN
ENSBTAG00000013413	CCDC51	3484.93	0.0978685	0.0294794	0.000233018	0.00500616	DOWN
ENSBTAG00000016312	LGALS4	865.526	0.218232	0.0737394	0.00023383	0.00501715	UP
ENSBTAG00000009263	MFSD1	2216.84	-0.127557	0.0406916	0.000234277	0.0050203	UP
ENSBTAG00000012648	ZSWIM5	322.947	0.304679	0.107285	0.00023654	0.00504298	DOWN
ENSBTAG00000001429	NEURL1B	57.0146	0.298095	0.108229	0.000236519	0.00504298	UP
ENSBTAG00000053132	INAFM1	790.643	0.169241	0.0552345	0.000236187	0.00504298	UP
ENSBTAG00000005372	DLGAP1	650.161	0.201466	0.0678931	0.000236147	0.00504298	UP
ENSBTAG00000037938	ENSBTAG00000037938	1143.79	0.163072	0.0530635	0.000237212	0.00505087	UP
ENSBTAG00000007394	RPL22L1	6716.24	-0.158576	0.0516968	0.000239046	0.00506818	UP
ENSBTAG00000005830	STRN4	5391.67	0.119571	0.0368678	0.000239118	0.00506818	DOWN
ENSBTAG00000003622	ZKSCAN7	1298.8	0.168589	0.0549188	0.000238399	0.00506818	UP
ENSBTAG00000011248	MSANTD2	2426.36	0.176984	0.0588065	0.000239237	0.00506818	UP
ENSBTAG00000014858	PRPSAP2	6286.32	0.147868	0.0474239	0.000239599	0.00506945	UP
ENSBTAG00000034689	ZNRF1	4565.55	0.165427	0.0541473	0.000240853	0.00508954	UP
ENSBTAG00000004380	STAT2	9021.42	0.335145	0.119048	0.000242429	0.00509446	UP
ENSBTAG00000020704	RAMP3	45.3069	0.558324	0.204605	0.000243103	0.00509446	UP
ENSBTAG00000010734	NOP16	1516.96	-0.131395	0.0418566	0.000241596	0.00509446	UP
ENSBTAG00000013251	HDGFL2	3906.64	0.0781773	0.0228042	0.00024333	0.00509446	DOWN
ENSBTAG00000004931	POLE2	794.989	0.173085	0.0570646	0.000241952	0.00509446	UP
ENSBTAG00000021672	RGS1	476.133	0.47511	0.166889	0.000243472	0.00509446	UP
ENSBTAG00000017493	JADE1	3819.45	0.164927	0.0541727	0.000243521	0.00509446	UP
ENSBTAG00000001996	SNRNP70	8031.68	0.160974	0.0524996	0.000243162	0.00509446	UP
ENSBTAG00000010798	SLC23A1	209.713	0.251565	0.085652	0.00024542	0.00512351	UP
ENSBTAG00000009175	RPS6KB2	1670.12	0.0982511	0.0297063	0.000245522	0.00512351	UP
ENSBTAG00000049137	ENSBTAG00000049137	578.177	0.218219	0.0749165	0.00024668	0.00514128	UP
ENSBTAG00000005810	PDZK1	1085.31	0.1722	0.0571577	0.000247106	0.00514374	UP
ENSBTAG00000000084	MRPS30	716.408	-0.117895	0.0371431	0.000249297	0.0051829	UP
ENSBTAG00000005565	CLN6	713.95	0.160475	0.0525449	0.000250075	0.00519089	DOWN
ENSBTAG00000022801	GABPB1	4290.3	0.119007	0.0368527	0.000250302	0.00519089	UP
ENSBTAG00000038619	ENSBTAG00000038619	23763.3	0.256353	0.0907438	0.000250709	0.00519291	UP
ENSBTAG00000019298	STRADB	524.837	0.152716	0.0506548	0.000252697	0.00522116	UP
ENSBTAG00000021467	IGFBP6	23.8013	1.33855	0.719092	0.000252618	0.00522116	UP
ENSBTAG00000013662	COL8A1	10.2356	1.26584	1.24257	0.000254192	0.005231	UP
ENSBTAG00000011200	ZNF644	7963.58	0.0820084	0.0242569	0.000254817	0.005231	UP
ENSBTAG00000006036	ERP27	653.345	0.277772	0.0971312	0.000253679	0.005231	UP
ENSBTAG00000011187	FAM13A	130.921	0.265873	0.0919736	0.000255022	0.005231	UP
ENSBTAG00000034626	FBXO16	159.646	0.276608	0.0993299	0.000254163	0.005231	UP
ENSBTAG00000020594	ELF2	5848.43	0.0790627	0.0231686	0.000255049	0.005231	UP
ENSBTAG00000016621	NCBP3	4509.54	0.0760827	0.0222046	0.000257073	0.00526607	UP
ENSBTAG00000014156	AMN1	4305.19	0.190756	0.0639879	0.000257453	0.00526739	UP
ENSBTAG00000000871	TRIM27	3797.82	0.0691925	0.0200833	0.000258033	0.00527282	UP
ENSBTAG00000031299	TTC17	9303.07	0.116514	0.0360991	0.000258614	0.00527824	UP
ENSBTAG00000004902	INTS8	6092.99	0.0652409	0.0187559	0.0002594	0.00528785	UP
ENSBTAG00000009560	NUBP1	938.892	0.106422	0.0327578	0.000261124	0.00531651	UP
ENSBTAG00000033136	COX20	3468.59	0.180657	0.0600506	0.000262687	0.00534183	UP
ENSBTAG00000048655	NT5E	108.051	0.261719	0.0904154	0.000264088	0.00536381	UP
ENSBTAG00000004987	NUP210L	1131.75	0.156317	0.051116	0.000265072	0.00537727	UP
ENSBTAG00000017460	PRORSD1	363.993	-0.201336	0.0689933	0.000266274	0.00539511	UP
ENSBTAG00000009078	MIA	335.023	0.241268	0.0856009	0.000273871	0.00554232	DOWN
ENSBTAG00000021143	DNMT3A	12578.9	0.115303	0.0357245	0.000275293	0.00556437	UP
ENSBTAG00000017921	NELFA	6971.43	0.114822	0.035751	0.000276519	0.00557763	UP
ENSBTAG00000021058	DDX42	9748.19	0.0596754	0.0171059	0.000276615	0.00557763	UP
ENSBTAG00000014567	MYLK	141.188	0.452122	0.168158	0.000277959	0.00559125	UP
ENSBTAG00000047606	MTA1	4567.79	0.0976823	0.029781	0.000277712	0.00559125	UP
ENSBTAG00000051287	NDUFB11	3429.04	-0.125544	0.0402611	0.000278507	0.00559555	UP
ENSBTAG00000046418	RNF224	40.067	0.431896	0.158507	0.000279704	0.00561285	DOWN
ENSBTAG00000023529	SPEF2	134.422	0.545117	0.196612	0.000280879	0.00562296	UP
ENSBTAG00000007964	ARPC4	14430.5	-0.139017	0.0455864	0.000280738	0.00562296	UP
ENSBTAG00000016190	ZNF394	1142.71	0.103844	0.0320279	0.000282518	0.00564902	DOWN
ENSBTAG00000009022	DNAJC30	626.995	-0.14067	0.0459919	0.000283997	0.00567181	UP
ENSBTAG00000018774	ENSBTAG00000018774	3231.56	0.192592	0.0660389	0.000285422	0.00569347	DOWN
ENSBTAG00000007365	NEIL1	772.059	0.14795	0.0483388	0.000286154	0.00569534	UP
ENSBTAG00000007430	MYBBP1A	3899.86	-0.129945	0.0415068	0.000286196	0.00569534	UP
ENSBTAG00000005469	CCAR2	15602.2	0.0546247	0.0156168	0.000287185	0.00570823	DOWN
ENSBTAG00000030632	ALG10	1151.26	-0.100349	0.0309112	0.000289031	0.00573811	UP
ENSBTAG00000011748	SGMS1	4475.99	0.131669	0.0420008	0.000290271	0.00575338	DOWN
ENSBTAG00000004080	TIAL1	9092.1	0.114833	0.0360185	0.000290488	0.00575338	UP
ENSBTAG00000031014	LDAH	1294.89	-0.091193	0.0276878	0.000291684	0.00577025	UP
ENSBTAG00000000097	EFCAB14	7477.26	-0.0675365	0.0198273	0.000295094	0.0058308	DOWN
ENSBTAG00000052883	NANOS1	111.644	-0.338419	0.128162	0.000297418	0.00586981	DOWN
ENSBTAG00000004398	IMMP2L	754.125	0.155713	0.0520821	0.00029903	0.00589465	DOWN
ENSBTAG00000004585	CCDC30	675.525	0.23009	0.080254	0.000299598	0.0058989	UP
ENSBTAG00000037964	H2AC25	134.566	0.262134	0.0942061	0.000300419	0.00590812	UP
ENSBTAG00000019864	MAPK15	349.429	0.223243	0.0784731	0.000301021	0.00591301	UP
ENSBTAG00000002920	KAT6B	4899.11	-0.108086	0.0339416	0.00030233	0.00593177	UP
ENSBTAG00000002999	ANAPC15	1132.39	-0.119353	0.0382389	0.000302836	0.00593474	DOWN
ENSBTAG00000010735	HIGD2A	530.861	-0.154107	0.0516753	0.000305545	0.00597193	DOWN
ENSBTAG00000009340	KATNAL1	546.337	0.155484	0.0513446	0.000306161	0.00597193	DOWN
ENSBTAG00000016724	NPEPL1	1813.51	-0.10931	0.034297	0.000305194	0.00597193	UP
ENSBTAG00000052306	IFITM3	1086.18	0.594952	0.22631	0.000306125	0.00597193	DOWN
ENSBTAG00000049400	ENSBTAG00000049400	32.0002	0.620871	0.234698	0.000307643	0.00599384	UP
ENSBTAG00000025502	CNMD	111.344	0.249785	0.0878178	0.000308723	0.0060079	UP
ENSBTAG00000019888	HIRA	4693.39	0.0707445	0.0209188	0.000310912	0.00604346	UP
ENSBTAG00000012288	TFIP11	3144.88	-0.0769264	0.022966	0.000317306	0.0061606	UP
ENSBTAG00000021449	DCAF13	2765.48	-0.0875614	0.0266569	0.000320083	0.00620012	DOWN
ENSBTAG00000004106	PRKRIP1	850.907	0.153273	0.0509593	0.00032007	0.00620012	DOWN
ENSBTAG00000000147	RIC8B	2073.24	0.129496	0.0419661	0.000320981	0.00621032	UP
ENSBTAG00000043582	ENSBTAG00000043582	4672.31	-0.253288	0.0943284	0.000321833	0.00621963	UP
ENSBTAG00000024042	MORN2	101.182	-0.230349	0.0822395	0.000322862	0.00623232	DOWN
ENSBTAG00000031347	SPDYA	464.707	0.237563	0.0842229	0.000323641	0.00623298	DOWN
ENSBTAG00000012177	SNRPD2	3980.1	-0.149257	0.0502122	0.000323533	0.00623298	UP
ENSBTAG00000000371	DIS3L	8971.26	0.140432	0.0463976	0.000325614	0.00625875	DOWN
ENSBTAG00000020975	SYNGAP1	4454.42	0.15427	0.0515762	0.000325727	0.00625875	UP
ENSBTAG00000046552	GGACT	1152.55	0.187275	0.0648926	0.000326567	0.00626768	UP
ENSBTAG00000032704	NAPB	2484.41	0.168392	0.0571258	0.000328605	0.00629238	UP
ENSBTAG00000020807	FAU	30832.2	-0.206656	0.0735812	0.000328389	0.00629238	UP
ENSBTAG00000020700	CLCN6	1968.46	0.0968382	0.0301743	0.000329299	0.00629846	DOWN
ENSBTAG00000048041	ACTR1B	1464	0.133963	0.0437139	0.000330855	0.00632099	UP
ENSBTAG00000011206	GALNT1	8423.42	-0.120533	0.0391444	0.000332685	0.00634871	UP
ENSBTAG00000002823	MPZL1	97.0561	0.291856	0.111148	0.000335742	0.00638458	DOWN
ENSBTAG00000046158	CFB	138.009	0.443366	0.169177	0.000335774	0.00638458	UP
ENSBTAG00000005057	FAM204A	2271.16	-0.0917787	0.0283	0.000336087	0.00638458	UP
ENSBTAG00000000224	TSPAN15	2053.55	0.274289	0.0980522	0.000336091	0.00638458	DOWN
ENSBTAG00000019203	S100A4	18185.4	-0.220837	0.082025	0.000337151	0.00639745	UP
ENSBTAG00000011434	NPR2	314.776	0.272064	0.100162	0.000337716	0.00640093	DOWN
ENSBTAG00000047998	COL5A1	569.888	0.471293	0.192185	0.000338863	0.00640251	UP
ENSBTAG00000003564	HPX	18.4093	0.68833	0.269861	0.000338947	0.00640251	UP
ENSBTAG00000019432	ENSBTAG00000019432	5021.56	0.234939	0.0847239	0.000338289	0.00640251	UP
ENSBTAG00000020839	MEGF6	81.8765	0.444314	0.163303	0.000342662	0.00646537	UP
ENSBTAG00000006134	DYNLRB1	2809.29	-0.128955	0.0425699	0.000343081	0.00646599	UP
ENSBTAG00000010101	BYSL	1283.54	-0.137692	0.0457259	0.000345055	0.00649588	DOWN
ENSBTAG00000015285	RPS8	83121.5	-0.209555	0.0752476	0.000345547	0.00649784	DOWN
ENSBTAG00000015776	MFSD14A	6159.48	-0.0615007	0.0180831	0.000347458	0.00652644	DOWN
ENSBTAG00000010324	GTPBP1	4105.37	0.0803915	0.0241446	0.000350578	0.00657374	DOWN
ENSBTAG00000004072	CAPZA2	5183.36	-0.0887045	0.0274394	0.000350762	0.00657374	UP
ENSBTAG00000008585	ARHGEF10	32.1295	0.404353	0.153869	0.000351316	0.00657675	DOWN
ENSBTAG00000000484	HYAL2	1375.18	-0.122002	0.040039	0.000352474	0.00659108	UP
ENSBTAG00000049523	ENSBTAG00000049523	145.15	0.242217	0.087153	0.000356418	0.00665739	DOWN
ENSBTAG00000020351	SLC34A1	27.7046	0.407103	0.151057	0.00035693	0.00665952	UP
ENSBTAG00000001890	RUBCN	2018.18	0.151464	0.0512497	0.000358875	0.0066854	UP
ENSBTAG00000006116	SUGP1	4755.15	0.0902701	0.0277643	0.000359117	0.0066854	UP
ENSBTAG00000017976	ABL1	2256.48	-0.097222	0.0306111	0.000359812	0.0066909	UP
ENSBTAG00000023736	CDC42EP3	2075.23	-0.169098	0.0590445	0.000362536	0.00673408	DOWN
ENSBTAG00000030578	PTOV1	2471.38	0.14974	0.0501913	0.000365949	0.00678994	DOWN
ENSBTAG00000004934	NEMF	4348.17	0.0790079	0.0239258	0.000366415	0.00679106	UP
ENSBTAG00000005635	TTC39C	458.166	0.133165	0.044439	0.000367186	0.00679782	UP
ENSBTAG00000018074	VPS72	4150.91	0.112939	0.0360774	0.000369162	0.00682685	UP
ENSBTAG00000019419	NDUFS7	1923.42	-0.103085	0.0327394	0.000370181	0.0068306	UP
ENSBTAG00000015659	CIAO1	2931.92	-0.0800944	0.024528	0.000370118	0.0068306	DOWN
ENSBTAG00000015124	ARGLU1	26647.8	0.170522	0.0587483	0.000371906	0.00685487	DOWN
ENSBTAG00000004344	ACSL1	2198.98	-0.0936873	0.0293053	0.000373065	0.00686867	UP
ENSBTAG00000031346	ANKUB1	77.9474	0.452925	0.183756	0.000376893	0.00693082	DOWN
ENSBTAG00000053687	MRPL11	1620.84	-0.202927	0.0730073	0.000377269	0.00693082	UP
ENSBTAG00000048867	ENSBTAG00000048867	133.083	0.330992	0.120038	0.000384439	0.0070548	DOWN
ENSBTAG00000014304	TMEM47	4.60408	0.012521	0.0624358	0.000384883	0.00705521	UP
ENSBTAG00000018616	IPO11	1015.68	-0.127876	0.0419257	0.000388427	0.00711238	UP
ENSBTAG00000013832	TRIT1	1969.11	0.121252	0.0398093	0.000389249	0.00711963	DOWN
ENSBTAG00000006713	ZDHHC6	1825.35	-0.0926111	0.0291874	0.000390963	0.00714318	UP
ENSBTAG00000014705	HES4	258.011	0.0524193	0.0995409	0.000391744	0.00714966	DOWN
ENSBTAG00000009573	CSTPP1	834.302	0.177849	0.0613412	0.000395009	0.00720139	UP
ENSBTAG00000035286	CMC1	816.88	-0.1502	0.0518087	0.000395487	0.00720226	UP
ENSBTAG00000017056	PKLR	137.7	0.38013	0.150685	0.000396324	0.00720966	DOWN
ENSBTAG00000005808	TMEM14C	6227.64	-0.120094	0.039543	0.000398247	0.00723676	UP
ENSBTAG00000018067	S100PBP	10526.8	0.132322	0.043889	0.000399529	0.00725218	DOWN
ENSBTAG00000004632	ASPSCR1	5731.05	0.121811	0.0397477	0.000400425	0.00726058	UP
ENSBTAG00000016266	SDHD	4928.73	-0.131431	0.0442009	0.000401433	0.00727098	UP
ENSBTAG00000016128	GGA3	7033.43	0.0809201	0.0248816	0.000402497	0.00727999	DOWN
ENSBTAG00000013932	CCDC71	1564.18	-0.118506	0.0391702	0.000402801	0.00727999	UP
ENSBTAG00000005769	NPHP3	846.751	0.153014	0.0525269	0.000404081	0.0072802	DOWN
ENSBTAG00000020911	FNBP4	17887	0.172738	0.0608895	0.000404117	0.0072802	UP
ENSBTAG00000004014	FBLN2	74.5591	0.636954	0.278121	0.000404022	0.0072802	UP
ENSBTAG00000011918	BLOC1S1	1679.04	-0.139974	0.0478534	0.000406509	0.00731541	UP
ENSBTAG00000012377	ECHDC3	1732.93	0.327775	0.120382	0.000409829	0.00735933	DOWN
ENSBTAG00000004035	SDK1	988.811	0.26774	0.0972671	0.000409504	0.00735933	UP
ENSBTAG00000020756	GSK3A	6751.07	-0.0927741	0.0292498	0.000410538	0.00736416	UP
ENSBTAG00000014794	SCYL3	5678.87	0.0872325	0.0272817	0.000411806	0.00737899	DOWN
ENSBTAG00000015572	YTHDC1	12898.4	0.0646921	0.0193389	0.000412652	0.00738148	UP
ENSBTAG00000052914	ENSBTAG00000052914	66.736	0.570929	0.221701	0.000412827	0.00738148	UP
ENSBTAG00000004688	DHCR24	8824.71	-0.192325	0.0701748	0.000414315	0.00740019	UP
ENSBTAG00000015190	RMC1	2587.77	0.104094	0.0332911	0.000417151	0.0074429	DOWN
ENSBTAG00000047262	KRT42	30.9344	-0.415552	0.167196	0.000418361	0.00745654	UP
ENSBTAG00000005062	TEC	3134.33	0.265626	0.0957883	0.000422282	0.00751043	DOWN
ENSBTAG00000015655	APBB1	457.544	0.329485	0.122708	0.000422182	0.00751043	UP
ENSBTAG00000007215	RNPEPL1	8706.72	-0.133537	0.0454641	0.000423392	0.00752218	UP
ENSBTAG00000007389	IFI35	3143.39	0.210857	0.0766189	0.000425808	0.00755708	DOWN
ENSBTAG00000005251	ENSBTAG00000005251	4731.36	0.204083	0.0739107	0.000429161	0.00759171	UP
ENSBTAG00000020277	PPP2R1B	4837.79	-0.0842996	0.0263512	0.00042878	0.00759171	UP
ENSBTAG00000018912	ARHGEF1	45611.2	0.0926206	0.029201	0.000430305	0.00759171	DOWN
ENSBTAG00000015764	EML2	3920.9	0.0875328	0.0272404	0.000430297	0.00759171	UP
ENSBTAG00000048800	ENSBTAG00000048800	6118.78	0.157763	0.0543981	0.000429843	0.00759171	UP
ENSBTAG00000022733	EPM2AIP1	1116.39	0.213449	0.0769254	0.000430481	0.00759171	UP
ENSBTAG00000018420	POLG2	2005.58	0.12523	0.0413899	0.00043153	0.0076022	UP
ENSBTAG00000049335	ENSBTAG00000049335	120.352	0.38844	0.14483	0.000432015	0.00760274	UP
ENSBTAG00000004018	DGKA	12456.8	0.150528	0.0518951	0.000433854	0.00762708	UP
ENSBTAG00000011861	CFAP161	3924.83	-0.121205	0.0409804	0.000436204	0.00766034	UP
ENSBTAG00000001533	HACE1	2087.04	0.103044	0.0330874	0.000439035	0.00770198	DOWN
ENSBTAG00000026994	C2H2orf88	114.841	0.270697	0.10546	0.000441956	0.00772892	UP
ENSBTAG00000012234	RHBG	7.83489	0.786641	0.310006	0.000441226	0.00772892	UP
ENSBTAG00000005816	IRF9	10201.1	0.20652	0.0755938	0.000441835	0.00772892	UP
ENSBTAG00000009368	RRAGC	2349.76	-0.0894522	0.0283272	0.000442693	0.00773373	UP
ENSBTAG00000044021	TOGARAM2	165.316	-0.288341	0.111398	0.000446095	0.007777	DOWN
ENSBTAG00000018436	UBE2J1	3238.76	0.212721	0.077287	0.000446099	0.007777	DOWN
ENSBTAG00000052570	ENSBTAG00000052570	9380.51	0.138695	0.0469701	0.000447192	0.00777984	UP
ENSBTAG00000002402	IGF2R	6943.3	-0.0995702	0.0321073	0.000447081	0.00777984	UP
ENSBTAG00000006751	TENT2	4446.53	0.182774	0.0647637	0.000447927	0.00778453	DOWN
ENSBTAG00000002727	PHACTR4	2542.47	0.0802463	0.0249369	0.000450598	0.00782283	UP
ENSBTAG00000030599	SMOC1	5.80862	1.50189	0.694187	0.000456203	0.00791194	UP
ENSBTAG00000001937	ANAPC11	334.574	0.195849	0.0711851	0.000457297	0.00792269	UP
ENSBTAG00000050309	ENSBTAG00000050309	149.297	0.300065	0.115186	0.000457923	0.00792533	UP
ENSBTAG00000011987	ERG28	448.417	-0.146868	0.0515643	0.00045887	0.00792533	UP
ENSBTAG00000001364	DPH6	674.755	-0.1367	0.0470012	0.000458798	0.00792533	DOWN
ENSBTAG00000015424	WDR12	2391.06	-0.111345	0.0364963	0.000464313	0.00799459	DOWN
ENSBTAG00000016197	PHLDB1	619.48	0.163278	0.0578493	0.000464156	0.00799459	DOWN
ENSBTAG00000015294	COX10	1781.95	-0.0853599	0.0267522	0.000463846	0.00799459	UP
ENSBTAG00000000725	USP42	1956.69	0.0883534	0.0278932	0.000465704	0.00801029	DOWN
ENSBTAG00000055167	ENSBTAG00000055167	555.148	0.250582	0.0944617	0.000471947	0.00810934	UP
ENSBTAG00000021231	KCTD2	1562.59	-0.114875	0.0385866	0.00047321	0.00812271	UP
ENSBTAG00000003036	PPFIA2	407.306	0.287519	0.109378	0.000476884	0.00816067	DOWN
ENSBTAG00000019458	ASB3	4911.35	0.127158	0.0429602	0.000476446	0.00816067	UP
ENSBTAG00000015398	TJP1	392.685	0.205572	0.0765416	0.000475966	0.00816067	UP
ENSBTAG00000014891	SRSF7	10482.9	0.131681	0.0446399	0.000478356	0.0081775	UP
ENSBTAG00000054645	ENSBTAG00000054645	299.361	0.194976	0.0725813	0.000485959	0.00828209	UP
ENSBTAG00000031439	CDC14A	5746.13	0.125215	0.0425701	0.000485868	0.00828209	UP
ENSBTAG00000001610	SLC4A1	32.8535	1.08211	0.457543	0.000485595	0.00828209	UP
ENSBTAG00000021635	NUDT17	496.249	0.16867	0.0603051	0.00048828	0.00830473	UP
ENSBTAG00000006343	IL1R2	314.303	-0.519929	0.202579	0.000488238	0.00830473	UP
ENSBTAG00000033032	FAM50A	5868.68	0.077783	0.0241104	0.000493166	0.00836447	DOWN
ENSBTAG00000034091	LRRC72	229.495	0.182525	0.0669758	0.00049328	0.00836447	UP
ENSBTAG00000020689	PPP1R13L	51.3101	0.38728	0.155814	0.000493292	0.00836447	UP
ENSBTAG00000027924	SNX18	5382.32	-0.241552	0.0946106	0.000495128	0.00838711	UP
ENSBTAG00000009132	TMPRSS2	65.0946	0.766045	0.362927	0.000496271	0.00838948	DOWN
ENSBTAG00000016557	MTMR2	1936.73	-0.0957803	0.0308121	0.000496086	0.00838948	UP
ENSBTAG00000018999	MGRN1	7088.44	0.143928	0.0497316	0.000501755	0.00847363	DOWN
ENSBTAG00000013112	C7H5orf15	4749.14	-0.0893761	0.0287247	0.00050443	0.00850527	UP
ENSBTAG00000005490	P4HTM	655.583	0.18637	0.0677691	0.000505404	0.00850527	DOWN
ENSBTAG00000001225	RBM14	7187.5	0.0996123	0.0324225	0.000505661	0.00850527	UP
ENSBTAG00000002477	MRM2	3139.07	0.273982	0.10567	0.000505487	0.00850527	UP
ENSBTAG00000010790	EIF3L	6946.91	-0.0993526	0.0322146	0.00050643	0.00850966	UP
ENSBTAG00000035530	ENSBTAG00000035530	178.838	-0.508219	0.208366	0.000508357	0.00853347	DOWN
ENSBTAG00000007186	ARHGAP39	2079.8	0.158308	0.055779	0.000513706	0.00859738	DOWN
ENSBTAG00000051225	ENSBTAG00000051225	539.464	0.186186	0.0673616	0.000513663	0.00859738	UP
ENSBTAG00000010477	TTC21A	96.6686	0.251825	0.0981598	0.00051328	0.00859738	UP
ENSBTAG00000014603	VAMP1	1182.91	0.208207	0.0771667	0.000515617	0.00862075	UP
ENSBTAG00000017824	IRF8	5172.41	0.155719	0.0557217	0.000517731	0.00864745	UP
ENSBTAG00000014943	KDM5C	12899.1	0.0468626	0.0138718	0.000522314	0.00865509	UP
ENSBTAG00000012922	PHF2	4610.33	-0.0820874	0.0259121	0.000520363	0.00865509	UP
ENSBTAG00000017074	ANO8	2222.87	0.114227	0.0379568	0.000519568	0.00865509	DOWN
ENSBTAG00000016609	DQX1	127.301	0.240962	0.0908306	0.000522843	0.00865509	UP
ENSBTAG00000051249	SMIM26	693.91	-0.16567	0.0605466	0.000522651	0.00865509	UP
ENSBTAG00000011064	ADCK5	3844.78	0.164477	0.0587789	0.000520091	0.00865509	DOWN
ENSBTAG00000019471	CNIH4	4440.57	0.13954	0.0484339	0.000522785	0.00865509	UP
ENSBTAG00000021553	PTPN14	16.8162	0.515153	0.218501	0.000522448	0.00865509	UP
ENSBTAG00000016473	NAT1	1418	-0.103756	0.0339213	0.000522782	0.00865509	UP
ENSBTAG00000007296	ENSBTAG00000007296	28.0101	-0.380626	0.153687	0.000527546	0.00872432	DOWN
ENSBTAG00000010493	SERTAD1	947.618	0.218528	0.0830808	0.000528226	0.00872695	DOWN
ENSBTAG00000031750	PLAC8B	42259.4	0.254547	0.0961349	0.000530631	0.0087408	UP
ENSBTAG00000017755	EWSR1	32112	0.0806769	0.025131	0.000530364	0.0087408	UP
ENSBTAG00000020054	TNFRSF21	9783.51	-0.218987	0.0851477	0.00052985	0.0087408	UP
ENSBTAG00000019349	SLC6A4	860.383	0.250459	0.0957823	0.000531821	0.00875177	DOWN
ENSBTAG00000009151	PYGO1	1068.06	-0.213268	0.0836859	0.000534784	0.00879188	UP
ENSBTAG00000038938	GBP2	3303.9	0.679838	0.275148	0.000539088	0.00885394	DOWN
ENSBTAG00000051001	ENSBTAG00000051001	75.2461	0.307089	0.120709	0.000539633	0.00885422	UP
ENSBTAG00000019692	BCL2L2	403.702	0.180947	0.064826	0.000540188	0.00885464	UP
ENSBTAG00000013946	PRPF3	6224.32	0.111534	0.0371192	0.000542201	0.00886567	UP
ENSBTAG00000010604	PNO1	1034.91	-0.106029	0.0349118	0.000542246	0.00886567	UP
ENSBTAG00000016529	SLC25A30	2079.6	0.151449	0.0532654	0.00054245	0.00886567	DOWN
ENSBTAG00000009838	RRP15	998.023	-0.129853	0.0446249	0.000543506	0.00887426	UP
ENSBTAG00000019621	NDRG3	3059.88	-0.100673	0.0331031	0.000544259	0.00887789	DOWN
ENSBTAG00000008789	HMG20B	3438.46	0.095153	0.0308148	0.000545923	0.00889636	DOWN
ENSBTAG00000002603	PRPF39	5259.41	0.147251	0.0516844	0.000546815	0.00890223	UP
ENSBTAG00000013725	RBSN	1809.59	0.107641	0.0358587	0.000547481	0.00890441	UP
ENSBTAG00000020311	USP20	4070.43	0.12835	0.044192	0.000549057	0.00890821	UP
ENSBTAG00000015920	TMEM147	2115.25	-0.115226	0.0388005	0.00055036	0.00890821	UP
ENSBTAG00000031432	LYRM4	873.026	-0.130246	0.0454861	0.000549283	0.00890821	DOWN
ENSBTAG00000002121	CDK2AP2	5054.45	-0.124222	0.0428287	0.000549356	0.00890821	DOWN
ENSBTAG00000052369	ENSBTAG00000052369	363.736	0.39419	0.166487	0.000550376	0.00890821	DOWN
ENSBTAG00000007693	SLC45A3	561.056	0.372412	0.145286	0.00055201	0.00892603	UP
ENSBTAG00000050722	PHPT1	946.675	-0.157224	0.0568128	0.000553759	0.00893703	UP
ENSBTAG00000015046	MST1R	7.22246	0.760713	0.340298	0.00055372	0.00893703	DOWN
ENSBTAG00000007332	ATP5MG	5505.03	-0.152157	0.0545272	0.000554691	0.00894346	UP
ENSBTAG00000018637	HDDC3	588.832	-0.15264	0.0546146	0.000558604	0.00899787	DOWN
ENSBTAG00000016688	ENSBTAG00000016688	82.9705	-0.333364	0.134214	0.000563276	0.00906441	DOWN
ENSBTAG00000003435	ENTREP2	2332.83	-0.111288	0.0374717	0.000564235	0.00907112	DOWN
ENSBTAG00000046173	ALG12	2747.4	0.12996	0.0442726	0.000565043	0.0090754	DOWN
ENSBTAG00000010009	TMCO1	2282.11	-0.113444	0.0386003	0.000566291	0.00908671	UP
ENSBTAG00000016281	PREP	2092.2	-0.105122	0.0351154	0.000568332	0.0091064	DOWN
ENSBTAG00000018417	PSMF1	3135.63	0.215899	0.0809224	0.000568606	0.0091064	DOWN
ENSBTAG00000018282	NIF3L1	831.307	-0.105863	0.035081	0.000572548	0.00916077	UP
ENSBTAG00000008151	MAP3K3	10336.5	-0.108891	0.0365975	0.000573258	0.00916337	DOWN
ENSBTAG00000015743	GMPR	358.042	0.319506	0.126351	0.000574239	0.00917029	DOWN
ENSBTAG00000018320	RPLP1	94598.9	-0.17039	0.0631635	0.000576088	0.00918499	UP
ENSBTAG00000044027	ITGBL1	11.6896	1.12446	0.577965	0.00057696	0.00918499	DOWN
ENSBTAG00000016683	NFKBIA	5363.58	-0.144218	0.0513319	0.000577032	0.00918499	UP
ENSBTAG00000005030	INO80E	2055.64	0.0938642	0.0305255	0.000577355	0.00918499	DOWN
ENSBTAG00000051506	ENSBTAG00000051506	743.11	-0.144573	0.0517786	0.000578344	0.00919199	UP
ENSBTAG00000015277	PCF11	12738.8	0.108545	0.0361345	0.000580352	0.00921515	DOWN
ENSBTAG00000025183	ANKRD40CL	25.7952	0.445158	0.19233	0.000585889	0.00929426	UP
ENSBTAG00000009188	GART	4941.88	-0.0905316	0.0295598	0.000589058	0.00932685	UP
ENSBTAG00000007616	TMED6	1032.82	-0.12005	0.0414721	0.000589014	0.00932685	DOWN
ENSBTAG00000051039	ENSBTAG00000051039	304.459	0.215867	0.0853883	0.000590155	0.0093325	DOWN
ENSBTAG00000031846	SART3	6360.92	0.0684014	0.0210853	0.000590531	0.0093325	UP
ENSBTAG00000002648	RPS18	56387.8	-0.163427	0.0599772	0.000591631	0.00934107	UP
ENSBTAG00000021052	GNB1L	2151.8	0.144494	0.0510706	0.000593781	0.00936618	DOWN
ENSBTAG00000011291	DLG3	447.551	0.196628	0.0742084	0.000596515	0.00938603	UP
ENSBTAG00000019698	TMCO2	41.7052	0.303901	0.118837	0.000596591	0.00938603	UP
ENSBTAG00000020124	HTRA2	2821.89	0.0984386	0.0323508	0.000596722	0.00938603	UP
ENSBTAG00000049452	UBL5	4515.72	-0.125937	0.0440586	0.000599262	0.00941714	UP
ENSBTAG00000014762	ISG20	3182.84	0.518246	0.210346	0.000602084	0.0094526	DOWN
ENSBTAG00000021756	ZDHHC17	2169.86	0.130712	0.0454878	0.000608612	0.00953403	UP
ENSBTAG00000049741	ENSBTAG00000049741	72.9681	-0.457892	0.196096	0.000608979	0.00953403	UP
ENSBTAG00000048982	ENSBTAG00000048982	1423.5	0.225943	0.0865917	0.000608654	0.00953403	DOWN
ENSBTAG00000017999	TNRC6A	10148.8	0.0872167	0.0280382	0.000611171	0.0095594	UP
ENSBTAG00000003525	STXBP1	29.4891	0.754707	0.317731	0.000614388	0.00959686	UP
ENSBTAG00000021845	STRN3	3025.5	0.0590066	0.0181366	0.000614713	0.00959686	UP
ENSBTAG00000009231	NSDHL	2087.34	-0.126635	0.0444763	0.000617463	0.00963082	UP
ENSBTAG00000002136	FCHO1	6834.82	0.109346	0.0364473	0.000619363	0.00965146	DOWN
ENSBTAG00000015885	PPFIA4	164.086	0.256735	0.0996115	0.000620946	0.00966711	UP
ENSBTAG00000018993	ITGB7	37008.3	0.124914	0.043089	0.00062308	0.00968233	UP
ENSBTAG00000012004	TGFB3	223.829	0.207121	0.0785547	0.000622611	0.00968233	UP
ENSBTAG00000046044	ZBTB8B	37.6541	0.467875	0.190685	0.000625537	0.00971149	UP
ENSBTAG00000009029	THA1	717.16	0.21768	0.0815176	0.000630066	0.00977274	UP
ENSBTAG00000016259	KIAA1958	1023.68	0.186494	0.0706479	0.000631857	0.00978238	UP
ENSBTAG00000018901	CTIF	847.536	0.217979	0.085973	0.000631471	0.00978238	UP
ENSBTAG00000004643	WASL	2304.02	0.086286	0.0279342	0.000636267	0.00983247	UP
ENSBTAG00000046626	CCNP	218.839	0.237814	0.0936251	0.000635903	0.00983247	UP
ENSBTAG00000038866	UBE2I	8201.03	0.0588842	0.0180204	0.000637734	0.00984605	UP
ENSBTAG00000020861	CHAMP1	3881.12	-0.101195	0.0339082	0.000641973	0.00990236	UP
ENSBTAG00000016155	GDPD3	420.731	0.20619	0.0808387	0.000643274	0.00991328	DOWN
ENSBTAG00000002863	ACAA2	2970.14	-0.103652	0.0348041	0.000645807	0.00994317	UP
ENSBTAG00000016600	CCDC142	937.253	0.105068	0.0349279	0.000648311	0.00997255	DOWN
ENSBTAG00000027770	ENSBTAG00000027770	29.2281	0.45998	0.188566	0.0006494	0.00998012	UP
ENSBTAG00000012657	ZSWIM8	7255.43	0.0612808	0.0189658	0.00065056	0.00998879	UP
ENSBTAG00000053319	ENSBTAG00000053319	165.432	0.264673	0.101871	0.00065162	0.00999589	UP
ENSBTAG00000018569	CUL4B	4999.69	0.110245	0.037181	0.000652818	0.0100051	UP
ENSBTAG00000049422	TIFA	7134.35	0.22605	0.0889916	0.000660524	0.0101047	UP
ENSBTAG00000014366	PRPF19	5353.81	-0.115524	0.0396618	0.000659927	0.0101047	UP
ENSBTAG00000045923	BOLA-DYB	45.4308	0.443798	0.195902	0.000661793	0.0101149	DOWN
ENSBTAG00000002492	SYCP3	384.507	0.206062	0.080542	0.000664397	0.0101364	UP
ENSBTAG00000053107	COX5B	5794.55	-0.126629	0.0448356	0.000664416	0.0101364	UP
ENSBTAG00000004915	PFN1	33327.6	-0.126223	0.0448983	0.000667082	0.0101678	DOWN
ENSBTAG00000000546	TOB1	3381.13	-0.179579	0.0684811	0.000668009	0.0101727	DOWN
ENSBTAG00000012229	ENSBTAG00000012229	172.783	0.444514	0.170581	0.000674952	0.0102691	DOWN
ENSBTAG00000014508	FBXO40	551.947	0.197022	0.0745438	0.000676317	0.0102805	UP
ENSBTAG00000003001	LAMTOR1	3056.26	-0.157949	0.0591155	0.000677724	0.0102926	UP
ENSBTAG00000045887	DMTN	13.5847	0.855014	0.379819	0.000678709	0.0102982	DOWN
ENSBTAG00000007228	CBX7	3328.44	0.159685	0.0590994	0.000680343	0.0103049	UP
ENSBTAG00000015083	FBXO9	9483.46	0.099093	0.0331396	0.000680388	0.0103049	UP
ENSBTAG00000001368	LGALS3BP	6170.18	0.226123	0.0881398	0.000681172	0.0103075	UP
ENSBTAG00000015728	NSUN3	1118.89	0.152441	0.0551611	0.00068198	0.0103104	UP
ENSBTAG00000007508	SRBD1	2645.43	-0.110766	0.0380878	0.000684645	0.0103227	UP
ENSBTAG00000014113	CCL8	23.8003	0.0211024	0.0659744	0.000683877	0.0103227	DOWN
ENSBTAG00000008953	TAP1	25206.4	0.127588	0.0447039	0.00068417	0.0103227	UP
ENSBTAG00000014393	CLK2	5927.89	0.103738	0.034791	0.000686206	0.0103318	UP
ENSBTAG00000003124	MFSD14B	4976.8	-0.085347	0.0280895	0.000686483	0.0103318	UP
ENSBTAG00000005231	CFAP74	227.366	0.301934	0.120232	0.000687105	0.0103319	DOWN
ENSBTAG00000004442	AGPAT1	6710.95	0.0822278	0.0266568	0.000689007	0.0103512	UP
ENSBTAG00000005086	RPRD1B	2617.96	-0.0805999	0.025959	0.00068997	0.0103564	UP
ENSBTAG00000005296	RPL13A	87263.6	-0.183169	0.0705099	0.000693493	0.0103999	DOWN
ENSBTAG00000031709	PDCD10	4148.38	-0.0885848	0.0290854	0.000696408	0.0104249	DOWN
ENSBTAG00000005718	PLIN2	2635.77	0.241443	0.0961912	0.000696175	0.0104249	DOWN
ENSBTAG00000021884	CXXC1	6826.09	0.0947762	0.0315143	0.000698051	0.0104402	UP
ENSBTAG00000050149	ENSBTAG00000050149	114.828	0.239875	0.0974361	0.000698911	0.0104437	UP
ENSBTAG00000013726	RNPEP	2253.78	0.128287	0.0448708	0.000701765	0.010477	UP
ENSBTAG00000007816	ENSBTAG00000007816	21.375	-0.0395283	0.0805677	0.000702963	0.0104855	UP
ENSBTAG00000025450	SYNE2	14250.9	0.148018	0.0541724	0.000706657	0.0105161	DOWN
ENSBTAG00000031778	H2BC5	391.83	-0.261857	0.103741	0.000706893	0.0105161	UP
ENSBTAG00000012878	BMS1	5146.65	-0.0898348	0.0295125	0.000706072	0.0105161	DOWN
ENSBTAG00000017573	RBM26	5215.95	0.0897049	0.0294312	0.000708947	0.0105244	DOWN
ENSBTAG00000011689	LENG8	33042	0.207234	0.0802577	0.000709341	0.0105244	UP
ENSBTAG00000015738	GIGYF1	10846.2	0.109839	0.0376189	0.000709075	0.0105244	UP
ENSBTAG00000012747	FAM3A	1114.06	0.127883	0.0455024	0.000710951	0.010527	UP
ENSBTAG00000019508	SEC61A2	2405.95	0.200872	0.0759317	0.000711443	0.010527	UP
ENSBTAG00000016849	PABPC1L	44.9345	0.359088	0.147552	0.000712033	0.010527	UP
ENSBTAG00000052394	ENSBTAG00000052394	408.982	0.220777	0.08742	0.000710803	0.010527	UP
ENSBTAG00000002391	TGFB1I1	250.87	0.178423	0.0665227	0.000712876	0.0105302	UP
ENSBTAG00000012037	DGUOK	4543.68	0.10644	0.0362013	0.00071536	0.0105483	UP
ENSBTAG00000020301	BLM	1280.39	-0.110059	0.0380254	0.000715235	0.0105483	UP
ENSBTAG00000015841	CCDC115	1899.17	-0.109916	0.0378982	0.000716964	0.0105569	DOWN
ENSBTAG00000050046	ENSBTAG00000050046	228.658	-0.332852	0.147405	0.00071721	0.0105569	DOWN
ENSBTAG00000018423	DDX5	68147.1	0.126528	0.0444811	0.000718451	0.0105637	DOWN
ENSBTAG00000010304	CHKA	2316.72	0.209211	0.0781736	0.000718933	0.0105637	UP
ENSBTAG00000043571	ND2	46580.6	-0.140129	0.0507527	0.000719871	0.0105682	UP
ENSBTAG00000011800	ABCG4	47.2331	0.362683	0.158067	0.00072677	0.0106601	DOWN
ENSBTAG00000027409	SLC4A11	114.527	0.33325	0.139888	0.000729138	0.0106855	UP
ENSBTAG00000019908	CUL9	6580.4	0.0990655	0.0332323	0.000730658	0.0106984	UP
ENSBTAG00000010731	CDKN2D	3150.49	-0.124583	0.0441845	0.000731623	0.0107032	UP
ENSBTAG00000021897	B4GALT3	1556.95	0.0901729	0.0298892	0.000734993	0.0107431	DOWN
ENSBTAG00000021900	PKN2	1868.3	0.141764	0.0528287	0.000737962	0.0107771	UP
ENSBTAG00000006816	ABHD17B	1031.42	-0.100423	0.0341616	0.000743982	0.0108555	UP
ENSBTAG00000010164	ESPNL	3069.86	0.197213	0.0753128	0.000745836	0.0108636	DOWN
ENSBTAG00000010297	DHRS11	1476.96	0.0853646	0.0278889	0.00074528	0.0108636	UP
ENSBTAG00000000149	USP40	5406.55	0.079649	0.0256743	0.000748106	0.0108778	UP
ENSBTAG00000014376	ANKRD13A	10978.3	-0.0679225	0.021599	0.000747652	0.0108778	UP
ENSBTAG00000013173	SEPTIN3	4.52785	-0.040464	0.0817994	0.000754931	0.0109485	DOWN
ENSBTAG00000014476	ADAL	7132.42	-0.169627	0.0651336	0.000754453	0.0109485	DOWN
ENSBTAG00000047691	ENSBTAG00000047691	58.5979	-0.442718	0.199349	0.00075385	0.0109485	DOWN
ENSBTAG00000007099	AP1G2	2501.43	0.0936793	0.0310276	0.000757109	0.0109705	DOWN
ENSBTAG00000003904	GPN1	2116.11	-0.10741	0.0369222	0.000762759	0.0110333	UP
ENSBTAG00000020684	ENSBTAG00000020684	53.6858	0.582126	0.404168	0.000762748	0.0110333	DOWN
ENSBTAG00000001834	PNKP	3856.99	0.0830234	0.0272429	0.000766376	0.011076	UP
ENSBTAG00000005907	NDUFB6	1204.26	-0.120321	0.0428047	0.000768201	0.0110929	UP
ENSBTAG00000051663	ENSBTAG00000051663	180.263	0.229999	0.0925562	0.000769359	0.0111	DOWN
ENSBTAG00000007540	GLUD1	8771.32	-0.0934496	0.0313866	0.000774804	0.0111689	UP
ENSBTAG00000001223	CAAP1	1562.73	-0.108709	0.0377007	0.000777401	0.0111967	DOWN
ENSBTAG00000046699	STAT4	7065.14	0.138096	0.0499182	0.000779936	0.0112149	DOWN
ENSBTAG00000012041	SPG7	5974.98	0.111223	0.0384184	0.000780007	0.0112149	UP
ENSBTAG00000040585	NR6A1	212.586	0.249856	0.100799	0.000782895	0.0112468	UP
ENSBTAG00000009580	SH3BGRL3	24378.9	-0.143975	0.0535991	0.000786809	0.0112933	UP
ENSBTAG00000012121	NOXA1	1279.32	0.211069	0.0831672	0.000793489	0.0113795	DOWN
ENSBTAG00000043584	ATP6	81763.9	-0.144056	0.0535802	0.000795039	0.0113919	UP
ENSBTAG00000038488	TMSB4X	115701	-0.158973	0.061183	0.000801851	0.0114127	DOWN
ENSBTAG00000049808	IL3RA	698.022	0.554177	0.217574	0.0008003	0.0114127	DOWN
ENSBTAG00000008967	RAP1B	24453.9	-0.106914	0.0376437	0.000801945	0.0114127	UP
ENSBTAG00000020448	ENSBTAG00000020448	208.465	0.179784	0.0700714	0.000797495	0.0114127	DOWN
ENSBTAG00000023462	RPS6	64964.7	-0.151421	0.0568832	0.000798633	0.0114127	UP
ENSBTAG00000004741	IL12B	119.826	-0.40037	0.194407	0.000800015	0.0114127	DOWN
ENSBTAG00000025632	NOP10	1438.7	-0.132738	0.0488461	0.000800521	0.0114127	DOWN
ENSBTAG00000005181	SYS1	1606.52	-0.121099	0.0435821	0.000801469	0.0114127	DOWN
ENSBTAG00000033547	C17H4orf45	1408.42	-0.153489	0.059517	0.000803252	0.0114133	DOWN
ENSBTAG00000000423	RBM4B	4201.92	0.13971	0.0506317	0.000803347	0.0114133	DOWN
ENSBTAG00000020316	AP2B1	8999.7	-0.0833243	0.0275947	0.000807573	0.0114636	UP
ENSBTAG00000011129	QSOX2	6259.78	0.12749	0.0452031	0.000808291	0.011464	DOWN
ENSBTAG00000002964	TXLNB	319.931	0.280309	0.114707	0.000809658	0.0114737	UP
ENSBTAG00000046862	MARCKSL1	3333.85	0.310185	0.129026	0.000815293	0.0115345	UP
ENSBTAG00000006347	UTP4	1052.98	-0.111398	0.0390575	0.000815328	0.0115345	UP
ENSBTAG00000016095	PRICKLE3	1027.8	0.109092	0.0378894	0.000816231	0.0115375	DOWN
ENSBTAG00000039328	PURG	58.2714	0.243931	0.0997275	0.00082223	0.0116027	UP
ENSBTAG00000026199	ACTB	313302	-0.123064	0.0443815	0.000821674	0.0116027	UP
ENSBTAG00000009159	PLXNA1	579.389	-0.258777	0.116882	0.000826273	0.0116402	DOWN
ENSBTAG00000018674	PAK1IP1	1981.48	-0.0716501	0.0231211	0.00082569	0.0116402	DOWN
ENSBTAG00000002094	ATP5MF	2900.43	-0.146412	0.0546305	0.000829085	0.0116699	DOWN
ENSBTAG00000005702	CNGB1	30.0712	0.536812	0.241321	0.00083248	0.0117079	DOWN
ENSBTAG00000002249	NAALADL1	610.86	0.209197	0.0833038	0.000833727	0.0117156	UP
ENSBTAG00000005955	RSPH3	731.455	0.117225	0.0414684	0.000835053	0.0117244	UP
ENSBTAG00000010439	AKAP8L	5238.15	0.140388	0.0517434	0.000841673	0.0118074	UP
ENSBTAG00000015077	ENSBTAG00000015077	2800.74	-0.0978866	0.0335305	0.00084458	0.0118383	UP
ENSBTAG00000017788	AKT3	1996.07	0.129669	0.047331	0.000845514	0.0118414	DOWN
ENSBTAG00000004587	DUSP6	2793.85	-0.25476	0.110427	0.000847813	0.0118637	UP
ENSBTAG00000017895	CLEC10A	43.6363	0.0696268	0.143024	0.000849601	0.0118788	DOWN
ENSBTAG00000007304	CLK3	5065.54	0.0901831	0.0302043	0.000854377	0.0119356	UP
ENSBTAG00000030942	MRPL3	3117.8	-0.0914297	0.0310225	0.000857681	0.0119718	UP
ENSBTAG00000033319	CD200	1229.57	0.293773	0.127739	0.000864256	0.0120249	DOWN
ENSBTAG00000002475	RAB11B	4853.45	-0.0971546	0.0333147	0.000862947	0.0120249	UP
ENSBTAG00000001794	RPL36	22083.4	-0.171983	0.0671429	0.000863401	0.0120249	DOWN
ENSBTAG00000012277	SRRD	2084.99	-0.0930879	0.0316804	0.000864364	0.0120249	DOWN
ENSBTAG00000004833	NIT2	1647.01	0.103264	0.0355028	0.000871795	0.0121182	DOWN
ENSBTAG00000038154	HSH2D	3012.64	0.243403	0.0998644	0.00087574	0.012163	UP
ENSBTAG00000039601	SAP25	1913.77	0.189159	0.0752164	0.000877502	0.0121773	UP
ENSBTAG00000000562	TOMM20	3791.09	-0.122366	0.0443078	0.000878532	0.0121815	UP
ENSBTAG00000008347	MRPL48	555.385	-0.140509	0.0527956	0.000881047	0.0122063	DOWN
ENSBTAG00000016776	BAHCC1	979.848	0.217094	0.0878789	0.000885112	0.0122525	DOWN
ENSBTAG00000020611	GLB1L	165.046	0.227777	0.0931613	0.000888111	0.0122838	UP
ENSBTAG00000023666	ENSBTAG00000023666	104.845	0.590462	0.284619	0.00089286	0.0123106	UP
ENSBTAG00000000955	RBM41	2750.23	0.118139	0.0423971	0.00089315	0.0123106	UP
ENSBTAG00000021351	MED12	13075.3	0.0798128	0.0262827	0.000893755	0.0123106	UP
ENSBTAG00000016332	ING3	1663.83	-0.0860762	0.0289116	0.000892036	0.0123106	UP
ENSBTAG00000017189	POLE4	2187.13	-0.148656	0.0563523	0.000894461	0.0123106	DOWN
ENSBTAG00000008672	GABRD	78.658	0.423716	0.18835	0.000893393	0.0123106	DOWN
ENSBTAG00000046321	TSPOAP1	1606.51	0.179903	0.0698617	0.000896	0.0123217	UP
ENSBTAG00000015209	MXD4	6046.9	-0.118761	0.043289	0.000897274	0.012329	UP
ENSBTAG00000006276	C1QTNF1	16.0511	0.946863	0.668139	0.000900367	0.0123614	DOWN
ENSBTAG00000009209	BEND5	304.543	0.204983	0.08174	0.000902606	0.012382	UP
ENSBTAG00000052878	ENSBTAG00000052878	3288.55	0.443699	0.179212	0.000904542	0.0123984	UP
ENSBTAG00000022114	TMEM65	500.811	0.151826	0.0582424	0.000909223	0.0124523	UP
ENSBTAG00000023600	APOD	5.32952	1.41134	0.686098	0.000910228	0.0124559	UP
ENSBTAG00000007398	MRPS24	634.867	-0.137173	0.0512273	0.0009128	0.0124809	UP
ENSBTAG00000052793	ENSBTAG00000052793	32.6167	0.3839	0.166185	0.000915482	0.0124972	DOWN
ENSBTAG00000011759	C1QL1	16.2189	-0.444174	0.209552	0.000915231	0.0124972	UP
ENSBTAG00000019177	BIN1	8022.87	0.0862614	0.0288157	0.000919234	0.0125279	DOWN
ENSBTAG00000012619	CNPPD1	4033.46	-0.0939662	0.0323766	0.000918794	0.0125279	UP
ENSBTAG00000048246	DPP4	1907.98	0.200324	0.0828989	0.00092367	0.0125443	DOWN
ENSBTAG00000019445	C4H7orf31	57.7817	0.351339	0.160782	0.000921182	0.0125443	UP
ENSBTAG00000000874	CAST	17866.8	-0.08836	0.0300725	0.000924048	0.0125443	UP
ENSBTAG00000012166	TMC3	3.13084	1.03087	0.475011	0.000924929	0.0125443	DOWN
ENSBTAG00000022902	RPL17	46984.5	-0.190033	0.0770236	0.000924591	0.0125443	UP
ENSBTAG00000032373	ENSBTAG00000032373	82.2738	-0.240411	0.10132	0.000923257	0.0125443	DOWN
ENSBTAG00000008279	FRMD4A	1051.07	0.177979	0.0699278	0.000926849	0.0125601	DOWN
ENSBTAG00000003450	ATP6V1H	2358.98	-0.0967129	0.0334277	0.00092872	0.0125753	UP
ENSBTAG00000000454	TMEM106C	1702.28	0.171026	0.0662258	0.000936334	0.0126646	DOWN
ENSBTAG00000008468	AGAP3	620.443	0.138934	0.051898	0.000936832	0.0126646	UP
ENSBTAG00000009698	ABCD3	1753.56	-0.102606	0.0361009	0.000940626	0.0126954	UP
ENSBTAG00000020015	DFFB	5035.04	0.164965	0.063969	0.000940592	0.0126954	DOWN
ENSBTAG00000016954	TMEM39B	2211.2	0.10375	0.0362297	0.000941684	0.0126994	UP
ENSBTAG00000010107	WHRN	1053.13	0.176327	0.0688431	0.000945557	0.0127414	UP
ENSBTAG00000010382	MUC13	113.294	0.429103	0.226251	0.000951197	0.0128071	UP
ENSBTAG00000052330	ENSBTAG00000052330	504.468	0.191869	0.0760558	0.000952906	0.0128198	UP
ENSBTAG00000046561	LCORL	1637.45	0.140876	0.0535507	0.000962623	0.0129297	UP
ENSBTAG00000014353	SRP14	2898.46	-0.121904	0.0447723	0.000962596	0.0129297	UP
ENSBTAG00000004844	ARL2BP	1734.86	-0.106741	0.0379121	0.000964387	0.0129431	DOWN
ENSBTAG00000007093	DDX11	865.862	0.124602	0.0451432	0.000968574	0.0129888	DOWN
ENSBTAG00000009576	PACSIN3	84.0855	0.231743	0.0980114	0.000969869	0.0129958	UP
ENSBTAG00000015490	HS1BP3	368.598	0.175338	0.07133	0.000973526	0.0130343	UP
ENSBTAG00000019281	MCRS1	2471.18	-0.0788958	0.026287	0.000975265	0.0130472	UP
ENSBTAG00000016589	PRPF40B	1246.34	0.170426	0.0651894	0.000979118	0.0130736	DOWN
ENSBTAG00000025219	ENSBTAG00000025219	4836.33	0.236908	0.102152	0.000980364	0.0130736	UP
ENSBTAG00000011732	PGAP3	4258.51	0.116878	0.0422862	0.000979835	0.0130736	UP
ENSBTAG00000018628	RPL29	39158.8	-0.140407	0.0532785	0.000979303	0.0130736	UP
ENSBTAG00000021604	TMEM138	1815.92	0.139822	0.0524989	0.000982131	0.0130867	DOWN
ENSBTAG00000008552	PLXNA3	4205.54	0.170462	0.0664042	0.000986888	0.0131397	UP
ENSBTAG00000016045	TRIB2	3860.02	-0.189793	0.0776304	0.000988942	0.0131461	UP
ENSBTAG00000019437	ENSBTAG00000019437	3398.71	0.245206	0.10243	0.000988414	0.0131461	DOWN
ENSBTAG00000030499	ENSBTAG00000030499	18635.4	-0.094137	0.0329786	0.000991608	0.0131667	UP
ENSBTAG00000007586	SYNJ2BP	1543.64	0.103777	0.0363832	0.000992066	0.0131667	DOWN
ENSBTAG00000014638	TRPC7	4.42393	0.855999	0.463877	0.000993297	0.0131726	UP
ENSBTAG00000014166	POLR1B	2331.14	-0.0795369	0.0265536	0.000995189	0.0131848	UP
ENSBTAG00000006500	RBM15B	3155.5	-0.112635	0.0407046	0.000995796	0.0131848	DOWN
ENSBTAG00000013421	PRMT3	1282.67	-0.108516	0.0384141	0.000997726	0.0132	DOWN
ENSBTAG00000025540	ALKBH7	647.297	-0.121404	0.0441292	0.00100015	0.0132112	DOWN
ENSBTAG00000015833	DHX30	6551.1	0.0814143	0.0271523	0.000999406	0.0132112	DOWN
ENSBTAG00000003228	RPL3	56007.2	-0.150593	0.0579624	0.00100181	0.0132122	UP
ENSBTAG00000025335	ENSBTAG00000025335	13.0979	-0.528839	0.251305	0.0010011	0.0132122	DOWN
ENSBTAG00000054299	ENSBTAG00000054299	1511.11	0.105269	0.0371403	0.00100373	0.0132271	DOWN
ENSBTAG00000019110	PNRC1	12685.1	-0.0992202	0.0348369	0.00100755	0.013267	UP
ENSBTAG00000015898	RABL3	925.603	-0.109488	0.0392099	0.0010128	0.0133257	DOWN
ENSBTAG00000037634	ENSBTAG00000037634	5526.12	0.535151	0.246144	0.0010153	0.0133293	DOWN
ENSBTAG00000020498	ACP1	1503.68	0.1204	0.0435607	0.00101627	0.0133293	UP
ENSBTAG00000008996	SFI1	1680.16	0.17565	0.0688507	0.00101581	0.0133293	UP
ENSBTAG00000011795	TXNRD3	86.4026	0.292434	0.125169	0.00101513	0.0133293	UP
ENSBTAG00000047214	TRAPPC1	1285.99	-0.123748	0.0456279	0.00101738	0.0133334	UP
ENSBTAG00000008518	MED25	6862.62	0.111614	0.0402593	0.00102026	0.0133608	DOWN
ENSBTAG00000002890	RBM10	11925.3	0.0598661	0.0191694	0.00102211	0.0133687	UP
ENSBTAG00000011762	ANKRD52	2278.86	0.0990345	0.0344582	0.00102353	0.0133687	UP
ENSBTAG00000016290	MOB1B	2156.64	0.120142	0.0442558	0.00102471	0.0133687	UP
ENSBTAG00000002034	MFSD2B	658.005	0.191184	0.0786178	0.00102378	0.0133687	UP
ENSBTAG00000007503	STRC	6.09539	0.790104	0.327787	0.00102486	0.0133687	UP
ENSBTAG00000014002	CEP95	7045.24	0.151037	0.057976	0.00102716	0.0133883	UP
ENSBTAG00000005349	RPL27A	68078.3	-0.149292	0.0578846	0.0010296	0.0133992	UP
ENSBTAG00000001171	OGFOD1	2285.82	-0.09932	0.0349705	0.00102958	0.0133992	DOWN
ENSBTAG00000008695	TCF3	11343	0.11494	0.0412101	0.00103092	0.0134058	DOWN
ENSBTAG00000013613	SMIM7	5130.36	-0.0938418	0.0326407	0.00103171	0.0134058	UP
ENSBTAG00000039720	TMEM225B	740.297	0.184317	0.0734925	0.00103613	0.0134528	DOWN
ENSBTAG00000019269	COL6A2	57.8957	0.733921	0.559885	0.00103865	0.0134646	UP
ENSBTAG00000013813	KLHL17	1651.06	0.184734	0.0741244	0.00103795	0.0134646	UP
ENSBTAG00000006724	PPP1R2	3149.51	-0.086839	0.0297666	0.00104214	0.0134768	UP
ENSBTAG00000002363	SESN2	722.442	0.215815	0.0923169	0.00104571	0.0134768	DOWN
ENSBTAG00000020758	MAP3K12	1845.84	0.126679	0.0468391	0.00104527	0.0134768	UP
ENSBTAG00000014655	MYO1A	213.549	0.305199	0.134358	0.00104469	0.0134768	UP
ENSBTAG00000003205	RPL35	59220.7	-0.192817	0.0796216	0.00104243	0.0134768	UP
ENSBTAG00000013213	OSR2	18.9715	-0.490203	0.238073	0.00104467	0.0134768	DOWN
ENSBTAG00000002226	FBXO31	3110.55	0.110569	0.0394236	0.00104603	0.0134768	DOWN
ENSBTAG00000011454	FKBP10	17.554	0.0247702	0.0678399	0.00104244	0.0134768	UP
ENSBTAG00000045980	ARF6	7901.42	-0.106772	0.0384141	0.00105003	0.0135178	UP
ENSBTAG00000008439	AP5S1	629.26	-0.123747	0.0460398	0.00105083	0.0135178	DOWN
ENSBTAG00000033292	SP7	11.0343	0.029436	0.071043	0.00105376	0.0135452	DOWN
ENSBTAG00000049685	PTDSS2	774	0.150656	0.0579068	0.00105505	0.0135513	UP
ENSBTAG00000008292	SNRPD1	2179.95	-0.134042	0.0504285	0.00105704	0.0135664	UP
ENSBTAG00000017781	BCDIN3D	586.569	0.0944211	0.032673	0.00106074	0.0135827	DOWN
ENSBTAG00000015473	RPS27A	46720.5	-0.168539	0.0675963	0.00105961	0.0135827	UP
ENSBTAG00000046394	RPL23A	36050.3	-0.181959	0.0745512	0.0010607	0.0135827	DOWN
ENSBTAG00000043994	GRK6	17032.7	-0.0862581	0.0295125	0.00106244	0.013594	DOWN
ENSBTAG00000021853	IP6K2	3335.39	0.0800096	0.026856	0.00106584	0.0136272	DOWN
ENSBTAG00000014080	METTL14	2043.03	-0.111365	0.040375	0.00106686	0.0136297	UP
ENSBTAG00000031061	POLR2L	2394.79	-0.131559	0.0499416	0.00107289	0.0136953	DOWN
ENSBTAG00000038330	ENSBTAG00000038330	237.063	-0.135524	0.0509877	0.00107363	0.0136953	DOWN
ENSBTAG00000054022	ZNF250	1298.52	0.125089	0.046046	0.00107541	0.0137076	DOWN
ENSBTAG00000054188	CMTM3	13282.6	-0.188009	0.0794437	0.00107703	0.0137177	UP
ENSBTAG00000016211	GCDH	2411.44	0.114955	0.0418029	0.00107856	0.0137229	DOWN
ENSBTAG00000014494	RNASET2	10245.9	-0.17751	0.0746357	0.00107989	0.0137229	UP
ENSBTAG00000010023	FAM107B	13158.5	-0.103562	0.0368011	0.00107962	0.0137229	DOWN
ENSBTAG00000018159	CASP2	3093.99	-0.0748705	0.0249442	0.00108274	0.0137486	DOWN
ENSBTAG00000005392	KBTBD3	742.961	0.136573	0.0519563	0.00108401	0.0137543	DOWN
ENSBTAG00000012063	E2F4	4083.84	-0.0823092	0.0280485	0.0010854	0.0137615	UP
ENSBTAG00000004179	PSMD9	1285.34	-0.0860747	0.0296187	0.00108731	0.0137753	DOWN
ENSBTAG00000004099	CCDC170	226.347	0.441382	0.211167	0.0010887	0.0137825	DOWN
ENSBTAG00000018653	NABP1	4407.84	0.128298	0.0476029	0.00109488	0.0138503	UP
ENSBTAG00000038251	NAA16	1206.43	0.152561	0.0591837	0.00109601	0.0138542	UP
ENSBTAG00000017863	SRGN	76229	-0.166004	0.0676631	0.00110425	0.0139477	UP
ENSBTAG00000004268	TRAPPC5	1199.59	-0.138632	0.0534399	0.00110632	0.0139634	DOWN
ENSBTAG00000018445	GRIN3A	594.158	0.241945	0.106201	0.00111247	0.0140257	DOWN
ENSBTAG00000015974	FLVCR1	3633.13	0.133721	0.0513452	0.00111293	0.0140257	UP
ENSBTAG00000014455	PDZD2	328.215	0.199058	0.0827641	0.00111446	0.0140343	UP
ENSBTAG00000000124	DHH	13.9137	0.480468	0.229426	0.00111538	0.0140354	UP
ENSBTAG00000012907	ODF2L	1400.87	0.150164	0.0580525	0.00112305	0.0140634	UP
ENSBTAG00000009832	NOBOX	46.3268	0.32386	0.151675	0.00112162	0.0140634	UP
ENSBTAG00000016709	NT5C3A	3571.34	0.229507	0.0960481	0.00112315	0.0140634	UP
ENSBTAG00000031809	DENND1C	12100.7	0.113283	0.0411785	0.00112307	0.0140634	UP
ENSBTAG00000017537	PTGIS	9.03285	0.0140136	0.062869	0.00112349	0.0140634	UP
ENSBTAG00000018523	TRIM38	4268.45	0.180258	0.0732956	0.00112004	0.0140634	UP
ENSBTAG00000047265	ENSBTAG00000047265	1148.72	-0.139258	0.0530665	0.00112006	0.0140634	UP
ENSBTAG00000002743	OSGEP	2483.51	0.142134	0.0541346	0.00112478	0.014069	DOWN
ENSBTAG00000018819	TENM1	264.074	0.346997	0.15419	0.00112749	0.0140818	UP
ENSBTAG00000007566	CEP170	6889.7	0.0873432	0.0298131	0.00112695	0.0140818	UP
ENSBTAG00000021286	SLC37A1	3180.58	0.148239	0.0570646	0.00113626	0.0141456	UP
ENSBTAG00000017942	CRTC2	5777.32	0.0851016	0.0291295	0.00113537	0.0141456	UP
ENSBTAG00000009542	ZC3H10	74583	-0.272587	0.122823	0.0011367	0.0141456	UP
ENSBTAG00000027676	IL18BP	218.786	0.207633	0.0873369	0.00113766	0.0141456	DOWN
ENSBTAG00000006063	TMEM230	3973.9	-0.0909346	0.0316934	0.00113753	0.0141456	UP
ENSBTAG00000009107	CBX8	439.152	-0.141462	0.0552065	0.00113677	0.0141456	DOWN
ENSBTAG00000011655	SAMD10	211.685	0.211886	0.0894594	0.00114264	0.0141969	DOWN
ENSBTAG00000051466	ULK4	194.164	0.17347	0.0698506	0.00114944	0.0142708	UP
ENSBTAG00000005380	MOCS2	3013.66	-0.0956717	0.0338914	0.0011521	0.0142932	UP
ENSBTAG00000012760	NDUFB3	1479.14	-0.10344	0.0368973	0.0011545	0.0143124	DOWN
ENSBTAG00000042741	SNORD104	63.3664	0.272474	0.121484	0.00115801	0.0143452	DOWN
ENSBTAG00000017055	HCN3	55.7589	0.320785	0.149881	0.00115974	0.0143561	UP
ENSBTAG00000010416	RIN3	17077.1	-0.10529	0.0383679	0.00116217	0.0143755	UP
ENSBTAG00000019742	FOXJ2	3048.85	0.0747466	0.0251464	0.00116636	0.0144167	DOWN
ENSBTAG00000008962	MRPL50	921.274	-0.128342	0.0485674	0.00116992	0.0144487	UP
ENSBTAG00000020218	ANXA7	2936.37	-0.111414	0.0410292	0.00117067	0.0144487	DOWN
ENSBTAG00000020610	ANKZF1	2647.92	0.0812475	0.0276266	0.00117636	0.0145082	DOWN
ENSBTAG00000026428	ATP6V0C	52.0791	-0.30649	0.151399	0.00118032	0.0145356	UP
ENSBTAG00000003872	STX16	2270.86	0.0935126	0.0325379	0.00117985	0.0145356	DOWN
ENSBTAG00000013779	HSPA12A	10.6164	0.524248	0.2483	0.00118235	0.0145392	UP
ENSBTAG00000043000	ENSBTAG00000043000	74.523	0.230302	0.10254	0.00118196	0.0145392	UP
ENSBTAG00000029802	ENSBTAG00000029802	37.6019	0.309926	0.14389	0.00118325	0.0145396	UP
ENSBTAG00000051907	CYBA	16076.9	-0.132637	0.0510744	0.00118453	0.0145446	UP
ENSBTAG00000049833	RPL39	18924.6	-0.277963	0.125871	0.00118613	0.0145535	DOWN
ENSBTAG00000012511	BAD	1613.91	-0.11609	0.0431552	0.00119117	0.0146047	DOWN
ENSBTAG00000013912	TXNRD1	11301.9	-0.0904179	0.0317237	0.00119478	0.0146169	DOWN
ENSBTAG00000010849	ANKRD23	492.97	0.218656	0.0931623	0.00119459	0.0146169	DOWN
ENSBTAG00000053850	ENSBTAG00000053850	410.259	0.289878	0.130794	0.00119478	0.0146169	UP
ENSBTAG00000011458	CPXM1	8.80285	0.00937628	0.061636	0.00119985	0.0146682	UP
ENSBTAG00000018824	MIA3	8907.63	0.0635213	0.02104	0.00120394	0.014686	UP
ENSBTAG00000002415	TSPAN3	4851.65	-0.0993828	0.035565	0.0012032	0.014686	UP
ENSBTAG00000012039	PHACTR1	1311.72	0.271523	0.117136	0.00120289	0.014686	DOWN
ENSBTAG00000001629	SCMH1	367.12	0.152865	0.0608478	0.0012068	0.0147101	UP
ENSBTAG00000018152	MYADM	11618.3	-0.190517	0.0824741	0.00120984	0.0147365	UP
ENSBTAG00000014472	LCMT2	794.614	-0.147215	0.0576943	0.00121354	0.0147708	DOWN
ENSBTAG00000002939	FURIN	7726.64	-0.125029	0.0479377	0.00121834	0.0148184	DOWN
ENSBTAG00000002561	CCDC120	523.545	0.146192	0.0571953	0.00122962	0.0149363	DOWN
ENSBTAG00000006851	ENSBTAG00000006851	11299.3	0.151629	0.0592387	0.00122982	0.0149363	UP
ENSBTAG00000001698	CHTF8	5130.24	-0.0786494	0.0269056	0.00123071	0.0149363	UP
ENSBTAG00000020219	MSS51	588.175	0.175993	0.0725328	0.00124168	0.0150586	DOWN
ENSBTAG00000020626	ERCC6L2	2780.91	-0.104144	0.0377989	0.00124912	0.0151271	UP
ENSBTAG00000016240	RNF157	3369.7	0.121881	0.0459551	0.00124914	0.0151271	DOWN
ENSBTAG00000016220	WIPF3	61.5173	0.279367	0.126497	0.00125218	0.015142	UP
ENSBTAG00000005838	ULK3	3056.74	0.1339	0.0513157	0.00125202	0.015142	UP
ENSBTAG00000005792	BCCIP	2831.39	-0.106226	0.0388332	0.00125522	0.0151678	UP
ENSBTAG00000003401	ACTR3	32973	-0.0875809	0.0307454	0.0012607	0.0152229	DOWN
ENSBTAG00000026886	ATP5MJ	3052.76	-0.140514	0.0551528	0.00127676	0.0154058	DOWN
ENSBTAG00000013308	RBMX	13578.5	0.0713182	0.0239654	0.00127849	0.0154156	DOWN
ENSBTAG00000039121	PTP4A2	17398.3	-0.104825	0.0386721	0.00128038	0.0154273	UP
ENSBTAG00000002782	ZC3H7B	4304.85	0.0924969	0.0323806	0.00128558	0.0154788	DOWN
ENSBTAG00000017422	TAOK2	7484.37	0.0822835	0.0285406	0.0012893	0.0155124	UP
ENSBTAG00000021703	MED12L	1256.49	0.13385	0.0510684	0.00129046	0.0155152	UP
ENSBTAG00000005786	ATXN3	734.052	0.191972	0.0814209	0.0012943	0.0155502	UP
ENSBTAG00000051780	RNASE12	104.053	-0.281588	0.137739	0.00129863	0.015591	UP
ENSBTAG00000004108	CENPX	633.755	-0.14232	0.0561654	0.00129958	0.0155912	DOWN
ENSBTAG00000016362	POU6F1	357.946	0.216762	0.0975227	0.0013024	0.0156091	DOWN
ENSBTAG00000046864	ENSBTAG00000046864	28.6443	0.400359	0.198259	0.00130293	0.0156091	UP
ENSBTAG00000020547	BCAP31	4766.49	0.0916278	0.0323557	0.00130588	0.0156332	UP
ENSBTAG00000016766	TMEM176B	26.1735	0.557831	0.274375	0.00130886	0.0156577	UP
ENSBTAG00000013863	DUSP1	3248.78	-0.243419	0.111386	0.00131066	0.015658	UP
ENSBTAG00000003152	IFI27	1063.56	0.520222	0.265876	0.00131076	0.015658	DOWN
ENSBTAG00000001037	MAP4K2	19001.6	0.13832	0.0528349	0.00131945	0.0157506	UP
ENSBTAG00000002282	EIF1	20642.9	-0.104343	0.0383013	0.00132311	0.015783	UP
ENSBTAG00000043568	ND3	48719.5	-0.166918	0.0697103	0.00132451	0.0157885	DOWN
ENSBTAG00000006702	EIF3E	19171	-0.117888	0.0445409	0.00132655	0.0158016	DOWN
ENSBTAG00000009496	STAT5A	11789.7	0.0924973	0.0325185	0.00133539	0.0158955	DOWN
ENSBTAG00000008339	DHX8	6238.74	-0.0662206	0.0222049	0.00133775	0.0159122	UP
ENSBTAG00000039138	MRPL41	2322.99	-0.114923	0.0432259	0.00134126	0.0159427	DOWN
ENSBTAG00000021883	AP3M1	4001.22	-0.0891179	0.0315556	0.00134515	0.0159775	DOWN
ENSBTAG00000040347	GPC6	117.987	0.756369	0.344773	0.00134934	0.0160133	DOWN
ENSBTAG00000027772	RPS25	48339.5	-0.169269	0.0710787	0.00135007	0.0160133	UP
ENSBTAG00000006960	DHX16	3542.42	0.0637949	0.0212375	0.00135512	0.0160618	DOWN
ENSBTAG00000031327	TRMT61A	991.104	-0.122026	0.0462123	0.00135849	0.0160903	UP
ENSBTAG00000020799	EXOC6B	992.937	0.0986801	0.035915	0.00136332	0.0161361	DOWN
ENSBTAG00000002869	ARL4A	2925.18	-0.13393	0.0526559	0.00136576	0.0161536	UP
ENSBTAG00000003535	DPM3	898.099	-0.126862	0.049145	0.00136833	0.0161663	DOWN
ENSBTAG00000004038	ABAT	490.938	0.231464	0.104892	0.00136876	0.0161663	DOWN
ENSBTAG00000000658	WDR97	261.093	0.201593	0.0851478	0.00137358	0.0162117	UP
ENSBTAG00000048526	L3MBTL1	202.37	0.21562	0.0924696	0.00137632	0.0162245	UP
ENSBTAG00000035254	CYHR1	5127.02	0.124788	0.0474904	0.0013766	0.0162245	UP
ENSBTAG00000038716	SKI	7728.76	-0.0930525	0.0335618	0.00137828	0.0162329	UP
ENSBTAG00000052258	ENSBTAG00000052258	34.1561	0.711317	0.297723	0.00138189	0.0162639	DOWN
ENSBTAG00000010509	CDK3	645.301	0.21037	0.0932963	0.00138416	0.0162791	UP
ENSBTAG00000004017	PLEKHG2	1940.37	0.152895	0.060833	0.00138978	0.0163338	UP
ENSBTAG00000009914	NDUFS6	1742.7	-0.104579	0.0384736	0.00139403	0.0163493	UP
ENSBTAG00000052329	ENSBTAG00000052329	2276.71	-0.0936385	0.0338325	0.00139345	0.0163493	DOWN
ENSBTAG00000010496	STAG3	2092.52	0.246724	0.109151	0.00139307	0.0163493	DOWN
ENSBTAG00000050630	DEFB13	400.48	-0.0435302	0.0852465	0.00139507	0.0163501	UP
ENSBTAG00000000713	AGFG2	3436.21	-0.120849	0.0462396	0.00139788	0.0163715	DOWN
ENSBTAG00000008729	DENND10	7106.43	-0.120903	0.0466112	0.00139949	0.0163789	DOWN
ENSBTAG00000018660	PPP6R2	7328.01	0.130697	0.0501292	0.00140252	0.0164029	DOWN
ENSBTAG00000007344	FRMD7	218.028	0.169546	0.0700024	0.00140692	0.0164429	UP
ENSBTAG00000012753	BRF1	3900.98	0.112801	0.0417005	0.00141077	0.0164764	UP
ENSBTAG00000019951	PCYOX1L	647.548	0.12278	0.0471021	0.00141294	0.0164787	UP
ENSBTAG00000004829	YIF1A	1792.04	-0.08632	0.0304248	0.00141276	0.0164787	UP
ENSBTAG00000006905	KLHDC4	2866.84	0.0973135	0.0349828	0.00141595	0.0165023	DOWN
ENSBTAG00000008926	FUBP1	8986.89	0.070416	0.0238604	0.00141779	0.0165079	UP
ENSBTAG00000009150	SPON1	654.9	0.166954	0.0688686	0.0014184	0.0165079	UP
ENSBTAG00000020852	SLC16A11	327.612	0.223454	0.102774	0.00142491	0.0165721	UP
ENSBTAG00000013226	HUS1	1195.74	0.151249	0.0609884	0.00142801	0.0165779	UP
ENSBTAG00000039571	PROSER2	69.4552	0.321813	0.14736	0.00142837	0.0165779	UP
ENSBTAG00000002010	PI4K2A	2279.56	-0.0912564	0.03273	0.00142818	0.0165779	UP
ENSBTAG00000019093	AMY2B	1535.37	0.196279	0.0844891	0.00143044	0.0165789	DOWN
ENSBTAG00000020530	MTIF3	1354.3	-0.0863032	0.0304449	0.00142964	0.0165789	UP
ENSBTAG00000001807	AKAP8	4764.74	0.0645246	0.0216593	0.001434	0.0166086	DOWN
ENSBTAG00000052280	NDUFA7	2906.04	-0.104296	0.0384224	0.00144193	0.0166889	UP
ENSBTAG00000008396	MRPL54	2061.97	-0.11221	0.042287	0.00144324	0.0166925	DOWN
ENSBTAG00000002327	TMEM208	780.376	-0.121445	0.0468283	0.00144653	0.0167191	DOWN
ENSBTAG00000017393	L3MBTL3	2561.94	0.0918195	0.0331572	0.00145029	0.0167509	DOWN
ENSBTAG00000017837	GABRB1	126.271	0.260001	0.116873	0.00145517	0.0167916	UP
ENSBTAG00000017366	GRB7	794.233	0.252191	0.11352	0.00145582	0.0167916	UP
ENSBTAG00000044067	PLAC8L1	49.7073	0.311635	0.153976	0.0014574	0.0167982	UP
ENSBTAG00000011349	CDH24	663.871	0.184672	0.0776489	0.00146193	0.0168388	UP
ENSBTAG00000049331	ENSBTAG00000049331	38.9009	-0.353908	0.175941	0.00146461	0.0168581	UP
ENSBTAG00000015667	TMEM127	3667.31	-0.103865	0.0386816	0.00147959	0.0170149	DOWN
ENSBTAG00000008125	KCNAB2	3156.76	-0.1028	0.0384572	0.00148027	0.0170149	DOWN
ENSBTAG00000008303	FKBP1A	10135.7	-0.10013	0.0369345	0.001484	0.0170462	DOWN
ENSBTAG00000031917	SCAF8	6055.08	-0.074255	0.0257602	0.00149013	0.0171048	DOWN
ENSBTAG00000019514	OPA1	2901.82	-0.0729927	0.0251143	0.00149391	0.0171108	DOWN
ENSBTAG00000026660	TAF12	1414.75	-0.0931886	0.0337347	0.00149474	0.0171108	DOWN
ENSBTAG00000002326	LGALS3	6260.61	-0.133008	0.0535443	0.00149277	0.0171108	DOWN
ENSBTAG00000003721	CHST1	834.486	0.204235	0.0900115	0.00149267	0.0171108	DOWN
ENSBTAG00000011634	ACP3	20.8517	0.644992	0.449262	0.00149726	0.0171279	UP
ENSBTAG00000004352	SLC5A7	70.673	0.436264	0.212727	0.00150101	0.0171591	UP
ENSBTAG00000048237	FGF9	46.3291	-0.440372	0.240857	0.00150391	0.0171805	UP
ENSBTAG00000010106	CCND3	21122.8	-0.0939401	0.0341411	0.00151416	0.0172858	DOWN
ENSBTAG00000009888	DRAM2	3163.26	0.12038	0.046092	0.00152046	0.0173459	DOWN
ENSBTAG00000018312	ENSBTAG00000018312	66.3163	-0.270378	0.138448	0.00152169	0.0173481	UP
ENSBTAG00000051427	ENSBTAG00000051427	726.07	0.191742	0.0829887	0.00153083	0.0174405	DOWN
ENSBTAG00000001123	SNRNP48	3303.02	0.127892	0.0497619	0.00153396	0.0174642	UP
ENSBTAG00000020905	RPL11	53310.5	-0.149387	0.0618983	0.00154	0.0174735	UP
ENSBTAG00000012086	CNOT8	3005.01	0.0523787	0.0173102	0.00153616	0.0174735	DOWN
ENSBTAG00000012937	ACAD8	4016.93	0.146931	0.0593506	0.00153692	0.0174735	UP
ENSBTAG00000020062	TMC4	874.529	0.207254	0.0929798	0.00153981	0.0174735	UP
ENSBTAG00000011963	RPS19	71196.4	-0.149415	0.0616757	0.00153964	0.0174735	UP
ENSBTAG00000022580	INKA2	162.388	0.222893	0.100748	0.00154507	0.0174791	DOWN
ENSBTAG00000010611	OCIAD1	11975.6	0.0792494	0.0276501	0.00154472	0.0174791	UP
ENSBTAG00000051351	UBAP1L	23.6607	-0.430811	0.223455	0.0015419	0.0174791	UP
ENSBTAG00000017165	MATN2	56.6818	0.27067	0.13196	0.00154437	0.0174791	DOWN
ENSBTAG00000003830	PSMB3	3686	-0.0901874	0.0324899	0.00154571	0.0174791	UP
ENSBTAG00000013677	SEC14L1	9163.72	-0.102493	0.0382714	0.00154902	0.0175046	DOWN
ENSBTAG00000021102	GALM	348.857	0.142728	0.0580601	0.00155098	0.0175149	DOWN
ENSBTAG00000052606	TRIM5	3620.98	0.21086	0.0936766	0.0015548	0.0175463	UP
ENSBTAG00000003565	TRIM3	616.137	0.139189	0.056742	0.00155903	0.0175704	UP
ENSBTAG00000014612	DOCK2	22852.5	-0.0631664	0.0213872	0.00155884	0.0175704	UP
ENSBTAG00000015401	ATG4B	3357.86	0.0930944	0.0336304	0.00156389	0.0176133	DOWN
ENSBTAG00000044003	TEX10	2735.83	0.0945801	0.034113	0.00156606	0.0176258	UP
ENSBTAG00000013530	DDAH2	761.032	0.188392	0.0803845	0.00157799	0.0177482	UP
ENSBTAG00000055039	ENSBTAG00000055039	8.50314	0.597046	0.318088	0.00158038	0.0177576	UP
ENSBTAG00000013001	ZNF84	565.021	0.222967	0.100026	0.00158096	0.0177576	UP
ENSBTAG00000014526	MOB3A	11128.1	-0.0947446	0.0345394	0.00158281	0.0177665	UP
ENSBTAG00000000951	JAKMIP3	553.651	0.197125	0.0894861	0.00158448	0.0177733	DOWN
ENSBTAG00000000569	HES1	288.856	-0.215662	0.100298	0.00159522	0.0178743	UP
ENSBTAG00000008869	GPC2	1412.49	0.184372	0.0791036	0.00159561	0.0178743	DOWN
ENSBTAG00000003222	ASNS	1335.04	-0.258705	0.119162	0.00159951	0.017906	UP
ENSBTAG00000054736	ENSBTAG00000054736	39.4468	-0.460429	0.251717	0.00160427	0.0179472	DOWN
ENSBTAG00000007128	ATP13A1	4905.63	0.0795884	0.0279893	0.00160722	0.0179563	DOWN
ENSBTAG00000010002	IRF2	12366.5	0.0744821	0.0257563	0.00160667	0.0179563	UP
ENSBTAG00000015148	METTL3	2759.27	0.0925076	0.0333775	0.00161241	0.0179783	UP
ENSBTAG00000004925	ENSBTAG00000004925	242.855	-0.156132	0.0665367	0.00161054	0.0179783	UP
ENSBTAG00000054911	ANO9	741.604	0.230905	0.105392	0.00161195	0.0179783	DOWN
ENSBTAG00000018189	CSTB	10.9968	-0.0189635	0.0647691	0.0016138	0.0179817	UP
ENSBTAG00000053829	ENSBTAG00000053829	1433.8	-0.107886	0.0407656	0.00161691	0.0180044	DOWN
ENSBTAG00000032092	CDH11	9.95685	0.0087097	0.0614709	0.00161991	0.0180258	DOWN
ENSBTAG00000001314	TRMT6	1144.01	-0.0986629	0.0362622	0.00162259	0.0180376	UP
ENSBTAG00000002697	KCTD10	4360.09	-0.102668	0.0381159	0.00162313	0.0180376	DOWN
ENSBTAG00000050568	ENSBTAG00000050568	10.2113	0.507911	0.297478	0.00162958	0.0180974	DOWN
ENSBTAG00000020395	LYSMD1	1485.53	0.143002	0.0581153	0.00163493	0.0181326	UP
ENSBTAG00000006784	PLA2G4B	947.956	0.176367	0.0755369	0.0016349	0.0181326	UP
ENSBTAG00000002830	U2AF2	19219.1	0.0464074	0.015293	0.00164493	0.0182213	UP
ENSBTAG00000016432	PEMT	357.714	0.186729	0.0829157	0.0016451	0.0182213	UP
ENSBTAG00000003822	CROCC	4335.09	0.149075	0.0622616	0.00164931	0.0182558	UP
ENSBTAG00000051708	ENSBTAG00000051708	109.106	0.387896	0.195995	0.00165278	0.0182581	UP
ENSBTAG00000000967	DET1	861.042	-0.0971938	0.035803	0.00165244	0.0182581	UP
ENSBTAG00000014677	TADA2A	1111.17	-0.0841126	0.0299047	0.00165141	0.0182581	DOWN
ENSBTAG00000003779	ZC4H2	469.619	0.131372	0.051471	0.00166175	0.018345	DOWN
ENSBTAG00000009381	LCP2	19876.3	0.0996779	0.0370808	0.00166754	0.0183968	UP
ENSBTAG00000001968	TTC14	5055.58	0.118596	0.0459206	0.00166926	0.0184037	UP
ENSBTAG00000007321	SREK1	8087.14	0.100443	0.0373409	0.00167214	0.0184233	UP
ENSBTAG00000001204	JCAD	114.168	0.29761	0.163068	0.00167348	0.0184259	UP
ENSBTAG00000012752	MRPL2	590.35	-0.106689	0.0401593	0.00167691	0.0184515	UP
ENSBTAG00000048087	ENSBTAG00000048087	33.5337	-0.44113	0.250443	0.00167976	0.0184586	DOWN
ENSBTAG00000001023	ZNF598	3654.17	0.100242	0.0371091	0.00167938	0.0184586	DOWN
ENSBTAG00000016193	FASTKD2	896.286	-0.115562	0.0445197	0.00168885	0.0185154	UP
ENSBTAG00000013866	RPS27	44963.6	-0.189258	0.0847496	0.00168785	0.0185154	DOWN
ENSBTAG00000003746	SCP2	9803.66	-0.0986205	0.0370672	0.00169267	0.0185154	DOWN
ENSBTAG00000036078	EMP1	3969.63	-0.239498	0.117575	0.00169139	0.0185154	DOWN
ENSBTAG00000009103	UBLCP1	2718.21	-0.0793755	0.0281025	0.00168756	0.0185154	DOWN
ENSBTAG00000044019	KAT2A	2862.26	0.12478	0.0484433	0.00169034	0.0185154	DOWN
ENSBTAG00000050757	DSB	495.944	0.366284	0.186698	0.00169226	0.0185154	UP
ENSBTAG00000011532	MLLT6	21417.7	0.119496	0.0464938	0.00169409	0.0185189	UP
ENSBTAG00000020720	C7H1orf35	3014.2	0.0996536	0.0369443	0.00169941	0.0185648	UP
ENSBTAG00000050993	ENSBTAG00000050993	1744.93	0.12503	0.0498931	0.00170307	0.0185927	UP
ENSBTAG00000011456	NT5C3B	2726.03	0.109596	0.0413527	0.00170932	0.0186488	UP
ENSBTAG00000051479	ENSBTAG00000051479	6175.15	0.167101	0.0717918	0.0017209	0.0187329	UP
ENSBTAG00000007609	ITFG2	2675.05	0.109822	0.0417008	0.00172151	0.0187329	UP
ENSBTAG00000007545	PHLPP2	754.658	0.11227	0.0436539	0.00171845	0.0187329	UP
ENSBTAG00000021695	GLYCTK	511.439	-0.143862	0.0584801	0.00171934	0.0187329	UP
ENSBTAG00000001826	SASH1	34.4617	0.0506688	0.0952176	0.00172268	0.0187334	DOWN
ENSBTAG00000055270	ENSBTAG00000055270	34.6321	0.445794	0.221606	0.00173039	0.0187972	UP
ENSBTAG00000054585	ENSBTAG00000054585	698.107	0.182823	0.0806259	0.00173079	0.0187972	UP
ENSBTAG00000043560	COX3	133386	-0.128284	0.0512708	0.00173819	0.0188653	UP
ENSBTAG00000030472	TAS2R42	4.58323	0.035992	0.0766917	0.00174256	0.0189006	DOWN
ENSBTAG00000011105	SLC38A2	20983.5	0.08008	0.0287903	0.00174794	0.0189221	UP
ENSBTAG00000008186	UBXN6	1775.14	-0.0922604	0.0342521	0.00174678	0.0189221	UP
ENSBTAG00000014310	HEATR5B	4676.04	0.145825	0.0594378	0.00174711	0.0189221	DOWN
ENSBTAG00000050858	ENSBTAG00000050858	69.9555	0.276258	0.130183	0.00175214	0.0189308	UP
ENSBTAG00000012915	ZNF404	25.4032	0.339566	0.174701	0.00175167	0.0189308	UP
ENSBTAG00000014465	SERPINE1	2621.12	-0.280469	0.1526	0.0017515	0.0189308	UP
ENSBTAG00000047673	THUMPD1	937.768	-0.109925	0.0421637	0.00175342	0.0189324	DOWN
ENSBTAG00000005760	TBC1D4	2165.75	-0.151964	0.065018	0.00175479	0.018935	DOWN
ENSBTAG00000002833	FBXO22	1397.58	-0.0626316	0.0214209	0.0017567	0.0189434	DOWN
ENSBTAG00000026307	ZNF629	289.713	0.15203	0.0641566	0.0017609	0.0189765	DOWN
ENSBTAG00000022632	TCTA	1104.93	-0.104233	0.0392869	0.00176414	0.0189869	UP
ENSBTAG00000016558	SPSB3	4496.88	0.0887785	0.0322579	0.00176361	0.0189869	DOWN
ENSBTAG00000015310	SLC25A36	7196.18	0.139767	0.0570322	0.00176983	0.0190021	UP
ENSBTAG00000002644	KCNQ4	262.79	0.308305	0.140446	0.00176823	0.0190021	UP
ENSBTAG00000012739	C1QBP	3094.45	-0.134998	0.0550867	0.00176741	0.0190021	UP
ENSBTAG00000003169	FBXO24	2288.11	0.193958	0.0862148	0.00177009	0.0190021	DOWN
ENSBTAG00000024822	SETX	12000.8	0.0940846	0.0347722	0.00177263	0.0190172	UP
ENSBTAG00000000345	CLDN15	148.737	0.244498	0.112927	0.00177483	0.0190285	UP
ENSBTAG00000008388	THOC2	8491.77	0.0865553	0.0313303	0.00177821	0.0190526	UP
ENSBTAG00000003941	AP1AR	3600.65	0.15777	0.0666489	0.0017794	0.0190531	UP
ENSBTAG00000009171	ENSBTAG00000009171	103.947	0.0619208	0.118275	0.00178184	0.019067	UP
ENSBTAG00000005301	KLHL32	31.6438	0.283408	0.140931	0.00178391	0.019077	UP
ENSBTAG00000014118	GNPTG	2916.9	0.11559	0.0445925	0.00178636	0.019091	UP
ENSBTAG00000017068	DDA1	3374.76	0.0719405	0.0252033	0.00178943	0.0190992	UP
ENSBTAG00000003692	UCP2	34026.6	-0.154231	0.0659573	0.00179055	0.0190992	UP
ENSBTAG00000011782	CHGB	23.6653	0.366542	0.195476	0.00178997	0.0190992	DOWN
ENSBTAG00000011300	RHAG	13.4894	0.896021	0.555407	0.00179417	0.0191247	UP
ENSBTAG00000021569	DDB1	11696.6	-0.0862593	0.0313365	0.00179523	0.0191247	UP
ENSBTAG00000006195	C29H11orf68	1562.3	-0.103713	0.0396621	0.00179646	0.0191257	DOWN
ENSBTAG00000005151	WDPCP	253.955	0.145184	0.0606277	0.00180086	0.0191459	DOWN
ENSBTAG00000005751	CDAN1	1992.91	0.116747	0.0455527	0.00180179	0.0191459	UP
ENSBTAG00000012900	TMEM229B	5898.22	-0.109729	0.0419228	0.00180081	0.0191459	UP
ENSBTAG00000053240	ENSBTAG00000053240	4.70686	0.0425387	0.084111	0.00181722	0.0192854	DOWN
ENSBTAG00000050743	ENSBTAG00000050743	107.412	0.23077	0.109063	0.00181631	0.0192854	UP
ENSBTAG00000002006	THBS1	1969.63	-0.432712	0.246571	0.00182128	0.0193162	UP
ENSBTAG00000009727	ADIPOR1	3331.68	-0.0683777	0.0236954	0.00182326	0.0193249	DOWN
ENSBTAG00000005923	ABTB2	793.415	0.174478	0.0771483	0.00182585	0.0193321	DOWN
ENSBTAG00000001634	PHF1	5090.78	0.115495	0.0453949	0.00182624	0.0193321	UP
ENSBTAG00000000191	SLC25A20	1836.97	-0.128235	0.0520578	0.00183168	0.0193651	UP
ENSBTAG00000054684	ENSBTAG00000054684	113.394	0.247796	0.121082	0.00183132	0.0193651	DOWN
ENSBTAG00000018688	CBR3	850.498	0.139387	0.0581011	0.00183743	0.0194136	UP
ENSBTAG00000002524	MRI1	1370.29	-0.117515	0.0464719	0.00185143	0.0194878	UP
ENSBTAG00000012074	MYB	959.688	0.148948	0.0614927	0.00185084	0.0194878	DOWN
ENSBTAG00000013275	MAD2L2	728.561	0.131728	0.0535994	0.00184822	0.0194878	UP
ENSBTAG00000000759	NENF	2712.58	-0.131317	0.0541382	0.00184906	0.0194878	UP
ENSBTAG00000054933	H4C2	100.979	-0.326714	0.16774	0.00185043	0.0194878	DOWN
ENSBTAG00000046362	BBIP1	1124.77	0.0926448	0.0341736	0.00184695	0.0194878	DOWN
ENSBTAG00000008808	CCDC17	496.391	0.190181	0.0856507	0.00185468	0.0194974	UP
ENSBTAG00000001125	ADAMDEC1	842.227	-0.548058	0.30154	0.00185393	0.0194974	UP
ENSBTAG00000051609	PLPPR3	591.989	0.181448	0.0799007	0.0018644	0.0195643	DOWN
ENSBTAG00000020454	LZTS3	483.973	0.122624	0.0496235	0.0018638	0.0195643	UP
ENSBTAG00000014458	MROH1	6521.66	0.120771	0.0475876	0.00186454	0.0195643	UP
ENSBTAG00000015147	S100A10	12412.4	-0.141289	0.060602	0.00187248	0.0196277	UP
ENSBTAG00000004295	NDUFA8	2101.03	-0.0982061	0.0370782	0.00187353	0.0196277	DOWN
ENSBTAG00000053188	ENSBTAG00000053188	955.238	-0.189439	0.0852247	0.00187411	0.0196277	DOWN
ENSBTAG00000017681	RIN1	130.567	0.380775	0.190994	0.00187968	0.0196737	DOWN
ENSBTAG00000007202	EI24	3925.72	-0.0801354	0.028878	0.00188239	0.0196898	UP
ENSBTAG00000018971	RAD51B	794.875	0.114264	0.0443864	0.00188495	0.0197043	DOWN
ENSBTAG00000011214	THAP3	3504.34	0.131686	0.053643	0.00188718	0.0197152	UP
ENSBTAG00000048852	TRBV3-1	100.25	-0.277356	0.152397	0.00189069	0.0197396	UP
ENSBTAG00000011614	PDE7A	1175.2	0.119495	0.0472291	0.00189801	0.0197955	DOWN
ENSBTAG00000014300	SLC6A5	30.1964	0.33911	0.174083	0.00189841	0.0197955	UP
ENSBTAG00000009535	RPS2	144974	-0.126073	0.0512756	0.00190214	0.019822	UP
ENSBTAG00000017529	CA8	61.2443	-0.340104	0.187942	0.00190879	0.0198542	DOWN
ENSBTAG00000039599	HOXB4	110.508	-0.215714	0.10675	0.00190825	0.0198542	DOWN
ENSBTAG00000045568	ENSBTAG00000045568	401.569	-0.184732	0.0846518	0.00190698	0.0198542	DOWN
ENSBTAG00000020664	DNAJC14	5778.83	-0.0916055	0.0341937	0.00191649	0.019922	DOWN
ENSBTAG00000011578	CD44	16527.1	-0.136246	0.0584652	0.00192434	0.0199912	DOWN
ENSBTAG00000006441	ATP5PB	8474.3	-0.0934102	0.0349652	0.00192603	0.0199963	DOWN
ENSBTAG00000034598	BOD1	1706.95	0.124791	0.0500999	0.00192743	0.0199984	DOWN
ENSBTAG00000008611	IGFBP4	1401.79	0.202383	0.0948836	0.00194269	0.0201443	UP
ENSBTAG00000020745	HIVEP3	1684.12	-0.134948	0.0557307	0.00194906	0.0201853	UP
ENSBTAG00000043876	U2	8.07535	0.0355126	0.07619	0.00194873	0.0201853	DOWN
ENSBTAG00000010135	PEDS1	3287.83	-0.0853287	0.0314822	0.00195118	0.0201941	UP
ENSBTAG00000047367	CMTR2	1196.79	0.190601	0.085595	0.00195232	0.0201941	DOWN
ENSBTAG00000001941	SEMA4D	19825.6	0.150775	0.0635425	0.00195781	0.0202384	UP
ENSBTAG00000008421	SCRIB	4040.53	0.092163	0.0341322	0.00196154	0.0202644	UP
ENSBTAG00000038757	HBM	64.6276	0.730692	0.480728	0.0019702	0.0203413	UP
ENSBTAG00000018671	DCUN1D2	912.026	0.1596	0.0701479	0.00197501	0.0203784	UP
ENSBTAG00000010271	MAPKAP1	3382.7	-0.0618114	0.0214113	0.00197887	0.0204056	UP
ENSBTAG00000015263	CPSF7	3679.59	0.067484	0.0235029	0.00198221	0.0204275	DOWN
ENSBTAG00000017826	SCLY	2989.09	0.107012	0.0411425	0.00199068	0.0204895	UP
ENSBTAG00000018631	SAP18	8522.92	-0.100335	0.0382788	0.00198982	0.0204895	UP
ENSBTAG00000042391	ENSBTAG00000042391	7.28555	0.537426	0.305226	0.00199719	0.0205313	DOWN
ENSBTAG00000046192	AK6	984.076	0.130022	0.0526914	0.00199716	0.0205313	UP
ENSBTAG00000012880	DNLZ	674.462	-0.119243	0.0479336	0.00200289	0.0205647	UP
ENSBTAG00000021262	SNRPD3	2937.21	-0.104443	0.0404108	0.0020019	0.0205647	DOWN
ENSBTAG00000054061	RUSC1	818.116	0.188132	0.0855888	0.00201438	0.0206699	DOWN
ENSBTAG00000004426	DNAJB14	1171.74	0.119911	0.0484393	0.00201645	0.0206785	UP
ENSBTAG00000019317	GPS1	3137.01	-0.0829357	0.0302865	0.00201944	0.0206965	UP
ENSBTAG00000046771	FNDC7	157.209	-0.16287	0.0717298	0.00203171	0.0208095	DOWN
ENSBTAG00000051084	ENSBTAG00000051084	63.1979	-0.278659	0.144064	0.0020334	0.0208141	DOWN
ENSBTAG00000002205	CNGA1	40.7507	0.320241	0.159586	0.00203547	0.0208225	DOWN
ENSBTAG00000054678	DUSP15	63.5629	0.305181	0.151682	0.00203778	0.0208334	UP
ENSBTAG00000009676	STK25	2888.69	0.0726873	0.0257311	0.0020404	0.0208352	UP
ENSBTAG00000013958	PAK4	680.516	0.0891082	0.0332926	0.00204044	0.0208352	UP
ENSBTAG00000011217	DNAJC11	2170.03	-0.0785039	0.0283806	0.00204639	0.0208832	UP
ENSBTAG00000017798	ERH	4313.16	-0.137985	0.0576471	0.00204808	0.0208876	DOWN
ENSBTAG00000012500	RARA	17405.4	-0.121796	0.0494928	0.00205097	0.0209044	DOWN
ENSBTAG00000014273	NRF1	2545.32	0.101156	0.0385418	0.00206389	0.0210105	DOWN
ENSBTAG00000054342	MIC1	11489.9	0.396828	0.229147	0.00206351	0.0210105	UP
ENSBTAG00000010379	CRTC1	1486.34	0.109881	0.0424112	0.00206683	0.0210276	UP
ENSBTAG00000012658	TMA16	1497.73	0.126033	0.050987	0.0020758	0.0210933	UP
ENSBTAG00000023074	C28H1orf198	549.661	-0.141624	0.0610436	0.00207573	0.0210933	UP
ENSBTAG00000016896	HERPUD1	6426.06	-0.130351	0.0552706	0.0020962	0.0212877	DOWN
ENSBTAG00000018004	SH3GL3	23.1935	0.0634613	0.123645	0.00210591	0.0213732	DOWN
ENSBTAG00000018473	MARCO	17.9977	-0.0154874	0.0634327	0.00210734	0.0213748	UP
ENSBTAG00000002952	TBX19	60.6445	0.272104	0.144024	0.00210924	0.0213811	DOWN
ENSBTAG00000017012	ENSBTAG00000017012	56.3876	0.363985	0.195305	0.00212459	0.0215161	UP
ENSBTAG00000021999	CPT1A	4769.72	-0.195912	0.0928748	0.00212513	0.0215161	UP
ENSBTAG00000027080	SLC8A3	5.96771	0.0169292	0.0639435	0.00212825	0.0215347	DOWN
ENSBTAG00000006428	ZNF354A	2004.62	0.0953234	0.0358506	0.00213113	0.0215508	UP
ENSBTAG00000014246	CENPH	429.847	-0.143797	0.0613915	0.00213452	0.021572	UP
ENSBTAG00000043550	CYTB	81464.3	-0.132103	0.0554295	0.00214815	0.0216967	DOWN
ENSBTAG00000031849	TMEM119	162.29	0.461706	0.243756	0.00216195	0.021823	DOWN
ENSBTAG00000048764	ENSBTAG00000048764	33.143	0.272457	0.14045	0.00216665	0.0218572	UP
ENSBTAG00000011876	MORC3	3533.85	0.176184	0.0792725	0.00217075	0.0218774	UP
ENSBTAG00000002627	ZRANB2	5572.83	0.10123	0.0387233	0.00217127	0.0218774	UP
ENSBTAG00000016224	RPS7	66698.3	-0.129326	0.0542519	0.00217439	0.0218957	UP
ENSBTAG00000019938	N4BP1	4849.49	0.122763	0.0503967	0.00217992	0.0219382	DOWN
ENSBTAG00000004996	ABITRAM	1053.81	-0.0815122	0.0301016	0.00218238	0.0219497	UP
ENSBTAG00000009565	RASA1	5225.91	0.0767882	0.0278174	0.00218641	0.0219771	DOWN
ENSBTAG00000046379	SLC34A3	403.988	0.28102	0.137265	0.00219202	0.0220202	UP
ENSBTAG00000010285	MMRN1	17.1277	0.0299321	0.0712027	0.00219662	0.0220531	UP
ENSBTAG00000012729	ARHGEF9	171.059	0.197895	0.0936922	0.00220675	0.0221415	UP
ENSBTAG00000020935	HIF1A	9032.78	-0.118645	0.0488278	0.00221053	0.0221662	UP
ENSBTAG00000017677	SCG3	23.2019	0.335856	0.180777	0.00221208	0.0221685	DOWN
ENSBTAG00000039071	ANKRD16	870.327	0.117605	0.0468833	0.00221609	0.0221954	UP
ENSBTAG00000005989	LAP3	8887.88	0.249608	0.121669	0.00221878	0.0222056	UP
ENSBTAG00000014847	BBOX1	17.7057	-0.03232	0.0731549	0.00222242	0.0222056	UP
ENSBTAG00000005573	SCAND1	2379.29	-0.128403	0.0534214	0.0022199	0.0222056	DOWN
ENSBTAG00000030966	TAF6	2585.12	0.0813287	0.0296853	0.00222184	0.0222056	DOWN
ENSBTAG00000030600	BCNT2	6955.81	0.0692776	0.0246187	0.00222688	0.0222369	UP
ENSBTAG00000006187	MFAP4	10.5817	0.609887	0.603734	0.00223408	0.0222955	UP
ENSBTAG00000008173	TRIM13	1934.31	-0.0808087	0.0298506	0.00223557	0.0222971	UP
ENSBTAG00000042846	SNORD6	36.8057	0.268921	0.132943	0.0022417	0.0223449	DOWN
ENSBTAG00000012567	TERT	990.202	0.191463	0.0905522	0.00225251	0.0224393	UP
ENSBTAG00000044048	LMBR1L	4216.9	0.153097	0.0658486	0.00226994	0.0225836	UP
ENSBTAG00000017919	CNOT4	3290.22	0.0658068	0.0233083	0.00227239	0.0225836	UP
ENSBTAG00000003983	TOM1L2	1886.81	0.149145	0.0652878	0.00226935	0.0225836	UP
ENSBTAG00000018913	DALRD3	763.438	0.0902674	0.0339695	0.00227196	0.0225836	UP
ENSBTAG00000047027	C10H14orf119	1462.18	-0.102276	0.0404394	0.00227812	0.022627	UP
ENSBTAG00000014555	CASS4	942.632	-0.21541	0.110457	0.00227995	0.0226318	DOWN
ENSBTAG00000011140	FAM162A	781.547	-0.127163	0.0532818	0.00228783	0.0226966	DOWN
ENSBTAG00000044100	HEATR1	7929.72	-0.0695514	0.0249528	0.00228927	0.0226975	DOWN
ENSBTAG00000001360	RPS12	81253.6	-0.140851	0.0612971	0.00229069	0.0226981	DOWN
ENSBTAG00000054697	ENSBTAG00000054697	1554.58	-0.0862574	0.0326357	0.00230221	0.0227987	DOWN
ENSBTAG00000001183	KLHL33	462.765	0.373615	0.24207	0.00231483	0.0229101	DOWN
ENSBTAG00000013721	PSMD10	444.047	-0.105206	0.0417622	0.00231898	0.0229342	UP
ENSBTAG00000006256	PTPRO	127.264	0.344059	0.191512	0.00232	0.0229342	DOWN
ENSBTAG00000002210	LAS1L	12310.5	0.0914545	0.0345951	0.00232298	0.02295	UP
ENSBTAG00000011350	CCNQ	1162.31	0.087883	0.0329092	0.0023304	0.0229957	UP
ENSBTAG00000021769	CUL3	7801.42	-0.0704052	0.0253737	0.00233391	0.0229957	UP
ENSBTAG00000019299	GRHPR	585.291	-0.110998	0.0443807	0.00233206	0.0229957	DOWN
ENSBTAG00000003407	SF3B6	3933.58	-0.107025	0.0426726	0.00232939	0.0229957	DOWN
ENSBTAG00000018036	CNOT7	9456.94	-0.0744594	0.0271352	0.00233447	0.0229957	DOWN
ENSBTAG00000013924	RPS11	84787.7	-0.13705	0.0588511	0.00234065	0.023043	DOWN
ENSBTAG00000018310	SETD3	5667.31	0.0656036	0.0234494	0.0023482	0.0230944	DOWN
ENSBTAG00000006330	RBM5	18727.6	0.0968813	0.0372611	0.00234863	0.0230944	UP
ENSBTAG00000003953	ZNF316	857.84	0.10207	0.0401085	0.00235234	0.0231173	UP
ENSBTAG00000010050	COL16A1	14.8731	0.010831	0.0619062	0.00237038	0.0232207	UP
ENSBTAG00000008915	SF3B1	56876.9	0.0954901	0.0366294	0.00236906	0.0232207	UP
ENSBTAG00000015363	CDC42SE1	35629.6	-0.0659055	0.0235399	0.00237086	0.0232207	UP
ENSBTAG00000010314	ICAM4	3.18472	1.14675	0.751301	0.00237159	0.0232207	DOWN
ENSBTAG00000003947	SSBP4	4323.67	0.140587	0.0596662	0.00237476	0.0232207	UP
ENSBTAG00000014679	DHX57	3794.63	0.123972	0.0512672	0.00236688	0.0232207	UP
ENSBTAG00000039316	ZNF268	502.71	0.153434	0.0675191	0.00237535	0.0232207	UP
ENSBTAG00000012103	MAP2K4	3176.69	-0.0594392	0.0208392	0.00236535	0.0232207	UP
ENSBTAG00000040116	H1-10	11176.9	-0.136019	0.0583554	0.00237376	0.0232207	DOWN
ENSBTAG00000052184	ENSBTAG00000052184	1116.87	-0.178364	0.0871041	0.00238687	0.0233197	DOWN
ENSBTAG00000038878	AOX4	45.4942	0.329511	0.209541	0.00239057	0.0233287	DOWN
ENSBTAG00000006560	VANGL2	60.8009	0.25142	0.127932	0.00238968	0.0233287	UP
ENSBTAG00000049822	DNAL4	324.524	-0.120983	0.0496642	0.00239269	0.0233321	UP
ENSBTAG00000030735	ENSBTAG00000030735	5.06184	-0.0365108	0.0771123	0.00239647	0.0233321	DOWN
ENSBTAG00000006999	RYR1	665.25	-0.398239	0.232578	0.00239581	0.0233321	DOWN
ENSBTAG00000017939	ENSBTAG00000017939	1710.61	-0.0733445	0.0266519	0.0023965	0.0233321	DOWN
ENSBTAG00000030518	ECSCR	349.194	0.19744	0.0965175	0.00240392	0.023389	DOWN
ENSBTAG00000014122	FOXRED1	2096.91	0.125822	0.0519532	0.00240515	0.023389	UP
ENSBTAG00000006010	STAB2	13.5517	0.368978	0.208872	0.00241756	0.0234688	UP
ENSBTAG00000046520	TCFL5	1972.85	0.104895	0.0411598	0.00241746	0.0234688	UP
ENSBTAG00000009141	FAM210A	1851.37	-0.0659138	0.0235244	0.002415	0.0234688	UP
ENSBTAG00000003990	ITPRIP	6087.35	-0.146258	0.0648975	0.0024268	0.0235449	DOWN
ENSBTAG00000043546	ND6	12566.8	-0.138827	0.0607453	0.00243712	0.0236313	DOWN
ENSBTAG00000020160	RNF138	742.937	0.124828	0.0520379	0.00244749	0.0237181	DOWN
ENSBTAG00000013264	RPS24	66451.1	-0.145898	0.0651249	0.00245987	0.0238243	UP
ENSBTAG00000019161	NPRL2	4010.66	0.0584415	0.0205566	0.0024663	0.0238728	DOWN
ENSBTAG00000000445	PDE6C	179.799	0.200331	0.0996164	0.00247642	0.0239568	UP
ENSBTAG00000005904	RBBP4	11300.3	-0.0858236	0.0325223	0.00248329	0.0239599	UP
ENSBTAG00000021544	EBNA1BP2	1765.13	-0.115937	0.04799	0.00247912	0.0239599	DOWN
ENSBTAG00000005870	FANCL	1404.44	0.09927	0.0387421	0.00248155	0.0239599	DOWN
ENSBTAG00000026893	EXOC3L4	345.677	0.7522	0.46639	0.00248462	0.0239599	UP
ENSBTAG00000055267	ENSBTAG00000055267	231.461	0.189851	0.0917521	0.00248533	0.0239599	UP
ENSBTAG00000053826	ENSBTAG00000053826	429.339	-0.109758	0.0442373	0.00248133	0.0239599	UP
ENSBTAG00000001616	ZNF592	4492.89	-0.0809071	0.0301335	0.00249412	0.0240041	DOWN
ENSBTAG00000018227	SLC4A7	17899.8	0.0980058	0.0381637	0.00249421	0.0240041	DOWN
ENSBTAG00000046753	IRS3	57.9886	-0.243889	0.132584	0.00249299	0.0240041	UP
ENSBTAG00000019341	NSRP1	3539.75	0.0726191	0.0263686	0.00249852	0.0240214	DOWN
ENSBTAG00000032829	GHITM	7854.82	-0.0835608	0.0314359	0.00249888	0.0240214	UP
ENSBTAG00000014804	HNRNPDL	23835	0.0991281	0.0385465	0.00250785	0.0240938	DOWN
ENSBTAG00000048977	ENSBTAG00000048977	4.72524	-0.0444546	0.0862399	0.00251493	0.0241479	UP
ENSBTAG00000048824	PET100	507.436	-0.167446	0.0783262	0.00251689	0.0241529	DOWN
ENSBTAG00000009410	TBRG1	3043.26	0.106489	0.0422875	0.00254148	0.0243749	DOWN
ENSBTAG00000003417	PHKG2	1955.23	0.119428	0.0496056	0.00255221	0.0244638	UP
ENSBTAG00000009462	MDH2	5279.43	-0.117905	0.0489599	0.00255403	0.0244672	UP
ENSBTAG00000011796	TRMT5	1305.21	-0.0873952	0.0332724	0.00256825	0.0245894	DOWN
ENSBTAG00000032209	CXHXorf65	343.244	0.186146	0.0883767	0.00257243	0.0246012	DOWN
ENSBTAG00000038480	FPGT	1174.1	0.13825	0.0599152	0.00257118	0.0246012	UP
ENSBTAG00000003766	BLOC1S4	1423.09	-0.0872549	0.0334895	0.00257733	0.024634	UP
ENSBTAG00000021370	BLMH	2720.83	-0.0862915	0.03302	0.00257935	0.0246393	DOWN
ENSBTAG00000018905	MAN2A2	4139.35	0.089813	0.0346786	0.0025855	0.0246839	DOWN
ENSBTAG00000007867	STAT1	28588.1	0.226889	0.118239	0.00258908	0.0247041	UP
ENSBTAG00000050385	ENSBTAG00000050385	994.211	0.204765	0.099316	0.0025922	0.0247194	UP
ENSBTAG00000000204	TMEM268	2545.41	0.126165	0.0535942	0.00259498	0.0247194	UP
ENSBTAG00000011832	ALDH18A1	2309.39	-0.112535	0.0462109	0.00259512	0.0247194	UP
ENSBTAG00000053923	EXOSC6	1301.58	-0.119369	0.0505182	0.0026032	0.0247822	DOWN
ENSBTAG00000012994	LOX	22.1192	0.860191	0.541479	0.00260875	0.0248	DOWN
ENSBTAG00000021304	TP53BP1	6373.56	0.0862212	0.0325118	0.002611	0.0248	UP
ENSBTAG00000015917	GAPDHS	1493.01	0.138196	0.0594489	0.00260728	0.0248	UP
ENSBTAG00000007594	CWF19L1	2209.81	0.110013	0.0446346	0.00261006	0.0248	UP
ENSBTAG00000020636	SYN3	15.8498	0.084178	0.221728	0.00261958	0.0248627	UP
ENSBTAG00000004893	ACOX3	3258.12	0.110804	0.0447738	0.00262056	0.0248627	UP
ENSBTAG00000020384	WDR47	1456.19	-0.078802	0.0298547	0.00262527	0.0248865	UP
ENSBTAG00000052619	ENSBTAG00000052619	100.463	0.286408	0.169349	0.00262754	0.0248865	DOWN
ENSBTAG00000006574	ARL8A	1957.23	0.0797748	0.0298297	0.00262697	0.0248865	UP
ENSBTAG00000033143	ENSBTAG00000033143	9.74182	-0.0513828	0.0955675	0.00263	0.0248957	UP
ENSBTAG00000004494	B4GALNT1	18.1028	0.34999	0.20405	0.00264272	0.025002	DOWN
ENSBTAG00000015166	PNLDC1	410.596	0.253295	0.126506	0.00264523	0.0250116	UP
ENSBTAG00000013859	SCYL2	4048.08	-0.0688322	0.025066	0.00264878	0.0250256	UP
ENSBTAG00000017040	LY6E	9822.2	0.223585	0.113728	0.0026497	0.0250256	DOWN
ENSBTAG00000008989	BORCS5	913.733	-0.091289	0.035016	0.00265901	0.0250514	UP
ENSBTAG00000051777	ENSBTAG00000051777	5.98688	0.0474107	0.0900426	0.0026584	0.0250514	DOWN
ENSBTAG00000013791	FFAR3	391.251	0.221882	0.117047	0.00265992	0.0250514	UP
ENSBTAG00000008371	FBXL20	3548.97	0.118575	0.0496935	0.00265773	0.0250514	UP
ENSBTAG00000012049	WIPI2	3807.07	-0.0570893	0.020235	0.0026564	0.0250514	UP
ENSBTAG00000051809	STMP1	3808.22	-0.107454	0.0438808	0.00267536	0.0251827	DOWN
ENSBTAG00000010192	LYSMD4	362.154	-0.117707	0.0494255	0.00268862	0.0252933	DOWN
ENSBTAG00000010181	GRPEL1	3921.91	-0.0901327	0.035025	0.00270053	0.0253911	DOWN
ENSBTAG00000006548	MCCC1	2618.52	0.10171	0.0403956	0.00270426	0.0254053	DOWN
ENSBTAG00000001021	CYP1A1	5.03679	0.816045	0.56162	0.00270508	0.0254053	UP
ENSBTAG00000014226	RPL34	21414.3	-0.177439	0.0864489	0.00271624	0.0254815	UP
ENSBTAG00000032130	CATSPER2	281.853	0.140191	0.0613795	0.00271619	0.0254815	DOWN
ENSBTAG00000048550	GCSAM	1174.95	0.216897	0.109011	0.0027242	0.0255418	UP
ENSBTAG00000010372	MTMR7	1248.16	0.176847	0.0844399	0.00274789	0.0257495	UP
ENSBTAG00000002056	MARS2	369.979	-0.108425	0.0451738	0.00275534	0.0257917	UP
ENSBTAG00000012470	SNAPIN	1116.93	-0.10225	0.0413747	0.00275547	0.0257917	DOWN
ENSBTAG00000004291	SEPTIN6	25965.3	0.0789004	0.0294622	0.00276098	0.0258042	DOWN
ENSBTAG00000019971	CDC16	4604.95	0.0908198	0.035078	0.00276143	0.0258042	UP
ENSBTAG00000045582	ARPC5	29888	-0.0775947	0.0292297	0.0027603	0.0258042	UP
ENSBTAG00000018279	SPATA5L1	970.68	0.0778071	0.0291092	0.00276508	0.0258238	DOWN
ENSBTAG00000002080	CCN3	10.4988	0.00708443	0.0611775	0.00277279	0.0258814	UP
ENSBTAG00000014208	RPL35A	45527.7	-0.16301	0.0781043	0.00277585	0.0258956	UP
ENSBTAG00000046516	FUT7	836.852	-0.156759	0.0730965	0.00278094	0.0259286	DOWN
ENSBTAG00000054495	ENSBTAG00000054495	168.133	0.202296	0.101473	0.00278298	0.0259332	DOWN
ENSBTAG00000000312	GRINA	6766.8	0.123849	0.0521682	0.00278569	0.0259439	UP
ENSBTAG00000010626	SH3GLB2	4795.81	0.135398	0.0591771	0.00278833	0.0259541	UP
ENSBTAG00000049130	ENSBTAG00000049130	616.259	-0.183934	0.0946103	0.00279585	0.0259952	UP
ENSBTAG00000047996	IFITM10	1012.91	0.298054	0.161432	0.00279585	0.0259952	DOWN
ENSBTAG00000001777	RPLP2	24498.3	-0.175037	0.0856347	0.00279977	0.0260172	UP
ENSBTAG00000003696	BICDL1	1340.97	0.159524	0.0741775	0.00280302	0.0260185	DOWN
ENSBTAG00000008491	ENSBTAG00000008491	40.5637	0.439149	0.248289	0.00280281	0.0260185	UP
ENSBTAG00000053918	SPCS1	2620.43	-0.102613	0.0418265	0.00281198	0.0260872	UP
ENSBTAG00000016278	RPL30	27825.2	-0.14568	0.0669733	0.00282147	0.0261495	DOWN
ENSBTAG00000023417	RUVBL2	1788.07	-0.0847917	0.0323252	0.00282182	0.0261495	DOWN
ENSBTAG00000005654	TMSB10	112112	-0.115158	0.0487074	0.00282812	0.0261934	DOWN
ENSBTAG00000003745	WDR48	4316.67	-0.0558331	0.0198507	0.00283007	0.0261969	DOWN
ENSBTAG00000021688	FH	3731.15	-0.0795419	0.0301881	0.00283325	0.0262028	DOWN
ENSBTAG00000007520	MAPRE2	10926.9	0.112828	0.0471742	0.00283383	0.0262028	DOWN
ENSBTAG00000053382	ENSBTAG00000053382	50.9798	0.255279	0.138416	0.00283648	0.0262113	UP
ENSBTAG00000019537	MARCHF8	3894.59	-0.0941694	0.0375687	0.00283788	0.0262113	UP
ENSBTAG00000000181	SUSD3	8997.45	0.111016	0.0454712	0.00284067	0.0262225	DOWN
ENSBTAG00000032598	RP9	1598.95	0.114508	0.0481705	0.00284233	0.0262234	UP
ENSBTAG00000053259	ENSBTAG00000053259	216.753	0.290461	0.162106	0.00284904	0.0262709	UP
ENSBTAG00000007223	FBXO2	129.897	0.200037	0.103744	0.00285591	0.0263197	UP
ENSBTAG00000039855	SUMF1	2352.96	-0.108877	0.045202	0.00285868	0.0263307	UP
ENSBTAG00000054520	MIX23	553.079	-0.103544	0.0419737	0.00286413	0.0263594	DOWN
ENSBTAG00000013393	GEMIN4	1133.61	-0.112669	0.0469418	0.00286495	0.0263594	DOWN
ENSBTAG00000053807	OAS1X	9707.15	0.578092	0.356426	0.00286728	0.0263664	DOWN
ENSBTAG00000008603	TASL	3222	0.168893	0.0811438	0.00288332	0.0264389	UP
ENSBTAG00000013607	WDR1	27912.1	-0.0876009	0.0341873	0.00288394	0.0264389	UP
ENSBTAG00000004028	POLK	1109.44	0.0937466	0.0371405	0.0028819	0.0264389	DOWN
ENSBTAG00000017069	GASK1B	9.32489	0.0391878	0.0794132	0.00288464	0.0264389	UP
ENSBTAG00000012044	RPL13	83935.4	-0.134234	0.0600536	0.00288143	0.0264389	UP
ENSBTAG00000038990	TRAF4	995.852	0.107219	0.0436974	0.00288131	0.0264389	DOWN
ENSBTAG00000009994	EML5	1504.21	0.171263	0.0813599	0.00288797	0.0264549	UP
ENSBTAG00000015066	LANCL1	3157.21	-0.127123	0.0569218	0.00289094	0.0264676	UP
ENSBTAG00000018318	DNAJB5	185.336	-0.164038	0.0796363	0.00289622	0.026487	DOWN
ENSBTAG00000016469	TNKS1BP1	625.183	0.189477	0.092128	0.00289501	0.026487	DOWN
ENSBTAG00000007712	SEC22B	4862.08	-0.0813349	0.0311294	0.00290086	0.0265149	UP
ENSBTAG00000010552	PSMG2	2058.15	-0.0838805	0.032125	0.00290535	0.0265414	DOWN
ENSBTAG00000006158	DZIP3	552.432	0.143631	0.0638077	0.00291581	0.026579	DOWN
ENSBTAG00000033322	SRP9	1827.45	-0.102311	0.0418511	0.00291347	0.026579	UP
ENSBTAG00000001523	YES1	175.152	0.24482	0.142651	0.00291315	0.026579	DOWN
ENSBTAG00000019166	NSMCE4A	3191.82	0.0782358	0.0294795	0.00291472	0.026579	UP
ENSBTAG00000008196	SWSAP1	255.723	-0.129317	0.0578166	0.00292477	0.0266462	UP
ENSBTAG00000016494	RELT	1665.19	-0.252949	0.15119	0.00293505	0.0267252	DOWN
ENSBTAG00000021799	RCN3	1413.15	0.1192	0.0508655	0.00293685	0.0267271	DOWN
ENSBTAG00000013523	OSBPL7	3477.25	0.113171	0.0471679	0.00294764	0.0268107	UP
ENSBTAG00000003601	ZMAT1	116.735	0.284399	0.169207	0.00295187	0.0268346	UP
ENSBTAG00000021759	NDUFB2	1784.21	-0.0677356	0.0249292	0.00296082	0.0268961	UP
ENSBTAG00000007935	CALCOCO2	9920.67	0.100254	0.0402931	0.00296185	0.0268961	DOWN
ENSBTAG00000004753	RXYLT1	350.915	-0.111125	0.0467744	0.00297011	0.0268982	UP
ENSBTAG00000030567	ODF2	5781.16	0.087733	0.0338698	0.00296818	0.0268982	DOWN
ENSBTAG00000003747	PTGR2	1644.39	-0.0754184	0.0282636	0.00297001	0.0268982	UP
ENSBTAG00000033446	TATDN1	2741.16	0.0947325	0.0370733	0.0029649	0.0268982	DOWN
ENSBTAG00000046979	LGMN	9260.12	-0.133251	0.0607748	0.00296849	0.0268982	UP
ENSBTAG00000030817	LMBR1	1315.92	-0.0671119	0.0247447	0.00297907	0.0269647	DOWN
ENSBTAG00000001415	THOC6	903.053	-0.113741	0.0481083	0.00298196	0.0269763	DOWN
ENSBTAG00000020215	EXOC2	6551.08	0.0649281	0.0236686	0.00299671	0.027095	DOWN
ENSBTAG00000025775	INSL3	68.5994	0.234709	0.128268	0.0029995	0.0271056	UP
ENSBTAG00000014971	SEC61G	2450.37	-0.141711	0.0655866	0.00300214	0.0271148	UP
ENSBTAG00000052791	JUND	9010.41	-0.122624	0.054402	0.00300557	0.0271166	DOWN
ENSBTAG00000008528	SLC25A1	1701.03	-0.135771	0.0618806	0.00300417	0.0271166	DOWN
ENSBTAG00000020268	RSF1	6394	0.071972	0.0267271	0.00300762	0.0271205	DOWN
ENSBTAG00000021410	C1GALT1C1	1374.58	-0.0889812	0.0350106	0.00302061	0.0272083	UP
ENSBTAG00000004512	MKRN2	2509.25	0.0840282	0.0323712	0.00302037	0.0272083	DOWN
ENSBTAG00000018765	SEMA5B	39.9961	-0.0760841	0.158849	0.00302637	0.0272453	UP
ENSBTAG00000021894	PPOX	1086.69	0.0955708	0.0381007	0.00302961	0.0272453	DOWN
ENSBTAG00000021592	WRN	2096.3	0.10227	0.0414189	0.00302832	0.0272453	UP
ENSBTAG00000034875	ALPK1	2158.74	0.333776	0.185516	0.00303517	0.0272661	UP
ENSBTAG00000014471	PALM2	2339.44	0.241925	0.141589	0.00303509	0.0272661	UP
ENSBTAG00000014953	ENSBTAG00000014953	8147.03	0.228187	0.125212	0.0030384	0.0272804	UP
ENSBTAG00000014490	DDX39B	18176	0.131223	0.0579878	0.00304528	0.0273275	UP
ENSBTAG00000000291	DHTKD1	1809.91	0.0838999	0.0321406	0.00304924	0.0273484	UP
ENSBTAG00000046419	TPC3	716.892	0.407546	0.262495	0.00305145	0.0273535	UP
ENSBTAG00000016584	RPF2	2447.3	-0.0779587	0.0297212	0.003055	0.0273707	UP
ENSBTAG00000004223	SRR	927.104	0.111664	0.0465092	0.00306177	0.0274104	DOWN
ENSBTAG00000037410	ENSBTAG00000037410	24.0236	0.296789	0.179415	0.00306271	0.0274104	UP
ENSBTAG00000016658	ABHD4	3719.53	0.0852116	0.0329131	0.0030679	0.0274234	UP
ENSBTAG00000000620	MCMDC2	82.939	0.19926	0.105825	0.00306724	0.0274234	UP
ENSBTAG00000007968	RPUSD3	3576.75	0.0927568	0.0366112	0.00306908	0.0274234	UP
ENSBTAG00000015771	YTHDF2	3868.12	-0.0721161	0.0270467	0.00307608	0.027444	UP
ENSBTAG00000012156	NAIF1	901.582	-0.12179	0.053008	0.00307629	0.027444	DOWN
ENSBTAG00000006974	PLEKHA7	119.618	0.226899	0.126047	0.00307437	0.027444	DOWN
ENSBTAG00000026836	ENSBTAG00000026836	9.41074	0.0144768	0.062991	0.00307923	0.0274555	UP
ENSBTAG00000006487	RPS9	54924.8	-0.104997	0.0436283	0.00308525	0.0274945	UP
ENSBTAG00000010881	AKAP14	263.389	0.167563	0.0809565	0.0030875	0.0274996	DOWN
ENSBTAG00000050807	ENSBTAG00000050807	56.6658	0.217209	0.121172	0.00309041	0.0274996	UP
ENSBTAG00000001055	HNRNPL	23831.6	0.048414	0.0170893	0.00309075	0.0274996	UP
ENSBTAG00000027075	ENSBTAG00000027075	252.518	-0.238888	0.141953	0.00309751	0.0275451	UP
ENSBTAG00000018390	GLB1L2	64.1988	0.406143	0.234792	0.00310226	0.0275581	DOWN
ENSBTAG00000004790	UBE2T	503.988	-0.105363	0.0437969	0.00310095	0.0275581	UP
ENSBTAG00000001648	RPL21	65939.1	-0.14489	0.0677376	0.00311165	0.0276268	DOWN
ENSBTAG00000054379	ENSBTAG00000054379	5.38855	0.559312	0.43148	0.00312307	0.0277136	DOWN
ENSBTAG00000020141	FREM1	44.9968	0.492917	0.56917	0.00312482	0.0277144	UP
ENSBTAG00000018959	RAB11A	4058.5	-0.0989241	0.0406155	0.0031406	0.0278395	UP
ENSBTAG00000027453	RNF4	9290.91	0.0680583	0.0252505	0.00316119	0.0280072	DOWN
ENSBTAG00000050435	ENSBTAG00000050435	2826.72	-0.169375	0.0870571	0.0031706	0.028047	UP
ENSBTAG00000051503	EFCAB8	31.2707	0.326211	0.211723	0.00317296	0.028047	DOWN
ENSBTAG00000002472	CASP9	1585.92	0.117573	0.0506583	0.00317578	0.028047	UP
ENSBTAG00000006114	ZCCHC8	5493.24	0.0812118	0.0311666	0.00317422	0.028047	UP
ENSBTAG00000007007	WDR20	3417.43	0.0647857	0.0238467	0.00317162	0.028047	UP
ENSBTAG00000005617	SLC41A3	1066.71	0.167212	0.0811074	0.00317741	0.028047	UP
ENSBTAG00000002376	PPIL1	2270.74	-0.0856066	0.0337134	0.00317718	0.028047	UP
ENSBTAG00000001997	MROH2B	3.23198	0.765698	0.796105	0.00318042	0.0280588	DOWN
ENSBTAG00000014915	ETV5	148.055	-0.30051	0.197046	0.00319383	0.028125	UP
ENSBTAG00000007493	ENSBTAG00000007493	62.1071	0.25138	0.149729	0.00319465	0.028125	DOWN
ENSBTAG00000010273	EREG	14.0041	-0.0175316	0.0641472	0.00319411	0.028125	UP
ENSBTAG00000000203	ATP6V1G1	6748.41	-0.0813392	0.0314714	0.00319318	0.028125	DOWN
ENSBTAG00000014518	RPL9	47514.9	-0.152338	0.0737901	0.00319813	0.0281332	DOWN
ENSBTAG00000054891	SMIM32	35.916	-0.325293	0.235618	0.00319894	0.0281332	DOWN
ENSBTAG00000047491	CACNA1S	1223.25	0.2165	0.108362	0.00320389	0.0281619	DOWN
ENSBTAG00000003002	WDR75	4441.06	-0.0779012	0.0297739	0.00320817	0.0281633	UP
ENSBTAG00000018501	ICE1	3867.28	-0.0727668	0.0274158	0.00320789	0.0281633	DOWN
ENSBTAG00000046485	RAB1B	4721.79	-0.0759576	0.0290283	0.00320909	0.0281633	DOWN
ENSBTAG00000018007	NR2F2	4.74661	0.0168439	0.0638732	0.00321209	0.0281748	DOWN
ENSBTAG00000012222	FA2H	98.4423	0.318546	0.274236	0.00321856	0.028215	UP
ENSBTAG00000052790	ENSBTAG00000052790	1035.12	-0.0982046	0.0398104	0.00322005	0.028215	UP
ENSBTAG00000009709	TAF5	1498.87	0.0640202	0.0235429	0.00322843	0.0282737	DOWN
ENSBTAG00000017879	C9H6orf163	67.3857	0.210245	0.114063	0.00323592	0.0283124	UP
ENSBTAG00000003191	FSCN1	1959.48	0.211502	0.111841	0.00323624	0.0283124	UP
ENSBTAG00000008024	UCHL3	1289.06	-0.126889	0.0567977	0.00324554	0.028379	UP
ENSBTAG00000010863	DCP1A	5880.07	-0.0685002	0.025685	0.0032552	0.0284485	DOWN
ENSBTAG00000006429	ACO2	6513.56	-0.104104	0.0433778	0.00326747	0.0284956	DOWN
ENSBTAG00000003323	NOL6	1457.26	-0.116034	0.0491661	0.00326477	0.0284956	DOWN
ENSBTAG00000002846	TRAF3IP3	15931.9	0.0884609	0.0347937	0.0032657	0.0284956	DOWN
ENSBTAG00000031509	PFAS	2390.8	-0.102626	0.0417721	0.00326448	0.0284956	UP
ENSBTAG00000054947	ENSBTAG00000054947	2627.18	-0.0272764	0.0694375	0.00326909	0.0284956	DOWN
ENSBTAG00000004999	RESF1	37348.5	0.144074	0.0664835	0.00327624	0.028543	DOWN
ENSBTAG00000014328	MGC138914	18.0137	0.0337596	0.0742191	0.00327821	0.0285453	UP
ENSBTAG00000005209	VPS8	2583.1	0.0576047	0.0209733	0.00329287	0.0286496	UP
ENSBTAG00000019198	LRRC42	864.736	0.118479	0.0517744	0.00329361	0.0286496	UP
ENSBTAG00000051678	TECPR1	5897.2	0.0897358	0.0356834	0.00330732	0.0287539	UP
ENSBTAG00000018061	LNPK	2579.65	-0.0734742	0.0279136	0.00331873	0.0288232	UP
ENSBTAG00000013612	MBLAC2	442.272	-0.117104	0.0511242	0.00331847	0.0288232	DOWN
ENSBTAG00000001096	PRKRA	416.036	0.216776	0.117022	0.00333068	0.0288655	DOWN
ENSBTAG00000039529	BTBD19	81.4501	-0.184854	0.0998014	0.00333223	0.0288655	UP
ENSBTAG00000011110	ACOT12	29.9044	0.262587	0.156882	0.00332837	0.0288655	DOWN
ENSBTAG00000000347	RHOG	9168.11	-0.121941	0.054335	0.00332614	0.0288655	UP
ENSBTAG00000027610	ENSBTAG00000027610	191.393	-0.205964	0.116636	0.00333061	0.0288655	DOWN
ENSBTAG00000017750	RHBDD3	1508.24	0.0840117	0.0323352	0.00334919	0.0289975	DOWN
ENSBTAG00000012758	YIPF5	2630.05	-0.0779059	0.0300778	0.00335801	0.0290588	UP
ENSBTAG00000017158	VSNL1	30.5195	0.300495	0.203579	0.00335977	0.029059	DOWN
ENSBTAG00000004848	OLFML2A	45.0117	0.217673	0.121542	0.00336242	0.0290668	UP
ENSBTAG00000048581	ENSBTAG00000048581	23.6438	0.342019	0.205506	0.00336665	0.0290695	UP
ENSBTAG00000039050	P2RY2	47.5388	0.348769	0.223411	0.00336645	0.0290695	UP
ENSBTAG00000013631	GLUL	15092	-0.189842	0.110964	0.00336794	0.0290695	UP
ENSBTAG00000004275	DKK3	11.6449	0.500361	0.542615	0.00337241	0.0290931	DOWN
ENSBTAG00000016309	ATP6V1D	3007.16	-0.0677563	0.0254498	0.003378	0.0291264	UP
ENSBTAG00000031618	WDR49	23.5555	0.607578	0.480199	0.00339822	0.0291554	DOWN
ENSBTAG00000018071	TMOD4	222.839	0.190437	0.0978338	0.00340227	0.0291554	UP
ENSBTAG00000015474	SRSF11	17958.5	0.112336	0.0477723	0.00340131	0.0291554	UP
ENSBTAG00000004376	PAN2	3987.91	0.073031	0.0277069	0.00339991	0.0291554	UP
ENSBTAG00000026916	PRR13	3212.82	-0.105926	0.0454179	0.00339199	0.0291554	UP
ENSBTAG00000005466	C8H8orf58	17.4494	0.434194	0.259437	0.00339625	0.0291554	DOWN
ENSBTAG00000051779	PFDN1	1575.83	-0.0901516	0.0359559	0.00338451	0.0291554	UP
ENSBTAG00000006124	MAU2	6464.07	0.109927	0.0463852	0.00340045	0.0291554	DOWN
ENSBTAG00000017278	ACBD5	1884.85	0.0800998	0.0310144	0.00339123	0.0291554	UP
ENSBTAG00000002904	ZNF787	1806.07	0.08343	0.0324407	0.00339595	0.0291554	UP
ENSBTAG00000018057	ZNF621	634.659	-0.115232	0.049468	0.00338882	0.0291554	UP
ENSBTAG00000012970	FAM53B	9446.33	-0.0836029	0.0330283	0.00339141	0.0291554	DOWN
ENSBTAG00000000819	RFX3	619.349	0.135318	0.0621599	0.00340629	0.0291749	DOWN
ENSBTAG00000001857	DOK4	167.321	-0.173092	0.0890977	0.00340955	0.0291879	UP
ENSBTAG00000007357	CHSY1	2357.63	-0.107689	0.0453006	0.00341477	0.0292027	DOWN
ENSBTAG00000002060	RPL19	6220.65	-0.135198	0.0622378	0.00341456	0.0292027	DOWN
ENSBTAG00000011444	HINT2	1234.01	-0.120803	0.0533136	0.00343066	0.0293236	DOWN
ENSBTAG00000021687	JADE2	12600.1	0.0749614	0.0287814	0.00343473	0.0293434	DOWN
ENSBTAG00000000786	NQO2	1914.57	0.183481	0.0927151	0.0034383	0.0293588	UP
ENSBTAG00000012322	INKA1	355.034	0.215084	0.120363	0.00344267	0.0293812	UP
ENSBTAG00000049815	ENSBTAG00000049815	55.3005	0.242398	0.146237	0.00344734	0.0293911	UP
ENSBTAG00000005034	CAPN5	221.421	0.600078	0.399489	0.00344686	0.0293911	UP
ENSBTAG00000014734	CHD4	30574.8	0.0793209	0.0306761	0.00345268	0.0294216	UP
ENSBTAG00000014798	CXCR3	891.568	-0.174361	0.093681	0.00345632	0.0294328	UP
ENSBTAG00000030674	AK4	26.5499	-0.334991	0.23534	0.00345793	0.0294328	DOWN
ENSBTAG00000007431	CEMIP	57.6649	0.334288	0.19157	0.00345927	0.0294328	DOWN
ENSBTAG00000008896	DHX15	10057.2	0.0537121	0.0193775	0.00346336	0.0294384	UP
ENSBTAG00000013947	APTX	607.008	-0.0952558	0.038827	0.00346344	0.0294384	UP
ENSBTAG00000002123	MYO3A	4.14354	0.0161851	0.0636476	0.00346904	0.029471	DOWN
ENSBTAG00000020023	MTHFS	3542.74	-0.0974532	0.0401864	0.00347249	0.0294853	UP
ENSBTAG00000013889	TMEM141	354.863	-0.167932	0.0831947	0.0034766	0.0294988	DOWN
ENSBTAG00000042678	SNORA71	35.3282	0.23419	0.132486	0.0034776	0.0294988	DOWN
ENSBTAG00000016988	PIN1	4434.97	-0.104707	0.0440714	0.00348295	0.0294993	UP
ENSBTAG00000018622	PCBP4	2222.08	0.108725	0.0461798	0.00348016	0.0294993	DOWN
ENSBTAG00000032887	SUPT3H	776.919	0.109338	0.0461562	0.00348198	0.0294993	UP
ENSBTAG00000018987	ENSBTAG00000018987	496.324	-0.192833	0.107582	0.00348998	0.0295439	UP
ENSBTAG00000005898	TGS1	3791.88	0.086104	0.033935	0.00349544	0.0295752	DOWN
ENSBTAG00000016108	BTBD2	3570.92	-0.0768663	0.0294447	0.003499	0.0295903	UP
ENSBTAG00000031583	NUPR2	386.121	-0.182237	0.09737	0.00350625	0.0296366	DOWN
ENSBTAG00000006068	CC2D1A	2012.78	0.07776	0.029945	0.00351132	0.0296645	DOWN
ENSBTAG00000052138	ENSBTAG00000052138	10.3833	0.0741877	0.154579	0.00351507	0.0296813	UP
ENSBTAG00000013526	EFTUD2	6298.41	-0.0780685	0.0303584	0.00352289	0.0297322	UP
ENSBTAG00000008498	ALYREF	3496.76	-0.115514	0.0504242	0.00352546	0.0297389	DOWN
ENSBTAG00000015188	KLF6	16907.4	-0.10164	0.0425128	0.00353872	0.0298358	DOWN
ENSBTAG00000021455	CFL1	47167.6	-0.101664	0.0428386	0.00354828	0.0299013	DOWN
ENSBTAG00000004448	CKAP5	7476.54	-0.0822062	0.0323252	0.00355519	0.0299445	DOWN
ENSBTAG00000042217	ENSBTAG00000042217	82.2629	0.204209	0.110063	0.00356331	0.0299978	DOWN
ENSBTAG00000020321	SNX11	1606.64	-0.0805669	0.0317632	0.0035716	0.0300525	UP
ENSBTAG00000015283	RPL32	41375.2	-0.146626	0.0712695	0.00357812	0.0300921	DOWN
ENSBTAG00000002856	MEIG1	5.62669	0.556203	0.435713	0.00358381	0.0301249	DOWN
ENSBTAG00000008778	CHST13	3.58245	0.0202956	0.0653999	0.00359448	0.0301994	UP
ENSBTAG00000017505	PAXIP1	2049.31	0.0787276	0.0304524	0.00360918	0.0302925	UP
ENSBTAG00000047073	ENSBTAG00000047073	329.085	0.230397	0.124271	0.00360757	0.0302925	UP
ENSBTAG00000021767	UBE2N	5056.58	-0.0838353	0.0330338	0.00361975	0.030366	UP
ENSBTAG00000023429	PLS1	80.6163	0.25946	0.148656	0.00363625	0.0304738	DOWN
ENSBTAG00000004654	PWP1	2198.71	-0.0788231	0.0306101	0.00363446	0.0304738	UP
ENSBTAG00000017855	ITM2C	35435.1	-0.127694	0.0587014	0.00364365	0.0305206	DOWN
ENSBTAG00000049482	ANTKMT	1395.2	0.0822492	0.0322344	0.00364866	0.0305472	DOWN
[truncated: 14,737 more rows]

## Sheet: Fig 2d
query	term_id	term_name	FDR	Column1	Column2
query_1	GO:0051607	defense response to virus	9.01872e-13	GO:BP	-12.0449
query_1	GO:0140546	defense response to symbiont	9.01872e-13	GO:BP	-12.0449
query_1	GO:0009615	response to virus	1.91081e-11	GO:BP	-10.7188
query_1	REAC:R-BTA-1169408	ISG15 antiviral mechanism	4.47951e-10	REAC	-9.34877
query_1	REAC:R-BTA-1169410	Antiviral mechanism by IFN-stimulated genes	7.66697e-10	REAC	-9.11538
query_1	REAC:R-BTA-913531	Interferon Signaling	4.98642e-07	REAC	-6.30221
query_1	GO:0005583	fibrillar collagen trimer	9.16395e-07	GO:CC	-6.03792
query_1	GO:0098643	banded collagen fibril	9.16395e-07	GO:CC	-6.03792
query_1	KEGG:05164	Influenza A	1.01033e-06	KEGG	-5.99554
query_1	REAC:R-BTA-936440	Negative regulators of DDX58/IFIH1 signaling	8.74455e-06	REAC	-5.05826
query_1	REAC:R-BTA-168928	DDX58/IFIH1-mediated induction of interferon-alpha/beta	1.25374e-05	REAC	-4.90179
query_1	REAC:R-BTA-3000178	ECM proteoglycans	1.28361e-05	REAC	-4.89157
query_1	GO:0045087	innate immune response	1.29327e-05	GO:BP	-4.88831
query_1	GO:0048525	negative regulation of viral process	1.29327e-05	GO:BP	-4.88831
query_1	GO:1903900	regulation of viral life cycle	1.29327e-05	GO:BP	-4.88831
query_1	GO:0045071	negative regulation of viral genome replication	2.07259e-05	GO:BP	-4.68349
query_1	KEGG:04622	RIG-I-like receptor signaling pathway	3.88445e-05	KEGG	-4.41067
query_1	REAC:R-BTA-1650814	Collagen biosynthesis and modifying enzymes	4.1261e-05	REAC	-4.38446
query_1	REAC:R-BTA-8953854	Metabolism of RNA	4.46754e-05	REAC	-4.34993
query_1	GO:0098644	complex of collagen trimers	4.61614e-05	GO:CC	-4.33572
query_1	KEGG:00190	Oxidative phosphorylation	4.6877e-05	KEGG	-4.32904
query_1	KEGG:04714	Thermogenesis	4.6877e-05	KEGG	-4.32904
query_1	GO:0045088	regulation of innate immune response	5.56032e-05	GO:BP	-4.2549
query_1	GO:0098542	defense response to other organism	5.56032e-05	GO:BP	-4.2549
query_1	GO:0060337	type I interferon-mediated signaling pathway	5.79948e-05	GO:BP	-4.23661
query_1	GO:0050792	regulation of viral process	6.06882e-05	GO:BP	-4.2169
query_1	GO:0071357	cellular response to type I interferon	6.06882e-05	GO:BP	-4.2169
query_1	GO:0002831	regulation of response to biotic stimulus	6.77761e-05	GO:BP	-4.16892
query_1	GO:0032728	positive regulation of interferon-beta production	6.77761e-05	GO:BP	-4.16892
query_1	GO:0045089	positive regulation of innate immune response	6.77761e-05	GO:BP	-4.16892
query_1	GO:0060759	regulation of response to cytokine stimulus	6.77761e-05	GO:BP	-4.16892
query_1	GO:0034340	response to type I interferon	7.01232e-05	GO:BP	-4.15414
query_1	GO:0060338	regulation of type I interferon-mediated signaling pathway	7.56877e-05	GO:BP	-4.12097
query_1	GO:0060760	positive regulation of response to cytokine stimulus	7.56877e-05	GO:BP	-4.12097
query_1	GO:0140374	antiviral innate immune response	7.56877e-05	GO:BP	-4.12097
query_1	GO:0043207	response to external biotic stimulus	7.88729e-05	GO:BP	-4.10307
query_1	GO:0051707	response to other organism	7.88729e-05	GO:BP	-4.10307
query_1	REAC:R-BTA-8874081	MET activates PTK2 signaling	8.6658e-05	REAC	-4.06219
query_1	REAC:R-BTA-1474290	Collagen formation	9.09012e-05	REAC	-4.04143
query_1	GO:0009607	response to biotic stimulus	0.00010576	GO:BP	-3.97568
query_1	GO:0002833	positive regulation of response to biotic stimulus	0.000105859	GO:BP	-3.97527
query_1	GO:0032481	positive regulation of type I interferon production	0.000109166	GO:BP	-3.96191
query_1	GO:0045069	regulation of viral genome replication	0.000109166	GO:BP	-3.96191
query_1	GO:0140888	interferon-mediated signaling pathway	0.000109166	GO:BP	-3.96191
query_1	GO:0006950	response to stress	0.000119653	GO:BP	-3.92208
query_1	GO:0044419	biological process involved in interspecies interaction between organisms	0.000119653	GO:BP	-3.92208
query_1	GO:0002753	cytosolic pattern recognition receptor signaling pathway	0.000123906	GO:BP	-3.90691
query_1	REAC:R-BTA-163200	Respiratory electron transport, ATP synthesis by chemiosmotic coupling, and heat production by uncoupling proteins.	0.000147261	REAC	-3.83191
query_1	GO:0005581	collagen trimer	0.00015291	GO:CC	-3.81556
query_1	REAC:R-BTA-8948216	Collagen chain trimerization	0.000155193	REAC	-3.80913
query_1	KEGG:05171	Coronavirus disease - COVID-19	0.000179818	KEGG	-3.74517
query_1	KEGG:05012	Parkinson disease	0.000188237	KEGG	-3.72529
query_1	KEGG:05162	Measles	0.000188237	KEGG	-3.72529
query_1	KEGG:05415	Diabetic cardiomyopathy	0.000268808	KEGG	-3.57056
query_1	REAC:R-BTA-1474244	Extracellular matrix organization	0.000285091	REAC	-3.54502
query_1	REAC:R-BTA-72203	Processing of Capped Intron-Containing Pre-mRNA	0.000285091	REAC	-3.54502
query_1	REAC:R-BTA-9013973	TICAM1-dependent activation of IRF3/IRF7	0.000285091	REAC	-3.54502
query_1	REAC:R-BTA-611105	Respiratory electron transport	0.00028597	REAC	-3.54368
query_1	REAC:R-BTA-72163	mRNA Splicing - Major Pathway	0.000289951	REAC	-3.53768
query_1	GO:0002218	activation of innate immune response	0.000298301	GO:BP	-3.52534
query_1	GO:0032020	ISG15-protein conjugation	0.000298301	GO:BP	-3.52534
query_1	GO:0032608	interferon-beta production	0.000298301	GO:BP	-3.52534
query_1	GO:0032648	regulation of interferon-beta production	0.000298301	GO:BP	-3.52534
query_1	REAC:R-BTA-2022090	Assembly of collagen fibrils and other multimeric structures	0.000372298	REAC	-3.42911
query_1	GO:0032479	regulation of type I interferon production	0.000379588	GO:BP	-3.42069
query_1	GO:0032606	type I interferon production	0.000379588	GO:BP	-3.42069
query_1	GO:0002253	activation of immune response	0.000413012	GO:BP	-3.38404
query_1	GO:0019079	viral genome replication	0.000413012	GO:BP	-3.38404
query_1	GO:0019058	viral life cycle	0.000418215	GO:BP	-3.3786
query_1	KEGG:05168	Herpes simplex virus 1 infection	0.00042526	KEGG	-3.37135
query_1	REAC:R-BTA-1442490	Collagen degradation	0.000500041	REAC	-3.30099
query_1	REAC:R-BTA-72172	mRNA Splicing	0.000500104	REAC	-3.30094
query_1	GO:0002221	pattern recognition receptor signaling pathway	0.00051042	GO:BP	-3.29207
query_1	GO:0009605	response to external stimulus	0.000510862	GO:BP	-3.2917
query_1	GO:0001959	regulation of cytokine-mediated signaling pathway	0.000540789	GO:BP	-3.26697
query_1	KEGG:05160	Hepatitis C	0.000591036	KEGG	-3.22839
query_1	GO:0031349	positive regulation of defense response	0.000602843	GO:BP	-3.2198
query_1	GO:0050776	regulation of immune response	0.000665947	GO:BP	-3.17656
query_1	GO:0031347	regulation of defense response	0.000681716	GO:BP	-3.1664
query_1	GO:0006952	defense response	0.000723473	GO:BP	-3.14058
query_1	GO:0060340	positive regulation of type I interferon-mediated signaling pathway	0.000723473	GO:BP	-3.14058
query_1	GO:0002758	innate immune response-activating signaling pathway	0.000786188	GO:BP	-3.10447
query_1	GO:0030522	intracellular receptor signaling pathway	0.000786188	GO:BP	-3.10447
query_1	KEGG:03250	Viral life cycle - HIV-1	0.000793107	KEGG	-3.10067
query_1	GO:0032727	positive regulation of interferon-alpha production	0.000815694	GO:BP	-3.08847
query_1	GO:0050778	positive regulation of immune response	0.000817354	GO:BP	-3.08759
query_1	GO:0016032	viral process	0.000844434	GO:BP	-3.07343
query_1	REAC:R-BTA-9707564	Cytoprotection by HMOX1	0.000899155	REAC	-3.04617
query_1	REAC:R-BTA-8875878	MET promotes cell motility	0.000998641	REAC	-3.00059
query_1	REAC:R-BTA-918233	TRAF3-dependent IRF activation pathway	0.00101394	REAC	-2.99399
query_1	REAC:R-BTA-933541	TRAF6 mediated IRF7 activation	0.00101394	REAC	-2.99399
query_1	KEGG:04621	NOD-like receptor signaling pathway	0.0010928	KEGG	-2.96146
query_1	KEGG:05208	Chemical carcinogenesis - reactive oxygen species	0.0010928	KEGG	-2.96146
query_1	GO:0032607	interferon-alpha production	0.00110692	GO:BP	-2.95588
query_1	GO:0032647	regulation of interferon-alpha production	0.00110692	GO:BP	-2.95588
query_1	KEGG:03015	mRNA surveillance pathway	0.00131264	KEGG	-2.88186
query_1	GO:0001961	positive regulation of cytokine-mediated signaling pathway	0.00141989	GO:BP	-2.84775
query_1	KEGG:04623	Cytosolic DNA-sensing pathway	0.00173782	KEGG	-2.75999
query_1	KEGG:05016	Huntington disease	0.00173782	KEGG	-2.75999
query_1	GO:0006955	immune response	0.00174822	GO:BP	-2.7574
query_1	GO:0016604	nuclear body	0.00198788	GO:CC	-2.70161
query_1	REAC:R-BTA-216083	Integrin cell surface interactions	0.00232784	REAC	-2.63305
query_1	GO:0070069	cytochrome complex	0.00256232	GO:CC	-2.59137
query_1	GO:0005681	spliceosomal complex	0.0026912	GO:CC	-2.57005
query_1	GO:0016607	nuclear speck	0.0026912	GO:CC	-2.57005
query_1	GO:0098586	cellular response to virus	0.00269342	GO:BP	-2.5697
query_1	REAC:R-BTA-76009	Platelet Aggregation (Plug Formation)	0.00330857	REAC	-2.48036
query_1	REAC:R-BTA-75067	Processing of Capped Intronless Pre-mRNA	0.00340002	REAC	-2.46852
query_1	REAC:R-BTA-3000171	Non-integrin membrane-ECM interactions	0.00355417	REAC	-2.44926
query_1	REAC:R-BTA-73856	RNA Polymerase II Transcription Termination	0.00355417	REAC	-2.44926
query_1	REAC:R-BTA-2243919	Crosslinking of collagen fibrils	0.00359731	REAC	-2.44402
query_1	KEGG:05022	Pathways of neurodegeneration - multiple diseases	0.00365683	KEGG	-2.4369
query_1	KEGG:05014	Amyotrophic lateral sclerosis	0.00369806	KEGG	-2.43203
query_1	GO:0001819	positive regulation of cytokine production	0.00421417	GO:BP	-2.37529
query_1	REAC:R-BTA-197264	Nicotinamide salvaging	0.00470617	REAC	-2.32733
query_1	GO:0046596	regulation of viral entry into host cell	0.00475225	GO:BP	-2.3231
query_1	GO:0022900	electron transport chain	0.00493253	GO:BP	-2.30693
query_1	REAC:R-BTA-1428517	The citric acid (TCA) cycle and respiratory electron transport	0.00498158	REAC	-2.30263
query_1	GO:0005584	collagen type I trimer	0.00501862	GO:CC	-2.29942
query_1	REAC:R-BTA-168256	Immune System	0.00535229	REAC	-2.27146
query_1	GO:0070206	protein trimerization	0.00586752	GO:BP	-2.23155
query_1	REAC:R-BTA-1474228	Degradation of the extracellular matrix	0.00587416	REAC	-2.23105
query_1	GO:0032103	positive regulation of response to external stimulus	0.00632828	GO:BP	-2.19871
query_1	GO:0098800	inner mitochondrial membrane protein complex	0.00654184	GO:CC	-2.1843
query_1	KEGG:03040	Spliceosome	0.0066968	KEGG	-2.17413
query_1	KEGG:04932	Non-alcoholic fatty liver disease	0.0066968	KEGG	-2.17413
query_1	KEGG:05170	Human immunodeficiency virus 1 infection	0.0066968	KEGG	-2.17413
query_1	REAC:R-BTA-1606341	IRF3 mediated activation of type 1 IFN	0.00693117	REAC	-2.15919
query_1	GO:0022904	respiratory electron transport chain	0.00719785	GO:BP	-2.1428
query_1	KEGG:04260	Cardiac muscle contraction	0.0073928	KEGG	-2.13119
query_1	REAC:R-BTA-5628897	TP53 Regulates Metabolic Genes	0.00780378	REAC	-2.10769
query_1	KEGG:05010	Alzheimer disease	0.0079437	KEGG	-2.09998
query_1	GO:0071013	catalytic step 2 spliceosome	0.00864703	GO:CC	-2.06313
query_1	GO:0002757	immune response-activating signaling pathway	0.00865112	GO:BP	-2.06293
query_1	GO:0043903	regulation of biological process involved in symbiotic interaction	0.00891628	GO:BP	-2.04982
query_1	GO:0002756	MyD88-independent toll-like receptor signaling pathway	0.00920703	GO:BP	-2.03588
query_1	GO:0001816	cytokine production	0.0113027	GO:BP	-1.94682
query_1	GO:0002764	immune response-regulating signaling pathway	0.0114727	GO:BP	-1.94033
query_1	GO:0034097	response to cytokine	0.0115284	GO:BP	-1.93823
query_1	GO:0035455	response to interferon-alpha	0.0115284	GO:BP	-1.93823
query_1	GO:0050684	regulation of mRNA processing	0.0115284	GO:BP	-1.93823
query_1	REAC:R-BTA-6791226	Major pathway of rRNA processing in the nucleolus and cytosol	0.0116251	REAC	-1.93461
query_1	REAC:R-BTA-72312	rRNA processing	0.0116251	REAC	-1.93461
query_1	REAC:R-BTA-8868773	rRNA processing in the nucleus and cytosol	0.0116251	REAC	-1.93461
query_1	REAC:R-BTA-936964	Activation of IRF3, IRF7 mediated by TBK1, IKBKE	0.0119826	REAC	-1.92145
query_1	GO:0080134	regulation of response to stress	0.0120569	GO:BP	-1.91876
query_1	REAC:R-BTA-168164	Toll Like Receptor 3 (TLR3) Cascade	0.0125185	REAC	-1.90245
query_1	KEGG:04933	AGE-RAGE signaling pathway in diabetic complications	0.0125843	KEGG	-1.90017
query_1	REAC:R-BTA-77595	Processing of Intronless Pre-mRNAs	0.0126124	REAC	-1.8992
query_1	GO:0045277	respiratory chain complex IV	0.012878	GO:CC	-1.89015
query_1	GO:0034709	methylosome	0.0130549	GO:CC	-1.88423
query_1	GO:0098803	respiratory chain complex	0.013195	GO:CC	-1.87959
query_1	REAC:R-BTA-2173782	Binding and Uptake of Ligands by Scavenger Receptors	0.0132165	REAC	-1.87888
query_1	REAC:R-BTA-5656169	Termination of translesion DNA synthesis	0.0137761	REAC	-1.86087
query_1	REAC:R-BTA-72187	mRNA 3'-end processing	0.0137761	REAC	-1.86087
query_1	GO:0005740	mitochondrial envelope	0.0139593	GO:CC	-1.85514
query_1	GO:0005743	mitochondrial inner membrane	0.0139593	GO:CC	-1.85514
query_1	GO:0031966	mitochondrial membrane	0.0139593	GO:CC	-1.85514
query_1	GO:0062023	collagen-containing extracellular matrix	0.0139593	GO:CC	-1.85514
query_1	GO:0070469	respirasome	0.0139593	GO:CC	-1.85514
query_1	GO:0000938	GARP complex	0.0141164	GO:CC	-1.85027
query_1	GO:0034719	SMN-Sm protein complex	0.0141164	GO:CC	-1.85027
query_1	KEGG:05169	Epstein-Barr virus infection	0.0141755	KEGG	-1.84846
query_1	GO:0052372	modulation by symbiont of entry into host	0.0145923	GO:BP	-1.83588
query_1	GO:0000209	protein polyubiquitination	0.0172455	GO:BP	-1.76332
query_1	REAC:R-BTA-166786	Creation of C4 and C2 activators	0.0174728	REAC	-1.75764
query_1	GO:0005751	mitochondrial respiratory chain complex IV	0.0182481	GO:CC	-1.73878
query_1	REAC:R-BTA-430116	GP1b-IX-V activation signalling	0.0184224	REAC	-1.73465
query_1	REAC:R-BTA-75892	Platelet Adhesion to exposed collagen	0.0184224	REAC	-1.73465
query_1	REAC:R-BTA-166166	MyD88-independent TLR4 cascade	0.0186558	REAC	-1.72919
query_1	REAC:R-BTA-3134973	LRR FLII-interacting protein 1 (LRRFIP1) activates type I IFN production	0.0186558	REAC	-1.72919
query_1	REAC:R-BTA-3270619	IRF3-mediated induction of type I IFN	0.0186558	REAC	-1.72919
query_1	REAC:R-BTA-937061	TRIF(TICAM1)-mediated TLR4 signaling	0.0186558	REAC	-1.72919
query_1	GO:0035145	exon-exon junction complex	0.0188626	GO:CC	-1.7244
query_1	GO:0098798	mitochondrial protein-containing complex	0.0191905	GO:CC	-1.71691
query_1	REAC:R-BTA-110313	Translesion synthesis by Y family DNA polymerases bypasses lesions on DNA template	0.0196048	REAC	-1.70764
query_1	GO:0019866	organelle inner membrane	0.0198349	GO:CC	-1.70257
query_1	GO:0031967	organelle envelope	0.0198349	GO:CC	-1.70257
query_1	GO:0031975	envelope	0.0198349	GO:CC	-1.70257
query_1	GO:0032797	SMN complex	0.0198349	GO:CC	-1.70257
query_1	REAC:R-BTA-6806834	Signaling by MET	0.0218965	REAC	-1.65963
query_1	GO:0005654	nucleoplasm	0.0224865	GO:CC	-1.64808
query_1	GO:0005746	mitochondrial respirasome	0.0224865	GO:CC	-1.64808
query_1	GO:0048024	regulation of mRNA splicing, via spliceosome	0.023651	GO:BP	-1.62615
query_1	GO:0001817	regulation of cytokine production	0.0237112	GO:BP	-1.62505
query_1	GO:0010508	positive regulation of autophagy	0.0245648	GO:BP	-1.60969
query_1	GO:0002682	regulation of immune system process	0.0247244	GO:BP	-1.60687
query_1	GO:0042440	pigment metabolic process	0.0247244	GO:BP	-1.60687
query_1	GO:1903311	regulation of mRNA metabolic process	0.0247244	GO:BP	-1.60687
query_1	GO:0030199	collagen fibril organization	0.0249347	GO:CC	-1.6032
query_1	REAC:R-BTA-196807	Nicotinate metabolism	0.025279	REAC	-1.59724
query_1	REAC:R-BTA-1834941	STING mediated induction of host immune responses	0.0256266	REAC	-1.59131
query_1	REAC:R-BTA-191859	snRNP Assembly	0.0256266	REAC	-1.59131
query_1	REAC:R-BTA-194441	Metabolism of non-coding RNA	0.0256266	REAC	-1.59131
query_1	GO:0010506	regulation of autophagy	0.0256658	GO:BP	-1.59065
query_1	GO:0032101	regulation of response to external stimulus	0.0256658	GO:BP	-1.59065
query_1	GO:0032973	amino acid export across plasma membrane	0.0256658	GO:BP	-1.59065
query_1	GO:0042773	ATP synthesis coupled electron transport	0.0256658	GO:BP	-1.59065
query_1	GO:0044790	suppression of viral release by host	0.0256658	GO:BP	-1.59065
query_1	GO:0045333	cellular respiration	0.0256658	GO:BP	-1.59065
query_1	GO:0070213	protein auto-ADP-ribosylation	0.0256658	GO:BP	-1.59065
query_1	GO:1903713	asparagine transmembrane transport	0.0256658	GO:BP	-1.59065
query_1	REAC:R-BTA-1280215	Cytokine Signaling in Immune system	0.0265407	REAC	-1.57609
query_1	REAC:R-BTA-166016	Toll Like Receptor 4 (TLR4) Cascade	0.0265407	REAC	-1.57609
query_1	REAC:R-BTA-2168880	Scavenging of heme from plasma	0.0265407	REAC	-1.57609
query_1	REAC:R-BTA-1834949	Cytosolic sensors of pathogen-associated DNA	0.027529	REAC	-1.56021
query_1	GO:0071310	cellular response to organic substance	0.0275311	GO:BP	-1.56018
query_1	GO:0046718	viral entry into host cell	0.0281241	GO:BP	-1.55092
query_1	REAC:R-BTA-166663	Initial triggering of complement	0.0289538	REAC	-1.53829
query_1	KEGG:04926	Relaxin signaling pathway	0.0292937	KEGG	-1.53323
query_1	REAC:R-BTA-1483248	Synthesis of PIPs at the ER membrane	0.0299059	REAC	-1.52424
query_1	REAC:R-BTA-73893	DNA Damage Bypass	0.03016	REAC	-1.52057
query_1	GO:0010628	positive regulation of gene expression	0.0303369	GO:BP	-1.51803
query_1	REAC:R-BTA-983168	Antigen processing: Ubiquitination & Proteasome degradation	0.0304694	REAC	-1.51614
query_1	REAC:R-BTA-975110	TRAF6 mediated IRF7 activation in TLR7/8 or 9 signaling	0.0307764	REAC	-1.51178
query_1	KEGG:05020	Prion disease	0.0310483	KEGG	-1.50796
query_1	GO:0009267	cellular response to starvation	0.0315018	GO:BP	-1.50166
query_1	GO:0039530	MDA-5 signaling pathway	0.0321542	GO:BP	-1.49276
query_1	GO:0034155	regulation of toll-like receptor 7 signaling pathway	0.0335295	GO:BP	-1.47457
query_1	GO:0034157	positive regulation of toll-like receptor 7 signaling pathway	0.0335295	GO:BP	-1.47457
query_1	GO:0034165	positive regulation of toll-like receptor 9 signaling pathway	0.0335295	GO:BP	-1.47457
query_1	GO:0048144	fibroblast proliferation	0.0335295	GO:BP	-1.47457
query_1	REAC:R-BTA-198933	Immunoregulatory interactions between a Lymphoid and a non-Lymphoid cell	0.0337092	REAC	-1.47225
query_1	GO:0002684	positive regulation of immune system process	0.0340247	GO:BP	-1.46821
query_1	GO:0002230	positive regulation of defense response to virus by host	0.0343065	GO:BP	-1.46462
query_1	GO:0002376	immune system process	0.0343065	GO:BP	-1.46462
query_1	GO:0045824	negative regulation of innate immune response	0.0344419	GO:BP	-1.46291
query_1	REAC:R-BTA-8964038	LDL clearance	0.0358733	REAC	-1.44523
query_1	GO:0042594	response to starvation	0.0362212	GO:BP	-1.44104
query_1	GO:0035666	TRIF-dependent toll-like receptor signaling pathway	0.037057	GO:BP	-1.43113
query_1	GO:0051177	meiotic sister chromatid cohesion	0.037057	GO:BP	-1.43113
query_1	GO:2000553	positive regulation of T-helper 2 cell cytokine production	0.037057	GO:BP	-1.43113
query_1	GO:0019800	peptide cross-linking via chondroitin 4-sulfate glycosaminoglycan	0.0374572	GO:BP	-1.42646
query_1	GO:0061700	GATOR2 complex	0.0383981	GO:CC	-1.41569
query_1	GO:0044409	entry into host	0.0393115	GO:BP	-1.40548
query_1	REAC:R-BTA-9711123	Cellular response to chemical stress	0.0396327	REAC	-1.40195
query_1	KEGG:04512	ECM-receptor interaction	0.0398521	KEGG	-1.39955
query_1	GO:0032963	collagen metabolic process	0.04011	GO:BP	-1.39675
query_1	REAC:R-BTA-168898	Toll-like Receptor Cascades	0.0405397	REAC	-1.39212
query_1	GO:0005684	U2-type spliceosomal complex	0.0405964	GO:CC	-1.39151
query_1	REAC:R-BTA-1247673	Erythrocytes take up oxygen and release carbon dioxide	0.0407127	REAC	-1.39027
query_1	GO:0098718	serine import across plasma membrane	0.0407656	GO:BP	-1.38971
query_1	GO:1903803	L-glutamine import across plasma membrane	0.0407656	GO:BP	-1.38971
query_1	GO:1903812	L-serine import across plasma membrane	0.0407656	GO:BP	-1.38971
query_1	GO:0031669	cellular response to nutrient levels	0.040945	GO:BP	-1.3878
query_1	GO:0000380	alternative mRNA splicing, via spliceosome	0.0409542	GO:BP	-1.3877
query_1	GO:0071360	cellular response to exogenous dsRNA	0.0410917	GO:BP	-1.38625
query_1	GO:0006778	porphyrin-containing compound metabolic process	0.0413997	GO:BP	-1.383
query_1	GO:0009967	positive regulation of signal transduction	0.0424238	GO:BP	-1.37239
query_1	GO:0097300	programmed necrotic cell death	0.0424238	GO:BP	-1.37239
query_1	REAC:R-BTA-1606322	ZBP1(DAI) mediated induction of type I IFNs	0.0425715	REAC	-1.37088
query_1	REAC:R-BTA-5663213	RHO GTPases Activate WASPs and WAVEs	0.0425715	REAC	-1.37088
query_1	GO:0019646	aerobic electron transport chain	0.0427692	GO:BP	-1.36887
query_1	GO:0034154	toll-like receptor 7 signaling pathway	0.0427692	GO:BP	-1.36887
query_1	GO:0035745	T-helper 2 cell cytokine production	0.0427692	GO:BP	-1.36887
query_1	GO:2000551	regulation of T-helper 2 cell cytokine production	0.0427692	GO:BP	-1.36887
query_1	GO:0043484	regulation of RNA splicing	0.045668	GO:BP	-1.34039
query_1	GO:0031668	cellular response to extracellular stimulus	0.0457373	GO:BP	-1.33973
query_1	GO:0034163	regulation of toll-like receptor 9 signaling pathway	0.0457373	GO:BP	-1.33973
query_1	GO:0043589	skin morphogenesis	0.0457373	GO:BP	-1.33973
query_1	GO:0046148	pigment biosynthetic process	0.0457373	GO:BP	-1.33973
query_1	GO:0048522	positive regulation of cellular process	0.0457373	GO:BP	-1.33973
query_1	GO:0062207	regulation of pattern recognition receptor signaling pathway	0.0457373	GO:BP	-1.33973
query_1	GO:0071230	cellular response to amino acid stimulus	0.0457373	GO:BP	-1.33973
query_1	GO:0030312	external encapsulating structure	0.0486847	GO:CC	-1.31261
query_1	GO:0031012	extracellular matrix	0.0486847	GO:CC	-1.31261
query_1	GO:0034715	pICln-Sm protein complex	0.0486847	GO:CC	-1.31261
query_1	GO:0035859	Seh1-associated complex	0.0486847	GO:CC	-1.31261
query_1	GO:0071953	elastic fiber	0.0486847	GO:CC	-1.31261
query_1	GO:0090734	site of DNA damage	0.0486847	GO:CC	-1.31261
