# Supplementary material for: Integrative genomics sheds light on the immunogenetics of tuberculosis in cattle
Source: Commun Biol. 2025 Mar 24;8:479. doi: 10.1038/s42003-025-07846-x (PMC11933339; doi:10.1038/s42003-025-07846-x)
Supplement: Supplementary file 5 — Supplementary Data 3 [file 42003_2025_7846_MOESM5_ESM.xlsx]

## Sheet: Fig 3a
variant_id	phenotype_id	Group
1:872341:T:C	ENSBTAG00000020035	AAG
1:1082073:A:G	ENSBTAG00000011528	AAG
1:1592384:T:G	ENSBTAG00000012594	AAG
1:1596409:G:A	ENSBTAG00000009188	AAG
1:1989195:G:A	ENSBTAG00000009187	AAG
1:2072943:G:T	ENSBTAG00000043399	AAG
1:2108058:C:T	ENSBTAG00000012899	AAG
1:2217033:G:A	ENSBTAG00000021819	AAG
1:2356148:A:C	ENSBTAG00000015212	AAG
1:2427270:G:A	ENSBTAG00000049136	AAG
1:2749656:T:C	ENSBTAG00000003064	AAG
1:2895291:C:A	ENSBTAG00000003063	AAG
1:3002384:C:T	ENSBTAG00000003059	AAG
1:3051944:G:C	ENSBTAG00000017310	AAG
1:3158353:A:G	ENSBTAG00000012412	AAG
1:4095493:G:A	ENSBTAG00000017839	AAG
1:4009598:C:T	ENSBTAG00000048631	AAG
1:6866560:A:G	ENSBTAG00000004139	AAG
1:7247174:A:G	ENSBTAG00000020122	AAG
1:7269343:A:G	ENSBTAG00000038433	AAG
1:7310783:T:C	ENSBTAG00000001412	AAG
1:11151527:T:C	ENSBTAG00000000605	AAG
1:10775746:C:T	ENSBTAG00000000603	AAG
1:10847925:A:T	ENSBTAG00000019542	AAG
1:19488053:A:T	ENSBTAG00000004869	AAG
1:21317938:C:A	ENSBTAG00000019314	AAG
1:22411443:G:A	ENSBTAG00000054742	AAG
1:22897705:T:G	ENSBTAG00000054574	AAG
1:29388823:T:A	ENSBTAG00000036262	AAG
1:35363893:A:G	ENSBTAG00000007939	AAG
1:38946393:C:T	ENSBTAG00000005155	AAG
1:38383058:G:A	ENSBTAG00000015728	AAG
1:42901803:C:T	ENSBTAG00000004124	AAG
1:43065126:G:T	ENSBTAG00000004471	AAG
1:43218085:T:A	ENSBTAG00000014889	AAG
1:43395437:T:C	ENSBTAG00000013663	AAG
1:44543233:C:G	ENSBTAG00000015010	AAG
1:44563786:A:C	ENSBTAG00000004833	AAG
1:44690024:G:A	ENSBTAG00000014302	AAG
1:44690024:G:A	ENSBTAG00000034442	AAG
1:46084342:A:G	ENSBTAG00000015069	AAG
1:47011542:C:A	ENSBTAG00000013460	AAG
1:49884345:C:T	ENSBTAG00000000088	AAG
1:52728457:T:G	ENSBTAG00000003585	AAG
1:52694876:A:G	ENSBTAG00000005787	AAG
1:56415608:A:T	ENSBTAG00000012646	AAG
1:56755903:C:T	ENSBTAG00000004601	AAG
1:56929618:C:G	ENSBTAG00000016554	AAG
1:56867484:G:T	ENSBTAG00000048550	AAG
1:57222035:T:C	ENSBTAG00000033319	AAG
1:57316786:C:G	ENSBTAG00000009084	AAG
1:57718597:A:G	ENSBTAG00000009085	AAG
1:57516487:T:C	ENSBTAG00000001235	AAG
1:57815028:T:G	ENSBTAG00000006534	AAG
1:57733760:T:C	ENSBTAG00000005723	AAG
1:58011491:C:A	ENSBTAG00000013909	AAG
1:58071470:A:G	ENSBTAG00000050116	AAG
1:58132561:T:C	ENSBTAG00000013920	AAG
1:57972768:G:A	ENSBTAG00000049524	AAG
1:58107740:T:C	ENSBTAG00000013937	AAG
1:58292349:A:G	ENSBTAG00000007784	AAG
1:58576179:G:A	ENSBTAG00000002703	AAG
1:58592918:A:G	ENSBTAG00000004971	AAG
1:58641719:G:A	ENSBTAG00000004975	AAG
1:58730772:G:A	ENSBTAG00000004977	AAG
1:64503286:A:T	ENSBTAG00000000210	AAG
1:64299822:A:C	ENSBTAG00000008562	AAG
1:64262288:G:A	ENSBTAG00000012581	AAG
1:65174313:G:A	ENSBTAG00000009391	AAG
1:64417755:T:A	ENSBTAG00000002182	AAG
1:64446789:A:G	ENSBTAG00000001293	AAG
1:64513682:G:A	ENSBTAG00000048057	AAG
1:65176941:G:A	ENSBTAG00000022155	AAG
1:65869030:T:A	ENSBTAG00000001920	AAG
1:66112305:C:T	ENSBTAG00000014508	AAG
1:65549638:T:C	ENSBTAG00000001009	AAG
1:66198040:A:G	ENSBTAG00000013069	AAG
1:66192680:T:C	ENSBTAG00000013070	AAG
1:66091865:A:G	ENSBTAG00000013118	AAG
1:66696852:G:A	ENSBTAG00000003865	AAG
1:67067049:A:G	ENSBTAG00000005066	AAG
1:67439805:A:G	ENSBTAG00000018765	AAG
1:67465267:C:T	ENSBTAG00000018877	AAG
1:67514302:C:T	ENSBTAG00000014797	AAG
1:67839937:A:C	ENSBTAG00000023607	AAG
1:68270733:G:A	ENSBTAG00000000566	AAG
1:69200909:A:G	ENSBTAG00000013727	AAG
1:69283367:T:A	ENSBTAG00000013755	AAG
1:69347184:A:G	ENSBTAG00000048794	AAG
1:68699465:G:A	ENSBTAG00000000496	AAG
1:70110981:C:T	ENSBTAG00000011383	AAG
1:70502127:G:T	ENSBTAG00000006471	AAG
1:70167078:G:A	ENSBTAG00000018025	AAG
1:70399379:C:T	ENSBTAG00000001890	AAG
1:70337048:C:T	ENSBTAG00000014874	AAG
1:70609204:A:G	ENSBTAG00000021364	AAG
1:70661741:T:C	ENSBTAG00000032719	AAG
1:71302496:G:A	ENSBTAG00000016979	AAG
1:70912049:G:T	ENSBTAG00000032684	AAG
1:71087970:T:C	ENSBTAG00000013319	AAG
1:71087970:T:C	ENSBTAG00000014660	AAG
1:71888591:G:T	ENSBTAG00000009614	AAG
1:72148482:G:A	ENSBTAG00000013192	AAG
1:71296467:A:G	ENSBTAG00000047856	AAG
1:70636200:C:T	ENSBTAG00000032674	AAG
1:71369819:C:A	ENSBTAG00000008873	AAG
1:71451518:G:A	ENSBTAG00000011659	AAG
1:71982432:T:G	ENSBTAG00000000448	AAG
1:72218498:A:G	ENSBTAG00000006724	AAG
1:72508359:A:C	ENSBTAG00000014564	AAG
1:72714216:T:C	ENSBTAG00000008462	AAG
1:72875136:C:T	ENSBTAG00000008461	AAG
1:74181258:T:C	ENSBTAG00000035844	AAG
1:76830162:T:C	ENSBTAG00000013205	AAG
1:78639454:T:C	ENSBTAG00000044001	AAG
1:79213307:A:G	ENSBTAG00000049984	AAG
1:80207440:G:A	ENSBTAG00000010357	AAG
1:80677962:T:C	ENSBTAG00000003151	AAG
1:80664903:A:G	ENSBTAG00000003143	AAG
1:80691278:C:A	ENSBTAG00000003140	AAG
1:81083725:T:C	ENSBTAG00000014915	AAG
1:82141753:G:A	ENSBTAG00000011305	AAG
1:81298033:T:C	ENSBTAG00000001697	AAG
1:81495559:G:A	ENSBTAG00000001749	AAG
1:81705002:C:T	ENSBTAG00000017115	AAG
1:81758098:T:C	ENSBTAG00000017103	AAG
1:81866332:G:C	ENSBTAG00000019625	AAG
1:82080212:A:C	ENSBTAG00000005212	AAG
1:82482258:C:T	ENSBTAG00000019014	AAG
1:82801749:G:A	ENSBTAG00000002878	AAG
1:82053055:C:T	ENSBTAG00000012284	AAG
1:83594245:A:G	ENSBTAG00000020106	AAG
1:82952183:G:A	ENSBTAG00000019336	AAG
1:82839860:T:C	ENSBTAG00000040304	AAG
1:83283425:T:C	ENSBTAG00000014459	AAG
1:83388217:T:C	ENSBTAG00000017450	AAG
1:83715940:C:T	ENSBTAG00000010394	AAG
1:83904590:T:C	ENSBTAG00000006552	AAG
1:83972711:G:A	ENSBTAG00000006548	AAG
1:84237793:A:T	ENSBTAG00000000290	AAG
1:87517235:C:G	ENSBTAG00000002462	AAG
1:87706866:C:A	ENSBTAG00000010485	AAG
1:87777901:C:T	ENSBTAG00000037393	AAG
1:87833499:C:T	ENSBTAG00000009235	AAG
1:94980908:T:G	ENSBTAG00000018994	AAG
1:95371052:A:C	ENSBTAG00000010874	AAG
1:95666404:A:G	ENSBTAG00000017490	AAG
1:95979573:C:T	ENSBTAG00000011742	AAG
1:97061781:A:G	ENSBTAG00000004154	AAG
1:97061781:A:G	ENSBTAG00000049676	AAG
1:97157709:A:G	ENSBTAG00000001403	AAG
1:97206349:T:A	ENSBTAG00000013938	AAG
1:97322505:T:G	ENSBTAG00000048011	AAG
1:97609623:C:A	ENSBTAG00000006409	AAG
1:97560756:C:T	ENSBTAG00000013141	AAG
1:99402309:G:A	ENSBTAG00000018727	AAG
1:100388604:G:A	ENSBTAG00000012708	AAG
1:106151762:T:C	ENSBTAG00000016228	AAG
1:107105796:T:C	ENSBTAG00000008078	AAG
1:106311452:T:C	ENSBTAG00000031572	AAG
1:106588018:G:A	ENSBTAG00000052570	AAG
1:107420274:A:G	ENSBTAG00000015150	AAG
1:108820518:T:G	ENSBTAG00000027795	AAG
1:110492320:C:A	ENSBTAG00000003851	AAG
1:111334638:C:G	ENSBTAG00000018009	AAG
1:112588892:C:T	ENSBTAG00000013013	AAG
1:111722804:G:A	ENSBTAG00000014318	AAG
1:111728058:C:T	ENSBTAG00000005203	AAG
1:113378243:C:T	ENSBTAG00000006142	AAG
1:114492158:G:A	ENSBTAG00000048392	AAG
1:114511496:C:A	ENSBTAG00000055257	AAG
1:114951439:A:C	ENSBTAG00000001465	AAG
1:115457638:T:G	ENSBTAG00000004564	AAG
1:116786351:G:C	ENSBTAG00000001728	AAG
1:116895478:T:A	ENSBTAG00000021703	AAG
1:117528360:C:G	ENSBTAG00000031435	AAG
1:117502903:G:T	ENSBTAG00000009106	AAG
1:117732471:A:G	ENSBTAG00000018402	AAG
1:117742484:T:C	ENSBTAG00000053963	AAG
1:118206984:G:A	ENSBTAG00000011150	AAG
1:118226269:G:A	ENSBTAG00000011147	AAG
1:119011825:G:A	ENSBTAG00000012164	AAG
1:119011490:C:T	ENSBTAG00000002395	AAG
1:119094162:G:A	ENSBTAG00000019704	AAG
1:121937119:T:C	ENSBTAG00000022227	AAG
1:122075028:C:T	ENSBTAG00000054268	AAG
1:121996007:A:G	ENSBTAG00000031306	AAG
1:124850083:C:T	ENSBTAG00000007933	AAG
1:125687860:C:A	ENSBTAG00000011584	AAG
1:126196252:G:A	ENSBTAG00000002232	AAG
1:126898795:G:T	ENSBTAG00000018138	AAG
1:126901822:T:C	ENSBTAG00000006222	AAG
1:128013473:T:G	ENSBTAG00000014140	AAG
1:127945910:C:G	ENSBTAG00000015310	AAG
1:129452723:T:C	ENSBTAG00000051936	AAG
1:129616481:T:G	ENSBTAG00000020028	AAG
1:129733519:C:T	ENSBTAG00000014843	AAG
1:129703002:T:C	ENSBTAG00000047608	AAG
1:131203662:C:T	ENSBTAG00000023426	AAG
1:130562368:G:T	ENSBTAG00000018538	AAG
1:130736651:T:G	ENSBTAG00000001497	AAG
1:132731675:A:T	ENSBTAG00000008299	AAG
1:133092120:C:T	ENSBTAG00000000750	AAG
1:133287498:G:A	ENSBTAG00000023416	AAG
1:135067953:T:C	ENSBTAG00000016999	AAG
1:135518080:C:T	ENSBTAG00000000905	AAG
1:135516917:C:A	ENSBTAG00000044075	AAG
1:135891569:A:G	ENSBTAG00000035556	AAG
1:135941991:A:G	ENSBTAG00000017659	AAG
1:136884516:C:A	ENSBTAG00000004495	AAG
1:136995840:C:T	ENSBTAG00000031010	AAG
1:137172107:C:T	ENSBTAG00000002966	AAG
1:138451016:T:A	ENSBTAG00000030942	AAG
1:137771742:A:G	ENSBTAG00000018749	AAG
1:138837406:T:A	ENSBTAG00000009258	AAG
1:138837275:T:G	ENSBTAG00000007462	AAG
1:138842631:A:G	ENSBTAG00000011626	AAG
1:138630410:G:A	ENSBTAG00000013600	AAG
1:139461908:C:T	ENSBTAG00000018768	AAG
1:139407122:C:T	ENSBTAG00000023106	AAG
1:139444969:G:A	ENSBTAG00000013629	AAG
1:139682817:C:T	ENSBTAG00000023407	AAG
1:141650585:C:A	ENSBTAG00000030913	AAG
1:141690824:G:C	ENSBTAG00000009132	AAG
1:142388432:G:A	ENSBTAG00000021253	AAG
1:142936144:A:G	ENSBTAG00000021259	AAG
1:142248155:A:C	ENSBTAG00000030814	AAG
1:142656467:G:A	ENSBTAG00000021280	AAG
1:142799341:G:T	ENSBTAG00000021286	AAG
1:143123020:T:C	ENSBTAG00000021490	AAG
1:143124031:A:G	ENSBTAG00000021491	AAG
1:143639782:G:A	ENSBTAG00000014153	AAG
1:142576900:C:T	ENSBTAG00000000160	AAG
1:143714566:A:G	ENSBTAG00000017407	AAG
1:143714566:A:G	ENSBTAG00000017418	AAG
1:143786036:T:C	ENSBTAG00000018186	AAG
1:143714566:A:G	ENSBTAG00000000524	AAG
1:143938425:C:T	ENSBTAG00000020456	AAG
1:144059420:A:G	ENSBTAG00000007100	AAG
1:144086187:C:T	ENSBTAG00000007106	AAG
1:144078111:A:G	ENSBTAG00000010658	AAG
1:144922979:C:G	ENSBTAG00000017060	AAG
1:144793584:G:A	ENSBTAG00000017010	AAG
1:144859202:T:A	ENSBTAG00000017486	AAG
1:144892433:G:C	ENSBTAG00000007818	AAG
1:144582531:A:G	ENSBTAG00000030775	AAG
1:145896112:T:C	ENSBTAG00000020409	AAG
1:145877502:C:T	ENSBTAG00000003148	AAG
1:146054658:G:A	ENSBTAG00000003161	AAG
1:145982715:G:A	ENSBTAG00000021984	AAG
1:146293916:G:A	ENSBTAG00000004777	AAG
1:146292135:C:T	ENSBTAG00000005503	AAG
1:145857872:T:C	ENSBTAG00000043957	AAG
1:148322495:A:G	ENSBTAG00000018682	AAG
1:148448020:G:A	ENSBTAG00000052342	AAG
1:148461441:G:T	ENSBTAG00000018688	AAG
1:148461441:G:T	ENSBTAG00000053201	AAG
1:148461441:G:T	ENSBTAG00000014306	AAG
1:148559609:C:T	ENSBTAG00000011876	AAG
1:148612652:G:T	ENSBTAG00000011880	AAG
1:148470025:A:G	ENSBTAG00000021447	AAG
1:149322534:T:G	ENSBTAG00000055107	AAG
1:149322534:T:G	ENSBTAG00000008167	AAG
1:152065298:G:A	ENSBTAG00000052589	AAG
1:152267988:A:G	ENSBTAG00000006479	AAG
1:152728122:C:T	ENSBTAG00000019202	AAG
1:152428562:C:T	ENSBTAG00000023375	AAG
1:152482627:A:G	ENSBTAG00000051541	AAG
1:152607200:C:T	ENSBTAG00000019129	AAG
1:152607200:C:T	ENSBTAG00000003718	AAG
1:153252513:A:G	ENSBTAG00000003916	AAG
1:153240496:A:G	ENSBTAG00000004891	AAG
1:153583257:A:T	ENSBTAG00000030593	AAG
1:153836077:T:C	ENSBTAG00000052583	AAG
1:154699665:G:A	ENSBTAG00000030581	AAG
1:155516514:A:T	ENSBTAG00000021158	AAG
1:157113331:T:C	ENSBTAG00000013806	AAG
1:157238012:G:A	ENSBTAG00000004061	AAG
1:157304974:C:G	ENSBTAG00000000746	AAG
1:156900260:C:T	ENSBTAG00000049158	AAG
1:158248287:A:T	ENSBTAG00000012867	AAG
2:670307:G:A	ENSBTAG00000013916	AAG
2:1069258:T:C	ENSBTAG00000016895	AAG
2:1241612:G:T	ENSBTAG00000014714	AAG
2:1316946:T:C	ENSBTAG00000003225	AAG
2:1362960:C:G	ENSBTAG00000011658	AAG
2:1880112:A:T	ENSBTAG00000034978	AAG
2:1939084:C:A	ENSBTAG00000000941	AAG
2:4016213:T:C	ENSBTAG00000050824	AAG
2:4429828:G:A	ENSBTAG00000006003	AAG
2:4781052:C:A	ENSBTAG00000050571	AAG
2:4860981:T:A	ENSBTAG00000006262	AAG
2:4860981:T:A	ENSBTAG00000039803	AAG
2:5015616:G:A	ENSBTAG00000021172	AAG
2:5116433:A:G	ENSBTAG00000003950	AAG
2:5226974:T:A	ENSBTAG00000020777	AAG
2:5517411:A:C	ENSBTAG00000017214	AAG
2:5753776:A:G	ENSBTAG00000000266	AAG
2:6683072:G:A	ENSBTAG00000015678	AAG
2:5909991:G:A	ENSBTAG00000007719	AAG
2:5913541:C:A	ENSBTAG00000007584	AAG
2:6009452:C:T	ENSBTAG00000007787	AAG
2:6054227:A:G	ENSBTAG00000026994	AAG
2:6604988:G:A	ENSBTAG00000012554	AAG
2:6674209:A:G	ENSBTAG00000000492	AAG
2:6956072:C:T	ENSBTAG00000003002	AAG
2:10080906:T:G	ENSBTAG00000050392	AAG
2:14343489:C:T	ENSBTAG00000020961	AAG
2:13749355:A:T	ENSBTAG00000010977	AAG
2:13821561:G:A	ENSBTAG00000008390	AAG
2:14740194:T:C	ENSBTAG00000000937	AAG
2:14673358:C:T	ENSBTAG00000009257	AAG
2:14673358:C:T	ENSBTAG00000009256	AAG
2:15333188:C:A	ENSBTAG00000050811	AAG
2:15658417:A:G	ENSBTAG00000043956	AAG
2:17631002:G:C	ENSBTAG00000001861	AAG
2:18104453:T:C	ENSBTAG00000052709	AAG
2:18228520:G:C	ENSBTAG00000001097	AAG
2:18636984:G:A	ENSBTAG00000014405	AAG
2:19417819:C:T	ENSBTAG00000009897	AAG
2:19417819:C:T	ENSBTAG00000049074	AAG
2:19782016:A:G	ENSBTAG00000021580	AAG
2:20804224:C:A	ENSBTAG00000048896	AAG
2:22258490:C:A	ENSBTAG00000001585	AAG
2:22343451:A:G	ENSBTAG00000021636	AAG
2:22348546:G:A	ENSBTAG00000038620	AAG
2:22380883:T:C	ENSBTAG00000012966	AAG
2:22623942:A:G	ENSBTAG00000006970	AAG
2:22895206:G:A	ENSBTAG00000053359	AAG
2:24335693:T:G	ENSBTAG00000017266	AAG
2:24496732:T:A	ENSBTAG00000019075	AAG
2:24612988:G:A	ENSBTAG00000010118	AAG
2:24912531:T:C	ENSBTAG00000007898	AAG
2:25939818:C:A	ENSBTAG00000007683	AAG
2:25044746:A:G	ENSBTAG00000016430	AAG
2:25273735:T:A	ENSBTAG00000049842	AAG
2:25273735:T:A	ENSBTAG00000006918	AAG
2:26658277:G:T	ENSBTAG00000010743	AAG
2:26764284:T:G	ENSBTAG00000010736	AAG
2:27027501:A:T	ENSBTAG00000004557	AAG
2:27560937:C:T	ENSBTAG00000044179	AAG
2:30428279:C:A	ENSBTAG00000016512	AAG
2:31096836:T:C	ENSBTAG00000050020	AAG
2:31096836:T:C	ENSBTAG00000019385	AAG
2:31246660:C:T	ENSBTAG00000007650	AAG
2:34066311:G:T	ENSBTAG00000018446	AAG
2:34384500:G:A	ENSBTAG00000048246	AAG
2:36515830:A:C	ENSBTAG00000017797	AAG
2:37065056:G:A	ENSBTAG00000020654	AAG
2:37133522:A:G	ENSBTAG00000004184	AAG
2:37347210:T:C	ENSBTAG00000004177	AAG
2:37699728:T:A	ENSBTAG00000013773	AAG
2:39867245:C:G	ENSBTAG00000009770	AAG
2:43310175:A:C	ENSBTAG00000048151	AAG
2:43867274:T:C	ENSBTAG00000026851	AAG
2:44366495:T:C	ENSBTAG00000002293	AAG
2:44809424:T:C	ENSBTAG00000007239	AAG
2:44832717:T:A	ENSBTAG00000016217	AAG
2:46578445:T:C	ENSBTAG00000015962	AAG
2:48129260:C:A	ENSBTAG00000019592	AAG
2:52878386:G:T	ENSBTAG00000052105	AAG
2:52829279:G:A	ENSBTAG00000001132	AAG
2:53713199:G:A	ENSBTAG00000032277	AAG
2:59418418:G:A	ENSBTAG00000014432	AAG
2:61427646:G:A	ENSBTAG00000009949	AAG
2:61512014:C:T	ENSBTAG00000015172	AAG
2:60976018:C:T	ENSBTAG00000015169	AAG
2:62594271:C:T	ENSBTAG00000013302	AAG
2:62133676:G:C	ENSBTAG00000026842	AAG
2:62396669:C:T	ENSBTAG00000013449	AAG
2:62532923:G:A	ENSBTAG00000018753	AAG
2:63019333:G:A	ENSBTAG00000018744	AAG
2:65292567:A:G	ENSBTAG00000021103	AAG
2:69820254:C:T	ENSBTAG00000002112	AAG
2:69820254:C:T	ENSBTAG00000050057	AAG
2:71173391:G:A	ENSBTAG00000010599	AAG
2:71028556:A:G	ENSBTAG00000009517	AAG
2:71933399:C:T	ENSBTAG00000009058	AAG
2:73148592:C:T	ENSBTAG00000019781	AAG
2:79368737:T:C	ENSBTAG00000007863	AAG
2:79406882:C:G	ENSBTAG00000051479	AAG
2:79631369:C:T	ENSBTAG00000046699	AAG
2:84173783:G:C	ENSBTAG00000016784	AAG
2:85502508:A:G	ENSBTAG00000007779	AAG
2:85045395:G:A	ENSBTAG00000020416	AAG
2:85307930:C:T	ENSBTAG00000031696	AAG
2:86579332:A:T	ENSBTAG00000051056	AAG
2:86478259:T:C	ENSBTAG00000004659	AAG
2:86207936:G:A	ENSBTAG00000012586	AAG
2:86027705:A:G	ENSBTAG00000007652	AAG
2:88674713:G:A	ENSBTAG00000016092	AAG
2:89067941:T:C	ENSBTAG00000002272	AAG
2:89458732:A:G	ENSBTAG00000031579	AAG
2:89116479:T:C	ENSBTAG00000009725	AAG
2:89323456:G:A	ENSBTAG00000038878	AAG
2:89744281:T:C	ENSBTAG00000006049	AAG
2:89540666:G:A	ENSBTAG00000005416	AAG
2:90508837:G:T	ENSBTAG00000031473	AAG
2:89980573:C:G	ENSBTAG00000012334	AAG
2:90014076:T:G	ENSBTAG00000019298	AAG
2:90357453:C:T	ENSBTAG00000017437	AAG
2:90253460:T:C	ENSBTAG00000007395	AAG
2:91018980:A:G	ENSBTAG00000006420	AAG
2:91243538:G:A	ENSBTAG00000016000	AAG
2:91638537:A:G	ENSBTAG00000000851	AAG
2:91093910:C:A	ENSBTAG00000011017	AAG
2:91638537:A:G	ENSBTAG00000027201	AAG
2:94740430:C:A	ENSBTAG00000011971	AAG
2:94942019:T:C	ENSBTAG00000016192	AAG
2:95077411:A:G	ENSBTAG00000016193	AAG
2:95909935:A:G	ENSBTAG00000052083	AAG
2:96509736:A:C	ENSBTAG00000055312	AAG
2:97993348:C:T	ENSBTAG00000018130	AAG
2:97834820:T:C	ENSBTAG00000021600	AAG
2:98364803:T:G	ENSBTAG00000015066	AAG
2:103330992:A:G	ENSBTAG00000019274	AAG
2:104022830:C:G	ENSBTAG00000013215	AAG
2:104107168:T:C	ENSBTAG00000010413	AAG
2:104183803:T:G	ENSBTAG00000010426	AAG
2:104422917:G:A	ENSBTAG00000003843	AAG
2:106132957:C:T	ENSBTAG00000003327	AAG
2:106171536:C:T	ENSBTAG00000038042	AAG
2:105638385:G:A	ENSBTAG00000003923	AAG
2:106276389:C:G	ENSBTAG00000003927	AAG
2:107010680:A:G	ENSBTAG00000003936	AAG
2:106196088:T:C	ENSBTAG00000015520	AAG
2:106474119:T:C	ENSBTAG00000003807	AAG
2:106787855:T:C	ENSBTAG00000018415	AAG
2:106805281:T:C	ENSBTAG00000013489	AAG
2:106555113:C:T	ENSBTAG00000012618	AAG
2:106787851:G:T	ENSBTAG00000012620	AAG
2:107177602:G:T	ENSBTAG00000020606	AAG
2:107177602:G:T	ENSBTAG00000020607	AAG
2:107321583:C:G	ENSBTAG00000021514	AAG
2:107338252:A:G	ENSBTAG00000046176	AAG
2:107536954:C:T	ENSBTAG00000038992	AAG
2:106572393:G:A	ENSBTAG00000014975	AAG
2:112016137:A:G	ENSBTAG00000016951	AAG
2:112097514:A:T	ENSBTAG00000011514	AAG
2:111963345:G:A	ENSBTAG00000008717	AAG
2:112485068:A:C	ENSBTAG00000000581	AAG
2:115482724:T:G	ENSBTAG00000021319	AAG
2:116087910:T:C	ENSBTAG00000021323	AAG
2:116809758:T:C	ENSBTAG00000021326	AAG
2:117899049:T:C	ENSBTAG00000021653	AAG
2:118121791:A:T	ENSBTAG00000007280	AAG
2:118192487:G:C	ENSBTAG00000005584	AAG
2:118192487:G:C	ENSBTAG00000015752	AAG
2:118271238:G:A	ENSBTAG00000009664	AAG
2:118123615:G:C	ENSBTAG00000047133	AAG
2:118289765:G:T	ENSBTAG00000054636	AAG
2:117510617:G:A	ENSBTAG00000037702	AAG
2:118558303:A:G	ENSBTAG00000053516	AAG
2:118958086:G:A	ENSBTAG00000018502	AAG
2:120227127:G:A	ENSBTAG00000016174	AAG
2:119303719:A:G	ENSBTAG00000017684	AAG
2:119496092:A:G	ENSBTAG00000005207	AAG
2:119731993:T:C	ENSBTAG00000011964	AAG
2:119707403:T:G	ENSBTAG00000011390	AAG
2:120157029:T:C	ENSBTAG00000010598	AAG
2:120456983:A:G	ENSBTAG00000012629	AAG
2:120823753:T:C	ENSBTAG00000018067	AAG
2:120920214:G:A	ENSBTAG00000018062	AAG
2:121148970:G:A	ENSBTAG00000046044	AAG
2:121205885:A:G	ENSBTAG00000037902	AAG
2:121179543:T:C	ENSBTAG00000012698	AAG
2:120900652:A:G	ENSBTAG00000026696	AAG
2:121127866:A:G	ENSBTAG00000015103	AAG
2:121847337:G:T	ENSBTAG00000039121	AAG
2:122230698:T:C	ENSBTAG00000039994	AAG
2:122251320:C:A	ENSBTAG00000035081	AAG
2:122292273:T:G	ENSBTAG00000016819	AAG
2:122370165:C:T	ENSBTAG00000016817	AAG
2:122271438:T:C	ENSBTAG00000016818	AAG
2:122817831:C:T	ENSBTAG00000005477	AAG
2:124846638:T:G	ENSBTAG00000017253	AAG
2:124506921:C:A	ENSBTAG00000006667	AAG
2:125244323:A:G	ENSBTAG00000021525	AAG
2:124910801:C:T	ENSBTAG00000052614	AAG
2:124910801:C:T	ENSBTAG00000048228	AAG
2:125606361:C:T	ENSBTAG00000050344	AAG
2:124910801:C:T	ENSBTAG00000051053	AAG
2:125131931:T:A	ENSBTAG00000002363	AAG
2:125262092:C:A	ENSBTAG00000027051	AAG
2:125303934:A:G	ENSBTAG00000043989	AAG
2:125388598:C:G	ENSBTAG00000012997	AAG
2:125735169:T:C	ENSBTAG00000006225	AAG
2:125493088:G:C	ENSBTAG00000006223	AAG
2:125536122:G:A	ENSBTAG00000019614	AAG
2:126335914:A:G	ENSBTAG00000018374	AAG
2:125596582:C:T	ENSBTAG00000010254	AAG
2:126014657:G:A	ENSBTAG00000053588	AAG
2:126319846:C:T	ENSBTAG00000004416	AAG
2:126404382:T:C	ENSBTAG00000009796	AAG
2:126596187:T:C	ENSBTAG00000014447	AAG
2:126732326:C:T	ENSBTAG00000009631	AAG
2:126771600:A:G	ENSBTAG00000005629	AAG
2:126846672:C:T	ENSBTAG00000009580	AAG
2:126843068:T:C	ENSBTAG00000009579	AAG
2:126931523:G:T	ENSBTAG00000026638	AAG
2:127055310:C:T	ENSBTAG00000006349	AAG
2:127108608:T:C	ENSBTAG00000005105	AAG
2:127500779:A:G	ENSBTAG00000001050	AAG
2:127967780:A:G	ENSBTAG00000002988	AAG
2:127665212:C:T	ENSBTAG00000001296	AAG
2:128197205:G:A	ENSBTAG00000054645	AAG
2:128262474:C:T	ENSBTAG00000013772	AAG
2:128342748:T:G	ENSBTAG00000012604	AAG
2:127794369:G:T	ENSBTAG00000017452	AAG
2:128546623:C:T	ENSBTAG00000001101	AAG
2:128905963:T:C	ENSBTAG00000008072	AAG
2:128971093:G:T	ENSBTAG00000019371	AAG
2:129068395:T:C	ENSBTAG00000030434	AAG
2:129124912:A:G	ENSBTAG00000021620	AAG
2:129133153:T:A	ENSBTAG00000049982	AAG
2:129171863:T:C	ENSBTAG00000026585	AAG
2:129243168:C:T	ENSBTAG00000052293	AAG
2:129448351:G:C	ENSBTAG00000014400	AAG
2:129790475:G:A	ENSBTAG00000009502	AAG
2:129724492:G:A	ENSBTAG00000009500	AAG
2:131124353:A:G	ENSBTAG00000016448	AAG
2:130720298:T:C	ENSBTAG00000051083	AAG
2:130740654:G:A	ENSBTAG00000001700	AAG
2:130800958:A:G	ENSBTAG00000040602	AAG
2:130845712:C:T	ENSBTAG00000017122	AAG
2:131014593:C:G	ENSBTAG00000006940	AAG
2:131216900:G:A	ENSBTAG00000008951	AAG
2:131336764:G:A	ENSBTAG00000002977	AAG
2:131481716:T:A	ENSBTAG00000040215	AAG
2:131751139:T:C	ENSBTAG00000018656	AAG
2:131878076:G:A	ENSBTAG00000017644	AAG
2:131986059:A:G	ENSBTAG00000006085	AAG
2:131982850:C:G	ENSBTAG00000006084	AAG
2:132434252:C:T	ENSBTAG00000052516	AAG
2:132651025:A:G	ENSBTAG00000009156	AAG
2:132154440:G:A	ENSBTAG00000050271	AAG
2:132456311:C:A	ENSBTAG00000040547	AAG
2:132456311:C:A	ENSBTAG00000016877	AAG
2:132834619:A:G	ENSBTAG00000017108	AAG
2:132848837:C:G	ENSBTAG00000007998	AAG
2:133026461:A:G	ENSBTAG00000007996	AAG
2:132833949:T:C	ENSBTAG00000050219	AAG
2:133341411:A:G	ENSBTAG00000004554	AAG
2:133323201:A:G	ENSBTAG00000013650	AAG
2:133372471:A:G	ENSBTAG00000012289	AAG
2:133662714:G:A	ENSBTAG00000026758	AAG
2:133323201:A:G	ENSBTAG00000011950	AAG
2:133763824:T:C	ENSBTAG00000030335	AAG
2:135793984:A:G	ENSBTAG00000003403	AAG
2:135569772:A:G	ENSBTAG00000008309	AAG
2:135566090:A:G	ENSBTAG00000003832	AAG
2:135820126:T:C	ENSBTAG00000003822	AAG
2:135678071:A:G	ENSBTAG00000013282	AAG
2:135652916:T:C	ENSBTAG00000013281	AAG
2:135785155:C:T	ENSBTAG00000005670	AAG
3:328116:G:A	ENSBTAG00000002952	AAG
3:328116:G:A	ENSBTAG00000037819	AAG
3:901104:C:T	ENSBTAG00000020969	AAG
3:1145799:C:T	ENSBTAG00000008931	AAG
3:1957985:T:C	ENSBTAG00000019497	AAG
3:2014616:A:G	ENSBTAG00000010456	AAG
3:2062637:C:T	ENSBTAG00000010775	AAG
3:3192182:T:C	ENSBTAG00000010009	AAG
3:3247773:T:C	ENSBTAG00000017852	AAG
3:2889755:G:A	ENSBTAG00000010265	AAG
3:4399381:C:T	ENSBTAG00000013801	AAG
3:6656773:G:C	ENSBTAG00000005976	AAG
3:6855012:G:T	ENSBTAG00000004885	AAG
3:6936373:G:T	ENSBTAG00000010206	AAG
3:7045219:T:A	ENSBTAG00000054194	AAG
3:7458392:T:C	ENSBTAG00000050790	AAG
3:7863245:C:T	ENSBTAG00000021754	AAG
3:7872518:C:T	ENSBTAG00000034159	AAG
3:7923447:G:C	ENSBTAG00000021842	AAG
3:8009835:G:C	ENSBTAG00000038124	AAG
3:8144020:C:A	ENSBTAG00000015856	AAG
3:8186958:C:A	ENSBTAG00000015853	AAG
3:8120358:A:G	ENSBTAG00000024503	AAG
3:9193796:T:A	ENSBTAG00000002203	AAG
3:8344544:C:T	ENSBTAG00000021893	AAG
3:8521903:C:T	ENSBTAG00000017875	AAG
3:8998750:G:A	ENSBTAG00000017856	AAG
3:8451989:T:C	ENSBTAG00000017846	AAG
3:8797094:T:C	ENSBTAG00000002947	AAG
3:7832339:A:C	ENSBTAG00000010458	AAG
3:8497833:C:A	ENSBTAG00000001197	AAG
3:9307599:C:T	ENSBTAG00000007927	AAG
3:9036473:C:G	ENSBTAG00000019033	AAG
3:8527580:C:A	ENSBTAG00000007537	AAG
3:9461435:C:T	ENSBTAG00000005793	AAG
3:9630091:T:G	ENSBTAG00000002419	AAG
3:9972923:C:T	ENSBTAG00000004776	AAG
3:11394047:G:T	ENSBTAG00000039366	AAG
3:11637380:C:A	ENSBTAG00000009421	AAG
3:11646704:T:C	ENSBTAG00000038366	AAG
3:11777539:G:A	ENSBTAG00000039189	AAG
3:11773475:A:T	ENSBTAG00000022893	AAG
3:11821302:C:T	ENSBTAG00000054063	AAG
3:11422485:G:T	ENSBTAG00000039993	AAG
3:12181159:T:G	ENSBTAG00000024960	AAG
3:12254041:C:T	ENSBTAG00000053343	AAG
3:12534612:A:C	ENSBTAG00000005891	AAG
3:12608397:T:C	ENSBTAG00000051681	AAG
3:12608397:T:C	ENSBTAG00000039702	AAG
3:12752462:A:C	ENSBTAG00000054233	AAG
3:12854572:G:A	ENSBTAG00000000964	AAG
3:12958901:T:C	ENSBTAG00000053098	AAG
3:13133935:A:G	ENSBTAG00000052866	AAG
3:13083478:G:T	ENSBTAG00000049942	AAG
3:13083478:G:T	ENSBTAG00000053563	AAG
3:13847332:G:A	ENSBTAG00000012361	AAG
3:13924463:G:A	ENSBTAG00000012348	AAG
3:13981668:T:G	ENSBTAG00000003054	AAG
3:14232949:G:A	ENSBTAG00000000406	AAG
3:14277705:T:G	ENSBTAG00000000404	AAG
3:14708751:C:T	ENSBTAG00000009436	AAG
3:14640949:T:C	ENSBTAG00000009434	AAG
3:14620666:C:T	ENSBTAG00000012228	AAG
3:14403320:C:T	ENSBTAG00000017574	AAG
3:15546148:G:A	ENSBTAG00000001548	AAG
3:14836302:A:G	ENSBTAG00000000105	AAG
3:14848949:C:T	ENSBTAG00000011209	AAG
3:14831667:T:C	ENSBTAG00000001199	AAG
3:15161911:A:C	ENSBTAG00000054061	AAG
3:15161911:A:C	ENSBTAG00000003948	AAG
3:15902910:C:G	ENSBTAG00000017056	AAG
3:15061489:A:C	ENSBTAG00000017055	AAG
3:15395373:T:C	ENSBTAG00000014393	AAG
3:15369868:A:G	ENSBTAG00000012094	AAG
3:15392111:T:C	ENSBTAG00000014841	AAG
3:15712595:T:G	ENSBTAG00000014840	AAG
3:15390364:T:C	ENSBTAG00000020244	AAG
3:15716695:A:G	ENSBTAG00000019838	AAG
3:15740194:G:A	ENSBTAG00000017819	AAG
3:15738784:G:A	ENSBTAG00000018249	AAG
3:16015122:C:A	ENSBTAG00000007519	AAG
3:16111638:C:T	ENSBTAG00000018474	AAG
3:15541296:T:C	ENSBTAG00000020026	AAG
3:16214408:T:G	ENSBTAG00000033217	AAG
3:16347204:G:T	ENSBTAG00000004987	AAG
3:16678442:T:C	ENSBTAG00000012471	AAG
3:16527843:T:C	ENSBTAG00000012470	AAG
3:16121872:T:C	ENSBTAG00000014204	AAG
3:17661059:G:A	ENSBTAG00000008238	AAG
3:17112450:G:A	ENSBTAG00000054765	AAG
3:18732605:C:T	ENSBTAG00000015145	AAG
3:18797182:C:T	ENSBTAG00000015147	AAG
3:18789364:T:G	ENSBTAG00000004772	AAG
3:19389652:A:T	ENSBTAG00000017566	AAG
3:19355821:C:T	ENSBTAG00000021288	AAG
3:19630161:C:T	ENSBTAG00000006099	AAG
3:19576055:G:A	ENSBTAG00000018074	AAG
3:19713207:G:A	ENSBTAG00000020395	AAG
3:19642845:A:G	ENSBTAG00000020394	AAG
3:19688849:G:A	ENSBTAG00000015371	AAG
3:19888722:G:A	ENSBTAG00000021037	AAG
3:19932552:G:A	ENSBTAG00000021035	AAG
3:20434245:C:T	ENSBTAG00000003604	AAG
3:20178507:C:G	ENSBTAG00000003806	AAG
3:20408969:A:T	ENSBTAG00000021482	AAG
3:20680530:C:T	ENSBTAG00000001586	AAG
3:20694855:G:A	ENSBTAG00000001599	AAG
3:20738256:T:C	ENSBTAG00000032453	AAG
3:20881819:C:T	ENSBTAG00000037565	AAG
3:21223186:A:G	ENSBTAG00000053571	AAG
3:21438285:A:C	ENSBTAG00000008370	AAG
3:21380476:T:G	ENSBTAG00000008372	AAG
3:22410011:C:T	ENSBTAG00000008373	AAG
3:21530686:G:A	ENSBTAG00000021637	AAG
3:21522237:G:T	ENSBTAG00000053114	AAG
3:21746264:C:T	ENSBTAG00000005810	AAG
3:21759039:T:C	ENSBTAG00000005809	AAG
3:22381175:A:C	ENSBTAG00000002422	AAG
3:22489111:T:C	ENSBTAG00000035013	AAG
3:22399112:G:A	ENSBTAG00000020831	AAG
3:22457176:C:T	ENSBTAG00000010841	AAG
3:23373109:C:T	ENSBTAG00000014387	AAG
3:23551730:G:A	ENSBTAG00000003898	AAG
3:23581010:T:C	ENSBTAG00000039719	AAG
3:24107487:A:G	ENSBTAG00000005064	AAG
3:25251611:G:A	ENSBTAG00000001080	AAG
3:25258322:T:G	ENSBTAG00000019937	AAG
3:25552828:G:A	ENSBTAG00000046509	AAG
3:25954980:C:T	ENSBTAG00000003586	AAG
3:26033011:A:G	ENSBTAG00000014466	AAG
3:26099371:T:G	ENSBTAG00000001748	AAG
3:26130431:C:T	ENSBTAG00000015392	AAG
3:26243828:T:C	ENSBTAG00000018203	AAG
3:26172611:T:A	ENSBTAG00000008022	AAG
3:27389350:T:A	ENSBTAG00000017256	AAG
3:27568233:C:T	ENSBTAG00000040131	AAG
3:27456775:C:A	ENSBTAG00000001406	AAG
3:27462742:C:T	ENSBTAG00000000664	AAG
3:27459472:A:G	ENSBTAG00000015067	AAG
3:29273052:C:G	ENSBTAG00000000678	AAG
3:28769185:G:C	ENSBTAG00000016705	AAG
3:29420330:G:A	ENSBTAG00000011327	AAG
3:29273672:A:C	ENSBTAG00000019617	AAG
3:29625965:A:G	ENSBTAG00000031940	AAG
3:30888040:A:G	ENSBTAG00000014294	AAG
3:31346402:C:T	ENSBTAG00000022580	AAG
3:31065409:C:T	ENSBTAG00000039738	AAG
3:31866577:C:T	ENSBTAG00000014102	AAG
3:31866577:C:T	ENSBTAG00000005973	AAG
3:32847158:G:A	ENSBTAG00000020172	AAG
3:32231909:T:C	ENSBTAG00000009888	AAG
3:32311817:A:G	ENSBTAG00000053209	AAG
3:32629594:C:T	ENSBTAG00000006466	AAG
3:33110466:C:T	ENSBTAG00000007352	AAG
3:33320159:T:G	ENSBTAG00000001981	AAG
3:33394852:C:T	ENSBTAG00000020964	AAG
3:33811539:T:C	ENSBTAG00000018893	AAG
3:33538884:C:T	ENSBTAG00000000283	AAG
3:33680192:T:C	ENSBTAG00000001842	AAG
3:33868450:C:T	ENSBTAG00000013017	AAG
3:33942908:C:A	ENSBTAG00000014083	AAG
3:33966842:T:C	ENSBTAG00000016643	AAG
3:33879349:G:A	ENSBTAG00000009042	AAG
3:34062755:A:G	ENSBTAG00000020641	AAG
3:34062697:A:G	ENSBTAG00000008849	AAG
3:34211965:C:T	ENSBTAG00000012962	AAG
3:34277140:G:C	ENSBTAG00000001136	AAG
3:33993638:G:A	ENSBTAG00000051851	AAG
3:33853770:T:C	ENSBTAG00000038979	AAG
3:34470645:G:C	ENSBTAG00000017124	AAG
3:34553220:C:G	ENSBTAG00000051792	AAG
3:34558712:A:G	ENSBTAG00000007330	AAG
3:34736966:C:A	ENSBTAG00000005439	AAG
3:35277267:G:C	ENSBTAG00000031575	AAG
3:36268809:C:A	ENSBTAG00000039951	AAG
3:40588906:C:T	ENSBTAG00000019093	AAG
3:41425561:C:T	ENSBTAG00000005990	AAG
3:42239063:A:G	ENSBTAG00000019027	AAG
3:42387161:T:C	ENSBTAG00000019026	AAG
3:42680245:T:A	ENSBTAG00000007773	AAG
3:42620262:C:T	ENSBTAG00000037539	AAG
3:42459664:C:T	ENSBTAG00000031439	AAG
3:42995603:C:T	ENSBTAG00000006321	AAG
3:43040926:C:T	ENSBTAG00000006320	AAG
3:43158805:T:C	ENSBTAG00000015778	AAG
3:43939605:C:T	ENSBTAG00000015781	AAG
3:43242990:C:T	ENSBTAG00000015776	AAG
3:43378121:G:C	ENSBTAG00000006491	AAG
3:44190603:G:A	ENSBTAG00000004591	AAG
3:45917781:G:A	ENSBTAG00000031358	AAG
3:49144701:C:T	ENSBTAG00000021537	AAG
3:48386017:T:C	ENSBTAG00000004422	AAG
3:48501760:C:T	ENSBTAG00000020345	AAG
3:49583033:T:C	ENSBTAG00000007842	AAG
3:49742643:A:G	ENSBTAG00000003245	AAG
3:49514812:A:G	ENSBTAG00000020180	AAG
3:50038624:G:T	ENSBTAG00000027321	AAG
3:50940752:C:T	ENSBTAG00000011363	AAG
3:51104083:A:G	ENSBTAG00000018739	AAG
3:51151483:T:G	ENSBTAG00000006167	AAG
3:51000939:A:G	ENSBTAG00000005805	AAG
3:51000939:A:G	ENSBTAG00000003724	AAG
3:52138009:T:C	ENSBTAG00000011200	AAG
3:53218279:C:G	ENSBTAG00000019133	AAG
3:53414070:A:C	ENSBTAG00000020958	AAG
3:53539667:C:T	ENSBTAG00000050182	AAG
3:53753933:G:A	ENSBTAG00000020214	AAG
3:53649344:C:T	ENSBTAG00000038625	AAG
3:53889692:C:T	ENSBTAG00000048959	AAG
3:54176132:T:C	ENSBTAG00000015060	AAG
3:54136479:G:A	ENSBTAG00000001143	AAG
3:54178227:A:G	ENSBTAG00000037634	AAG
3:54175764:A:G	ENSBTAG00000038938	AAG
3:54178997:C:T	ENSBTAG00000043876	AAG
3:54907194:C:T	ENSBTAG00000014529	AAG
3:54902364:G:A	ENSBTAG00000031186	AAG
3:54915397:T:C	ENSBTAG00000024272	AAG
3:55001679:A:G	ENSBTAG00000038233	AAG
3:54902364:G:A	ENSBTAG00000002416	AAG
3:54962512:A:G	ENSBTAG00000000505	AAG
3:54986762:G:A	ENSBTAG00000000504	AAG
3:55126984:A:G	ENSBTAG00000021900	AAG
3:56775982:T:C	ENSBTAG00000000305	AAG
3:57562112:A:G	ENSBTAG00000052268	AAG
3:56711780:A:G	ENSBTAG00000031171	AAG
3:57668337:A:T	ENSBTAG00000021501	AAG
3:57804266:A:G	ENSBTAG00000016712	AAG
3:57217045:G:T	ENSBTAG00000017357	AAG
3:57158394:G:A	ENSBTAG00000012907	AAG
3:58816297:A:G	ENSBTAG00000013851	AAG
3:58816297:A:G	ENSBTAG00000016326	AAG
3:59209291:T:G	ENSBTAG00000003791	AAG
3:59503006:G:T	ENSBTAG00000008122	AAG
3:59648782:A:T	ENSBTAG00000008118	AAG
3:60177371:A:G	ENSBTAG00000053482	AAG
3:60115195:T:C	ENSBTAG00000003322	AAG
3:66036718:G:A	ENSBTAG00000030932	AAG
3:65941453:C:T	ENSBTAG00000021752	AAG
3:66893914:T:C	ENSBTAG00000031044	AAG
3:66939554:C:T	ENSBTAG00000020761	AAG
3:67420949:G:C	ENSBTAG00000031012	AAG
3:68857673:T:C	ENSBTAG00000018448	AAG
3:69081051:A:T	ENSBTAG00000024240	AAG
3:69987468:C:G	ENSBTAG00000003162	AAG
3:74800951:A:C	ENSBTAG00000014791	AAG
3:75095292:A:G	ENSBTAG00000008243	AAG
3:77670453:C:T	ENSBTAG00000012957	AAG
3:77956449:T:C	ENSBTAG00000009455	AAG
3:78235729:A:G	ENSBTAG00000005445	AAG
3:79914008:T:C	ENSBTAG00000005909	AAG
3:81099269:T:C	ENSBTAG00000050297	AAG
3:80476448:C:A	ENSBTAG00000003147	AAG
3:82183697:C:T	ENSBTAG00000019011	AAG
3:82767196:T:C	ENSBTAG00000010124	AAG
3:83082797:C:T	ENSBTAG00000020451	AAG
3:85831714:G:A	ENSBTAG00000051542	AAG
3:85814032:A:G	ENSBTAG00000051904	AAG
3:85977279:A:G	ENSBTAG00000053766	AAG
3:86040173:A:G	ENSBTAG00000051030	AAG
3:86156957:C:T	ENSBTAG00000030671	AAG
3:87485348:T:C	ENSBTAG00000017326	AAG
3:89767947:G:T	ENSBTAG00000011640	AAG
3:91166808:C:T	ENSBTAG00000016990	AAG
3:91429733:G:A	ENSBTAG00000004688	AAG
3:91456223:C:T	ENSBTAG00000017132	AAG
3:91543261:A:G	ENSBTAG00000015931	AAG
3:91741149:G:A	ENSBTAG00000019801	AAG
3:91741149:G:A	ENSBTAG00000039686	AAG
3:92055556:G:A	ENSBTAG00000010715	AAG
3:92054056:C:T	ENSBTAG00000020037	AAG
3:92181858:T:C	ENSBTAG00000009526	AAG
3:92328060:T:G	ENSBTAG00000019198	AAG
3:92334650:T:G	ENSBTAG00000007112	AAG
3:93246244:G:C	ENSBTAG00000000736	AAG
3:92982071:G:A	ENSBTAG00000003484	AAG
3:93059896:C:A	ENSBTAG00000014649	AAG
3:93247568:A:C	ENSBTAG00000054697	AAG
3:93343158:A:T	ENSBTAG00000003746	AAG
3:93617320:C:T	ENSBTAG00000002910	AAG
3:93787412:A:T	ENSBTAG00000044107	AAG
3:93695041:G:A	ENSBTAG00000018281	AAG
3:93482801:C:T	ENSBTAG00000002720	AAG
3:94225770:A:G	ENSBTAG00000015896	AAG
3:95000213:G:T	ENSBTAG00000005542	AAG
3:97819703:G:A	ENSBTAG00000003128	AAG
3:98794770:G:A	ENSBTAG00000045643	AAG
3:98504724:C:T	ENSBTAG00000019956	AAG
3:99502946:C:T	ENSBTAG00000023551	AAG
3:99766369:G:A	ENSBTAG00000045664	AAG
3:99898969:C:A	ENSBTAG00000013322	AAG
3:99877592:T:C	ENSBTAG00000013320	AAG
3:99934515:G:A	ENSBTAG00000002979	AAG
3:100188631:G:A	ENSBTAG00000020444	AAG
3:100357228:T:C	ENSBTAG00000016377	AAG
3:100524867:C:G	ENSBTAG00000052979	AAG
3:100517505:C:T	ENSBTAG00000000497	AAG
3:100458951:G:A	ENSBTAG00000003642	AAG
3:101046488:G:A	ENSBTAG00000012648	AAG
3:101712819:G:A	ENSBTAG00000015559	AAG
3:101478739:C:T	ENSBTAG00000005912	AAG
3:102117079:T:C	ENSBTAG00000008690	AAG
3:102101667:A:G	ENSBTAG00000018887	AAG
3:102648886:C:T	ENSBTAG00000016899	AAG
3:102700978:A:C	ENSBTAG00000003777	AAG
3:102847859:A:G	ENSBTAG00000021544	AAG
3:103403215:G:T	ENSBTAG00000017382	AAG
3:103496622:A:T	ENSBTAG00000017381	AAG
3:103518929:C:T	ENSBTAG00000017368	AAG
3:103700833:G:A	ENSBTAG00000004585	AAG
3:104624176:A:C	ENSBTAG00000020745	AAG
3:104359200:T:G	ENSBTAG00000001629	AAG
3:104936621:G:A	ENSBTAG00000001628	AAG
3:105292116:C:A	ENSBTAG00000001626	AAG
3:105475822:C:T	ENSBTAG00000015113	AAG
3:105528486:T:C	ENSBTAG00000018726	AAG
3:105588435:C:T	ENSBTAG00000000533	AAG
3:105654662:A:G	ENSBTAG00000000532	AAG
3:105830129:T:C	ENSBTAG00000044178	AAG
3:105775931:A:G	ENSBTAG00000019695	AAG
3:105513581:A:T	ENSBTAG00000013367	AAG
3:106197965:A:T	ENSBTAG00000013054	AAG
3:106263316:A:G	ENSBTAG00000054059	AAG
3:106232615:G:A	ENSBTAG00000013832	AAG
3:106317207:A:G	ENSBTAG00000047314	AAG
3:108747796:A:G	ENSBTAG00000024107	AAG
3:108103096:T:C	ENSBTAG00000020510	AAG
3:108232025:C:T	ENSBTAG00000014326	AAG
3:108231091:C:T	ENSBTAG00000003837	AAG
3:109395479:C:T	ENSBTAG00000054152	AAG
3:109439419:G:A	ENSBTAG00000024097	AAG
3:109476599:A:C	ENSBTAG00000007994	AAG
3:109579844:A:G	ENSBTAG00000024096	AAG
3:109561696:G:C	ENSBTAG00000049000	AAG
3:109544036:C:T	ENSBTAG00000014358	AAG
3:109545529:G:T	ENSBTAG00000038617	AAG
3:109620839:C:T	ENSBTAG00000024095	AAG
3:109878880:C:T	ENSBTAG00000018324	AAG
3:109425271:C:A	ENSBTAG00000012253	AAG
3:108996760:T:C	ENSBTAG00000015220	AAG
3:110064586:G:T	ENSBTAG00000038292	AAG
3:110270731:T:C	ENSBTAG00000016696	AAG
3:110451839:A:G	ENSBTAG00000016328	AAG
3:110451839:A:G	ENSBTAG00000006555	AAG
3:110640246:G:C	ENSBTAG00000021948	AAG
3:110705071:T:A	ENSBTAG00000024086	AAG
3:110251452:C:T	ENSBTAG00000013867	AAG
3:112375265:G:C	ENSBTAG00000014079	AAG
3:113586290:A:C	ENSBTAG00000003928	AAG
3:113187599:G:A	ENSBTAG00000020616	AAG
3:113197054:C:A	ENSBTAG00000000149	AAG
3:114014205:A:G	ENSBTAG00000053153	AAG
3:115341354:C:G	ENSBTAG00000016504	AAG
3:116648413:C:T	ENSBTAG00000005854	AAG
3:116918986:C:T	ENSBTAG00000030190	AAG
3:117037012:T:C	ENSBTAG00000000634	AAG
3:117041205:G:A	ENSBTAG00000017624	AAG
3:116865569:C:T	ENSBTAG00000005354	AAG
3:117719404:A:G	ENSBTAG00000017826	AAG
3:117392592:A:C	ENSBTAG00000010164	AAG
3:117613901:C:A	ENSBTAG00000001879	AAG
3:117650247:G:A	ENSBTAG00000015973	AAG
3:118708105:G:A	ENSBTAG00000017764	AAG
3:118765826:A:G	ENSBTAG00000054834	AAG
3:118890976:T:C	ENSBTAG00000003279	AAG
3:118989078:G:A	ENSBTAG00000010910	AAG
3:118926295:C:A	ENSBTAG00000015996	AAG
3:118989078:G:A	ENSBTAG00000049766	AAG
3:120789079:C:T	ENSBTAG00000000784	AAG
3:120368763:G:C	ENSBTAG00000000789	AAG
3:120962567:A:G	ENSBTAG00000004315	AAG
3:120486792:G:A	ENSBTAG00000002608	AAG
3:120944941:G:A	ENSBTAG00000013110	AAG
3:120563334:T:C	ENSBTAG00000009676	AAG
3:120567200:C:T	ENSBTAG00000008711	AAG
3:120748746:G:A	ENSBTAG00000013253	AAG
3:120747721:T:C	ENSBTAG00000002847	AAG
3:120560795:C:A	ENSBTAG00000054385	AAG
4:5073374:G:A	ENSBTAG00000017086	AAG
4:5899217:G:A	ENSBTAG00000014016	AAG
4:7481193:A:G	ENSBTAG00000003531	AAG
4:9248633:A:C	ENSBTAG00000045617	AAG
4:9519695:C:T	ENSBTAG00000002750	AAG
4:9701660:G:A	ENSBTAG00000034936	AAG
4:9773463:G:A	ENSBTAG00000021996	AAG
4:10416569:G:A	ENSBTAG00000034905	AAG
4:9914718:C:G	ENSBTAG00000024431	AAG
4:9946022:A:T	ENSBTAG00000003810	AAG
4:11235488:A:G	ENSBTAG00000000820	AAG
4:11326136:C:T	ENSBTAG00000003424	AAG
4:11746454:G:A	ENSBTAG00000009109	AAG
4:12644343:T:A	ENSBTAG00000034645	AAG
4:15156602:G:A	ENSBTAG00000015925	AAG
4:15241607:T:C	ENSBTAG00000003222	AAG
4:15278134:T:A	ENSBTAG00000004995	AAG
4:14877205:T:C	ENSBTAG00000013168	AAG
4:15697922:C:A	ENSBTAG00000047004	AAG
4:16246563:A:G	ENSBTAG00000000799	AAG
4:18986722:T:C	ENSBTAG00000053922	AAG
4:20354046:C:T	ENSBTAG00000019750	AAG
4:20826745:A:G	ENSBTAG00000002869	AAG
4:25088333:A:G	ENSBTAG00000034091	AAG
4:25084448:G:A	ENSBTAG00000010980	AAG
4:25143840:G:A	ENSBTAG00000014262	AAG
4:25159912:C:T	ENSBTAG00000012805	AAG
4:25293069:A:T	ENSBTAG00000024406	AAG
4:25348409:G:T	ENSBTAG00000045578	AAG
4:25651371:T:C	ENSBTAG00000014074	AAG
4:28379467:G:A	ENSBTAG00000006721	AAG
4:30975837:G:A	ENSBTAG00000014389	AAG
4:30732978:G:A	ENSBTAG00000004976	AAG
4:31867215:C:T	ENSBTAG00000015539	AAG
4:30840281:A:G	ENSBTAG00000051150	AAG
4:31810032:C:T	ENSBTAG00000016010	AAG
4:31842603:G:A	ENSBTAG00000016014	AAG
4:31842603:G:A	ENSBTAG00000054861	AAG
4:31902559:G:A	ENSBTAG00000000604	AAG
4:31921368:C:T	ENSBTAG00000019403	AAG
4:32277623:A:C	ENSBTAG00000013010	AAG
4:31387703:C:T	ENSBTAG00000054987	AAG
4:32249442:A:T	ENSBTAG00000015666	AAG
4:32638661:C:T	ENSBTAG00000021313	AAG
4:32961900:G:C	ENSBTAG00000033449	AAG
4:32961900:G:C	ENSBTAG00000005997	AAG
4:33156323:C:A	ENSBTAG00000038283	AAG
4:41065606:C:T	ENSBTAG00000002714	AAG
4:43280215:C:G	ENSBTAG00000005102	AAG
4:43920348:T:G	ENSBTAG00000033290	AAG
4:43613309:T:C	ENSBTAG00000003825	AAG
4:43156611:T:C	ENSBTAG00000018430	AAG
4:44052099:A:G	ENSBTAG00000014879	AAG
4:44368261:T:G	ENSBTAG00000014161	AAG
4:44511809:G:T	ENSBTAG00000006876	AAG
4:44364131:G:T	ENSBTAG00000014171	AAG
4:44503889:T:C	ENSBTAG00000003784	AAG
4:44518017:C:A	ENSBTAG00000046712	AAG
4:45290925:C:T	ENSBTAG00000040058	AAG
4:46186377:C:A	ENSBTAG00000002175	AAG
4:46657012:A:G	ENSBTAG00000008302	AAG
4:47665292:C:T	ENSBTAG00000019794	AAG
4:48565648:T:C	ENSBTAG00000005526	AAG
4:48589649:C:T	ENSBTAG00000021849	AAG
4:48928046:C:T	ENSBTAG00000001908	AAG
4:49727148:T:C	ENSBTAG00000033197	AAG
4:50023481:A:G	ENSBTAG00000038795	AAG
4:50058770:C:T	ENSBTAG00000053502	AAG
4:50148424:G:T	ENSBTAG00000036154	AAG
4:51018646:A:G	ENSBTAG00000000169	AAG
4:51743547:G:T	ENSBTAG00000006161	AAG
4:51873743:G:A	ENSBTAG00000017869	AAG
4:52292610:C:T	ENSBTAG00000021204	AAG
4:52024921:T:A	ENSBTAG00000014228	AAG
4:53034096:T:C	ENSBTAG00000021543	AAG
4:54343810:G:A	ENSBTAG00000051506	AAG
4:55788401:T:C	ENSBTAG00000010549	AAG
4:55667125:T:C	ENSBTAG00000021182	AAG
4:56093189:G:A	ENSBTAG00000013050	AAG
4:59688094:C:T	ENSBTAG00000002154	AAG
4:60102483:G:A	ENSBTAG00000003490	AAG
4:60515717:C:T	ENSBTAG00000018119	AAG
4:62065500:G:A	ENSBTAG00000005785	AAG
4:63756120:C:A	ENSBTAG00000032598	AAG
4:63915061:G:T	ENSBTAG00000016709	AAG
4:64028786:A:G	ENSBTAG00000003114	AAG
4:64073585:G:A	ENSBTAG00000002332	AAG
4:65892339:T:C	ENSBTAG00000020247	AAG
4:65724781:C:T	ENSBTAG00000051818	AAG
4:65997571:A:G	ENSBTAG00000010597	AAG
4:65951026:G:A	ENSBTAG00000038235	AAG
4:65890902:T:C	ENSBTAG00000000521	AAG
4:66387035:C:A	ENSBTAG00000007870	AAG
4:66596958:A:G	ENSBTAG00000016223	AAG
4:67452748:C:T	ENSBTAG00000018909	AAG
4:69642033:A:G	ENSBTAG00000001822	AAG
4:69683074:T:C	ENSBTAG00000049437	AAG
4:69658099:T:A	ENSBTAG00000004136	AAG
4:70769063:G:T	ENSBTAG00000019445	AAG
4:70981561:T:A	ENSBTAG00000019342	AAG
4:71184016:T:A	ENSBTAG00000015326	AAG
4:74446059:G:A	ENSBTAG00000003506	AAG
4:74468596:T:C	ENSBTAG00000003508	AAG
4:74519848:T:C	ENSBTAG00000032166	AAG
4:74574610:G:A	ENSBTAG00000013226	AAG
4:74254339:G:T	ENSBTAG00000009655	AAG
4:76164313:C:T	ENSBTAG00000046768	AAG
4:76428995:A:G	ENSBTAG00000020704	AAG
4:76595592:C:T	ENSBTAG00000010504	AAG
4:76533069:G:A	ENSBTAG00000008090	AAG
4:76595592:C:T	ENSBTAG00000052466	AAG
4:76534778:C:A	ENSBTAG00000006377	AAG
4:76829684:G:A	ENSBTAG00000010612	AAG
4:77903890:T:C	ENSBTAG00000000274	AAG
4:77252439:T:G	ENSBTAG00000012237	AAG
4:77479612:G:A	ENSBTAG00000013414	AAG
4:77376826:T:A	ENSBTAG00000012968	AAG
4:78157215:A:G	ENSBTAG00000000991	AAG
4:82181435:C:A	ENSBTAG00000007305	AAG
4:82625974:G:C	ENSBTAG00000031967	AAG
4:82525951:T:G	ENSBTAG00000000144	AAG
4:82698718:G:A	ENSBTAG00000049399	AAG
4:85867891:T:G	ENSBTAG00000007976	AAG
4:86105712:C:T	ENSBTAG00000012128	AAG
4:87788289:A:C	ENSBTAG00000009334	AAG
4:88197437:T:A	ENSBTAG00000004643	AAG
4:91886606:C:A	ENSBTAG00000010692	AAG
4:92540924:A:G	ENSBTAG00000031866	AAG
4:92548139:T:A	ENSBTAG00000000296	AAG
4:92942127:G:C	ENSBTAG00000011002	AAG
4:92482793:T:C	ENSBTAG00000007572	AAG
4:93165233:G:A	ENSBTAG00000045645	AAG
4:92965658:A:C	ENSBTAG00000052301	AAG
4:92549782:T:C	ENSBTAG00000003449	AAG
4:92951781:T:C	ENSBTAG00000004989	AAG
4:93129638:T:G	ENSBTAG00000001754	AAG
4:93420148:T:C	ENSBTAG00000014273	AAG
4:93942021:G:A	ENSBTAG00000015588	AAG
4:94025460:G:A	ENSBTAG00000046648	AAG
4:94025460:G:A	ENSBTAG00000013476	AAG
4:94186104:C:A	ENSBTAG00000007413	AAG
4:94397940:A:G	ENSBTAG00000017245	AAG
4:95193498:T:C	ENSBTAG00000010452	AAG
4:96438981:G:A	ENSBTAG00000014112	AAG
4:97788989:T:C	ENSBTAG00000009902	AAG
4:98322672:G:A	ENSBTAG00000008895	AAG
4:98850120:A:G	ENSBTAG00000013976	AAG
4:98839857:T:C	ENSBTAG00000001773	AAG
4:98839857:T:C	ENSBTAG00000017905	AAG
4:99088463:C:T	ENSBTAG00000031548	AAG
4:99088463:C:T	ENSBTAG00000047605	AAG
4:99084849:C:G	ENSBTAG00000054978	AAG
4:99088463:C:T	ENSBTAG00000047088	AAG
4:98982133:G:C	ENSBTAG00000017919	AAG
4:99880438:T:G	ENSBTAG00000007806	AAG
4:100540215:C:G	ENSBTAG00000031458	AAG
4:102585491:A:G	ENSBTAG00000014250	AAG
4:103517315:A:G	ENSBTAG00000016546	AAG
4:103817032:T:C	ENSBTAG00000012261	AAG
4:103745876:T:G	ENSBTAG00000012239	AAG
4:104264848:G:C	ENSBTAG00000005285	AAG
4:104958064:A:G	ENSBTAG00000004658	AAG
4:105285356:C:T	ENSBTAG00000020453	AAG
4:105229291:A:T	ENSBTAG00000046152	AAG
4:105555592:A:G	ENSBTAG00000050323	AAG
4:105758926:A:C	ENSBTAG00000048852	AAG
4:105342458:G:A	ENSBTAG00000031234	AAG
4:105563895:G:T	ENSBTAG00000053682	AAG
4:105423344:C:T	ENSBTAG00000051786	AAG
4:105530480:A:T	ENSBTAG00000048597	AAG
4:106275680:T:C	ENSBTAG00000050773	AAG
4:105561176:A:T	ENSBTAG00000050745	AAG
4:106287703:A:G	ENSBTAG00000040387	AAG
4:105723271:A:G	ENSBTAG00000048904	AAG
4:105736721:A:G	ENSBTAG00000053109	AAG
4:105760804:T:C	ENSBTAG00000049231	AAG
4:105718241:C:T	ENSBTAG00000050211	AAG
4:105760801:G:C	ENSBTAG00000039559	AAG
4:105764357:T:C	ENSBTAG00000053458	AAG
4:106006159:G:T	ENSBTAG00000049622	AAG
4:105767411:T:A	ENSBTAG00000051811	AAG
4:105774315:G:A	ENSBTAG00000048775	AAG
4:106017431:T:C	ENSBTAG00000038605	AAG
4:106033155:G:C	ENSBTAG00000026068	AAG
4:105773835:T:C	ENSBTAG00000049004	AAG
4:106063093:C:G	ENSBTAG00000047919	AAG
4:106173170:T:C	ENSBTAG00000034609	AAG
4:106100245:A:T	ENSBTAG00000027204	AAG
4:106668585:G:C	ENSBTAG00000009839	AAG
4:106675238:T:A	ENSBTAG00000009182	AAG
4:106639429:T:C	ENSBTAG00000009418	AAG
4:106856795:T:C	ENSBTAG00000017970	AAG
4:107203927:C:T	ENSBTAG00000005475	AAG
4:107189781:C:A	ENSBTAG00000002554	AAG
4:111772542:C:T	ENSBTAG00000051633	AAG
4:112190919:A:G	ENSBTAG00000050861	AAG
4:112234666:C:T	ENSBTAG00000017143	AAG
4:112186564:A:G	ENSBTAG00000014768	AAG
4:112386996:A:G	ENSBTAG00000020445	AAG
4:112457007:T:C	ENSBTAG00000000389	AAG
4:112323788:G:A	ENSBTAG00000002445	AAG
4:112744187:A:G	ENSBTAG00000002810	AAG
4:112892658:C:T	ENSBTAG00000031106	AAG
4:112567200:G:A	ENSBTAG00000049343	AAG
4:112567200:G:A	ENSBTAG00000010219	AAG
4:112610202:T:C	ENSBTAG00000019844	AAG
4:112687610:C:T	ENSBTAG00000008542	AAG
4:112803008:A:G	ENSBTAG00000006022	AAG
4:112744187:A:G	ENSBTAG00000031059	AAG
4:112755579:A:C	ENSBTAG00000004215	AAG
4:112759185:C:T	ENSBTAG00000038241	AAG
4:111862967:G:A	ENSBTAG00000007983	AAG
4:112778300:C:A	ENSBTAG00000049318	AAG
4:112803008:A:G	ENSBTAG00000014402	AAG
4:112773221:C:G	ENSBTAG00000009850	AAG
4:112998833:A:G	ENSBTAG00000039588	AAG
4:112902047:G:A	ENSBTAG00000001198	AAG
4:112917976:A:G	ENSBTAG00000053452	AAG
4:113079928:T:C	ENSBTAG00000046257	AAG
4:113079928:T:C	ENSBTAG00000030940	AAG
4:113416796:A:G	ENSBTAG00000040331	AAG
4:112998833:A:G	ENSBTAG00000011240	AAG
4:112906141:C:T	ENSBTAG00000054649	AAG
4:113307323:A:T	ENSBTAG00000050052	AAG
4:113297542:C:A	ENSBTAG00000008550	AAG
4:113302276:G:A	ENSBTAG00000037510	AAG
4:113325587:A:G	ENSBTAG00000004894	AAG
4:113343059:T:C	ENSBTAG00000000715	AAG
4:113345604:A:G	ENSBTAG00000012078	AAG
4:113345604:A:G	ENSBTAG00000016766	AAG
4:113513693:C:G	ENSBTAG00000004078	AAG
4:113580364:T:C	ENSBTAG00000017680	AAG
4:113580364:T:C	ENSBTAG00000011226	AAG
4:113669757:C:G	ENSBTAG00000011229	AAG
4:113874403:A:G	ENSBTAG00000000607	AAG
4:114405346:C:T	ENSBTAG00000014371	AAG
4:113885353:C:T	ENSBTAG00000004540	AAG
4:113827791:C:A	ENSBTAG00000006232	AAG
4:114501533:C:A	ENSBTAG00000045535	AAG
4:114501533:C:A	ENSBTAG00000021260	AAG
4:115050483:C:T	ENSBTAG00000030897	AAG
4:115243046:G:A	ENSBTAG00000008032	AAG
4:116308851:T:C	ENSBTAG00000000397	AAG
4:118917035:G:A	ENSBTAG00000030817	AAG
4:118529591:G:C	ENSBTAG00000008025	AAG
4:118613814:C:T	ENSBTAG00000050041	AAG
4:118613814:C:T	ENSBTAG00000000771	AAG
4:119464256:C:G	ENSBTAG00000005483	AAG
4:119538953:T:C	ENSBTAG00000024157	AAG
4:119749030:T:C	ENSBTAG00000037649	AAG
5:1300938:G:A	ENSBTAG00000052417	AAG
5:1318714:C:G	ENSBTAG00000012272	AAG
5:1382965:G:T	ENSBTAG00000053598	AAG
5:1444559:G:T	ENSBTAG00000012828	AAG
5:4050392:G:A	ENSBTAG00000035083	AAG
5:4927515:C:T	ENSBTAG00000014859	AAG
5:5001122:T:C	ENSBTAG00000011590	AAG
5:6330544:A:C	ENSBTAG00000013406	AAG
5:7690916:C:A	ENSBTAG00000054695	AAG
5:10474800:C:T	ENSBTAG00000014609	AAG
5:10785351:T:C	ENSBTAG00000018694	AAG
5:10718231:G:C	ENSBTAG00000003036	AAG
5:14551836:C:T	ENSBTAG00000018432	AAG
5:17197611:T:C	ENSBTAG00000018743	AAG
5:17841438:A:T	ENSBTAG00000018745	AAG
5:22778298:C:T	ENSBTAG00000000421	AAG
5:22976243:A:G	ENSBTAG00000007447	AAG
5:23118234:G:T	ENSBTAG00000021767	AAG
5:23929531:C:T	ENSBTAG00000050045	AAG
5:23897299:C:T	ENSBTAG00000011245	AAG
5:24043422:C:T	ENSBTAG00000004484	AAG
5:24712166:C:T	ENSBTAG00000017729	AAG
5:24842119:A:G	ENSBTAG00000014030	AAG
5:24012967:G:A	ENSBTAG00000014044	AAG
5:26540238:A:C	ENSBTAG00000019686	AAG
5:25741186:T:C	ENSBTAG00000015592	AAG
5:25816529:T:G	ENSBTAG00000006246	AAG
5:25622949:T:A	ENSBTAG00000021974	AAG
5:26357150:C:T	ENSBTAG00000042310	AAG
5:26450831:G:A	ENSBTAG00000000435	AAG
5:26616732:T:C	ENSBTAG00000026916	AAG
5:26699452:C:T	ENSBTAG00000020177	AAG
5:26816654:G:C	ENSBTAG00000007592	AAG
5:26799917:C:T	ENSBTAG00000018993	AAG
5:26942523:A:G	ENSBTAG00000046481	AAG
5:26799917:C:T	ENSBTAG00000007829	AAG
5:26942523:A:G	ENSBTAG00000021464	AAG
5:26857084:A:G	ENSBTAG00000006904	AAG
5:28394281:G:A	ENSBTAG00000017950	AAG
5:29327454:A:T	ENSBTAG00000017943	AAG
5:28419621:T:C	ENSBTAG00000008900	AAG
5:28535417:G:A	ENSBTAG00000008897	AAG
5:28538250:A:G	ENSBTAG00000004349	AAG
5:28250860:A:G	ENSBTAG00000016362	AAG
5:28065416:T:C	ENSBTAG00000051039	AAG
5:28672695:G:T	ENSBTAG00000019312	AAG
5:28697221:G:A	ENSBTAG00000010928	AAG
5:28694067:C:T	ENSBTAG00000010924	AAG
5:28819491:G:A	ENSBTAG00000032914	AAG
5:28826366:T:G	ENSBTAG00000032902	AAG
5:29007242:T:C	ENSBTAG00000032899	AAG
5:29007242:T:C	ENSBTAG00000025005	AAG
5:29336992:A:G	ENSBTAG00000005246	AAG
5:29450756:T:G	ENSBTAG00000017164	AAG
5:29804064:G:A	ENSBTAG00000012784	AAG
5:29961903:T:C	ENSBTAG00000017504	AAG
5:29363530:G:C	ENSBTAG00000019283	AAG
5:30279361:G:A	ENSBTAG00000019281	AAG
5:30414020:T:C	ENSBTAG00000004660	AAG
5:30507185:A:T	ENSBTAG00000008499	AAG
5:30570025:C:T	ENSBTAG00000039992	AAG
5:30514648:A:G	ENSBTAG00000012244	AAG
5:30717928:G:A	ENSBTAG00000044048	AAG
5:30974389:C:T	ENSBTAG00000021808	AAG
5:32092432:T:C	ENSBTAG00000032428	AAG
5:32055450:C:T	ENSBTAG00000002390	AAG
5:32123083:T:C	ENSBTAG00000000289	AAG
5:32315228:A:G	ENSBTAG00000000454	AAG
5:33163821:A:C	ENSBTAG00000002025	AAG
5:33000579:C:A	ENSBTAG00000011838	AAG
5:34763548:A:G	ENSBTAG00000011087	AAG
5:34979276:A:G	ENSBTAG00000002902	AAG
5:36936965:C:T	ENSBTAG00000020938	AAG
5:37199089:A:T	ENSBTAG00000021105	AAG
5:40592048:A:G	ENSBTAG00000016260	AAG
5:40811168:T:G	ENSBTAG00000043962	AAG
5:42625480:G:C	ENSBTAG00000015311	AAG
5:42887194:G:A	ENSBTAG00000015296	AAG
5:43122757:A:G	ENSBTAG00000003748	AAG
5:43628099:C:T	ENSBTAG00000031950	AAG
5:44026771:G:A	ENSBTAG00000002256	AAG
5:44495371:C:T	ENSBTAG00000026088	AAG
5:44535927:C:A	ENSBTAG00000043369	AAG
5:44535927:C:A	ENSBTAG00000026779	AAG
5:44843183:C:T	ENSBTAG00000013496	AAG
5:45558813:T:C	ENSBTAG00000051975	AAG
5:45144343:A:T	ENSBTAG00000010422	AAG
5:45056945:A:T	ENSBTAG00000031919	AAG
5:45100837:T:C	ENSBTAG00000006911	AAG
5:45427855:C:T	ENSBTAG00000019738	AAG
5:45386881:T:C	ENSBTAG00000007256	AAG
5:47451276:A:G	ENSBTAG00000053087	AAG
5:47532841:A:C	ENSBTAG00000020806	AAG
5:49504391:C:T	ENSBTAG00000014758	AAG
5:49033736:C:A	ENSBTAG00000011352	AAG
5:48327982:T:C	ENSBTAG00000017465	AAG
5:48964669:A:G	ENSBTAG00000051013	AAG
5:49309716:A:G	ENSBTAG00000026962	AAG
5:49897592:C:G	ENSBTAG00000004753	AAG
5:50815888:C:T	ENSBTAG00000011857	AAG
5:50917239:A:C	ENSBTAG00000029994	AAG
5:51081724:T:C	ENSBTAG00000011068	AAG
5:55447163:C:T	ENSBTAG00000016912	AAG
5:55622093:C:T	ENSBTAG00000016906	AAG
5:55692233:T:G	ENSBTAG00000016910	AAG
5:55522813:C:G	ENSBTAG00000007152	AAG
5:56082918:T:A	ENSBTAG00000003942	AAG
5:56010292:A:G	ENSBTAG00000006631	AAG
5:56195053:G:C	ENSBTAG00000047650	AAG
5:56387613:A:T	ENSBTAG00000014659	AAG
5:56372736:A:C	ENSBTAG00000014655	AAG
5:56372736:A:C	ENSBTAG00000021807	AAG
5:57058174:G:A	ENSBTAG00000017967	AAG
5:56895111:T:C	ENSBTAG00000017840	AAG
5:57134310:A:T	ENSBTAG00000004371	AAG
5:57286095:T:C	ENSBTAG00000002799	AAG
5:57173980:T:C	ENSBTAG00000014697	AAG
5:57277037:T:A	ENSBTAG00000009543	AAG
5:57335862:A:T	ENSBTAG00000014129	AAG
5:57338563:A:G	ENSBTAG00000004019	AAG
5:57393137:G:A	ENSBTAG00000004018	AAG
5:57379721:T:C	ENSBTAG00000009051	AAG
5:57441889:G:A	ENSBTAG00000009049	AAG
5:59926373:T:G	ENSBTAG00000005626	AAG
5:60436906:G:A	ENSBTAG00000016271	AAG
5:60216758:A:G	ENSBTAG00000016274	AAG
5:60216758:A:G	ENSBTAG00000016275	AAG
5:60012876:C:A	ENSBTAG00000016276	AAG
5:60342618:T:C	ENSBTAG00000016415	AAG
5:60795487:G:A	ENSBTAG00000002251	AAG
5:60778138:C:T	ENSBTAG00000052520	AAG
5:60772080:T:C	ENSBTAG00000015792	AAG
5:61034731:G:T	ENSBTAG00000001894	AAG
5:62723650:G:A	ENSBTAG00000021660	AAG
5:62682820:C:G	ENSBTAG00000021661	AAG
5:64062362:T:C	ENSBTAG00000006040	AAG
5:64281140:C:A	ENSBTAG00000013859	AAG
5:65156541:G:C	ENSBTAG00000003239	AAG
5:65273330:G:A	ENSBTAG00000011883	AAG
5:65516697:C:A	ENSBTAG00000002490	AAG
5:65527437:T:C	ENSBTAG00000002492	AAG
5:67503379:G:T	ENSBTAG00000006013	AAG
5:67615582:T:C	ENSBTAG00000027899	AAG
5:67568741:T:C	ENSBTAG00000048280	AAG
5:67985335:T:C	ENSBTAG00000013912	AAG
5:68516911:A:G	ENSBTAG00000021196	AAG
5:68733097:G:A	ENSBTAG00000030784	AAG
5:69635135:C:T	ENSBTAG00000011913	AAG
5:69641148:G:A	ENSBTAG00000002127	AAG
5:69806585:C:T	ENSBTAG00000004781	AAG
5:70294526:A:G	ENSBTAG00000053105	AAG
5:70363440:C:T	ENSBTAG00000010144	AAG
5:70648425:T:G	ENSBTAG00000027064	AAG
5:70969627:A:G	ENSBTAG00000004654	AAG
5:70872696:T:C	ENSBTAG00000011070	AAG
5:73747323:C:T	ENSBTAG00000017116	AAG
5:74206253:A:G	ENSBTAG00000049297	AAG
5:74299409:T:G	ENSBTAG00000037799	AAG
5:74336190:A:C	ENSBTAG00000052884	AAG
5:74362548:C:T	ENSBTAG00000055135	AAG
5:74470378:T:A	ENSBTAG00000053500	AAG
5:74594898:T:C	ENSBTAG00000048740	AAG
5:74594898:T:C	ENSBTAG00000053144	AAG
5:74594898:T:C	ENSBTAG00000050417	AAG
5:74659139:A:G	ENSBTAG00000038652	AAG
5:74490935:A:G	ENSBTAG00000039524	AAG
5:74579955:A:T	ENSBTAG00000040244	AAG
5:74635396:A:G	ENSBTAG00000012192	AAG
5:74652306:T:C	ENSBTAG00000000667	AAG
5:74799240:C:T	ENSBTAG00000010402	AAG
5:74878486:A:C	ENSBTAG00000001988	AAG
5:75138437:T:C	ENSBTAG00000026657	AAG
5:75249134:G:A	ENSBTAG00000009064	AAG
5:75532527:G:A	ENSBTAG00000030648	AAG
5:75551742:G:A	ENSBTAG00000030650	AAG
5:75459852:G:A	ENSBTAG00000032152	AAG
5:75625588:T:G	ENSBTAG00000011043	AAG
5:75221014:G:A	ENSBTAG00000007259	AAG
5:75894954:A:C	ENSBTAG00000015043	AAG
5:76041598:G:A	ENSBTAG00000030632	AAG
5:77039824:G:A	ENSBTAG00000002651	AAG
5:77207910:A:G	ENSBTAG00000011395	AAG
5:77853141:G:T	ENSBTAG00000004999	AAG
5:78305190:C:A	ENSBTAG00000014156	AAG
5:78277516:T:C	ENSBTAG00000000877	AAG
5:78799428:G:A	ENSBTAG00000019373	AAG
5:78863409:C:T	ENSBTAG00000014106	AAG
5:80198587:T:G	ENSBTAG00000054066	AAG
5:81588867:A:C	ENSBTAG00000012448	AAG
5:82103890:A:T	ENSBTAG00000006372	AAG
5:82095023:C:A	ENSBTAG00000006369	AAG
5:82347963:C:T	ENSBTAG00000004283	AAG
5:82772616:C:T	ENSBTAG00000005082	AAG
5:82773700:C:T	ENSBTAG00000006985	AAG
5:82924501:C:T	ENSBTAG00000013515	AAG
5:84454334:C:T	ENSBTAG00000000393	AAG
5:88100675:A:C	ENSBTAG00000010136	AAG
5:88535527:C:T	ENSBTAG00000019603	AAG
5:88671264:T:C	ENSBTAG00000053951	AAG
5:88718593:G:T	ENSBTAG00000021083	AAG
5:88613135:C:G	ENSBTAG00000021078	AAG
5:90849456:T:C	ENSBTAG00000017571	AAG
5:93625466:A:G	ENSBTAG00000008541	AAG
5:94003139:A:G	ENSBTAG00000022167	AAG
5:94968616:A:C	ENSBTAG00000006036	AAG
5:95091626:A:G	ENSBTAG00000019722	AAG
5:95191806:C:T	ENSBTAG00000015562	AAG
5:96056271:T:C	ENSBTAG00000036078	AAG
5:96909202:A:G	ENSBTAG00000005868	AAG
5:97954486:T:C	ENSBTAG00000002362	AAG
5:96974991:T:A	ENSBTAG00000018254	AAG
5:97150019:A:G	ENSBTAG00000011959	AAG
5:97721707:T:G	ENSBTAG00000011957	AAG
5:96769929:A:G	ENSBTAG00000010763	AAG
5:97400455:T:A	ENSBTAG00000008721	AAG
5:97745049:T:C	ENSBTAG00000014605	AAG
5:98567304:G:T	ENSBTAG00000048489	AAG
5:98460237:G:A	ENSBTAG00000030472	AAG
5:98419772:A:G	ENSBTAG00000051472	AAG
5:98428434:C:T	ENSBTAG00000009663	AAG
5:98928330:C:T	ENSBTAG00000052514	AAG
5:99548754:C:G	ENSBTAG00000052658	AAG
5:99539851:G:T	ENSBTAG00000038843	AAG
5:99650715:G:A	ENSBTAG00000004917	AAG
5:99656863:A:G	ENSBTAG00000046389	AAG
5:99672653:G:A	ENSBTAG00000052739	AAG
5:98945720:A:G	ENSBTAG00000030426	AAG
5:99761712:T:C	ENSBTAG00000011765	AAG
5:99762342:C:G	ENSBTAG00000004547	AAG
5:99840356:A:G	ENSBTAG00000014546	AAG
5:99813464:A:G	ENSBTAG00000030424	AAG
5:99894460:C:G	ENSBTAG00000012815	AAG
5:100060090:G:A	ENSBTAG00000046742	AAG
5:100060090:G:A	ENSBTAG00000046980	AAG
5:100060090:G:A	ENSBTAG00000055140	AAG
5:100076058:G:A	ENSBTAG00000006851	AAG
5:100076058:G:A	ENSBTAG00000049580	AAG
5:100184250:G:A	ENSBTAG00000049487	AAG
5:100120382:G:A	ENSBTAG00000049573	AAG
5:100205871:A:G	ENSBTAG00000012026	AAG
5:100133803:C:T	ENSBTAG00000037534	AAG
5:100304131:T:C	ENSBTAG00000039980	AAG
5:99514619:C:T	ENSBTAG00000053590	AAG
5:100207873:A:G	ENSBTAG00000053740	AAG
5:100481637:T:C	ENSBTAG00000046324	AAG
5:100859865:A:G	ENSBTAG00000018137	AAG
5:100945385:C:T	ENSBTAG00000013640	AAG
5:101506801:G:A	ENSBTAG00000004556	AAG
5:102502497:G:A	ENSBTAG00000019742	AAG
5:101566487:G:A	ENSBTAG00000019741	AAG
5:101587610:G:A	ENSBTAG00000038490	AAG
5:101602792:G:A	ENSBTAG00000050124	AAG
5:101690540:T:C	ENSBTAG00000012185	AAG
5:101841650:T:A	ENSBTAG00000053242	AAG
5:101875025:A:C	ENSBTAG00000053486	AAG
5:101883608:A:G	ENSBTAG00000048875	AAG
5:102285368:C:T	ENSBTAG00000052355	AAG
5:103229047:G:C	ENSBTAG00000024318	AAG
5:102532308:C:T	ENSBTAG00000052270	AAG
5:102291824:T:C	ENSBTAG00000052511	AAG
5:103116523:C:A	ENSBTAG00000050603	AAG
5:103082917:C:T	ENSBTAG00000039256	AAG
5:103103289:T:C	ENSBTAG00000054245	AAG
5:103207432:G:A	ENSBTAG00000010490	AAG
5:103305162:C:T	ENSBTAG00000037743	AAG
5:103165408:C:T	ENSBTAG00000018828	AAG
5:104465537:A:G	ENSBTAG00000011274	AAG
5:104094345:A:G	ENSBTAG00000019780	AAG
5:103753589:G:C	ENSBTAG00000034385	AAG
5:103711500:C:G	ENSBTAG00000014931	AAG
5:103711500:C:G	ENSBTAG00000011111	AAG
5:103695163:C:T	ENSBTAG00000034246	AAG
5:104378316:T:G	ENSBTAG00000004541	AAG
5:103834135:C:T	ENSBTAG00000030369	AAG
5:103820692:C:T	ENSBTAG00000014730	AAG
5:103867420:C:T	ENSBTAG00000014729	AAG
5:104316911:C:T	ENSBTAG00000004208	AAG
5:104101112:G:T	ENSBTAG00000014764	AAG
5:104436662:G:C	ENSBTAG00000012265	AAG
5:105387375:C:T	ENSBTAG00000047191	AAG
5:105543310:G:T	ENSBTAG00000007556	AAG
5:105600892:T:C	ENSBTAG00000040065	AAG
5:105637122:G:A	ENSBTAG00000053303	AAG
5:105731247:C:A	ENSBTAG00000016649	AAG
5:106139186:C:T	ENSBTAG00000000275	AAG
5:106197724:G:A	ENSBTAG00000018940	AAG
5:107076811:A:G	ENSBTAG00000049163	AAG
5:106871508:C:A	ENSBTAG00000015879	AAG
5:106883538:A:G	ENSBTAG00000015878	AAG
5:106862700:T:G	ENSBTAG00000011902	AAG
5:107342674:C:T	ENSBTAG00000019058	AAG
5:107651005:G:A	ENSBTAG00000008554	AAG
5:107830919:C:A	ENSBTAG00000005225	AAG
5:106840733:T:G	ENSBTAG00000013658	AAG
5:108824606:G:A	ENSBTAG00000011067	AAG
5:108846916:G:A	ENSBTAG00000016995	AAG
5:108291510:C:T	ENSBTAG00000017313	AAG
5:109046140:G:C	ENSBTAG00000009704	AAG
5:109148832:T:G	ENSBTAG00000013956	AAG
5:109068642:G:A	ENSBTAG00000014238	AAG
5:109135298:G:A	ENSBTAG00000013988	AAG
5:109227882:G:T	ENSBTAG00000048271	AAG
5:109317354:A:T	ENSBTAG00000011826	AAG
5:108781087:G:C	ENSBTAG00000030258	AAG
5:109527324:C:A	ENSBTAG00000051118	AAG
5:109443483:G:A	ENSBTAG00000002539	AAG
5:108764157:C:T	ENSBTAG00000008434	AAG
5:109659811:C:G	ENSBTAG00000010789	AAG
5:109672953:A:T	ENSBTAG00000010790	AAG
5:109723417:G:C	ENSBTAG00000037703	AAG
5:109852035:C:G	ENSBTAG00000015268	AAG
5:109870845:C:T	ENSBTAG00000014015	AAG
5:110184460:C:T	ENSBTAG00000005936	AAG
5:110307007:A:G	ENSBTAG00000048693	AAG
5:110295443:A:G	ENSBTAG00000006588	AAG
5:110317740:G:A	ENSBTAG00000010157	AAG
5:110329901:C:A	ENSBTAG00000010324	AAG
5:110398433:C:T	ENSBTAG00000003693	AAG
5:110614128:A:C	ENSBTAG00000037800	AAG
5:110570030:C:T	ENSBTAG00000007755	AAG
5:110761171:A:G	ENSBTAG00000005765	AAG
5:110817923:C:T	ENSBTAG00000019828	AAG
5:111036587:T:C	ENSBTAG00000017439	AAG
5:111352078:C:T	ENSBTAG00000017462	AAG
5:110951449:A:G	ENSBTAG00000017463	AAG
5:112173900:A:G	ENSBTAG00000000077	AAG
5:111766863:T:C	ENSBTAG00000009624	AAG
5:112093154:G:A	ENSBTAG00000006200	AAG
5:112296154:G:T	ENSBTAG00000016198	AAG
5:112424533:C:T	ENSBTAG00000012481	AAG
5:112424533:C:T	ENSBTAG00000002782	AAG
5:112625762:T:C	ENSBTAG00000006429	AAG
5:112628793:C:T	ENSBTAG00000005311	AAG
5:113201953:T:C	ENSBTAG00000004004	AAG
5:112649115:C:G	ENSBTAG00000004009	AAG
5:112702894:C:A	ENSBTAG00000006103	AAG
5:112941008:G:A	ENSBTAG00000051879	AAG
5:113064229:T:C	ENSBTAG00000009506	AAG
5:113503021:A:C	ENSBTAG00000009507	AAG
5:112994681:C:T	ENSBTAG00000026501	AAG
5:113515371:C:A	ENSBTAG00000026502	AAG
5:113443330:G:A	ENSBTAG00000016510	AAG
5:113450586:A:C	ENSBTAG00000016516	AAG
5:113651443:G:A	ENSBTAG00000026497	AAG
5:113820794:G:A	ENSBTAG00000001057	AAG
5:113743190:A:G	ENSBTAG00000019290	AAG
5:113554598:G:A	ENSBTAG00000012030	AAG
5:113726251:G:A	ENSBTAG00000049724	AAG
5:113503021:A:C	ENSBTAG00000018073	AAG
5:113654310:C:T	ENSBTAG00000001708	AAG
5:114367548:G:A	ENSBTAG00000011275	AAG
5:114375340:G:T	ENSBTAG00000021978	AAG
5:115134070:A:G	ENSBTAG00000012425	AAG
5:115696953:C:T	ENSBTAG00000010590	AAG
5:115852887:T:C	ENSBTAG00000003594	AAG
5:116546691:G:A	ENSBTAG00000008065	AAG
5:117334822:C:T	ENSBTAG00000012291	AAG
5:119098136:T:C	ENSBTAG00000048741	AAG
5:118328149:C:G	ENSBTAG00000049889	AAG
5:119278522:C:G	ENSBTAG00000046173	AAG
5:119053522:G:A	ENSBTAG00000021626	AAG
5:119042769:G:A	ENSBTAG00000020341	AAG
5:119531420:C:T	ENSBTAG00000000650	AAG
5:118965787:C:A	ENSBTAG00000014966	AAG
5:119725352:A:G	ENSBTAG00000018660	AAG
5:119834751:A:T	ENSBTAG00000002559	AAG
5:119832347:A:G	ENSBTAG00000017925	AAG
5:119834751:A:T	ENSBTAG00000012609	AAG
5:119788693:T:C	ENSBTAG00000030179	AAG
5:119757293:G:A	ENSBTAG00000016053	AAG
5:119873372:A:G	ENSBTAG00000049874	AAG
5:119757293:G:A	ENSBTAG00000030180	AAG
5:119725352:A:G	ENSBTAG00000010182	AAG
5:119485163:T:C	ENSBTAG00000004876	AAG
6:2117865:C:T	ENSBTAG00000012658	AAG
6:2139113:G:A	ENSBTAG00000008947	AAG
6:2674849:A:G	ENSBTAG00000034700	AAG
6:3377412:G:A	ENSBTAG00000004945	AAG
6:3568967:A:C	ENSBTAG00000021746	AAG
6:6002682:T:C	ENSBTAG00000024888	AAG
6:6015409:A:G	ENSBTAG00000017045	AAG
6:6185856:C:T	ENSBTAG00000048273	AAG
6:6002682:T:C	ENSBTAG00000010350	AAG
6:6392389:T:C	ENSBTAG00000003619	AAG
6:6614246:G:A	ENSBTAG00000014080	AAG
6:10996266:A:C	ENSBTAG00000004574	AAG
6:12003088:G:A	ENSBTAG00000017808	AAG
6:10800880:A:G	ENSBTAG00000014463	AAG
6:13063555:A:G	ENSBTAG00000026936	AAG
6:13064230:C:T	ENSBTAG00000015259	AAG
6:13219289:C:T	ENSBTAG00000034875	AAG
6:13240104:T:C	ENSBTAG00000049422	AAG
6:13237461:C:T	ENSBTAG00000003941	AAG
6:15653081:A:G	ENSBTAG00000034501	AAG
6:15768128:C:T	ENSBTAG00000015230	AAG
6:15046058:G:A	ENSBTAG00000012537	AAG
6:15797853:T:C	ENSBTAG00000012995	AAG
6:16634317:T:C	ENSBTAG00000011611	AAG
6:17035009:C:T	ENSBTAG00000006844	AAG
6:17279331:G:T	ENSBTAG00000002049	AAG
6:17634080:C:T	ENSBTAG00000012961	AAG
6:18818178:A:T	ENSBTAG00000047891	AAG
6:19006919:T:C	ENSBTAG00000004227	AAG
6:19138951:T:C	ENSBTAG00000054813	AAG
6:19527677:G:A	ENSBTAG00000033648	AAG
6:19499439:T:C	ENSBTAG00000008797	AAG
6:19599969:C:T	ENSBTAG00000002428	AAG
6:20192417:A:G	ENSBTAG00000054116	AAG
6:21766589:A:G	ENSBTAG00000002526	AAG
6:21845740:C:A	ENSBTAG00000009673	AAG
6:21808736:T:G	ENSBTAG00000048761	AAG
6:22069281:G:A	ENSBTAG00000019761	AAG
6:22188219:A:G	ENSBTAG00000020270	AAG
6:22985059:A:G	ENSBTAG00000015297	AAG
6:25060037:G:A	ENSBTAG00000007921	AAG
6:25036391:T:C	ENSBTAG00000000197	AAG
6:25097591:A:T	ENSBTAG00000019429	AAG
6:25549413:T:C	ENSBTAG00000016007	AAG
6:25159235:T:A	ENSBTAG00000009522	AAG
6:26120174:T:C	ENSBTAG00000007522	AAG
6:35681328:A:G	ENSBTAG00000015265	AAG
6:36356532:T:C	ENSBTAG00000020541	AAG
6:36426928:T:C	ENSBTAG00000005754	AAG
6:36486023:T:A	ENSBTAG00000017704	AAG
6:37144122:A:G	ENSBTAG00000019441	AAG
6:37241294:G:A	ENSBTAG00000021582	AAG
6:37294266:T:C	ENSBTAG00000005932	AAG
6:37286325:T:C	ENSBTAG00000046561	AAG
6:40212760:T:C	ENSBTAG00000033351	AAG
6:42105303:T:G	ENSBTAG00000004653	AAG
6:44385025:C:T	ENSBTAG00000013980	AAG
6:44038534:G:A	ENSBTAG00000021940	AAG
6:44687881:G:A	ENSBTAG00000014616	AAG
6:44777950:A:C	ENSBTAG00000006492	AAG
6:44953340:A:G	ENSBTAG00000007240	AAG
6:44951539:T:C	ENSBTAG00000000646	AAG
6:45327713:A:G	ENSBTAG00000002299	AAG
6:45800164:T:C	ENSBTAG00000003897	AAG
6:47204101:A:G	ENSBTAG00000019353	AAG
6:56922678:A:G	ENSBTAG00000006643	AAG
6:57097650:A:G	ENSBTAG00000004329	AAG
6:57066293:C:T	ENSBTAG00000005773	AAG
6:57236961:T:C	ENSBTAG00000013699	AAG
6:58751446:A:G	ENSBTAG00000017488	AAG
6:58079938:G:A	ENSBTAG00000014042	AAG
6:58044371:A:G	ENSBTAG00000014031	AAG
6:58644012:A:T	ENSBTAG00000033160	AAG
6:58154836:G:A	ENSBTAG00000006044	AAG
6:58429831:T:C	ENSBTAG00000014512	AAG
6:58578573:T:C	ENSBTAG00000014517	AAG
6:58552722:A:G	ENSBTAG00000014520	AAG
6:59541417:T:A	ENSBTAG00000014521	AAG
6:58615787:T:C	ENSBTAG00000000175	AAG
6:59338362:T:C	ENSBTAG00000049669	AAG
6:59882575:T:G	ENSBTAG00000051708	AAG
6:60790803:A:G	ENSBTAG00000043958	AAG
6:63352865:C:A	ENSBTAG00000000285	AAG
6:65334780:G:A	ENSBTAG00000050016	AAG
6:66139210:G:A	ENSBTAG00000000473	AAG
6:66271786:T:C	ENSBTAG00000002199	AAG
6:66438334:C:T	ENSBTAG00000002205	AAG
6:66611195:G:A	ENSBTAG00000009423	AAG
6:67787688:C:G	ENSBTAG00000005055	AAG
6:66974308:T:G	ENSBTAG00000005062	AAG
6:67687643:A:G	ENSBTAG00000001839	AAG
6:67746332:G:T	ENSBTAG00000001600	AAG
6:66985906:C:A	ENSBTAG00000014599	AAG
6:67181496:G:A	ENSBTAG00000014601	AAG
6:68476329:T:A	ENSBTAG00000003443	AAG
6:68930173:C:T	ENSBTAG00000020648	AAG
6:68979685:G:A	ENSBTAG00000020658	AAG
6:69395469:G:A	ENSBTAG00000032660	AAG
6:70616196:G:A	ENSBTAG00000000782	AAG
6:71280999:G:T	ENSBTAG00000032637	AAG
6:71759698:T:C	ENSBTAG00000020583	AAG
6:71742473:G:A	ENSBTAG00000010577	AAG
6:71746805:C:T	ENSBTAG00000010571	AAG
6:71467324:C:T	ENSBTAG00000010593	AAG
6:71983630:G:T	ENSBTAG00000002333	AAG
6:72140592:G:T	ENSBTAG00000011789	AAG
6:72313309:A:G	ENSBTAG00000019362	AAG
6:72275641:C:T	ENSBTAG00000019366	AAG
6:83282939:T:C	ENSBTAG00000000962	AAG
6:83460060:A:T	ENSBTAG00000006837	AAG
6:83830474:A:G	ENSBTAG00000035726	AAG
6:86011626:A:G	ENSBTAG00000010346	AAG
6:86056406:T:C	ENSBTAG00000009310	AAG
6:86187439:T:C	ENSBTAG00000008577	AAG
6:86281195:A:G	ENSBTAG00000012397	AAG
6:88812260:G:T	ENSBTAG00000019716	AAG
6:89364766:C:T	ENSBTAG00000027534	AAG
6:88926167:T:C	ENSBTAG00000027513	AAG
6:89106881:A:G	ENSBTAG00000043960	AAG
6:89390100:C:A	ENSBTAG00000010273	AAG
6:88926167:T:C	ENSBTAG00000018134	AAG
6:90679717:A:G	ENSBTAG00000015919	AAG
6:90289672:T:C	ENSBTAG00000007189	AAG
6:90649008:C:T	ENSBTAG00000017028	AAG
6:90387391:A:G	ENSBTAG00000014041	AAG
6:90768477:T:C	ENSBTAG00000015449	AAG
6:90778719:C:T	ENSBTAG00000019478	AAG
6:91067264:G:A	ENSBTAG00000010955	AAG
6:91102742:T:C	ENSBTAG00000010956	AAG
6:91873968:G:A	ENSBTAG00000021372	AAG
6:91893653:G:A	ENSBTAG00000000599	AAG
6:92046444:A:G	ENSBTAG00000021768	AAG
6:92246708:C:T	ENSBTAG00000008479	AAG
6:92464128:T:C	ENSBTAG00000049571	AAG
6:97241687:A:G	ENSBTAG00000014805	AAG
6:97689844:T:C	ENSBTAG00000022450	AAG
6:97878693:A:G	ENSBTAG00000031750	AAG
6:97973109:G:A	ENSBTAG00000009849	AAG
6:98069094:T:C	ENSBTAG00000005744	AAG
6:98104684:C:T	ENSBTAG00000005745	AAG
6:98143002:C:T	ENSBTAG00000018151	AAG
6:98182802:T:C	ENSBTAG00000014076	AAG
6:98277725:G:A	ENSBTAG00000017592	AAG
6:100367902:A:G	ENSBTAG00000003959	AAG
6:102113580:G:A	ENSBTAG00000002455	AAG
6:102226732:C:A	ENSBTAG00000031679	AAG
6:102883183:C:A	ENSBTAG00000046671	AAG
6:103178582:C:G	ENSBTAG00000011170	AAG
6:103922885:C:A	ENSBTAG00000053771	AAG
6:104601218:G:A	ENSBTAG00000005712	AAG
6:104883322:G:T	ENSBTAG00000014680	AAG
6:104777794:G:T	ENSBTAG00000003653	AAG
6:104869178:C:A	ENSBTAG00000003652	AAG
6:104868363:T:C	ENSBTAG00000003651	AAG
6:105209871:A:G	ENSBTAG00000039197	AAG
6:105634293:A:G	ENSBTAG00000050234	AAG
6:106499289:A:G	ENSBTAG00000007449	AAG
6:108261389:G:C	ENSBTAG00000003218	AAG
6:109429641:C:T	ENSBTAG00000004316	AAG
6:110274943:C:T	ENSBTAG00000019847	AAG
6:110817889:T:G	ENSBTAG00000051635	AAG
6:110817889:T:G	ENSBTAG00000055011	AAG
6:110946137:A:G	ENSBTAG00000013569	AAG
6:111251001:G:A	ENSBTAG00000013736	AAG
6:112401544:A:T	ENSBTAG00000019451	AAG
6:113535363:C:A	ENSBTAG00000040333	AAG
6:112594887:A:G	ENSBTAG00000019427	AAG
6:113538521:T:G	ENSBTAG00000047810	AAG
6:114209883:A:G	ENSBTAG00000012464	AAG
6:114184475:T:C	ENSBTAG00000047876	AAG
6:114496279:A:G	ENSBTAG00000004893	AAG
6:114496207:C:T	ENSBTAG00000014803	AAG
6:116017592:T:C	ENSBTAG00000000073	AAG
6:115742984:G:A	ENSBTAG00000001505	AAG
6:115816688:G:A	ENSBTAG00000021130	AAG
6:115839244:G:C	ENSBTAG00000021128	AAG
6:116013479:T:C	ENSBTAG00000015126	AAG
6:116145609:G:C	ENSBTAG00000027453	AAG
6:115919174:T:C	ENSBTAG00000054376	AAG
6:116442226:A:G	ENSBTAG00000017296	AAG
6:116146934:G:T	ENSBTAG00000020108	AAG
6:117142681:G:T	ENSBTAG00000012575	AAG
6:117161768:C:T	ENSBTAG00000055098	AAG
6:116745378:C:T	ENSBTAG00000008480	AAG
6:116745699:A:C	ENSBTAG00000007002	AAG
6:117752283:T:C	ENSBTAG00000018379	AAG
6:117694239:G:A	ENSBTAG00000053888	AAG
6:117752283:T:C	ENSBTAG00000031553	AAG
7:557190:G:T	ENSBTAG00000004709	AAG
7:1403432:G:A	ENSBTAG00000015602	AAG
7:1454665:G:A	ENSBTAG00000009738	AAG
7:907319:T:C	ENSBTAG00000015591	AAG
7:1417140:T:C	ENSBTAG00000009737	AAG
7:1628737:C:A	ENSBTAG00000048107	AAG
7:1858096:G:A	ENSBTAG00000019868	AAG
7:2550149:C:T	ENSBTAG00000014665	AAG
7:2487157:T:C	ENSBTAG00000004262	AAG
7:2417136:G:A	ENSBTAG00000050595	AAG
7:2627554:G:A	ENSBTAG00000039246	AAG
7:2935802:G:A	ENSBTAG00000014918	AAG
7:2994309:C:T	ENSBTAG00000020721	AAG
7:2347269:A:G	ENSBTAG00000014775	AAG
7:2994776:C:G	ENSBTAG00000020720	AAG
7:3487795:G:A	ENSBTAG00000004191	AAG
7:3411372:A:G	ENSBTAG00000004188	AAG
7:3542902:C:A	ENSBTAG00000017123	AAG
7:3459926:A:C	ENSBTAG00000015144	AAG
7:3675237:G:A	ENSBTAG00000009975	AAG
7:3425126:C:T	ENSBTAG00000014968	AAG
7:3949113:T:C	ENSBTAG00000006116	AAG
7:3876985:T:C	ENSBTAG00000006124	AAG
7:3982323:T:C	ENSBTAG00000016042	AAG
7:3447243:C:G	ENSBTAG00000001762	AAG
7:4026532:C:T	ENSBTAG00000025817	AAG
7:3271473:A:C	ENSBTAG00000013288	AAG
7:4349413:C:G	ENSBTAG00000020922	AAG
7:3979090:G:A	ENSBTAG00000010545	AAG
7:4776202:G:T	ENSBTAG00000017482	AAG
7:5656455:G:A	ENSBTAG00000003947	AAG
7:4867358:C:G	ENSBTAG00000054700	AAG
7:5841243:T:C	ENSBTAG00000010652	AAG
7:4054567:C:T	ENSBTAG00000010635	AAG
7:5656455:G:A	ENSBTAG00000025788	AAG
7:5842071:A:G	ENSBTAG00000018349	AAG
7:5693182:G:C	ENSBTAG00000011481	AAG
7:5156395:C:T	ENSBTAG00000039335	AAG
7:5160883:G:A	ENSBTAG00000008626	AAG
7:5291371:C:G	ENSBTAG00000046750	AAG
7:5560829:T:G	ENSBTAG00000012678	AAG
7:5596147:C:A	ENSBTAG00000018946	AAG
7:5626437:T:C	ENSBTAG00000016775	AAG
7:5673825:A:G	ENSBTAG00000003914	AAG
7:5717433:G:A	ENSBTAG00000045588	AAG
7:5748516:T:C	ENSBTAG00000008021	AAG
7:5425819:A:G	ENSBTAG00000053806	AAG
7:5745766:C:T	ENSBTAG00000053424	AAG
7:5850065:T:C	ENSBTAG00000015108	AAG
7:6041034:C:T	ENSBTAG00000011136	AAG
7:5783405:T:C	ENSBTAG00000011135	AAG
7:5840195:T:C	ENSBTAG00000011134	AAG
7:5928632:C:G	ENSBTAG00000007366	AAG
7:6808928:T:C	ENSBTAG00000013329	AAG
7:6827380:G:A	ENSBTAG00000046846	AAG
7:7460358:A:G	ENSBTAG00000039337	AAG
7:7835748:C:T	ENSBTAG00000048257	AAG
7:7688581:T:C	ENSBTAG00000012280	AAG
7:7796595:T:C	ENSBTAG00000011602	AAG
7:7832138:C:T	ENSBTAG00000010439	AAG
7:7843984:T:G	ENSBTAG00000002495	AAG
7:8191362:C:T	ENSBTAG00000054865	AAG
7:7871925:T:C	ENSBTAG00000043971	AAG
7:8063560:A:G	ENSBTAG00000015186	AAG
7:8074405:T:C	ENSBTAG00000015184	AAG
7:10669911:C:T	ENSBTAG00000003528	AAG
7:10691338:C:G	ENSBTAG00000026148	AAG
7:10669911:C:T	ENSBTAG00000025908	AAG
7:10520981:A:G	ENSBTAG00000014365	AAG
7:11086071:T:C	ENSBTAG00000048788	AAG
7:11080253:C:T	ENSBTAG00000002937	AAG
7:11485170:C:A	ENSBTAG00000051693	AAG
7:12038525:G:A	ENSBTAG00000003675	AAG
7:11628011:C:T	ENSBTAG00000006642	AAG
7:11675655:A:G	ENSBTAG00000016937	AAG
7:11617675:T:A	ENSBTAG00000016936	AAG
7:11681829:C:T	ENSBTAG00000016933	AAG
7:11729865:C:G	ENSBTAG00000006073	AAG
7:11778520:C:T	ENSBTAG00000006064	AAG
7:12401652:C:T	ENSBTAG00000006068	AAG
7:12309549:G:A	ENSBTAG00000029996	AAG
7:12693005:T:G	ENSBTAG00000015114	AAG
7:12614934:T:C	ENSBTAG00000006083	AAG
7:12689921:A:G	ENSBTAG00000006080	AAG
7:12718290:C:A	ENSBTAG00000012062	AAG
7:12825597:G:A	ENSBTAG00000006244	AAG
7:13144208:G:A	ENSBTAG00000049339	AAG
7:13586533:A:G	ENSBTAG00000016077	AAG
7:14202595:A:G	ENSBTAG00000047414	AAG
7:14218850:A:G	ENSBTAG00000050244	AAG
7:14289219:A:C	ENSBTAG00000025146	AAG
7:13694243:G:A	ENSBTAG00000035777	AAG
7:14854682:A:G	ENSBTAG00000025148	AAG
7:14587807:C:A	ENSBTAG00000010179	AAG
7:14631064:G:A	ENSBTAG00000010188	AAG
7:14631064:G:A	ENSBTAG00000015557	AAG
7:14604091:G:C	ENSBTAG00000015636	AAG
7:15235795:A:G	ENSBTAG00000001419	AAG
7:14904660:C:G	ENSBTAG00000015742	AAG
7:14682418:C:A	ENSBTAG00000011698	AAG
7:15391044:G:A	ENSBTAG00000010727	AAG
7:15066462:T:C	ENSBTAG00000010729	AAG
7:15019103:A:G	ENSBTAG00000010731	AAG
7:15050753:C:T	ENSBTAG00000021160	AAG
7:15145757:G:T	ENSBTAG00000040076	AAG
7:15168671:A:G	ENSBTAG00000051140	AAG
7:15225832:A:C	ENSBTAG00000037941	AAG
7:15197250:T:C	ENSBTAG00000013362	AAG
7:15272842:G:C	ENSBTAG00000010968	AAG
7:15466384:A:G	ENSBTAG00000019220	AAG
7:15718347:T:A	ENSBTAG00000006185	AAG
7:15758145:T:G	ENSBTAG00000016429	AAG
7:15964178:C:T	ENSBTAG00000038680	AAG
7:16198189:A:G	ENSBTAG00000012687	AAG
7:16142660:G:A	ENSBTAG00000040507	AAG
7:16865240:A:G	ENSBTAG00000032137	AAG
7:16416493:T:C	ENSBTAG00000009178	AAG
7:16570621:A:G	ENSBTAG00000004714	AAG
7:16434999:T:A	ENSBTAG00000004268	AAG
7:16725239:C:T	ENSBTAG00000004270	AAG
7:16573915:C:A	ENSBTAG00000007312	AAG
7:16071859:A:G	ENSBTAG00000004300	AAG
7:16619101:A:G	ENSBTAG00000015567	AAG
7:16868323:T:C	ENSBTAG00000003434	AAG
7:17121822:T:A	ENSBTAG00000007660	AAG
7:17176022:T:C	ENSBTAG00000014207	AAG
7:17552233:G:C	ENSBTAG00000052571	AAG
7:17243434:C:T	ENSBTAG00000007901	AAG
7:18228824:T:C	ENSBTAG00000017280	AAG
7:17978910:G:C	ENSBTAG00000021013	AAG
7:17989821:C:A	ENSBTAG00000031809	AAG
7:18564473:G:A	ENSBTAG00000003491	AAG
7:17984568:T:G	ENSBTAG00000020017	AAG
7:17939279:T:C	ENSBTAG00000021018	AAG
7:18355087:T:A	ENSBTAG00000006070	AAG
7:18228089:G:C	ENSBTAG00000006069	AAG
7:18436862:A:G	ENSBTAG00000006067	AAG
7:18355277:C:T	ENSBTAG00000001796	AAG
7:18643170:G:C	ENSBTAG00000001793	AAG
7:18678002:G:T	ENSBTAG00000001790	AAG
7:18619681:A:G	ENSBTAG00000051794	AAG
7:19235959:C:G	ENSBTAG00000018052	AAG
7:19199578:G:C	ENSBTAG00000002224	AAG
7:19543139:C:G	ENSBTAG00000031673	AAG
7:19595008:A:C	ENSBTAG00000031647	AAG
7:18881709:C:T	ENSBTAG00000013251	AAG
7:19661775:A:T	ENSBTAG00000006007	AAG
7:19563995:A:G	ENSBTAG00000006005	AAG
7:19768125:G:A	ENSBTAG00000005999	AAG
7:19765084:C:T	ENSBTAG00000004936	AAG
7:20074832:G:A	ENSBTAG00000019909	AAG
7:19917586:T:C	ENSBTAG00000024450	AAG
7:20171579:G:A	ENSBTAG00000000755	AAG
7:20245374:A:C	ENSBTAG00000008396	AAG
7:20171579:G:A	ENSBTAG00000018342	AAG
7:20269515:C:G	ENSBTAG00000000710	AAG
7:20234289:C:T	ENSBTAG00000014979	AAG
7:20234289:C:T	ENSBTAG00000014982	AAG
7:20588327:C:T	ENSBTAG00000054259	AAG
7:20788140:T:C	ENSBTAG00000019988	AAG
7:20734199:C:G	ENSBTAG00000012181	AAG
7:21352786:T:G	ENSBTAG00000001153	AAG
7:20777935:T:C	ENSBTAG00000001152	AAG
7:20861596:T:C	ENSBTAG00000017706	AAG
7:20555237:A:G	ENSBTAG00000025462	AAG
7:22048669:C:T	ENSBTAG00000013623	AAG
7:21141520:A:G	ENSBTAG00000000718	AAG
7:21705432:G:T	ENSBTAG00000009996	AAG
7:21381122:G:C	ENSBTAG00000001647	AAG
7:21416915:G:A	ENSBTAG00000009034	AAG
7:22135417:C:T	ENSBTAG00000014526	AAG
7:21588436:T:C	ENSBTAG00000031246	AAG
7:22521948:C:A	ENSBTAG00000015953	AAG
7:22057135:G:A	ENSBTAG00000000668	AAG
7:22120990:G:A	ENSBTAG00000031209	AAG
7:22471991:T:C	ENSBTAG00000019708	AAG
7:22789655:A:T	ENSBTAG00000025443	AAG
7:23300416:G:C	ENSBTAG00000000682	AAG
7:23285102:A:G	ENSBTAG00000005961	AAG
7:23245466:A:C	ENSBTAG00000010961	AAG
7:23285102:A:G	ENSBTAG00000010959	AAG
7:26411795:T:C	ENSBTAG00000021977	AAG
7:27467233:G:C	ENSBTAG00000017835	AAG
7:27405996:G:T	ENSBTAG00000014974	AAG
7:30317888:G:T	ENSBTAG00000017550	AAG
7:30364732:G:C	ENSBTAG00000013184	AAG
7:31043732:C:T	ENSBTAG00000031069	AAG
7:30996180:T:C	ENSBTAG00000025358	AAG
7:31767672:C:A	ENSBTAG00000012994	AAG
7:31951869:T:G	ENSBTAG00000014320	AAG
7:34329644:A:C	ENSBTAG00000003047	AAG
7:34381335:A:C	ENSBTAG00000006978	AAG
7:37786504:A:G	ENSBTAG00000019071	AAG
7:37765237:A:G	ENSBTAG00000025345	AAG
7:37886991:G:A	ENSBTAG00000010734	AAG
7:37989731:G:A	ENSBTAG00000017744	AAG
7:37988923:G:T	ENSBTAG00000017748	AAG
7:38143470:A:G	ENSBTAG00000009803	AAG
7:38122699:C:T	ENSBTAG00000017451	AAG
7:38315747:C:T	ENSBTAG00000014897	AAG
7:38625596:A:T	ENSBTAG00000025425	AAG
7:38840297:G:A	ENSBTAG00000008497	AAG
7:39138192:A:T	ENSBTAG00000011398	AAG
7:39035139:T:G	ENSBTAG00000011400	AAG
7:39243123:C:T	ENSBTAG00000006368	AAG
7:39184073:T:C	ENSBTAG00000006371	AAG
7:39292005:T:C	ENSBTAG00000013628	AAG
7:39762549:T:C	ENSBTAG00000019414	AAG
7:39683329:G:A	ENSBTAG00000039711	AAG
7:40321133:A:G	ENSBTAG00000020954	AAG
7:40365387:T:A	ENSBTAG00000019646	AAG
7:40358429:G:C	ENSBTAG00000019648	AAG
7:40365349:C:G	ENSBTAG00000019651	AAG
7:40399479:T:A	ENSBTAG00000004815	AAG
7:40467850:C:T	ENSBTAG00000015727	AAG
7:40513137:T:C	ENSBTAG00000049098	AAG
7:40127793:A:G	ENSBTAG00000001273	AAG
7:40886241:C:T	ENSBTAG00000051477	AAG
7:40887479:G:A	ENSBTAG00000054452	AAG
7:42486896:G:T	ENSBTAG00000024809	AAG
7:42523236:G:T	ENSBTAG00000030711	AAG
7:42992019:T:A	ENSBTAG00000002645	AAG
7:42703128:T:C	ENSBTAG00000019814	AAG
7:43065843:T:C	ENSBTAG00000000717	AAG
7:44126101:G:A	ENSBTAG00000002098	AAG
7:43328674:A:G	ENSBTAG00000002100	AAG
7:44127867:G:A	ENSBTAG00000021616	AAG
7:43189131:C:T	ENSBTAG00000020269	AAG
7:44238909:T:C	ENSBTAG00000051609	AAG
7:44385037:A:G	ENSBTAG00000048122	AAG
7:44085849:A:T	ENSBTAG00000008607	AAG
7:43321901:G:A	ENSBTAG00000002434	AAG
7:43939440:G:A	ENSBTAG00000011639	AAG
7:43783257:C:T	ENSBTAG00000025233	AAG
7:44047956:T:C	ENSBTAG00000046542	AAG
7:44047956:T:C	ENSBTAG00000038221	AAG
7:43881766:C:G	ENSBTAG00000019419	AAG
7:43823006:C:T	ENSBTAG00000004112	AAG
7:43880580:G:A	ENSBTAG00000019714	AAG
7:43783257:C:T	ENSBTAG00000015433	AAG
7:44012462:T:C	ENSBTAG00000051357	AAG
7:44261005:C:T	ENSBTAG00000025277	AAG
7:44275749:A:T	ENSBTAG00000045762	AAG
7:44291306:A:C	ENSBTAG00000016797	AAG
7:44306535:T:G	ENSBTAG00000016108	AAG
7:44481043:C:T	ENSBTAG00000018926	AAG
7:44575193:A:T	ENSBTAG00000009482	AAG
7:44811662:T:A	ENSBTAG00000017105	AAG
7:45677646:G:T	ENSBTAG00000013113	AAG
7:45390532:C:T	ENSBTAG00000001002	AAG
7:45239074:T:C	ENSBTAG00000010979	AAG
7:46701447:T:G	ENSBTAG00000021226	AAG
7:46394400:G:A	ENSBTAG00000050621	AAG
7:47007932:C:T	ENSBTAG00000014746	AAG
7:46904798:C:T	ENSBTAG00000025182	AAG
[truncated: 10,262 more rows]

## Sheet: Fig 3b
conditional eQTLs	Group	genes	Gene no.	Sum (total independent eQTLs)
1	AAG	3033
2	AAG	2325
3	AAG	939
4	AAG	277
5	AAG	73
6	AAG	16
7	AAG	9
8	AAG	3
9	AAG	1	6676	12165
1	bTB-	2609
2	bTB-	647
3	bTB-	105
4	bTB-	5	3366	4238
1	bTB+	1965
2	bTB+	232
3	bTB+	20
4	bTB+	2	2219	2497

## Sheet: Fig 3c
start_distance (kbps)	Category	Group
9.74	Top	AAG
46.332	Top	AAG
137.165	Top	AAG
389.113	Top	AAG
39.705	Top	AAG
21.118	Top	AAG
16.22	Top	AAG
1.311	Top	AAG
6.058	Top	AAG
120.776	Top	AAG
37.156	Top	AAG
67.6	Top	AAG
77.728	Top	AAG
28.584	Top	AAG
55.09	Top	AAG
923.625	Top	AAG
658.355	Top	AAG
8.502	Top	AAG
91.903	Top	AAG
23.249	Top	AAG
29.813	Top	AAG
460.833	Top	AAG
12.188	Top	AAG
24.683	Top	AAG
14.527	Top	AAG
10.252	Top	AAG
130.881	Top	AAG
8.862	Top	AAG
30.243	Top	AAG
17.404	Top	AAG
670.805	Top	AAG
22.429	Top	AAG
0.388	Top	AAG
17.15	Top	AAG
53.938	Top	AAG
690.637	Top	AAG
11.518	Top	AAG
53.767	Top	AAG
2.075	Top	AAG
1.458	Top	AAG
82.377	Top	AAG
952.666	Top	AAG
46.43	Top	AAG
58.878	Top	AAG
258.632	Top	AAG
9.87	Top	AAG
18.327	Top	AAG
46.648	Top	AAG
57.737	Top	AAG
95.46	Top	AAG
26.923	Top	AAG
374.744	Top	AAG
164.625	Top	AAG
178.697	Top	AAG
7.223	Top	AAG
66.478	Top	AAG
13.255	Top	AAG
19.258	Top	AAG
158.962	Top	AAG
999.096	Top	AAG
141.399	Top	AAG
141.723	Top	AAG
73.984	Top	AAG
93.398	Top	AAG
814.256	Top	AAG
53.196	Top	AAG
13.129	Top	AAG
839.568	Top	AAG
15.185	Top	AAG
4.392	Top	AAG
347.589	Top	AAG
21.374	Top	AAG
184.174	Top	AAG
16.554	Top	AAG
599.021	Top	AAG
95.919	Top	AAG
101.456	Top	AAG
451.777	Top	AAG
41.806	Top	AAG
53.203	Top	AAG
159.056	Top	AAG
53.837	Top	AAG
41.13	Top	AAG
112.873	Top	AAG
54.416	Top	AAG
73.046	Top	AAG
28.761	Top	AAG
10.202	Top	AAG
970.916	Top	AAG
164.343	Top	AAG
448.604	Top	AAG
27.111	Top	AAG
36.136	Top	AAG
133.049	Top	AAG
18.182	Top	AAG
424.483	Top	AAG
2.282	Top	AAG
35.475	Top	AAG
13.147	Top	AAG
732.839	Top	AAG
919.807	Top	AAG
38.653	Top	AAG
734.7	Top	AAG
40.769	Top	AAG
10.864	Top	AAG
18.105	Top	AAG
118.404	Top	AAG
181.654	Top	AAG
148.618	Top	AAG
2.029	Top	AAG
2.198	Top	AAG
106.636	Top	AAG
496.765	Top	AAG
9.651	Top	AAG
60.298	Top	AAG
16.026	Top	AAG
1.48	Top	AAG
7.001	Top	AAG
51.58	Top	AAG
867.9	Top	AAG
10.713	Top	AAG
125.753	Top	AAG
8.503	Top	AAG
110.103	Top	AAG
11.213	Top	AAG
96.148	Top	AAG
17.387	Top	AAG
11.354	Top	AAG
777.293	Top	AAG
617.13	Top	AAG
44.722	Top	AAG
195.782	Top	AAG
21.142	Top	AAG
93.464	Top	AAG
62.786	Top	AAG
17.65	Top	AAG
12.025	Top	AAG
2.904	Top	AAG
2.678	Top	AAG
58.449	Top	AAG
7.588	Top	AAG
40.14	Top	AAG
4.123	Top	AAG
129.845	Top	AAG
75.64	Top	AAG
416	Top	AAG
6.194	Top	AAG
4.58	Top	AAG
5.513	Top	AAG
10.135	Top	AAG
40.294	Top	AAG
46.911	Top	AAG
19.522	Top	AAG
41.026	Top	AAG
645.054	Top	AAG
34.817	Top	AAG
181.368	Top	AAG
783.216	Top	AAG
797.842	Top	AAG
20.273	Top	AAG
44.766	Top	AAG
692.403	Top	AAG
784.115	Top	AAG
106.47	Top	AAG
148.292	Top	AAG
51.674	Top	AAG
6.816	Top	AAG
46.881	Top	AAG
41.342	Top	AAG
67.298	Top	AAG
163.334	Top	AAG
122.055	Top	AAG
9.242	Top	AAG
95.049	Top	AAG
14.234	Top	AAG
4.987	Top	AAG
6.404	Top	AAG
123.765	Top	AAG
110.444	Top	AAG
39.195	Top	AAG
20.121	Top	AAG
9.253	Top	AAG
56.013	Top	AAG
45.88	Top	AAG
38.668	Top	AAG
186.472	Top	AAG
124.172	Top	AAG
165.663	Top	AAG
18.62	Top	AAG
877.723	Top	AAG
96.509	Top	AAG
38.451	Top	AAG
59.6	Top	AAG
26.632	Top	AAG
51.57	Top	AAG
698.358	Top	AAG
30.973	Top	AAG
36.781	Top	AAG
7.896	Top	AAG
7.609	Top	AAG
62.513	Top	AAG
14.881	Top	AAG
49.352	Top	AAG
61.712	Top	AAG
9.852	Top	AAG
85.633	Top	AAG
139.463	Top	AAG
90.064	Top	AAG
43.144	Top	AAG
66.567	Top	AAG
778.675	Top	AAG
2.114	Top	AAG
2.151	Top	AAG
183.489	Top	AAG
609.866	Top	AAG
49.494	Top	AAG
24.92	Top	AAG
1.869	Top	AAG
64.949	Top	AAG
27.102	Top	AAG
56.99	Top	AAG
689.569	Top	AAG
731.307	Top	AAG
370.113	Top	AAG
24.028	Top	AAG
15.486	Top	AAG
14.943	Top	AAG
4.181	Top	AAG
457.765	Top	AAG
665.541	Top	AAG
14.485	Top	AAG
14.649	Top	AAG
3.656	Top	AAG
135.862	Top	AAG
3.401	Top	AAG
3.294	Top	AAG
62.732	Top	AAG
230.6	Top	AAG
133.5	Top	AAG
15.99	Top	AAG
78.536	Top	AAG
210.724	Top	AAG
813.299	Top	AAG
14.747	Top	AAG
94.477	Top	AAG
288.404	Top	AAG
11.403	Top	AAG
13.908	Top	AAG
28.164	Top	AAG
749.587	Top	AAG
18.699	Top	AAG
88.77	Top	AAG
20.883	Top	AAG
1.22	Top	AAG
55.156	Top	AAG
45.291	Top	AAG
44.961	Top	AAG
502.822	Top	AAG
4.595	Top	AAG
4.516	Top	AAG
84.66	Top	AAG
43.316	Top	AAG
277.281	Top	AAG
22.363	Top	AAG
26.137	Top	AAG
30.936	Top	AAG
31.356	Top	AAG
14.087	Top	AAG
33.908	Top	AAG
66.613	Top	AAG
2.038	Top	AAG
83.077	Top	AAG
8.651	Top	AAG
77.217	Top	AAG
11.021	Top	AAG
27.833	Top	AAG
599.829	Top	AAG
20.249	Top	AAG
281.451	Top	AAG
24.66	Top	AAG
42.444	Top	AAG
1.474	Top	AAG
39.967	Top	AAG
26.404	Top	AAG
18.845	Top	AAG
452.392	Top	AAG
25.046	Top	AAG
21.658	Top	AAG
18.742	Top	AAG
129.283	Top	AAG
15.486	Top	AAG
3.572	Top	AAG
21.774	Top	AAG
62.897	Top	AAG
70.029	Top	AAG
896.974	Top	AAG
28.065	Top	AAG
54.911	Top	AAG
28.755	Top	AAG
124.123	Top	AAG
52.444	Top	AAG
2.317	Top	AAG
20.684	Top	AAG
447.549	Top	AAG
852.746	Top	AAG
56.017	Top	AAG
20.808	Top	AAG
10.84	Top	AAG
271.971	Top	AAG
502.707	Top	AAG
32.086	Top	AAG
73.255	Top	AAG
12.005	Top	AAG
228.961	Top	AAG
190.175	Top	AAG
59.857	Top	AAG
50.946	Top	AAG
51.438	Top	AAG
118.435	Top	AAG
65.297	Top	AAG
128.457	Top	AAG
23.787	Top	AAG
48.849	Top	AAG
41.193	Top	AAG
95.718	Top	AAG
102.321	Top	AAG
156.542	Top	AAG
51.205	Top	AAG
8.26	Top	AAG
33.402	Top	AAG
910.649	Top	AAG
15.464	Top	AAG
3.798	Top	AAG
119.236	Top	AAG
35.739	Top	AAG
10.589	Top	AAG
64.617	Top	AAG
151.51	Top	AAG
91.736	Top	AAG
0.549	Top	AAG
6.395	Top	AAG
9.51	Top	AAG
21.301	Top	AAG
1.925	Top	AAG
78.105	Top	AAG
349.794	Top	AAG
71.555	Top	AAG
38.849	Top	AAG
201.873	Top	AAG
64.23	Top	AAG
160.149	Top	AAG
0.566	Top	AAG
10.599	Top	AAG
45.21	Top	AAG
24.885	Top	AAG
29.356	Top	AAG
373.22	Top	AAG
708.754	Top	AAG
440.732	Top	AAG
175.384	Top	AAG
31.618	Top	AAG
37.586	Top	AAG
22.397	Top	AAG
641.883	Top	AAG
794.505	Top	AAG
302.636	Top	AAG
157.88	Top	AAG
19.801	Top	AAG
165.234	Top	AAG
84.574	Top	AAG
63.39	Top	AAG
21.148	Top	AAG
18.965	Top	AAG
163.832	Top	AAG
452.411	Top	AAG
157.754	Top	AAG
59.035	Top	AAG
58.235	Top	AAG
41.967	Top	AAG
458.354	Top	AAG
109.425	Top	AAG
463.007	Top	AAG
444.934	Top	AAG
680.217	Top	AAG
470.901	Top	AAG
162.066	Top	AAG
158.141	Top	AAG
11.537	Top	AAG
388.187	Top	AAG
14.266	Top	AAG
31.413	Top	AAG
273.758	Top	AAG
10.397	Top	AAG
919.041	Top	AAG
56.191	Top	AAG
5.418	Top	AAG
161.785	Top	AAG
42.899	Top	AAG
154.291	Top	AAG
0.754	Top	AAG
154.943	Top	AAG
452.26	Top	AAG
111.479	Top	AAG
711.805	Top	AAG
122.389	Top	AAG
12.691	Top	AAG
10.491	Top	AAG
41.816	Top	AAG
579.119	Top	AAG
137.862	Top	AAG
127.15	Top	AAG
3.203	Top	AAG
15.892	Top	AAG
39.987	Top	AAG
49.347	Top	AAG
0.084	Top	AAG
21.171	Top	AAG
17.539	Top	AAG
651.648	Top	AAG
22.12	Top	AAG
661.764	Top	AAG
196.502	Top	AAG
58.85	Top	AAG
131.701	Top	AAG
36.676	Top	AAG
57.293	Top	AAG
340.15	Top	AAG
19.167	Top	AAG
7.84	Top	AAG
0.575	Top	AAG
27.503	Top	AAG
15.765	Top	AAG
975.992	Top	AAG
48.005	Top	AAG
28.549	Top	AAG
194.814	Top	AAG
615.243	Top	AAG
3.808	Top	AAG
457.961	Top	AAG
861.5	Top	AAG
19.398	Top	AAG
31.866	Top	AAG
13.784	Top	AAG
40.411	Top	AAG
33.707	Top	AAG
42.98	Top	AAG
851.693	Top	AAG
170.977	Top	AAG
9.219	Top	AAG
990.198	Top	AAG
11.971	Top	AAG
7.931	Top	AAG
101.555	Top	AAG
459.443	Top	AAG
20.971	Top	AAG
20.574	Top	AAG
25.631	Top	AAG
10.156	Top	AAG
3.512	Top	AAG
3.908	Top	AAG
78.005	Top	AAG
415.54	Top	AAG
192.707	Top	AAG
39.338	Top	AAG
32.489	Top	AAG
7.708	Top	AAG
6.653	Top	AAG
3.936	Top	AAG
76.001	Top	AAG
10.472	Top	AAG
514.236	Top	AAG
103.946	Top	AAG
401.022	Top	AAG
62.736	Top	AAG
60.017	Top	AAG
689.689	Top	AAG
6.8	Top	AAG
0.446	Top	AAG
60.141	Top	AAG
54.417	Top	AAG
44.388	Top	AAG
286.881	Top	AAG
6.964	Top	AAG
99.026	Top	AAG
521.086	Top	AAG
324.58	Top	AAG
22.041	Top	AAG
33.075	Top	AAG
2.141	Top	AAG
16.675	Top	AAG
31.714	Top	AAG
3.872	Top	AAG
7.667	Top	AAG
33.469	Top	AAG
21.237	Top	AAG
15.571	Top	AAG
53.385	Top	AAG
8.02	Top	AAG
358.396	Top	AAG
12.496	Top	AAG
54.431	Top	AAG
20.198	Top	AAG
7.819	Top	AAG
628.131	Top	AAG
171.939	Top	AAG
18.143	Top	AAG
30.444	Top	AAG
11.967	Top	AAG
5.755	Top	AAG
13.424	Top	AAG
15.831	Top	AAG
0.458	Top	AAG
121.489	Top	AAG
117.844	Top	AAG
111.798	Top	AAG
791.263	Top	AAG
23.477	Top	AAG
47.315	Top	AAG
5.231	Top	AAG
56.425	Top	AAG
2.083	Top	AAG
28.2	Top	AAG
5.86	Top	AAG
3.692	Top	AAG
104.127	Top	AAG
51.667	Top	AAG
14.24	Top	AAG
23.836	Top	AAG
392.096	Top	AAG
506.326	Top	AAG
34.044	Top	AAG
1.536	Top	AAG
14.209	Top	AAG
2.827	Top	AAG
149.591	Top	AAG
8.917	Top	AAG
276.127	Top	AAG
140.296	Top	AAG
40.228	Top	AAG
8.822	Top	AAG
265.439	Top	AAG
83.67	Top	AAG
6.875	Top	AAG
320.574	Top	AAG
16.55	Top	AAG
45.417	Top	AAG
151.509	Top	AAG
10.384	Top	AAG
45.64	Top	AAG
108.092	Top	AAG
67.222	Top	AAG
1.931	Top	AAG
144.838	Top	AAG
8.576	Top	AAG
54.948	Top	AAG
19.788	Top	AAG
7.285	Top	AAG
86.35	Top	AAG
29.107	Top	AAG
398.961	Top	AAG
152.879	Top	AAG
7.881	Top	AAG
1.169	Top	AAG
2.261	Top	AAG
22.052	Top	AAG
331.582	Top	AAG
2.133	Top	AAG
35.446	Top	AAG
24.318	Top	AAG
34.508	Top	AAG
0.961	Top	AAG
13.396	Top	AAG
169.811	Top	AAG
892.986	Top	AAG
6.89	Top	AAG
101.712	Top	AAG
555.84	Top	AAG
12.423	Top	AAG
8.804	Top	AAG
970.242	Top	AAG
367.129	Top	AAG
338.008	Top	AAG
40.26	Top	AAG
872.319	Top	AAG
10.249	Top	AAG
14.269	Top	AAG
58.574	Top	AAG
40.594	Top	AAG
27.281	Top	AAG
8.53	Top	AAG
52.289	Top	AAG
24.028	Top	AAG
41.942	Top	AAG
497.193	Top	AAG
27.026	Top	AAG
0.224	Top	AAG
42.929	Top	AAG
23.372	Top	AAG
28.544	Top	AAG
3.897	Top	AAG
50.381	Top	AAG
32.474	Top	AAG
534.802	Top	AAG
416.604	Top	AAG
439.208	Top	AAG
24.149	Top	AAG
13.538	Top	AAG
9.951	Top	AAG
0.031	Top	AAG
33.443	Top	AAG
193.136	Top	AAG
94.743	Top	AAG
49.767	Top	AAG
267.606	Top	AAG
832.878	Top	AAG
17.017	Top	AAG
100.707	Top	AAG
259.183	Top	AAG
148.821	Top	AAG
158.466	Top	AAG
558.235	Top	AAG
302.336	Top	AAG
27.85	Top	AAG
6.397	Top	AAG
1.934	Top	AAG
298.064	Top	AAG
82.8	Top	AAG
100.241	Top	AAG
80.555	Top	AAG
13.365	Top	AAG
46.975	Top	AAG
62.352	Top	AAG
759.467	Top	AAG
79.762	Top	AAG
0.081	Top	AAG
33.503	Top	AAG
196.504	Top	AAG
647.844	Top	AAG
755.761	Top	AAG
14.062	Top	AAG
5.107	Top	AAG
34.71	Top	AAG
48.398	Top	AAG
138.812	Top	AAG
18.27	Top	AAG
18.889	Top	AAG
47.931	Top	AAG
67.77	Top	AAG
13.926	Top	AAG
26.855	Top	AAG
3.833	Top	AAG
20.644	Top	AAG
279.06	Top	AAG
12.669	Top	AAG
36.967	Top	AAG
69.081	Top	AAG
1.571	Top	AAG
29.445	Top	AAG
35.508	Top	AAG
4.491	Top	AAG
15.195	Top	AAG
73.594	Top	AAG
949.463	Top	AAG
2.292	Top	AAG
62.083	Top	AAG
16.803	Top	AAG
282.924	Top	AAG
153.246	Top	AAG
47.285	Top	AAG
9.743	Top	AAG
844.761	Top	AAG
15.219	Top	AAG
15.456	Top	AAG
108.248	Top	AAG
250.887	Top	AAG
27.885	Top	AAG
40.968	Top	AAG
98.639	Top	AAG
20.797	Top	AAG
0.424	Top	AAG
49.152	Top	AAG
4.229	Top	AAG
158.637	Top	AAG
906.096	Top	AAG
858.644	Top	AAG
217.497	Top	AAG
99.595	Top	AAG
15.428	Top	AAG
694.043	Top	AAG
13.651	Top	AAG
25.722	Top	AAG
246.316	Top	AAG
46.859	Top	AAG
185.337	Top	AAG
680.24	Top	AAG
2.996	Top	AAG
23.482	Top	AAG
643.005	Top	AAG
40.488	Top	AAG
169.105	Top	AAG
96.563	Top	AAG
106.306	Top	AAG
0.926	Top	AAG
366.712	Top	AAG
29.405	Top	AAG
27.726	Top	AAG
31.044	Top	AAG
2.676	Top	AAG
11.912	Top	AAG
85.691	Top	AAG
50.117	Top	AAG
26.426	Top	AAG
21.954	Top	AAG
61.481	Top	AAG
246.003	Top	AAG
438.05	Top	AAG
14.698	Top	AAG
3.789	Top	AAG
63.687	Top	AAG
68.15	Top	AAG
34.235	Top	AAG
44.062	Top	AAG
730.41	Top	AAG
614.261	Top	AAG
171.034	Top	AAG
23.093	Top	AAG
103.646	Top	AAG
3.332	Top	AAG
496.739	Top	AAG
39.128	Top	AAG
1.567	Top	AAG
18.099	Top	AAG
585.178	Top	AAG
6.977	Top	AAG
54.727	Top	AAG
18.908	Top	AAG
509.444	Top	AAG
503.8	Top	AAG
19.826	Top	AAG
67.205	Top	AAG
1.194	Top	AAG
51.598	Top	AAG
775.56	Top	AAG
81.536	Top	AAG
145.724	Top	AAG
18.475	Top	AAG
165.471	Top	AAG
371.442	Top	AAG
405.854	Top	AAG
114.189	Top	AAG
41.526	Top	AAG
29.854	Top	AAG
51.095	Top	AAG
63.517	Top	AAG
212.733	Top	AAG
17.94	Top	AAG
81.185	Top	AAG
28.588	Top	AAG
9.206	Top	AAG
233.605	Top	AAG
256.074	Top	AAG
455.929	Top	AAG
318.561	Top	AAG
294.627	Top	AAG
285.747	Top	AAG
111.552	Top	AAG
33.826	Top	AAG
27.687	Top	AAG
73.638	Top	AAG
60.251	Top	AAG
416.848	Top	AAG
602.673	Top	AAG
279.47	Top	AAG
359.498	Top	AAG
322.015	Top	AAG
515.816	Top	AAG
3.408	Top	AAG
19.227	Top	AAG
23.71	Top	AAG
88.879	Top	AAG
31.615	Top	AAG
357.469	Top	AAG
4.502	Top	AAG
34.654	Top	AAG
766.091	Top	AAG
10.902	Top	AAG
9.463	Top	AAG
9.416	Top	AAG
197.825	Top	AAG
43.413	Top	AAG
2.414	Top	AAG
7.229	Top	AAG
117.712	Top	AAG
252.291	Top	AAG
79.126	Top	AAG
38.402	Top	AAG
11.481	Top	AAG
772.226	Top	AAG
31.882	Top	AAG
205.491	Top	AAG
85.692	Top	AAG
46.658	Top	AAG
4.518	Top	AAG
97.837	Top	AAG
7.222	Top	AAG
13.645	Top	AAG
6.31	Top	AAG
6.103	Top	AAG
159.864	Top	AAG
35.28	Top	AAG
17.967	Top	AAG
33.435	Top	AAG
21.508	Top	AAG
105.961	Top	AAG
1.794	Top	AAG
21.695	Top	AAG
20.156	Top	AAG
4.099	Top	AAG
65.332	Top	AAG
71.571	Top	AAG
327.081	Top	AAG
32.033	Top	AAG
2.778	Top	AAG
1.62	Top	AAG
50.409	Top	AAG
183.314	Top	AAG
60.505	Top	AAG
54.7	Top	AAG
473.426	Top	AAG
226.948	Top	AAG
197.367	Top	AAG
43.268	Top	AAG
39.415	Top	AAG
419.57	Top	AAG
11.5	Top	AAG
33.036	Top	AAG
29.098	Top	AAG
23.452	Top	AAG
28.579	Top	AAG
89.749	Top	AAG
24.46	Top	AAG
146.188	Top	AAG
0.117	Top	AAG
91.625	Top	AAG
193.822	Top	AAG
11.895	Top	AAG
362.952	Top	AAG
83.653	Top	AAG
9.878	Top	AAG
19.595	Top	AAG
13.636	Top	AAG
9.24	Top	AAG
69.012	Top	AAG
2.086	Top	AAG
20.536	Top	AAG
0.044	Top	AAG
85.968	Top	AAG
605.853	Top	AAG
258.602	Top	AAG
11.97	Top	AAG
127.025	Top	AAG
19.066	Top	AAG
33.841	Top	AAG
10.352	Top	AAG
37.028	Top	AAG
198.394	Top	AAG
506.607	Top	AAG
61.557	Top	AAG
77.876	Top	AAG
27.768	Top	AAG
27.226	Top	AAG
739.931	Top	AAG
46.616	Top	AAG
18.818	Top	AAG
36.1	Top	AAG
13.575	Top	AAG
8.389	Top	AAG
34.227	Top	AAG
97.72	Top	AAG
73.246	Top	AAG
8.904	Top	AAG
5.907	Top	AAG
4.247	Top	AAG
6.009	Top	AAG
488.838	Top	AAG
980.732	Top	AAG
1.033	Top	AAG
59.877	Top	AAG
106.049	Top	AAG
171.264	Top	AAG
8.024	Top	AAG
10.353	Top	AAG
518.301	Top	AAG
79.703	Top	AAG
618.536	Top	AAG
134.724	Top	AAG
60.416	Top	AAG
100.678	Top	AAG
296.623	Top	AAG
96.239	Top	AAG
63.767	Top	AAG
77.458	Top	AAG
2.152	Top	AAG
208.512	Top	AAG
308.951	Top	AAG
49.191	Top	AAG
13.93	Top	AAG
11.076	Top	AAG
464.69	Top	AAG
246.528	Top	AAG
32.983	Top	AAG
677.603	Top	AAG
937.354	Top	AAG
963.78	Top	AAG
453.995	Top	AAG
4.314	Top	AAG
479.927	Top	AAG
4.085	Top	AAG
432.5	Top	AAG
58.996	Top	AAG
0.33	Top	AAG
39.251	Top	AAG
18.369	Top	AAG
451.69	Top	AAG
32.691	Top	AAG
300.116	Top	AAG
117.158	Top	AAG
6.229	Top	AAG
48.119	Top	AAG
77.372	Top	AAG
9.024	Top	AAG
651.028	Top	AAG
44.092	Top	AAG
50.516	Top	AAG
7.045	Top	AAG
19.007	Top	AAG
139.965	Top	AAG
12.922	Top	AAG
679.797	Top	AAG
34.906	Top	AAG
1.502	Top	AAG
818.485	Top	AAG
36.987	Top	AAG
109.065	Top	AAG
173.433	Top	AAG
12.1	Top	AAG
62.085	Top	AAG
63.314	Top	AAG
46.01	Top	AAG
13.15	Top	AAG
85.237	Top	AAG
11.117	Top	AAG
17.41	Top	AAG
818.318	Top	AAG
2.1	Top	AAG
750.19	Top	AAG
171.188	Top	AAG
723.859	Top	AAG
687.531	Top	AAG
41.7	Top	AAG
12.902	Top	AAG
11.198	Top	AAG
25.66	Top	AAG
3.91	Top	AAG
60.256	Top	AAG
927.514	Top	AAG
287.233	Top	AAG
74.487	Top	AAG
178.633	Top	AAG
81.688	Top	AAG
70.644	Top	AAG
3.455	Top	AAG
169.676	Top	AAG
470.094	Top	AAG
77.554	Top	AAG
658.815	Top	AAG
5.856	Top	AAG
1.525	Top	AAG
11.721	Top	AAG
153.519	Top	AAG
61.622	Top	AAG
51.066	Top	AAG
127.184	Top	AAG
349.921	Top	AAG
10.09	Top	AAG
485.069	Top	AAG
58.116	Top	AAG
16.813	Top	AAG
25.131	Top	AAG
23.435	Top	AAG
36.987	Top	AAG
42.123	Top	AAG
14.102	Top	AAG
16.125	Top	AAG
7.895	Top	AAG
27.653	Top	AAG
67.586	Top	AAG
277.468	Top	AAG
507.047	Top	AAG
948.278	Top	AAG
99.913	Top	AAG
452.508	Top	AAG
27.463	Top	AAG
44.788	Top	AAG
235.071	Top	AAG
28.491	Top	AAG
89.196	Top	AAG
22.294	Top	AAG
126.791	Top	AAG
18.558	Top	AAG
58.723	Top	AAG
515.232	Top	AAG
19.787	Top	AAG
176.753	Top	AAG
128.9	Top	AAG
437.617	Top	AAG
58.358	Top	AAG
241.704	Top	AAG
299.548	Top	AAG
13.397	Top	AAG
50.995	Top	AAG
124.691	Top	AAG
69.869	Top	AAG
136.616	Top	AAG
95.69	Top	AAG
40.92	Top	AAG
25.379	Top	AAG
13.185	Top	AAG
0.666	Top	AAG
525.347	Top	AAG
60.846	Top	AAG
72.848	Top	AAG
70.399	Top	AAG
15.758	Top	AAG
49.998	Top	AAG
29.929	Top	AAG
774.06	Top	AAG
42.458	Top	AAG
198.25	Top	AAG
5.61	Top	AAG
30.364	Top	AAG
214.598	Top	AAG
330.295	Top	AAG
8.963	Top	AAG
46.925	Top	AAG
50.246	Top	AAG
488.967	Top	AAG
99.016	Top	AAG
127.508	Top	AAG
12.85	Top	AAG
24.634	Top	AAG
38.669	Top	AAG
178.796	Top	AAG
345.356	Top	AAG
333.25	Top	AAG
126.608	Top	AAG
323.36	Top	AAG
59.654	Top	AAG
13.026	Top	AAG
29.818	Top	AAG
41.022	Top	AAG
11.959	Top	AAG
38.347	Top	AAG
24.279	Top	AAG
45.656	Top	AAG
94.967	Top	AAG
501.111	Top	AAG
343.159	Top	AAG
0.893	Top	AAG
160.267	Top	AAG
24.911	Top	AAG
9.411	Top	AAG
118.493	Top	AAG
32.989	Top	AAG
3.283	Top	AAG
46.712	Top	AAG
353.584	Top	AAG
6.265	Top	AAG
319.479	Top	AAG
53.534	Top	AAG
1.843	Top	AAG
24.046	Top	AAG
51.089	Top	AAG
8.543	Top	AAG
14.211	Top	AAG
53.398	Top	AAG
56.024	Top	AAG
2.522	Top	AAG
191.205	Top	AAG
229.553	Top	AAG
837.701	Top	AAG
179.469	Top	AAG
94.596	Top	AAG
644.195	Top	AAG
93.429	Top	AAG
604.51	Top	AAG
33.221	Top	AAG
35.172	Top	AAG
47.59	Top	AAG
1.626	Top	AAG
38.899	Top	AAG
26.129	Top	AAG
261.34	Top	AAG
0.611	Top	AAG
13.375	Top	AAG
212.211	Top	AAG
196.939	Top	AAG
282.427	Top	AAG
6.624	Top	AAG
90.914	Top	AAG
1.968	Top	AAG
17.571	Top	AAG
25.728	Top	AAG
109.656	Top	AAG
81.223	Top	AAG
202.213	Top	AAG
119.157	Top	AAG
14.422	Top	AAG
6.739	Top	AAG
19.112	Top	AAG
56.799	Top	AAG
135.673	Top	AAG
130.179	Top	AAG
26.657	Top	AAG
281.766	Top	AAG
384.367	Top	AAG
2.436	Top	AAG
2.65	Top	AAG
11.321	Top	AAG
60.364	Top	AAG
186.08	Top	AAG
6.442	Top	AAG
2.407	Top	AAG
23.342	Top	AAG
928.855	Top	AAG
45.001	Top	AAG
47.262	Top	AAG
124.972	Top	AAG
53.121	Top	AAG
56.922	Top	AAG
93.735	Top	AAG
5.56	Top	AAG
40.58	Top	AAG
153.983	Top	AAG
193.483	Top	AAG
38.973	Top	AAG
12.064	Top	AAG
29.097	Top	AAG
13.138	Top	AAG
107.259	Top	AAG
52.213	Top	AAG
48.107	Top	AAG
3.277	Top	AAG
55.988	Top	AAG
10.878	Top	AAG
70.935	Top	AAG
593.499	Top	AAG
5.098	Top	AAG
129.099	Top	AAG
23.717	Top	AAG
65.876	Top	AAG
18.11	Top	AAG
130.432	Top	AAG
992.942	Top	AAG
619.999	Top	AAG
64.202	Top	AAG
0.679	Top	AAG
14.656	Top	AAG
43.796	Top	AAG
11.376	Top	AAG
53.387	Top	AAG
7.012	Top	AAG
0.723	Top	AAG
5.249	Top	AAG
5.539	Top	AAG
16.886	Top	AAG
130.88	Top	AAG
13.494	Top	AAG
29.569	Top	AAG
10.026	Top	AAG
997.247	Top	AAG
114.168	Top	AAG
665.255	Top	AAG
4.627	Top	AAG
628.937	Top	AAG
54.203	Top	AAG
0.705	Top	AAG
215.459	Top	AAG
137.276	Top	AAG
28.267	Top	AAG
18.476	Top	AAG
301.821	Top	AAG
47.94	Top	AAG
7.594	Top	AAG
855.941	Top	AAG
947.455	Top	AAG
31.259	Top	AAG
30.28	Top	AAG
232.773	Top	AAG
33.102	Top	AAG
73.626	Top	AAG
45.119	Top	AAG
24.958	Top	AAG
42.461	Top	AAG
3.178	Top	AAG
20.897	Top	AAG
21.736	Top	AAG
54.236	Top	AAG
64.811	Top	AAG
11.682	Top	AAG
912.346	Top	AAG
40.466	Top	AAG
57.672	Top	AAG
13.759	Top	AAG
319.874	Top	AAG
528.932	Top	AAG
83.61	Top	AAG
25.879	Top	AAG
1.254	Top	AAG
96.229	Top	AAG
20.08	Top	AAG
74.685	Top	AAG
0.145	Top	AAG
75.321	Top	AAG
52.701	Top	AAG
47.649	Top	AAG
22.069	Top	AAG
869.976	Top	AAG
14.382	Top	AAG
35.651	Top	AAG
11.19	Top	AAG
2.521	Top	AAG
184.572	Top	AAG
4.198	Top	AAG
1.794	Top	AAG
56.153	Top	AAG
12.67	Top	AAG
8.631	Top	AAG
5.735	Top	AAG
166.766	Top	AAG
245.117	Top	AAG
37.047	Top	AAG
286.334	Top	AAG
490.171	Top	AAG
74.377	Top	AAG
5.42	Top	AAG
13.942	Top	AAG
1.789	Top	AAG
143.677	Top	AAG
85.603	Top	AAG
79.18	Top	AAG
123.81	Top	AAG
34.13	Top	AAG
23.447	Top	AAG
33.405	Top	AAG
575.255	Top	AAG
139.018	Top	AAG
8.182	Top	AAG
24.669	Top	AAG
18.798	Top	AAG
745.107	Top	AAG
919.089	Top	AAG
13.359	Top	AAG
816.813	Top	AAG
2.11	Top	AAG
725.83	Top	AAG
226.107	Top	AAG
144.689	Top	AAG
48.138	Top	AAG
186.082	Top	AAG
65.913	Top	AAG
23.993	Top	AAG
238.207	Top	AAG
75.937	Top	AAG
7.403	Top	AAG
257.167	Top	AAG
184.537	Top	AAG
7.228	Top	AAG
30.761	Top	AAG
30.964	Top	AAG
6.005	Top	AAG
38.138	Top	AAG
297.241	Top	AAG
98.336	Top	AAG
92.139	Top	AAG
188.869	Top	AAG
32.993	Top	AAG
83.033	Top	AAG
1.488	Top	AAG
4.5	Top	AAG
17.032	Top	AAG
47.047	Top	AAG
4.042	Top	AAG
40.292	Top	AAG
222.43	Top	AAG
29.623	Top	AAG
39.213	Top	AAG
286.714	Top	AAG
6.393	Top	AAG
42.381	Top	AAG
14.35	Top	AAG
24.699	Top	AAG
70.288	Top	AAG
57.696	Top	AAG
102.086	Top	AAG
102.7	Top	AAG
60.704	Top	AAG
26.827	Top	AAG
11.398	Top	AAG
4.922	Top	AAG
25.921	Top	AAG
8.03	Top	AAG
25.218	Top	AAG
57.755	Top	AAG
86.397	Top	AAG
11.11	Top	AAG
20.145	Top	AAG
15.878	Top	AAG
31.803	Top	AAG
84.596	Top	AAG
65.427	Top	AAG
105.608	Top	AAG
70.753	Top	AAG
37.895	Top	AAG
166.276	Top	AAG
1.722	Top	AAG
69.583	Top	AAG
4.058	Top	AAG
13.036	Top	AAG
14.938	Top	AAG
34.769	Top	AAG
142.653	Top	AAG
131.361	Top	AAG
107.855	Top	AAG
97.684	Top	AAG
80.227	Top	AAG
1.054	Top	AAG
138	Top	AAG
42.345	Top	AAG
6.665	Top	AAG
60.89	Top	AAG
20.068	Top	AAG
99.954	Top	AAG
90.639	Top	AAG
109.064	Top	AAG
70.042	Top	AAG
577.497	Top	AAG
43.685	Top	AAG
71.64	Top	AAG
88.159	Top	AAG
2.827	Top	AAG
97.721	Top	AAG
129.012	Top	AAG
2.404	Top	AAG
1.169	Top	AAG
7.921	Top	AAG
8.86	Top	AAG
3.609	Top	AAG
40.295	Top	AAG
30.276	Top	AAG
5.108	Top	AAG
9.749	Top	AAG
17.91	Top	AAG
58.501	Top	AAG
731.121	Top	AAG
69.871	Top	AAG
8.737	Top	AAG
2.169	Top	AAG
21.071	Top	AAG
143.363	Top	AAG
13.383	Top	AAG
252.747	Top	AAG
3.681	Top	AAG
1.483	Top	AAG
96.579	Top	AAG
82.146	Top	AAG
597.906	Top	AAG
33.888	Top	AAG
902.66	Top	AAG
134.636	Top	AAG
10.291	Top	AAG
518.654	Top	AAG
512.753	Top	AAG
53.818	Top	AAG
480.286	Top	AAG
2.254	Top	AAG
98.58	Top	AAG
149.381	Top	AAG
424.958	Top	AAG
459.543	Top	AAG
9.664	Top	AAG
13.104	Top	AAG
47.578	Top	AAG
3.522	Top	AAG
39.351	Top	AAG
807.094	Top	AAG
12.278	Top	AAG
41.155	Top	AAG
7.049	Top	AAG
46.848	Top	AAG
52.836	Top	AAG
23.202	Top	AAG
0.487	Top	AAG
9.621	Top	AAG
23.65	Top	AAG
36.028	Top	AAG
56.51	Top	AAG
25.065	Top	AAG
24.249	Top	AAG
104.533	Top	AAG
15.547	Top	AAG
861.622	Top	AAG
198.771	Top	AAG
24.775	Top	AAG
13.747	Top	AAG
18.954	Top	AAG
55.582	Top	AAG
957.908	Top	AAG
9.414	Top	AAG
29.099	Top	AAG
76.294	Top	AAG
1.535	Top	AAG
9.913	Top	AAG
29.407	Top	AAG
203.14	Top	AAG
64.957	Top	AAG
749.177	Top	AAG
27.32	Top	AAG
872.453	Top	AAG
422.035	Top	AAG
219.371	Top	AAG
17.074	Top	AAG
12.379	Top	AAG
15.121	Top	AAG
364.571	Top	AAG
918.348	Top	AAG
495.811	Top	AAG
123.288	Top	AAG
20.306	Top	AAG
8.34	Top	AAG
91.445	Top	AAG
582.06	Top	AAG
23.229	Top	AAG
80.53	Top	AAG
34.971	Top	AAG
261.87	Top	AAG
58.28	Top	AAG
215.638	Top	AAG
17.846	Top	AAG
9.184	Top	AAG
79.365	Top	AAG
59.679	Top	AAG
55.885	Top	AAG
26.727	Top	AAG
51.178	Top	AAG
330.862	Top	AAG
4.459	Top	AAG
2.952	Top	AAG
151.873	Top	AAG
294.184	Top	AAG
141.893	Top	AAG
96.491	Top	AAG
943.7	Top	AAG
16.475	Top	AAG
3.056	Top	AAG
588.015	Top	AAG
108.298	Top	AAG
66.567	Top	AAG
13.63	Top	AAG
18.946	Top	AAG
46.726	Top	AAG
36.558	Top	AAG
642.742	Top	AAG
8.259	Top	AAG
89.322	Top	AAG
857.732	Top	AAG
5.872	Top	AAG
10.143	Top	AAG
14.1	Top	AAG
17.36	Top	AAG
68.107	Top	AAG
46.169	Top	AAG
36.487	Top	AAG
0.599	Top	AAG
3.669	Top	AAG
4.89	Top	AAG
21.163	Top	AAG
83.269	Top	AAG
10.804	Top	AAG
16.147	Top	AAG
11.338	Top	AAG
105.798	Top	AAG
405.454	Top	AAG
3.501	Top	AAG
499.056	Top	AAG
61.096	Top	AAG
6.48	Top	AAG
13.971	Top	AAG
0.513	Top	AAG
10.331	Top	AAG
57.715	Top	AAG
0.806	Top	AAG
561.952	Top	AAG
21.702	Top	AAG
11.671	Top	AAG
43.385	Top	AAG
31.475	Top	AAG
467.456	Top	AAG
87.789	Top	AAG
424.327	Top	AAG
0.822	Top	AAG
48.084	Top	AAG
114.362	Top	AAG
142.149	Top	AAG
60.922	Top	AAG
307.835	Top	AAG
156.615	Top	AAG
424.798	Top	AAG
294.56	Top	AAG
212.954	Top	AAG
377.617	Top	AAG
0.94	Top	AAG
13.137	Top	AAG
34.59	Top	AAG
24.347	Top	AAG
361.144	Top	AAG
168.91	Top	AAG
960.405	Top	AAG
33.571	Top	AAG
443.368	Top	AAG
434.835	Top	AAG
80.581	Top	AAG
610.066	Top	AAG
34.776	Top	AAG
40.947	Top	AAG
20.327	Top	AAG
10.501	Top	AAG
128.507	Top	AAG
188.642	Top	AAG
83.139	Top	AAG
85.794	Top	AAG
287.94	Top	AAG
552.258	Top	AAG
23.609	Top	AAG
29.377	Top	AAG
54.033	Top	AAG
7.908	Top	AAG
11.382	Top	AAG
256.903	Top	AAG
42.063	Top	AAG
179.318	Top	AAG
51.46	Top	AAG
98.836	Top	AAG
64.932	Top	AAG
121.062	Top	AAG
447.1	Top	AAG
999.477	Top	AAG
71.286	Top	AAG
2.597	Top	AAG
0.727	Top	AAG
11.48	Top	AAG
35.079	Top	AAG
14.129	Top	AAG
92.579	Top	AAG
648.085	Top	AAG
15.875	Top	AAG
10.137	Top	AAG
48.855	Top	AAG
27.123	Top	AAG
145.018	Top	AAG
0.427	Top	AAG
142.298	Top	AAG
1.317	Top	AAG
74.609	Top	AAG
136.586	Top	AAG
108.74	Top	AAG
31.118	Top	AAG
4.355	Top	AAG
15.598	Top	AAG
206.494	Top	AAG
6.955	Top	AAG
140.394	Top	AAG
31.082	Top	AAG
200.557	Top	AAG
36.812	Top	AAG
40.006	Top	AAG
8.875	Top	AAG
507.932	Top	AAG
155.367	Top	AAG
12.31	Top	AAG
106.449	Top	AAG
22.174	Top	AAG
10.646	Top	AAG
25.094	Top	AAG
36.029	Top	AAG
7.274	Top	AAG
270.781	Top	AAG
15.018	Top	AAG
11.511	Top	AAG
2.066	Top	AAG
482.276	Top	AAG
49.51	Top	AAG
27.567	Top	AAG
88.672	Top	AAG
30.008	Top	AAG
25.243	Top	AAG
396.682	Top	AAG
930.077	Top	AAG
72.087	Top	AAG
71.719	Top	AAG
78.747	Top	AAG
23.148	Top	AAG
808.749	Top	AAG
20.856	Top	AAG
26.209	Top	AAG
552.671	Top	AAG
111.805	Top	AAG
79.825	Top	AAG
50.106	Top	AAG
16.852	Top	AAG
921.295	Top	AAG
490.442	Top	AAG
155.579	Top	AAG
525.934	Top	AAG
23.976	Top	AAG
62.5	Top	AAG
0.194	Top	AAG
3.33	Top	AAG
309.811	Top	AAG
246.385	Top	AAG
90.854	Top	AAG
972.207	Top	AAG
117.505	Top	AAG
147.781	Top	AAG
39.322	Top	AAG
889.752	Top	AAG
724.388	Top	AAG
97.854	Top	AAG
5.848	Top	AAG
214.477	Top	AAG
200.586	Top	AAG
3.513	Top	AAG
2.184	Top	AAG
12.258	Top	AAG
54.199	Top	AAG
74.959	Top	AAG
378.812	Top	AAG
0.412	Top	AAG
32.703	Top	AAG
47.722	Top	AAG
86.019	Top	AAG
8.747	Top	AAG
44.275	Top	AAG
333.909	Top	AAG
7.448	Top	AAG
15.291	Top	AAG
27.401	Top	AAG
37.81	Top	AAG
1.842	Top	AAG
477.605	Top	AAG
20.235	Top	AAG
83.198	Top	AAG
453.478	Top	AAG
831.985	Top	AAG
55.593	Top	AAG
88.317	Top	AAG
689.785	Top	AAG
11.405	Top	AAG
15.667	Top	AAG
24.202	Top	AAG
28.242	Top	AAG
96.678	Top	AAG
26.747	Top	AAG
52.942	Top	AAG
37.923	Top	AAG
74.292	Top	AAG
24.492	Top	AAG
47.128	Top	AAG
41.523	Top	AAG
7.552	Top	AAG
4.015	Top	AAG
2.02	Top	AAG
82.862	Top	AAG
110.427	Top	AAG
11.892	Top	AAG
350.955	Top	AAG
5.574	Top	AAG
14.449	Top	AAG
45.737	Top	AAG
165.408	Top	AAG
746.221	Top	AAG
13.875	Top	AAG
64.32	Top	AAG
41.231	Top	AAG
15.85	Top	AAG
12.951	Top	AAG
6.604	Top	AAG
146.286	Top	AAG
40.94	Top	AAG
436.584	Top	AAG
598.615	Top	AAG
122.719	Top	AAG
25.578	Top	AAG
39.772	Top	AAG
40.1	Top	AAG
28.54	Top	AAG
980.696	Top	AAG
595.452	Top	AAG
728.733	Top	AAG
27.196	Top	AAG
73.937	Top	AAG
303.505	Top	AAG
295.747	Top	AAG
647.789	Top	AAG
47.367	Top	AAG
9.063	Top	AAG
63.418	Top	AAG
29.684	Top	AAG
78.24	Top	AAG
346.349	Top	AAG
4.852	Top	AAG
587.696	Top	AAG
9.962	Top	AAG
8.79	Top	AAG
456.996	Top	AAG
642.683	Top	AAG
320.448	Top	AAG
94.404	Top	AAG
112.414	Top	AAG
362.124	Top	AAG
12.966	Top	AAG
52.807	Top	AAG
600.869	Top	AAG
105.089	Top	AAG
11.654	Top	AAG
98.738	Top	AAG
534.717	Top	AAG
24.733	Top	AAG
72.871	Top	AAG
4.543	Top	AAG
31	Top	AAG
1.047	Top	AAG
646.344	Top	AAG
2.126	Top	AAG
18.833	Top	AAG
58.009	Top	AAG
34.801	Top	AAG
233.699	Top	AAG
35.902	Top	AAG
376.951	Top	AAG
16.34	Top	AAG
88.912	Top	AAG
18.671	Top	AAG
617.558	Top	AAG
39.03	Top	AAG
912.764	Top	AAG
19.376	Top	AAG
635.738	Top	AAG
38.636	Top	AAG
899.625	Top	AAG
60.723	Top	AAG
839.628	Top	AAG
962.704	Top	AAG
628.56	Top	AAG
783.82	Top	AAG
23.225	Top	AAG
27.311	Top	AAG
73.002	Top	AAG
25.394	Top	AAG
9.374	Top	AAG
19.991	Top	AAG
14.19	Top	AAG
8.715	Top	AAG
24.167	Top	AAG
319.642	Top	AAG
5.88	Top	AAG
3.489	Top	AAG
181.609	Top	AAG
91.168	Top	AAG
41.97	Top	AAG
62.707	Top	AAG
17.567	Top	AAG
9.699	Top	AAG
23.325	Top	AAG
189.512	Top	AAG
5.092	Top	AAG
104.848	Top	AAG
94.096	Top	AAG
10.299	Top	AAG
310.311	Top	AAG
38.71	Top	AAG
64.266	Top	AAG
55.227	Top	AAG
70.974	Top	AAG
164.788	Top	AAG
268.785	Top	AAG
528.9	Top	AAG
10.747	Top	AAG
47.535	Top	AAG
3.16	Top	AAG
528.577	Top	AAG
60.724	Top	AAG
64.049	Top	AAG
8.547	Top	AAG
16.769	Top	AAG
29.618	Top	AAG
5.428	Top	AAG
617.181	Top	AAG
470.672	Top	AAG
71.061	Top	AAG
56.303	Top	AAG
14.18	Top	AAG
12.513	Top	AAG
1.536	Top	AAG
16.516	Top	AAG
32.665	Top	AAG
34.521	Top	AAG
14.134	Top	AAG
12.533	Top	AAG
687.628	Top	AAG
439.366	Top	AAG
0.515	Top	AAG
41.456	Top	AAG
21.914	Top	AAG
45.47	Top	AAG
464.204	Top	AAG
37.38	Top	AAG
223.423	Top	AAG
338.037	Top	AAG
4.476	Top	AAG
54.761	Top	AAG
35.443	Top	AAG
8.687	Top	AAG
9.038	Top	AAG
37.796	Top	AAG
11.799	Top	AAG
29.044	Top	AAG
41.577	Top	AAG
124.11	Top	AAG
6.187	Top	AAG
1.353	Top	AAG
15.127	Top	AAG
103.157	Top	AAG
465.445	Top	AAG
66.361	Top	AAG
49.004	Top	AAG
91.037	Top	AAG
180.966	Top	AAG
15.999	Top	AAG
581.232	Top	AAG
76.615	Top	AAG
36.678	Top	AAG
5.561	Top	AAG
3.458	Top	AAG
75.242	Top	AAG
455.149	Top	AAG
3.088	Top	AAG
6.442	Top	AAG
552.73	Top	AAG
43.012	Top	AAG
96.109	Top	AAG
59.821	Top	AAG
239.544	Top	AAG
35.577	Top	AAG
234.235	Top	AAG
26.71	Top	AAG
4.925	Top	AAG
63.66	Top	AAG
299.545	Top	AAG
57.475	Top	AAG
282.1	Top	AAG
1.236	Top	AAG
763.786	Top	AAG
45.056	Top	AAG
180.483	Top	AAG
5.898	Top	AAG
10.071	Top	AAG
217.921	Top	AAG
7.641	Top	AAG
38.62	Top	AAG
33.033	Top	AAG
80.668	Top	AAG
8.039	Top	AAG
134.718	Top	AAG
148.232	Top	AAG
150.935	Top	AAG
102.859	Top	AAG
20.755	Top	AAG
604.909	Top	AAG
12.231	Top	AAG
74.688	Top	AAG
565.061	Top	AAG
893.69	Top	AAG
53.322	Top	AAG
371.067	Top	AAG
10.876	Top	AAG
3.148	Top	AAG
683.552	Top	AAG
6.656	Top	AAG
798.38	Top	AAG
3.014	Top	AAG
9.096	Top	AAG
35.49	Top	AAG
90.591	Top	AAG
474.169	Top	AAG
92.825	Top	AAG
20.211	Top	AAG
13.778	Top	AAG
55.832	Top	AAG
551.284	Top	AAG
71.511	Top	AAG
71.689	Top	AAG
6.729	Top	AAG
66.298	Top	AAG
56.432	Top	AAG
12.843	Top	AAG
97.093	Top	AAG
87.868	Top	AAG
44.217	Top	AAG
3.437	Top	AAG
74.806	Top	AAG
30.601	Top	AAG
73.046	Top	AAG
16.414	Top	AAG
42.997	Top	AAG
6.642	Top	AAG
47.385	Top	AAG
149.853	Top	AAG
17.292	Top	AAG
185.85	Top	AAG
39.494	Top	AAG
8.035	Top	AAG
41.328	Top	AAG
20.47	Top	AAG
2.511	Top	AAG
366.599	Top	AAG
20.524	Top	AAG
4.883	Top	AAG
17.402	Top	AAG
24.232	Top	AAG
40.339	Top	AAG
7.881	Top	AAG
100.701	Top	AAG
535.813	Top	AAG
173.614	Top	AAG
111.65	Top	AAG
2.814	Top	AAG
0.066	Top	AAG
379.909	Top	AAG
23.596	Top	AAG
37.289	Top	AAG
952.441	Top	AAG
146.698	Top	AAG
836.057	Top	AAG
136.471	Top	AAG
851.717	Top	AAG
968.837	Top	AAG
616.086	Top	AAG
182.876	Top	AAG
283.382	Top	AAG
104.238	Top	AAG
334.779	Top	AAG
325.253	Top	AAG
75.978	Top	AAG
5.228	Top	AAG
55.758	Top	AAG
68.673	Top	AAG
129.377	Top	AAG
61.777	Top	AAG
55.599	Top	AAG
47.572	Top	AAG
4.241	Top	AAG
27.619	Top	AAG
34.723	Top	AAG
447.681	Top	AAG
18.441	Top	AAG
378.381	Top	AAG
702.096	Top	AAG
538.116	Top	AAG
17.429	Top	AAG
583.759	Top	AAG
466.901	Top	AAG
180.36	Top	AAG
95.886	Top	AAG
432.291	Top	AAG
415.117	Top	AAG
432.274	Top	AAG
433.79	Top	AAG
383.469	Top	AAG
329.304	Top	AAG
105.003	Top	AAG
184.583	Top	AAG
83.648	Top	AAG
11.153	Top	AAG
47.401	Top	AAG
24.12	Top	AAG
25.294	Top	AAG
392.732	Top	AAG
552.152	Top	AAG
[truncated: 16,901 more rows]

## Sheet: Fig 3d
start_distance (Mbps)	slope	Group
0.00974	0.763388	AAG
0.101285	0.588701	AAG
0.046332	0.608593	AAG
0.034651	0.541107	AAG
0.137165	0.668931	AAG
0.07509	0.460854	AAG
0.389113	0.422892	AAG
0.039705	0.809446	AAG
0.020035	0.434733	AAG
0.021118	0.633688	AAG
0.061707	0.514519	AAG
0.01622	0.251757	AAG
0.152838	0.205483	AAG
0.001311	0.723257	AAG
0.066554	0.264546	AAG
0.062543	0.241942	AAG
0.006058	0.557229	AAG
0.933542	0.270352	AAG
0.120776	1.10437	AAG
0.037156	0.192882	AAG
0.207342	0.126064	AAG
0.0676	0.549125	AAG
0.077728	0.80229	AAG
0.028584	0.417221	AAG
0.05509	0.935357	AAG
0.024343	0.629656	AAG
0.753837	0.297771	AAG
0.923625	0.466156	AAG
0.004435	0.691172	AAG
0.55804	0.280345	AAG
0.658355	0.247213	AAG
0.090721	0.289301	AAG
0.008502	0.193858	AAG
0.091903	0.460224	AAG
0.263371	0.308749	AAG
0.023249	1.03267	AAG
0.029813	0.971899	AAG
0.460833	0.328372	AAG
0.012188	1.3261	AAG
0.024683	0.563052	AAG
0.012343	0.424118	AAG
0.014527	0.588962	AAG
0.010252	0.375876	AAG
0.130881	0.787607	AAG
0.972835	0.59493	AAG
0.008862	0.468734	AAG
0.065435	0.501861	AAG
0.603805	0.845926	AAG
0.043267	0.510357	AAG
0.030243	1.32997	AAG
0.393587	1.22083	AAG
0.725577	0.336594	AAG
0.017404	0.262741	AAG
0.670805	0.467015	AAG
0.366105	0.288998	AAG
0.022429	0.752115	AAG
0.000388	1.17981	AAG
0.004642	0.65431	AAG
0.796369	0.302015	AAG
0.01715	0.701509	AAG
0.053938	0.593264	AAG
0.452232	0.341015	AAG
0.690637	0.472569	AAG
0.011518	0.370713	AAG
0.053767	0.329774	AAG
0.002075	0.790256	AAG
0.001458	1.41288	AAG
0.039747	0.384235	AAG
0.082377	0.379952	AAG
0.183908	0.287513	AAG
0.952666	0.294929	AAG
0.04643	0.733476	AAG
0.568758	0.34409	AAG
0.621814	0.307478	AAG
0.058878	0.561992	AAG
0.138785	0.364387	AAG
0.258632	0.993322	AAG
0.00987	2.36365	AAG
0.029841	1.37644	AAG
0.018327	0.658776	AAG
0.303182	1.13903	AAG
0.061573	0.688215	AAG
0.046648	0.970317	AAG
0.114918	0.623549	AAG
0.057737	0.758227	AAG
0.00822	0.418106	AAG
0.09546	0.986832	AAG
0.06113	0.35609	AAG
0.748996	0.267998	AAG
0.026923	0.865638	AAG
0.229923	0.386984	AAG
0.374744	0.978787	AAG
0.016278	0.468035	AAG
0.962553	0.365693	AAG
0.164625	0.416544	AAG
0.178697	0.316437	AAG
0.546043	0.293707	AAG
0.007223	0.398086	AAG
0.066478	0.878068	AAG
0.126457	0.54872	AAG
0.013255	0.896462	AAG
0.055541	0.446526	AAG
0.019258	0.844996	AAG
0.132859	0.453224	AAG
0.158962	0.684986	AAG
0.999096	0.336053	AAG
0.01268	0.94448	AAG
0.012819	0.646437	AAG
0.141399	0.404202	AAG
0.141723	0.434104	AAG
0.073984	0.744286	AAG
0.093398	0.422444	AAG
0.014586	0.605029	AAG
0.954073	0.936211	AAG
0.43186	0.385263	AAG
0.814256	0.30027	AAG
0.10159	0.330643	AAG
0.053196	0.839242	AAG
0.176478	0.278789	AAG
0.013129	0.433223	AAG
0.839568	0.308137	AAG
0.015185	0.55903	AAG
0.004392	1.0359	AAG
0.198511	0.349765	AAG
0.347589	0.286564	AAG
0.021374	0.626835	AAG
0.244282	1.60671	AAG
0.302034	1.25017	AAG
0.184174	0.662402	AAG
0.76311	0.374268	AAG
0.016554	0.906077	AAG
0.599021	0.428723	AAG
0.017941	0.531591	AAG
0.644654	0.535432	AAG
0.095919	0.644739	AAG
0.14041	0.602706	AAG
0.227058	0.2543	AAG
0.101456	0.924883	AAG
0.255242	0.275859	AAG
0.451777	0.412093	AAG
0.041806	1.03483	AAG
0.053203	0.755447	AAG
0.969562	0.223322	AAG
0.159056	0.714665	AAG
0.053837	0.318944	AAG
0.04113	1.08938	AAG
0.112873	0.805029	AAG
0.460469	0.247666	AAG
0.054416	0.41234	AAG
0.046428	0.320302	AAG
0.073046	0.343393	AAG
0.028761	0.891573	AAG
0.51912	0.41675	AAG
0.010202	0.950022	AAG
0.970916	0.403249	AAG
0.164343	0.53307	AAG
0.586706	0.307891	AAG
0.448604	1.18914	AAG
0.611289	0.324941	AAG
0.135387	1.48889	AAG
0.236034	0.411679	AAG
0.070711	0.718246	AAG
0.027111	2.41726	AAG
0.026588	2.03434	AAG
0.036136	0.480401	AAG
0.23602	0.211955	AAG
0.133049	0.226642	AAG
0.12586	0.340373	AAG
0.156164	0.235844	AAG
0.018182	0.638117	AAG
0.424483	0.281529	AAG
0.444276	0.452383	AAG
0.002282	0.619122	AAG
0.197974	0.491345	AAG
0.035475	0.545109	AAG
0.013147	0.465295	AAG
0.732839	0.408168	AAG
0.021774	0.422531	AAG
0.919807	0.858855	AAG
0.732524	0.442128	AAG
0.038653	0.373535	AAG
0.642356	0.209276	AAG
0.717758	0.182208	AAG
0.7347	0.411203	AAG
0.040769	0.940402	AAG
0.010864	0.886704	AAG
0.962361	0.445123	AAG
0.018105	0.550102	AAG
0.118404	0.628229	AAG
0.181654	0.709532	AAG
0.148618	0.46407	AAG
0.357286	0.254489	AAG
0.002029	0.419494	AAG
0.002198	1.24365	AAG
0.663387	0.611152	AAG
0.106636	0.601781	AAG
0.072658	0.472634	AAG
0.496765	0.463585	AAG
0.009651	0.918444	AAG
0.546221	0.56627	AAG
0.060298	1.09045	AAG
0.140122	0.734882	AAG
0.773858	0.303707	AAG
0.016026	0.458072	AAG
0.00148	0.693972	AAG
0.007001	0.726274	AAG
0.796476	0.393324	AAG
0.05158	0.534782	AAG
0.8679	0.890695	AAG
0.709032	0.486053	AAG
0.010713	0.210921	AAG
0.104088	0.22061	AAG
0.125753	0.564379	AAG
0.19721	0.279683	AAG
0.008503	0.55971	AAG
0.110103	0.589445	AAG
0.011213	0.85931	AAG
0.059694	1.56314	AAG
0.057697	1.37661	AAG
0.133881	0.270811	AAG
0.096148	0.517339	AAG
0.017387	0.494827	AAG
0.468909	0.313078	AAG
0.011354	0.865979	AAG
0.777293	0.448265	AAG
0.125178	0.417952	AAG
0.61713	0.418948	AAG
0.044722	0.611382	AAG
0.376989	0.66229	AAG
0.195782	0.320374	AAG
0.573048	0.460457	AAG
0.021142	0.740416	AAG
0.790717	0.432162	AAG
0.093464	0.388002	AAG
0.070732	0.977383	AAG
0.061734	0.670217	AAG
0.062786	0.655316	AAG
0.818248	0.470155	AAG
0.873285	0.453018	AAG
0.01765	0.485202	AAG
0.012025	0.690297	AAG
0.382173	0.527074	AAG
0.002904	0.335274	AAG
0.512039	0.180258	AAG
0.002678	1.07076	AAG
0.004842	0.411166	AAG
0.058449	0.953177	AAG
0.058774	0.394805	AAG
0.007588	0.670319	AAG
0.295495	0.634514	AAG
0.04014	0.562732	AAG
0.004123	0.567748	AAG
0.129845	1.04075	AAG
0.107526	0.881356	AAG
0.474287	0.367741	AAG
0.682834	0.352718	AAG
0.07564	0.295874	AAG
0.004223	0.289989	AAG
0.416	0.369413	AAG
0.963333	0.738763	AAG
0.893999	0.483747	AAG
0.006194	0.616454	AAG
0.69181	0.31938	AAG
0.00458	0.546091	AAG
0.596221	0.388208	AAG
0.005513	0.835041	AAG
0.036234	0.440292	AAG
0.010135	0.253106	AAG
0.040294	0.473069	AAG
0.046911	0.361092	AAG
0.02115	0.67801	AAG
0.019522	0.609155	AAG
0.876111	0.495475	AAG
0.041026	0.455603	AAG
0.645054	0.402949	AAG
0.034817	0.602672	AAG
0.181368	0.5363	AAG
0.001428	0.386052	AAG
0.783216	0.380393	AAG
0.994621	0.426283	AAG
0.952706	0.326115	AAG
0.797842	0.400179	AAG
0.076285	0.273638	AAG
0.020273	0.735791	AAG
0.373257	0.370228	AAG
0.002496	0.492119	AAG
0.053332	0.488458	AAG
0.963464	0.392192	AAG
0.044766	0.251526	AAG
0.603428	0.217682	AAG
0.583199	0.286199	AAG
0.692403	1.16758	AAG
0.784115	0.46625	AAG
0.10647	0.699368	AAG
0.148292	1.03599	AAG
0.051674	0.361341	AAG
0.533667	0.199222	AAG
0.006816	0.995639	AAG
0.046881	0.578033	AAG
0.890415	0.224893	AAG
0.099831	0.333175	AAG
0.041342	0.847235	AAG
0.085209	0.462503	AAG
0.067298	0.284229	AAG
0.470196	0.18968	AAG
0.163334	1.21855	AAG
0.122055	0.621297	AAG
0.098259	0.405567	AAG
0.009242	0.845078	AAG
0.810874	0.265254	AAG
0.095049	0.348042	AAG
0.014234	0.643943	AAG
0.588197	0.411061	AAG
0.004987	1.06644	AAG
0.006404	1.40168	AAG
0.02626	0.951282	AAG
0.74613	0.365875	AAG
0.123765	0.407109	AAG
0.027133	0.306256	AAG
0.110444	0.826012	AAG
0.039195	0.411309	AAG
0.794448	0.648408	AAG
0.103131	0.454164	AAG
0.020121	0.415613	AAG
0.053683	0.476948	AAG
0.521386	0.376409	AAG
0.009253	0.43264	AAG
0.012046	0.568025	AAG
0.056013	1.1084	AAG
0.124405	0.511565	AAG
0.04588	0.614971	AAG
0.038668	0.564443	AAG
0.194266	0.359215	AAG
0.186472	0.645344	AAG
0.878271	0.232096	AAG
0.124172	0.504506	AAG
0.087836	0.36325	AAG
0.165663	0.47311	AAG
0.541337	0.311303	AAG
0.01862	0.899867	AAG
0.194973	0.226451	AAG
0.877723	0.364096	AAG
0.113821	0.243113	AAG
0.701619	0.373057	AAG
0.096509	0.253007	AAG
0.038451	0.887064	AAG
0.0596	0.957038	AAG
0.011067	0.621406	AAG
0.026632	0.195352	AAG
0.261866	0.738897	AAG
0.809576	0.572957	AAG
0.190518	0.362204	AAG
0.05157	0.988771	AAG
0.793729	0.383804	AAG
0.698358	0.394908	AAG
0.730205	0.69604	AAG
0.57159	0.265462	AAG
0.030973	0.709513	AAG
0.036781	0.903462	AAG
0.007896	0.566688	AAG
0.435435	0.598795	AAG
0.00498	0.514761	AAG
0.007609	0.915289	AAG
0.031436	0.401594	AAG
0.968964	0.350965	AAG
0.062513	1.22525	AAG
0.014881	0.63277	AAG
0.049352	1.25768	AAG
0.061712	0.314896	AAG
0.04525	0.497261	AAG
0.497669	0.221835	AAG
0.009852	0.370084	AAG
0.085633	0.68271	AAG
0.079986	0.498629	AAG
0.139463	0.444188	AAG
0.003624	0.510231	AAG
0.251108	0.349011	AAG
0.090064	1.06647	AAG
0.988559	0.83317	AAG
0.251388	0.378096	AAG
0.830579	0.531241	AAG
0.043144	0.709713	AAG
0.461282	0.162913	AAG
0.066567	0.464328	AAG
0.778675	0.449935	AAG
0.128389	0.903767	AAG
0.27842	0.385832	AAG
0.002114	0.659887	AAG
0.482003	0.543071	AAG
0.005568	0.339622	AAG
0.368103	0.610658	AAG
0.703304	0.407197	AAG
0.002151	0.716747	AAG
0.183489	0.780042	AAG
0.916062	0.367998	AAG
0.609866	0.487318	AAG
0.147926	0.489794	AAG
0.28084	0.691916	AAG
0.049494	0.402615	AAG
0.02492	1.02629	AAG
0.353058	0.627214	AAG
0.001869	0.7618	AAG
0.971434	0.876339	AAG
0.064949	0.557496	AAG
0.027102	0.757342	AAG
0.05699	0.749407	AAG
0.156206	0.342171	AAG
0.689569	0.639226	AAG
0.016287	0.586197	AAG
0.731307	0.72226	AAG
0.370113	0.734454	AAG
0.024028	1.14489	AAG
0.299661	0.407741	AAG
0.015486	0.445738	AAG
0.014943	0.528203	AAG
0.004181	0.952953	AAG
0.457765	0.679997	AAG
0.211796	0.569102	AAG
0.665541	0.414347	AAG
0.014485	1.03449	AAG
0.041064	0.318385	AAG
0.014649	1.01758	AAG
0.011913	0.514404	AAG
0.003656	0.441709	AAG
0.135862	0.73983	AAG
0.050331	0.68247	AAG
0.003401	0.409524	AAG
0.154854	0.502682	AAG
0.964037	0.339836	AAG
0.003294	1.42521	AAG
0.021985	0.562733	AAG
0.062732	0.801185	AAG
0.401736	0.413594	AAG
0.039535	0.362216	AAG
0.2306	0.528485	AAG
0.563868	0.41739	AAG
0.1335	0.339648	AAG
0.01599	0.828436	AAG
0.000905	0.399796	AAG
0.078536	0.720515	AAG
0.775419	0.555161	AAG
0.973935	0.518729	AAG
0.210724	0.287186	AAG
0.813299	0.402528	AAG
0.014747	0.777519	AAG
0.094477	0.965057	AAG
0.63114	0.327171	AAG
0.288404	0.497941	AAG
0.021768	0.511773	AAG
0.011403	0.558317	AAG
0.013908	1.14429	AAG
0.028164	0.510651	AAG
0.077833	0.237176	AAG
0.138617	0.220139	AAG
0.749587	0.460241	AAG
0.018699	1.81088	AAG
0.002531	0.595307	AAG
0.520695	0.752435	AAG
0.383173	0.326353	AAG
0.08877	0.886423	AAG
0.157895	0.606816	AAG
0.749785	0.401877	AAG
0.020883	0.673955	AAG
0.00122	1.38709	AAG
0.996174	0.428802	AAG
0.453343	0.436672	AAG
0.062872	0.393754	AAG
0.055156	1.4305	AAG
0.038309	0.385474	AAG
0.016631	0.278464	AAG
0.045291	0.628084	AAG
0.718005	0.373131	AAG
0.044961	0.387772	AAG
0.502822	0.661889	AAG
0.061084	0.318503	AAG
0.004595	1.16152	AAG
0.004516	0.724248	AAG
0.122962	0.331864	AAG
0.08466	0.552416	AAG
0.787671	0.409402	AAG
0.043316	0.628838	AAG
0.004434	0.427966	AAG
0.456005	0.323469	AAG
0.277281	0.919683	AAG
0.655381	0.429352	AAG
0.937682	0.450802	AAG
0.066957	0.285363	AAG
0.022363	0.709369	AAG
0.241803	0.538198	AAG
0.026137	0.664675	AAG
0.453247	0.441926	AAG
0.030936	0.920457	AAG
0.031356	1.52674	AAG
0.083624	0.549434	AAG
0.491673	0.258182	AAG
0.014087	0.893228	AAG
0.692988	0.454849	AAG
0.283943	0.373092	AAG
0.180408	0.558445	AAG
0.033908	0.49874	AAG
0.239399	0.610499	AAG
0.329749	0.544334	AAG
0.144802	0.26707	AAG
0.036635	0.287962	AAG
0.066613	0.302539	AAG
0.102258	0.496055	AAG
0.002038	0.882645	AAG
0.012403	0.620636	AAG
0.083077	0.79166	AAG
0.26621	0.523266	AAG
0.008651	0.200085	AAG
0.077217	0.558326	AAG
0.078448	0.399158	AAG
0.011021	0.740531	AAG
0.027833	0.323636	AAG
0.132184	0.203026	AAG
0.599829	0.589406	AAG
0.008856	0.852027	AAG
0.046195	0.379601	AAG
0.020249	0.722067	AAG
0.995822	0.563578	AAG
0.97412	0.338049	AAG
0.281451	0.44474	AAG
0.02466	1.24812	AAG
0.042444	0.351935	AAG
0.001474	0.456178	AAG
0.039967	0.460506	AAG
0.080939	0.221886	AAG
0.026404	0.359835	AAG
0.690663	0.265346	AAG
0.018845	0.641655	AAG
0.053969	0.369948	AAG
0.452392	0.309818	AAG
0.919145	0.244367	AAG
0.025046	0.520753	AAG
0.021658	0.65085	AAG
0.018742	1.34522	AAG
0.025474	0.881267	AAG
0.018326	0.543921	AAG
0.129283	1.11003	AAG
0.088756	0.927968	AAG
0.523623	0.417602	AAG
0.015486	0.603266	AAG
0.003572	0.777624	AAG
0.049871	0.607668	AAG
0.088816	0.390597	AAG
0.021774	1.21167	AAG
0.062897	0.544214	AAG
0.070029	0.358193	AAG
0.704709	0.383882	AAG
0.896974	0.423537	AAG
0.042452	0.729694	AAG
0.263177	0.32921	AAG
0.028065	0.717394	AAG
0.054911	0.347044	AAG
0.68776	0.221727	AAG
0.028755	0.627205	AAG
0.124123	0.517907	AAG
0.625321	0.57217	AAG
0.191903	0.480227	AAG
0.052444	0.990359	AAG
0.005892	0.359646	AAG
0.002317	0.514179	AAG
0.018547	0.272117	AAG
0.020684	0.489652	AAG
0.447549	0.419573	AAG
0.953768	0.26335	AAG
0.852746	0.402238	AAG
0.004362	0.962328	AAG
0.030751	0.270786	AAG
0.056017	1.37845	AAG
0.013048	0.406935	AAG
0.496022	0.288359	AAG
0.020808	0.473894	AAG
0.630871	0.426172	AAG
0.01084	0.308037	AAG
0.271971	0.458016	AAG
0.502707	0.537906	AAG
0.08865	0.24349	AAG
0.032086	0.313844	AAG
0.073255	0.431402	AAG
0.012005	0.7364	AAG
0.228961	0.706464	AAG
0.666311	0.512784	AAG
0.190175	0.70568	AAG
0.05966	0.59075	AAG
0.059857	0.597357	AAG
0.008172	0.380186	AAG
0.873709	0.298139	AAG
0.532723	0.490743	AAG
0.050946	0.868453	AAG
0.09241	0.51508	AAG
0.215023	0.256323	AAG
0.602272	0.220717	AAG
0.051438	0.644626	AAG
0.118435	0.247639	AAG
0.065297	0.686714	AAG
0.128457	0.270411	AAG
0.023787	0.513903	AAG
0.048849	0.642008	AAG
0.041193	1.1603	AAG
0.053817	0.263886	AAG
0.095718	0.372563	AAG
0.102321	0.634782	AAG
0.156542	0.390515	AAG
0.0379	0.23916	AAG
0.051205	0.283527	AAG
0.433377	0.267512	AAG
0.00826	0.595759	AAG
0.033402	0.384317	AAG
0.024981	0.655134	AAG
0.910649	0.686238	AAG
0.015464	0.539229	AAG
0.432065	0.655484	AAG
0.003798	0.590792	AAG
0.240132	0.331425	AAG
0.119236	0.999203	AAG
0.896753	0.219202	AAG
0.035739	0.580247	AAG
0.010589	0.64172	AAG
0.064617	0.4345	AAG
0.888347	0.6232	AAG
0.15151	0.850647	AAG
0.030208	0.303324	AAG
0.564389	0.250471	AAG
0.091736	0.494109	AAG
0.000549	0.818229	AAG
0.006395	0.901784	AAG
0.00951	0.834458	AAG
0.13318	0.604966	AAG
0.021301	0.471802	AAG
0.001925	1.27002	AAG
0.052541	0.490553	AAG
0.249057	0.327002	AAG
0.078105	0.363063	AAG
0.870547	0.214671	AAG
0.994216	0.179552	AAG
0.349794	0.401607	AAG
0.071555	0.494173	AAG
0.038849	0.494069	AAG
0.201873	0.649943	AAG
0.133778	0.804875	AAG
0.06423	0.677279	AAG
0.160149	0.270062	AAG
0.000566	0.737642	AAG
0.074856	0.416259	AAG
0.316527	0.332012	AAG
0.010599	0.337723	AAG
0.04521	0.707649	AAG
0.024885	0.396681	AAG
0.967032	0.400482	AAG
0.64467	0.356017	AAG
0.266488	0.229088	AAG
0.029356	0.697244	AAG
0.72971	0.672564	AAG
0.37322	0.414366	AAG
0.708754	0.50276	AAG
0.440732	0.457775	AAG
0.993382	0.334538	AAG
0.175384	0.347101	AAG
0.031618	0.27897	AAG
0.1135	0.369907	AAG
0.037586	0.425897	AAG
0.59284	0.516222	AAG
0.022397	0.451549	AAG
0.641883	0.512544	AAG
0.083047	0.643084	AAG
0.794505	0.50835	AAG
0.62853	0.643451	AAG
0.302636	0.567301	AAG
0.713318	0.353609	AAG
0.857298	0.631275	AAG
0.15788	0.663298	AAG
0.215772	0.564695	AAG
0.019801	0.379353	AAG
0.165234	0.468479	AAG
0.183288	0.610216	AAG
0.161437	0.323715	AAG
0.879897	0.245881	AAG
0.084574	0.454487	AAG
0.06339	0.51422	AAG
0.021148	0.771662	AAG
0.018965	1.03671	AAG
0.163832	0.619266	AAG
0.767004	0.379527	AAG
0.452411	0.678792	AAG
0.157754	0.39242	AAG
0.059035	0.453262	AAG
0.605411	0.355544	AAG
0.058235	0.323147	AAG
0.642756	0.316249	AAG
0.041967	0.235598	AAG
0.529674	0.211422	AAG
0.458354	0.585201	AAG
0.090143	0.384359	AAG
0.109425	0.820915	AAG
0.463007	0.673047	AAG
0.343503	0.437352	AAG
0.444934	0.247983	AAG
0.680217	0.746252	AAG
0.470901	0.438578	AAG
0.162066	0.460664	AAG
0.227037	0.976457	AAG
0.026107	0.753292	AAG
0.158141	1.10694	AAG
0.02174	0.55697	AAG
0.011537	0.691718	AAG
0.0433	0.519836	AAG
0.388187	0.355292	AAG
0.91001	0.605984	AAG
0.193654	0.445107	AAG
0.014266	1.43794	AAG
0.692885	0.486957	AAG
0.031413	0.551215	AAG
0.135776	0.806724	AAG
0.273758	0.239205	AAG
0.010397	0.534019	AAG
0.919041	0.449443	AAG
0.056191	0.89543	AAG
0.005418	0.8184	AAG
0.186491	0.380908	AAG
0.161785	0.713647	AAG
0.042899	0.399496	AAG
0.935664	0.367612	AAG
0.154291	0.199505	AAG
0.022011	0.199401	AAG
0.000754	0.395564	AAG
0.154943	0.435711	AAG
0.45226	1.15159	AAG
0.4767	0.773617	AAG
0.111479	0.618936	AAG
0.132097	0.682256	AAG
0.535293	0.367116	AAG
0.711805	0.211863	AAG
0.122389	0.598887	AAG
0.012691	0.987197	AAG
0.010491	0.845556	AAG
0.041816	0.500894	AAG
0.579119	0.883308	AAG
0.137862	0.516426	AAG
0.392121	0.349603	AAG
0.12715	0.624863	AAG
0.07321	0.591762	AAG
0.182772	0.706676	AAG
0.483353	0.386753	AAG
0.003203	0.756736	AAG
0.004637	0.557152	AAG
0.823186	0.413805	AAG
0.493251	0.548676	AAG
0.015892	0.781551	AAG
0.056728	0.635937	AAG
0.039987	1.05089	AAG
0.049347	0.776584	AAG
8.4e-05	1.19646	AAG
0.036741	0.572884	AAG
0.76451	0.543992	AAG
0.021171	0.369657	AAG
0.017539	0.304423	AAG
0.282233	0.334326	AAG
0.651648	1.05013	AAG
0.082035	0.631152	AAG
0.02212	0.373438	AAG
0.661764	0.564295	AAG
0.196502	0.813722	AAG
0.436818	0.390005	AAG
0.558964	0.328882	AAG
0.05885	0.647586	AAG
0.131701	0.90412	AAG
0.036676	0.281096	AAG
0.020605	0.806685	AAG
0.016283	0.537752	AAG
0.025051	0.305799	AAG
0.057293	0.77499	AAG
0.633986	0.377414	AAG
0.34015	0.289438	AAG
0.561566	0.308529	AAG
0.019167	0.734928	AAG
0.00784	0.798423	AAG
0.000575	0.973673	AAG
0.821476	0.460239	AAG
0.296994	0.313244	AAG
0.027503	0.711906	AAG
0.015765	0.548536	AAG
0.975992	0.758989	AAG
0.856926	0.504343	AAG
0.026934	0.452883	AAG
0.048005	0.560847	AAG
0.183691	0.364392	AAG
0.028549	0.509379	AAG
0.194814	0.277532	AAG
0.03379	0.268237	AAG
0.615243	0.41511	AAG
0.033015	0.312175	AAG
0.003808	0.418658	AAG
0.457961	0.369855	AAG
0.101282	0.264979	AAG
0.8615	0.859598	AAG
0.019398	0.317366	AAG
0.031866	0.570457	AAG
0.013784	0.598164	AAG
0.040411	0.473519	AAG
0.033707	0.333644	AAG
0.249126	0.427726	AAG
0.336558	0.526547	AAG
0.196496	0.238638	AAG
0.04298	0.562241	AAG
0.368273	0.435717	AAG
0.851693	0.374872	AAG
0.05073	0.360546	AAG
0.170977	0.612513	AAG
0.009219	0.848167	AAG
0.990198	0.339647	AAG
0.037592	0.308178	AAG
0.432402	0.16777	AAG
0.011971	0.954492	AAG
0.007931	0.690964	AAG
0.101555	0.468745	AAG
0.459443	0.726215	AAG
0.020971	0.534412	AAG
0.006525	0.511638	AAG
0.020574	0.372967	AAG
0.025631	0.622433	AAG
0.183524	0.150809	AAG
0.010156	1.3245	AAG
0.029571	0.466098	AAG
0.003512	0.793798	AAG
0.003908	0.503551	AAG
0.078005	0.396921	AAG
0.41554	0.527957	AAG
0.192707	0.445861	AAG
0.039338	0.259223	AAG
0.032489	0.837188	AAG
0.303758	0.417763	AAG
0.007708	0.348641	AAG
0.006653	1.05075	AAG
0.197357	0.246633	AAG
0.259006	0.391342	AAG
0.003936	0.298305	AAG
0.595182	0.171671	AAG
0.076001	0.406018	AAG
0.064511	0.723683	AAG
0.010472	0.256101	AAG
0.514236	1.35407	AAG
0.036045	0.451858	AAG
0.103946	0.285992	AAG
0.938873	0.199959	AAG
0.401022	0.9085	AAG
0.993473	0.640012	AAG
0.955711	0.444591	AAG
0.062736	1.29743	AAG
0.801624	0.464988	AAG
0.169132	0.375197	AAG
0.060017	0.842494	AAG
0.310468	0.368094	AAG
0.689689	1.23476	AAG
0.0068	1.00413	AAG
0.000446	0.825392	AAG
0.135224	0.413183	AAG
0.060141	0.229626	AAG
0.054417	0.879559	AAG
0.294443	0.296307	AAG
0.044388	0.793829	AAG
0.016905	0.223266	AAG
0.286881	0.337342	AAG
0.006964	0.192157	AAG
0.825054	0.25355	AAG
0.60552	0.213414	AAG
0.099026	0.458379	AAG
0.521086	0.174603	AAG
0.32458	0.991778	AAG
0.002483	0.379596	AAG
0.022041	0.359525	AAG
0.033075	0.214641	AAG
0.50197	0.191653	AAG
0.002141	0.898768	AAG
0.235075	0.571907	AAG
0.150554	0.471856	AAG
0.016675	0.317436	AAG
0.031714	0.685615	AAG
0.003872	1.06285	AAG
0.026923	0.51117	AAG
0.007667	0.6442	AAG
0.009722	0.510933	AAG
0.121956	0.251427	AAG
0.033469	0.719627	AAG
0.054986	0.882932	AAG
0.013071	0.530837	AAG
0.868843	0.273881	AAG
0.021237	0.98027	AAG
0.015571	1.15197	AAG
0.065698	0.365655	AAG
0.053385	0.449312	AAG
0.109102	0.431368	AAG
0.00802	0.357602	AAG
0.134032	0.331579	AAG
0.752858	0.213744	AAG
0.358396	0.343238	AAG
0.012496	0.411658	AAG
0.054431	1.31596	AAG
0.054477	0.655871	AAG
0.273474	0.35404	AAG
0.020198	0.458614	AAG
0.007819	0.544718	AAG
0.184693	0.775505	AAG
0.571034	0.286245	AAG
0.628131	0.281009	AAG
0.181048	0.463291	AAG
0.136327	0.360222	AAG
0.171939	0.273696	AAG
0.911885	0.648223	AAG
0.228279	0.436031	AAG
0.018143	0.326298	AAG
0.030444	0.620412	AAG
0.011967	0.55092	AAG
0.636473	0.824818	AAG
0.005755	0.456208	AAG
0.013424	0.463427	AAG
0.126964	0.392752	AAG
0.650291	0.371405	AAG
0.015831	0.369415	AAG
0.000458	1.03097	AAG
0.121489	0.636843	AAG
0.501342	0.309146	AAG
0.117844	0.420592	AAG
0.111798	0.57223	AAG
0.00154	0.340928	AAG
0.791263	0.625835	AAG
0.023477	0.996041	AAG
0.047315	0.331701	AAG
0.053711	0.290672	AAG
0.136951	0.169481	AAG
0.022766	0.256904	AAG
0.005231	0.38469	AAG
0.014658	0.239543	AAG
0.056425	0.551421	AAG
0.112827	0.603401	AAG
0.135466	0.409628	AAG
0.002083	0.359216	AAG
0.818915	0.277532	AAG
0.0282	1.54111	AAG
0.946893	0.598418	AAG
0.00586	0.602207	AAG
0.025366	0.467012	AAG
0.003692	0.52047	AAG
0.104127	0.3712	AAG
0.032978	0.269303	AAG
0.051667	1.1937	AAG
0.963497	0.42544	AAG
0.01424	0.824711	AAG
0.413867	0.228137	AAG
0.023836	0.7189	AAG
0.503863	0.540432	AAG
0.86171	0.312522	AAG
0.392096	0.622671	AAG
0.617572	0.280235	AAG
0.506326	0.733331	AAG
0.312127	0.581536	AAG
0.034044	0.422418	AAG
0.001536	0.841262	AAG
0.404992	0.553523	AAG
0.448236	0.43357	AAG
0.014209	0.653152	AAG
0.002827	0.620616	AAG
0.149591	0.481433	AAG
0.066288	0.319903	AAG
0.812714	0.327198	AAG
0.008917	1.33804	AAG
0.127109	0.669368	AAG
0.60013	0.400272	AAG
0.276127	0.700491	AAG
0.167511	0.298205	AAG
0.140296	0.504537	AAG
0.040228	0.509636	AAG
0.778418	0.449893	AAG
0.778032	0.276257	AAG
0.008822	0.371079	AAG
0.265439	0.985887	AAG
0.446889	0.586046	AAG
0.08367	0.819428	AAG
0.734976	0.303372	AAG
0.006875	0.606482	AAG
0.074887	0.636327	AAG
0.0469	0.45325	AAG
0.678523	0.370406	AAG
0.320574	0.565644	AAG
0.782126	0.548271	AAG
0.01655	0.542707	AAG
0.109193	0.302896	AAG
0.99761	0.198303	AAG
0.390873	0.165852	AAG
0.045417	0.526645	AAG
0.151509	0.342433	AAG
0.145613	0.237329	AAG
0.010384	0.459663	AAG
0.027747	0.238466	AAG
0.04564	0.821315	AAG
0.06124	0.405622	AAG
0.214559	0.569897	AAG
0.057839	0.529508	AAG
0.267123	0.531658	AAG
0.16986	0.455418	AAG
0.108092	0.536252	AAG
0.035674	0.639291	AAG
0.067222	0.492558	AAG
0.001931	0.630307	AAG
0.155667	0.651069	AAG
0.144838	0.45381	AAG
0.43258	0.348332	AAG
0.313789	0.573826	AAG
0.008576	1.04518	AAG
0.003408	0.662119	AAG
0.001906	0.356721	AAG
0.054948	0.454233	AAG
0.969062	0.331853	AAG
0.019788	0.482149	AAG
0.117899	0.345433	AAG
0.037246	0.240595	AAG
0.007285	1.08468	AAG
0.025552	0.582791	AAG
0.848123	0.254917	AAG
0.08635	0.390722	AAG
0.029107	0.358585	AAG
0.260733	0.597392	AAG
0.241251	0.471624	AAG
0.398961	0.359883	AAG
0.004063	0.385113	AAG
0.152879	0.415769	AAG
0.10877	0.369631	AAG
0.007881	0.754963	AAG
0.018464	0.4312	AAG
0.001169	0.596274	AAG
0.053552	0.932295	AAG
0.589742	0.505602	AAG
0.002261	0.478338	AAG
0.003307	0.423352	AAG
0.072065	0.574555	AAG
0.022052	0.28828	AAG
0.331582	0.500207	AAG
0.922308	0.322256	AAG
0.002133	0.800796	AAG
0.081437	0.801195	AAG
0.688558	0.286412	AAG
0.00376	0.489692	AAG
0.654494	0.303268	AAG
0.035446	0.392614	AAG
0.024318	0.327445	AAG
0.034508	0.895512	AAG
0.406222	0.54649	AAG
0.000961	0.406301	AAG
0.063002	0.333904	AAG
0.745504	0.296965	AAG
0.013396	1.62051	AAG
0.018133	0.833228	AAG
0.024044	0.230545	AAG
0.169811	0.182488	AAG
0.892986	0.430538	AAG
0.00689	0.498992	AAG
0.205762	0.612443	AAG
0.101712	0.304748	AAG
0.821495	0.188899	AAG
0.55584	0.679664	AAG
0.025991	0.594226	AAG
0.827341	0.331024	AAG
0.012423	0.93187	AAG
0.586085	0.356542	AAG
0.008804	1.09336	AAG
0.877283	0.248704	AAG
0.970242	0.971377	AAG
0.010514	0.39758	AAG
0.846595	0.25978	AAG
0.367129	0.653886	AAG
0.349824	0.443611	AAG
0.338008	0.520229	AAG
0.04026	0.471049	AAG
0.872319	0.383492	AAG
0.114194	0.46479	AAG
0.94891	0.211832	AAG
0.010249	0.723639	AAG
0.112191	0.489075	AAG
0.982933	0.226096	AAG
0.014269	1.08511	AAG
0.058574	0.612922	AAG
0.040594	0.401761	AAG
0.025379	0.392672	AAG
0.865586	0.520554	AAG
0.047092	0.339734	AAG
0.027281	0.649116	AAG
0.714258	0.740602	AAG
0.00853	0.749378	AAG
0.89278	0.496061	AAG
0.052289	0.538545	AAG
0.024028	1.06959	AAG
0.848424	0.272869	AAG
0.041942	0.665178	AAG
0.085705	0.441008	AAG
0.497193	0.598058	AAG
0.337812	0.371141	AAG
0.425762	0.522447	AAG
0.098376	0.265302	AAG
0.027026	0.980253	AAG
0.836025	0.559519	AAG
0.000224	0.62588	AAG
0.042929	0.202345	AAG
0.023372	0.404603	AAG
0.028544	0.426949	AAG
0.13904	0.496484	AAG
0.003897	0.646548	AAG
0.050381	0.290163	AAG
0.032474	0.424465	AAG
0.413279	0.169229	AAG
0.089532	0.150522	AAG
0.670203	0.210528	AAG
0.534802	0.298541	AAG
0.033002	0.281699	AAG
0.697321	0.299979	AAG
0.416604	0.745093	AAG
0.447174	0.439669	AAG
0.902579	0.380735	AAG
0.439208	0.799983	AAG
0.925183	0.475509	AAG
0.024149	0.336863	AAG
0.013538	1.00586	AAG
0.009951	0.705966	AAG
3.1e-05	0.642601	AAG
0.033443	0.367631	AAG
0.131131	0.276644	AAG
0.193136	0.896766	AAG
0.094743	0.522611	AAG
0.049767	0.918753	AAG
0.5835	0.279041	AAG
0.930037	0.32908	AAG
0.267606	1.11435	AAG
0.832878	0.283821	AAG
0.017017	0.31969	AAG
0.03349	0.18201	AAG
0.100707	0.661981	AAG
0.259183	0.429938	AAG
0.148821	0.871961	AAG
0.102924	0.321133	AAG
0.158466	0.989155	AAG
0.42643	0.557892	AAG
0.558235	0.453825	AAG
0.302336	0.65133	AAG
0.02785	0.359325	AAG
0.006397	0.471383	AAG
0.001934	0.793075	AAG
0.298064	0.467969	AAG
0.224676	0.721839	AAG
0.0828	0.769067	AAG
0.100241	0.452371	AAG
0.080555	0.630777	AAG
0.863958	0.50429	AAG
0.013365	0.416403	AAG
0.035889	0.694848	AAG
0.417515	0.655043	AAG
0.046975	0.252015	AAG
0.062352	0.310539	AAG
0.759467	0.523686	AAG
0.314826	1.25211	AAG
0.305833	1.04469	AAG
0.079762	0.232277	AAG
0.041589	0.226434	AAG
8.1e-05	0.962835	AAG
0.033503	0.726661	AAG
0.196504	1.00548	AAG
0.647844	0.680837	AAG
0.489337	0.512626	AAG
0.755761	0.892273	AAG
0.014062	0.372161	AAG
0.005107	0.764161	AAG
0.059686	0.426441	AAG
0.03471	0.372185	AAG
0.048398	0.588098	AAG
0.001513	0.824531	AAG
0.138812	0.691896	AAG
0.506853	1.0012	AAG
0.125269	0.529768	AAG
0.492199	0.322646	AAG
0.01827	0.99598	AAG
0.018889	0.24852	AAG
0.047931	0.43727	AAG
0.917539	0.310595	AAG
0.031721	1.79951	AAG
0.049129	1.41909	AAG
0.06777	0.532503	AAG
0.960702	0.467385	AAG
0.013926	0.583571	AAG
0.928747	0.320959	AAG
0.026855	0.75343	AAG
0.882874	0.607967	AAG
0.003833	0.811224	AAG
0.033237	0.518797	AAG
0.020644	0.416582	AAG
0.27906	0.402353	AAG
0.012669	0.906136	AAG
0.561842	0.354463	AAG
0.036967	0.336338	AAG
0.069081	0.516184	AAG
0.001296	0.624777	AAG
0.001571	0.282654	AAG
0.467069	0.174767	AAG
0.940281	0.319627	AAG
0.029445	0.84632	AAG
0.991338	0.290463	AAG
0.035508	0.991255	AAG
0.980188	0.306082	AAG
0.549903	0.268718	AAG
0.004491	1.00684	AAG
0.066732	0.650658	AAG
0.452196	0.276449	AAG
0.015195	0.575988	AAG
0.073594	0.718632	AAG
0.949463	0.258993	AAG
0.002292	0.736835	AAG
0.933014	0.478547	AAG
0.068416	1.2832	AAG
0.073085	0.954655	AAG
0.062083	0.325886	AAG
0.916148	0.280129	AAG
0.459661	0.217545	AAG
0.016803	0.532401	AAG
0.282924	0.540251	AAG
0.153246	0.858157	AAG
0.198642	0.501538	AAG
0.047285	0.583556	AAG
0.068064	0.225164	AAG
0.818187	0.259486	AAG
0.009743	0.849629	AAG
0.844761	0.802491	AAG
0.108991	0.366684	AAG
0.456815	0.371155	AAG
0.052196	0.302193	AAG
0.015219	0.87145	AAG
0.838983	0.757718	AAG
0.015456	1.0385	AAG
0.108248	0.703763	AAG
0.250887	0.591412	AAG
0.629415	0.462136	AAG
0.027885	0.586564	AAG
0.149426	0.707359	AAG
0.040968	0.581284	AAG
0.15898	0.450651	AAG
0.098639	0.608885	AAG
0.020797	0.949987	AAG
0.374728	0.370768	AAG
0.000424	1.39706	AAG
0.832764	0.345456	AAG
0.460923	0.238804	AAG
0.049152	0.910197	AAG
0.032678	0.86928	AAG
0.004229	0.334871	AAG
0.158637	0.440613	AAG
0.093938	0.358953	AAG
0.862663	0.327461	AAG
0.906096	0.168304	AAG
0.01389	0.231216	AAG
0.858644	0.204098	AAG
0.217497	0.667356	AAG
0.140399	0.798472	AAG
0.099595	0.720337	AAG
0.022111	0.62223	AAG
0.015428	1.2227	AAG
0.019625	0.542665	AAG
0.694043	0.163595	AAG
0.013651	0.73084	AAG
0.025722	0.706311	AAG
0.228734	0.357719	AAG
0.113808	0.341414	AAG
0.246316	0.434356	AAG
0.046859	0.51843	AAG
0.884187	0.383663	AAG
0.185337	0.31726	AAG
0.03911	0.709522	AAG
0.004878	0.796667	AAG
0.68024	0.542278	AAG
0.050574	0.959772	AAG
0.002996	0.437534	AAG
0.023482	0.419885	AAG
0.643005	0.238868	AAG
0.245306	0.255406	AAG
0.040488	0.272433	AAG
0.169105	0.678563	AAG
0.764468	0.723952	AAG
0.096563	0.293126	AAG
0.106306	1.1199	AAG
0.96781	0.447552	AAG
0.044049	0.545187	AAG
0.649237	0.624048	AAG
0.000926	0.887238	AAG
0.615971	0.483306	AAG
0.366712	0.530066	AAG
0.029405	0.401658	AAG
0.027726	0.834639	AAG
0.504261	0.366881	AAG
0.031044	0.496036	AAG
0.446076	0.258487	AAG
0.002676	0.331239	AAG
0.011912	0.256398	AAG
0.085691	0.551951	AAG
0.050117	0.424644	AAG
0.026426	0.721932	AAG
0.021954	0.223187	AAG
0.061481	0.615492	AAG
0.246003	0.473485	AAG
0.004395	0.766365	AAG
0.116056	0.461337	AAG
0.43805	0.337304	AAG
0.014698	0.775785	AAG
0.003789	1.02435	AAG
0.063687	0.266163	AAG
0.06815	0.453022	AAG
0.573686	0.2848	AAG
0.034235	0.509026	AAG
0.044062	0.2947	AAG
0.216739	0.25321	AAG
0.73041	0.355467	AAG
0.048272	0.473829	AAG
0.614261	0.302358	AAG
0.171034	0.497777	AAG
0.033427	0.310435	AAG
0.856162	0.386607	AAG
0.023093	1.23588	AAG
0.112517	0.344071	AAG
0.103646	0.735723	AAG
0.070974	0.5819	AAG
0.003332	1.56741	AAG
0.496739	0.570872	AAG
0.039128	1.09851	AAG
0.006461	0.564747	AAG
0.001567	1.43757	AAG
0.043756	0.415067	AAG
0.001001	0.514873	AAG
0.018099	0.44056	AAG
0.585178	0.215897	AAG
0.006133	0.381185	AAG
0.027321	0.421294	AAG
0.006977	0.446358	AAG
0.054727	0.587598	AAG
0.018908	0.432863	AAG
0.117586	0.751286	AAG
0.008595	0.486123	AAG
0.509444	0.272937	AAG
0.128362	0.346611	AAG
0.5038	0.441133	AAG
0.175922	0.454302	AAG
0.019826	1.00019	AAG
0.067205	0.532424	AAG
0.001194	0.712021	AAG
0.051598	0.854046	AAG
0.807908	0.334812	AAG
0.77556	0.529269	AAG
0.081536	0.369351	AAG
0.834135	0.687836	AAG
0.145724	0.508853	AAG
0.62788	0.211089	AAG
0.078001	0.281356	AAG
0.018475	0.401917	AAG
0.165471	1.29893	AAG
0.653923	1.05396	AAG
0.371442	0.609689	AAG
0.405854	0.473049	AAG
0.318045	0.54372	AAG
0.114189	0.36079	AAG
0.041526	0.45626	AAG
0.029854	0.383649	AAG
0.051095	0.628312	AAG
0.063517	0.433333	AAG
0.179656	0.388302	AAG
0.212733	0.794393	AAG
0.351514	0.416429	AAG
0.01794	0.559196	AAG
0.229454	0.463113	AAG
0.081185	0.650312	AAG
0.55932	0.752487	AAG
0.594051	0.300793	AAG
0.028588	0.530253	AAG
0.827532	0.495929	AAG
0.009206	0.971441	AAG
0.233605	0.337101	AAG
0.230903	0.460128	AAG
0.80751	0.594723	AAG
0.493036	0.842448	AAG
0.829591	0.419314	AAG
0.256074	0.594318	AAG
0.455929	0.917027	AAG
0.401982	0.473712	AAG
0.75263	0.489487	AAG
0.947556	0.361887	AAG
0.318561	1.35774	AAG
0.675215	0.899031	AAG
0.918816	0.838369	AAG
0.405337	0.463665	AAG
0.557081	0.404039	AAG
0.294627	1.31731	AAG
0.83919	0.544905	AAG
0.634498	0.540072	AAG
0.88224	0.70395	AAG
0.492798	0.555384	AAG
0.654105	0.536184	AAG
0.285747	0.417459	AAG
0.111552	0.609535	AAG
0.284658	0.491519	AAG
0.033826	0.519969	AAG
0.945749	0.443281	AAG
0.027687	0.652449	AAG
0.838019	0.289794	AAG
0.073638	0.763116	AAG
0.167147	0.342379	AAG
0.060251	0.415524	AAG
0.48282	0.698572	AAG
0.416848	0.288664	AAG
0.602673	0.651516	AAG
0.170084	0.228552	AAG
0.27947	0.817396	AAG
0.359498	0.559576	AAG
0.322015	0.813603	AAG
0.01573	0.801201	AAG
0.998858	1.58672	AAG
0.483263	1.18807	AAG
0.971975	0.442295	AAG
0.515816	1.11268	AAG
0.006646	0.568917	AAG
0.003408	0.731	AAG
0.019227	0.724853	AAG
0.02371	0.539986	AAG
0.851027	0.326092	AAG
0.088879	0.462232	AAG
0.031615	0.63975	AAG
0.373775	0.995342	AAG
0.357469	0.477001	AAG
0.004502	0.502316	AAG
0.034654	1.09338	AAG
0.394645	0.615136	AAG
0.766091	0.459405	AAG
0.508707	0.33627	AAG
0.010902	1.88028	AAG
0.034003	0.672408	AAG
0.051891	0.346756	AAG
0.009463	0.408213	AAG
0.360075	0.25033	AAG
0.009416	1.22446	AAG
0.249657	0.581788	AAG
0.197825	0.600805	AAG
0.160759	0.788408	AAG
0.209249	0.411033	AAG
0.043413	0.675338	AAG
0.002414	0.963351	AAG
0.050603	0.581335	AAG
0.007229	0.832561	AAG
0.052891	0.362819	AAG
0.117712	0.294041	AAG
0.252291	0.448748	AAG
0.600954	0.227117	AAG
0.079126	0.659716	AAG
0.093329	0.387789	AAG
0.038402	0.471893	AAG
0.011481	0.536187	AAG
0.772226	0.244039	AAG
0.031882	0.119128	AAG
0.205491	0.273748	AAG
0.817605	0.33017	AAG
0.085692	0.569985	AAG
0.287532	0.450842	AAG
0.063893	0.447045	AAG
0.046658	0.441411	AAG
0.761145	0.326224	AAG
0.004518	1.17119	AAG
0.021469	0.749662	AAG
0.362008	0.493702	AAG
0.097837	0.611269	AAG
0.007222	0.609596	AAG
0.013645	1.36087	AAG
0.016006	0.317914	AAG
0.00631	1.11569	AAG
0.559489	0.595817	AAG
0.006103	0.827634	AAG
0.159864	1.00384	AAG
0.03528	0.205622	AAG
0.017967	1.02773	AAG
0.044457	0.527874	AAG
0.033435	0.706798	AAG
0.031093	0.582445	AAG
0.395947	0.276189	AAG
0.021508	0.73811	AAG
0.965752	0.370579	AAG
0.105961	0.745547	AAG
0.114914	0.57663	AAG
0.001794	0.859232	AAG
0.021695	0.726279	AAG
0.020156	0.640421	AAG
0.004099	0.50113	AAG
0.065332	0.809723	AAG
0.827132	0.278003	AAG
0.071571	1.29464	AAG
0.001769	0.475186	AAG
0.082907	0.426803	AAG
0.327081	0.402443	AAG
0.621927	0.380558	AAG
0.569008	0.245264	AAG
0.032033	0.455872	AAG
0.002778	0.83151	AAG
0.00162	0.428642	AAG
0.050409	0.249995	AAG
0.021054	0.190218	AAG
0.183314	1.11631	AAG
0.632643	1.02441	AAG
0.060505	0.826059	AAG
0.0547	0.480453	AAG
0.473426	0.320849	AAG
0.226948	1.78999	AAG
0.61643	0.434125	AAG
0.197367	0.291267	AAG
0.227978	0.211859	AAG
0.043268	0.516957	AAG
0.039415	0.660866	AAG
0.41957	0.370723	AAG
0.0115	0.880925	AAG
0.033036	0.319711	AAG
0.029098	0.588901	AAG
0.085747	0.304323	AAG
0.023452	1.20211	AAG
0.184803	0.654255	AAG
0.406476	0.333029	AAG
0.028579	0.6481	AAG
0.180424	0.350184	AAG
0.089749	1.16547	AAG
0.212258	0.427334	AAG
0.654676	0.589087	AAG
0.02446	1.16199	AAG
0.058398	0.59313	AAG
0.118674	0.620051	AAG
0.241411	0.5911	AAG
0.146188	4.15141	AAG
0.15017	2.49935	AAG
0.82161	0.608042	AAG
0.000117	0.81228	AAG
0.091625	0.209041	AAG
0.193822	1.12943	AAG
0.21685	0.728966	AAG
0.671144	0.324613	AAG
0.011895	0.454901	AAG
0.362952	0.898848	AAG
0.083653	0.744583	AAG
0.009878	1.27604	AAG
0.019595	0.57643	AAG
0.001612	0.367794	AAG
0.013636	0.809436	AAG
0.071545	0.413756	AAG
0.00924	0.644278	AAG
0.005518	0.286805	AAG
0.069012	0.733594	AAG
0.033367	0.18273	AAG
0.499811	0.353987	AAG
0.163843	0.221152	AAG
0.002086	0.824456	AAG
0.020536	0.360569	AAG
4.4e-05	2.10158	AAG
0.000285	0.670812	AAG
0.085968	0.486937	AAG
0.605853	0.377991	AAG
0.003733	0.357636	AAG
0.258602	1.20455	AAG
0.01197	0.588454	AAG
0.05059	0.422113	AAG
0.127025	0.897707	AAG
0.605377	0.479585	AAG
0.307072	0.540379	AAG
0.019066	0.754393	AAG
0.033841	1.22619	AAG
0.33016	0.595125	AAG
0.47987	0.462632	AAG
0.010352	1.42486	AAG
0.037028	0.65332	AAG
0.595212	0.314079	AAG
0.198394	0.643432	AAG
0.036379	0.223496	AAG
0.208056	0.226579	AAG
0.506607	0.925227	AAG
0.398154	0.576038	AAG
0.061557	0.654761	AAG
0.606146	0.710075	AAG
0.077876	0.71485	AAG
0.033493	0.511838	AAG
0.027768	1.77654	AAG
0.034765	0.729079	AAG
0.014086	0.557902	AAG
0.027226	0.778489	AAG
0.018241	0.607405	AAG
0.739931	0.305453	AAG
0.434818	0.327019	AAG
0.447701	0.35668	AAG
0.046616	0.73777	AAG
0.018818	0.34904	AAG
0.646645	0.241407	AAG
0.0361	1.56497	AAG
0.013575	1.21471	AAG
0.017661	0.93447	AAG
0.3312	0.743549	AAG
0.382511	0.312275	AAG
0.008389	1.6557	AAG
0.006261	0.341716	AAG
0.018343	0.376466	AAG
0.229023	0.638972	AAG
0.034227	0.941795	AAG
0.012369	0.403583	AAG
0.030007	1.21276	AAG
0.297882	0.843157	AAG
0.09772	0.836812	AAG
0.073246	0.654029	AAG
0.628576	0.336326	AAG
0.19771	0.367761	AAG
0.008904	0.287054	AAG
0.005907	0.660934	AAG
0.978714	0.434563	AAG
0.004247	0.437732	AAG
0.876334	0.496458	AAG
0.006009	0.346605	AAG
0.488838	0.153237	AAG
0.980732	0.262132	AAG
0.001033	0.750071	AAG
0.059877	0.29763	AAG
0.178098	0.275476	AAG
0.106049	0.453267	AAG
0.923685	0.1933	AAG
0.171264	0.355752	AAG
0.009971	0.328933	AAG
0.912451	0.231112	AAG
0.008024	0.57694	AAG
0.010494	0.53437	AAG
0.007194	0.284469	AAG
0.010353	0.659629	AAG
0.518301	1.40451	AAG
0.079703	0.61989	AAG
0.052804	0.291536	AAG
0.618536	0.263107	AAG
0.997704	0.188993	AAG
0.134724	0.486901	AAG
0.631002	0.301324	AAG
0.037684	0.492494	AAG
0.857941	0.316796	AAG
0.060416	0.40646	AAG
0.100678	0.46836	AAG
0.015655	0.422665	AAG
0.520812	0.334384	AAG
0.520143	0.277343	AAG
0.296623	0.618915	AAG
0.293764	0.466591	AAG
0.081973	0.323215	AAG
0.096239	0.641628	AAG
0.063767	0.732613	AAG
0.00126	0.519596	AAG
0.077458	0.897791	AAG
0.002152	1.42754	AAG
0.208512	0.817318	AAG
0.308951	0.706673	AAG
0.372344	0.356057	AAG
0.760287	0.282137	AAG
0.049191	0.350696	AAG
0.01393	0.546008	AAG
0.011076	0.900145	AAG
0.04569	0.498943	AAG
0.46469	0.366705	AAG
0.025394	0.481137	AAG
0.246528	0.384297	AAG
0.032983	0.734915	AAG
0.00482	0.254238	AAG
0.009845	0.375178	AAG
0.677603	0.658411	AAG
0.937354	0.972479	AAG
0.96378	0.453503	AAG
0.453995	0.34547	AAG
0.004314	0.351355	AAG
0.009795	0.36252	AAG
0.479927	0.271956	AAG
0.30722	0.863606	AAG
0.324907	0.483324	AAG
0.004085	0.583367	AAG
0.4325	0.445925	AAG
0.058996	0.343226	AAG
0.00033	0.548828	AAG
0.081663	0.59901	AAG
0.039251	0.58446	AAG
0.142295	0.331795	AAG
0.018369	0.286897	AAG
0.382711	0.376443	AAG
0.45169	0.284605	AAG
0.002939	1.123	AAG
0.075379	1.11983	AAG
0.07572	0.660234	AAG
0.032691	0.628973	AAG
0.027246	0.699142	AAG
0.300116	0.437198	AAG
0.117158	1.3547	AAG
0.049525	0.577011	AAG
0.822568	0.481324	AAG
0.006229	0.781724	AAG
0.565398	0.357676	AAG
0.271666	0.256915	AAG
0.048119	0.794727	AAG
0.077372	0.542891	AAG
0.279305	0.246531	AAG
0.009024	0.452319	AAG
0.651028	0.369126	AAG
0.071594	0.534299	AAG
0.044092	0.616249	AAG
0.050516	1.01532	AAG
0.007045	0.42644	AAG
0.019007	0.680821	AAG
0.139965	0.487709	AAG
0.012922	0.821323	AAG
0.679797	1.17278	AAG
0.034906	1.32874	AAG
0.142728	0.39676	AAG
0.547246	0.482585	AAG
0.001502	0.557993	AAG
0.901936	0.364069	AAG
0.818485	0.340196	AAG
0.036987	0.486427	AAG
0.109065	0.576	AAG
0.096966	0.51931	AAG
0.173433	0.459053	AAG
0.0121	0.557727	AAG
0.062085	0.439713	AAG
0.121825	0.524128	AAG
0.249293	0.485391	AAG
0.061184	0.25442	AAG
0.063314	0.519841	AAG
0.04601	0.400236	AAG
0.760287	0.371076	AAG
0.01315	0.460349	AAG
0.085237	0.555289	AAG
0.563379	0.569688	AAG
0.011117	0.812932	AAG
0.01741	0.644069	AAG
0.552018	0.588029	AAG
0.818318	0.295264	AAG
0.0021	0.871229	AAG
0.144714	0.522413	AAG
0.75019	0.780248	AAG
0.972497	0.300355	AAG
0.171432	0.236961	AAG
0.171188	1.12746	AAG
0.472148	0.354528	AAG
0.723859	0.31099	AAG
0.687531	0.497265	AAG
0.606301	0.396407	AAG
0.0417	0.638049	AAG
0.012902	0.606076	AAG
0.026126	0.609501	AAG
0.069089	0.362603	AAG
0.011198	0.889675	AAG
0.02566	0.62904	AAG
0.00391	1.26138	AAG
0.0442	0.225969	AAG
0.337671	0.223746	AAG
0.060256	0.540039	AAG
0.927514	0.404199	AAG
0.81675	0.410746	AAG
0.287233	0.340202	AAG
0.615734	0.29483	AAG
0.074487	0.768622	AAG
0.932905	0.318341	AAG
0.178633	0.649064	AAG
0.069023	0.42568	AAG
0.089341	0.519771	AAG
0.081688	2.09364	AAG
0.109222	0.877839	AAG
0.328921	0.62638	AAG
0.074897	0.852605	AAG
0.070644	0.788444	AAG
0.466606	0.435276	AAG
0.003455	0.912934	AAG
0.169676	0.291453	AAG
0.470094	0.342044	AAG
0.077554	0.356798	AAG
0.658815	0.248712	AAG
0.005856	0.507132	AAG
0.336997	0.730408	AAG
0.001525	0.345899	AAG
0.03392	0.246449	AAG
0.011721	0.828153	AAG
0.040357	0.351447	AAG
0.153519	0.730792	AAG
0.018036	0.767936	AAG
0.055361	0.324293	AAG
0.061622	0.683718	AAG
0.08932	0.432941	AAG
0.051066	0.503062	AAG
0.127184	1.74304	AAG
0.349921	0.392078	AAG
0.174807	0.224853	AAG
0.01009	0.502002	AAG
0.485069	0.92851	AAG
0.805371	0.302744	AAG
0.058116	0.870329	AAG
0.016813	0.974317	AAG
0.581223	0.305362	AAG
0.025131	0.721076	AAG
0.135011	0.362472	AAG
0.023435	0.30315	AAG
0.036987	1.33025	AAG
0.056558	0.860746	AAG
0.042123	1.23687	AAG
0.011572	0.747627	AAG
0.014102	0.884321	AAG
0.145427	0.607463	AAG
0.016125	0.824679	AAG
0.007895	0.895241	AAG
0.433643	0.328794	AAG
0.027653	1.26343	AAG
0.973081	0.445523	AAG
0.067586	0.522695	AAG
0.982946	0.532852	AAG
0.277468	0.282659	AAG
0.216672	0.315181	AAG
0.507047	0.46191	AAG
0.948278	0.522798	AAG
0.132968	0.307736	AAG
0.099913	0.768713	AAG
0.412722	0.416363	AAG
0.452508	0.425309	AAG
0.027463	1.09338	AAG
0.137591	0.355839	AAG
0.044788	0.655176	AAG
0.235071	0.259511	AAG
0.727662	0.208997	AAG
0.028491	0.445911	AAG
0.415947	0.477269	AAG
0.475611	0.225062	AAG
0.089196	0.30145	AAG
0.848656	0.258547	AAG
0.022294	0.408142	AAG
0.000776	0.312929	AAG
0.281955	0.30865	AAG
0.126791	0.227448	AAG
0.018558	0.376354	AAG
0.058723	0.386126	AAG
0.933224	0.398733	AAG
0.784778	0.602466	AAG
0.515232	0.255871	AAG
0.09328	0.216307	AAG
0.019787	1.23756	AAG
0.102034	0.502895	AAG
0.013399	0.347277	AAG
0.176753	0.373722	AAG
0.072423	0.52778	AAG
0.090869	0.514783	AAG
0.1289	0.415524	AAG
0.026497	0.394688	AAG
0.437617	0.787674	AAG
0.058358	1.19133	AAG
0.005786	0.665013	AAG
0.241704	1.13595	AAG
0.299548	0.546849	AAG
0.98026	0.412925	AAG
0.013397	0.267311	AAG
0.050995	0.404071	AAG
0.124691	0.618422	AAG
0.145399	0.28633	AAG
0.069869	0.661785	AAG
0.724583	0.384971	AAG
0.136616	0.51908	AAG
0.077316	0.423277	AAG
0.09569	0.528672	AAG
0.04092	0.520189	AAG
0.022922	0.428421	AAG
0.025379	0.507979	AAG
0.013185	0.939832	AAG
0.000666	0.703008	AAG
0.108747	0.336625	AAG
0.637744	0.245261	AAG
0.354669	0.21002	AAG
0.525347	0.279523	AAG
0.253679	0.609521	AAG
0.447059	0.598364	AAG
0.060846	0.475254	AAG
0.028695	0.886977	AAG
0.072848	0.50569	AAG
0.070399	0.449234	AAG
0.212943	0.360461	AAG
0.015758	0.411092	AAG
0.049998	0.393895	AAG
0.380366	0.254423	AAG
0.164759	0.403598	AAG
0.029929	0.440083	AAG
0.77406	0.337772	AAG
0.396916	0.189313	AAG
0.042458	0.430744	AAG
0.19825	0.96008	AAG
0.643967	0.307169	AAG
0.053171	0.545525	AAG
0.00561	0.455633	AAG
0.030364	0.692461	AAG
0.285656	0.558768	AAG
0.214598	0.6262	AAG
0.530307	0.279776	AAG
0.330295	0.356384	AAG
0.008963	0.322239	AAG
0.04273	0.193288	AAG
0.046925	0.517784	AAG
0.050246	0.569517	AAG
0.488967	0.419342	AAG
0.099016	0.389266	AAG
0.127508	0.619456	AAG
0.01285	0.270555	AAG
0.024634	1.12242	AAG
0.124495	0.381878	AAG
0.038669	0.548071	AAG
0.560303	0.411985	AAG
0.178796	0.662608	AAG
0.926904	0.361016	AAG
0.029677	0.654979	AAG
0.345356	0.231444	AAG
0.33325	0.730301	AAG
0.126608	1.05072	AAG
0.32336	0.954973	AAG
0.09832	0.57309	AAG
0.300095	0.284494	AAG
0.059654	0.244526	AAG
0.013026	0.648041	AAG
0.029818	0.442892	AAG
0.041022	0.828103	AAG
0.011959	0.857381	AAG
0.001796	1.23616	AAG
0.980843	0.759678	AAG
0.038347	0.994848	AAG
0.019334	1.09037	AAG
0.963305	0.790068	AAG
0.024279	1.08457	AAG
0.018782	0.470634	AAG
0.045656	0.478902	AAG
0.094967	0.947792	AAG
0.027073	0.550991	AAG
0.980681	0.351569	AAG
0.501111	0.416184	AAG
0.343159	0.625624	AAG
0.339245	0.424292	AAG
0.331551	0.413874	AAG
0.000893	0.677933	AAG
0.08815	0.618401	AAG
0.160267	0.427062	AAG
0.024911	0.626312	AAG
0.009411	0.46627	AAG
0.799033	0.48693	AAG
0.526265	0.348788	AAG
0.118493	0.924943	AAG
0.032989	1.31012	AAG
0.095272	0.413462	AAG
0.961177	0.32941	AAG
0.003283	0.330288	AAG
0.391436	0.224999	AAG
0.000331	0.215258	AAG
0.046712	0.435641	AAG
0.013074	0.165937	AAG
0.353584	0.488575	AAG
0.006265	0.306251	AAG
0.010344	0.20147	AAG
0.319479	0.728267	AAG
0.053534	0.493962	AAG
0.435477	0.641194	AAG
0.001843	0.372757	AAG
0.024046	0.784528	AAG
0.346339	0.416703	AAG
0.051089	0.338535	AAG
0.040585	0.402796	AAG
0.008543	0.234356	AAG
0.014211	0.462347	AAG
0.053398	2.22029	AAG
0.008767	0.89334	AAG
0.038182	0.293526	AAG
0.056024	0.769735	AAG
0.04789	0.286448	AAG
0.002522	1.09148	AAG
0.191205	0.662238	AAG
0.19308	0.746492	AAG
0.229553	0.840454	AAG
0.505569	0.594085	AAG
0.796653	0.392206	AAG
0.837701	0.489617	AAG
0.803389	0.582346	AAG
0.424317	0.482468	AAG
0.179469	0.781463	AAG
0.228144	0.481164	AAG
0.150653	0.328237	AAG
0.094596	0.5047	AAG
0.424993	0.519496	AAG
0.692088	0.432434	AAG
0.644195	0.43418	AAG
0.127814	0.364995	AAG
0.093429	0.518411	AAG
0.351837	0.676736	AAG
0.088197	0.463157	AAG
0.364289	0.542794	AAG
0.60451	0.799403	AAG
0.435492	0.551333	AAG
0.64185	0.791974	AAG
0.706918	0.312325	AAG
0.033221	1.21413	AAG
0.035172	0.862145	AAG
[truncated: 16,901 more rows]

## Sheet: Fig 3e
Permutation	Pi 1 statistic	Group
1	0.613952	AAG
2	0.635577	AAG
3	0.653641	AAG
4	0.619646	AAG
5	0.598744	AAG
6	0.61479	AAG
7	0.634496	AAG
8	0.614111	AAG
9	0.604617	AAG
10	0.575552	AAG
11	0.629435	AAG
12	0.621417	AAG
13	0.643337	AAG
14	0.63636	AAG
15	0.616728	AAG
16	0.579828	AAG
17	0.584254	AAG
18	0.633352	AAG
19	0.549653	AAG
20	0.603211	AAG
21	0.602296	AAG
22	0.610311	AAG
23	0.613453	AAG
24	0.618478	AAG
25	0.630953	AAG
26	0.591544	AAG
27	0.622373	AAG
28	0.596557	AAG
29	0.651893	AAG
30	0.6263	AAG
31	0.62718	AAG
32	0.604308	AAG
33	0.547908	AAG
34	0.620877	AAG
35	0.60976	AAG
36	0.61992	AAG
37	0.687001	AAG
38	0.60089	AAG
39	0.620406	AAG
40	0.617813	AAG
41	0.605921	AAG
42	0.593138	AAG
43	0.579388	AAG
44	0.663051	AAG
45	0.709847	AAG
46	0.645259	AAG
47	0.618718	AAG
48	0.540504	AAG
49	0.604122	AAG
50	0.631817	AAG
51	0.624709	AAG
52	0.592819	AAG
53	0.552147	AAG
54	0.597311	AAG
55	0.627276	AAG
56	0.595148	AAG
57	0.592566	AAG
58	0.582145	AAG
59	0.575661	AAG
60	0.601924	AAG
61	0.594163	AAG
62	0.584341	AAG
63	0.625695	AAG
64	0.620393	AAG
65	0.615146	AAG
66	0.545141	AAG
67	0.632581	AAG
68	0.632001	AAG
69	0.614365	AAG
70	0.651398	AAG
71	0.672498	AAG
72	0.568546	AAG
73	0.579464	AAG
74	0.662476	AAG
75	0.607607	AAG
76	0.649571	AAG
77	0.60339	AAG
78	0.590217	AAG
79	0.597438	AAG
80	0.563699	AAG
81	0.59738	AAG
82	0.609252	AAG
83	0.612211	AAG
84	0.631184	AAG
85	0.576323	AAG
86	0.656747	AAG
87	0.566711	AAG
88	0.632468	AAG
89	0.609761	AAG
90	0.561086	AAG
91	0.613228	AAG
92	0.608423	AAG
93	0.633314	AAG
94	0.582594	AAG
95	0.615557	AAG
96	0.609951	AAG
97	0.592085	AAG
98	0.633365	AAG
99	0.616436	AAG
100	0.606407	AAG
1	0.701065	bTB−
2	0.671276	bTB−
3	0.676294	bTB−
4	0.699454	bTB−
5	0.749837	bTB−
6	0.678758	bTB−
7	0.658586	bTB−
8	0.682722	bTB−
9	0.672241	bTB−
10	0.726732	bTB−
11	0.679199	bTB−
12	0.661793	bTB−
13	0.692421	bTB−
14	0.771448	bTB−
15	0.701148	bTB−
16	0.725213	bTB−
17	0.731725	bTB−
18	0.686892	bTB−
19	0.731821	bTB−
20	0.664052	bTB−
21	0.628221	bTB−
22	0.745235	bTB−
23	0.710075	bTB−
24	0.707477	bTB−
25	0.676998	bTB−
26	0.709932	bTB−
27	0.686801	bTB−
28	0.704297	bTB−
29	0.706719	bTB−
30	0.687204	bTB−
31	0.749317	bTB−
32	0.662347	bTB−
33	0.725345	bTB−
34	0.703872	bTB−
35	0.678303	bTB−
36	0.683519	bTB−
37	0.6897	bTB−
38	0.668977	bTB−
39	0.654872	bTB−
40	0.732393	bTB−
41	0.729122	bTB−
42	0.702388	bTB−
43	0.703563	bTB−
44	0.663337	bTB−
45	0.700307	bTB−
46	0.691215	bTB−
47	0.686474	bTB−
48	0.709234	bTB−
49	0.694623	bTB−
50	0.695026	bTB−
51	0.715269	bTB−
52	0.631352	bTB−
53	0.733133	bTB−
54	0.683265	bTB−
55	0.695877	bTB−
56	0.701893	bTB−
57	0.686253	bTB−
58	0.717819	bTB−
59	0.712053	bTB−
60	0.692945	bTB−
61	0.693769	bTB−
62	0.677572	bTB−
63	0.773205	bTB−
64	0.684284	bTB−
65	0.69332	bTB−
66	0.694069	bTB−
67	0.705458	bTB−
68	0.699898	bTB−
69	0.625838	bTB−
70	0.689242	bTB−
71	0.731547	bTB−
72	0.709378	bTB−
73	0.703286	bTB−
74	0.661796	bTB−
75	0.758061	bTB−
76	0.709611	bTB−
77	0.719108	bTB−
78	0.743899	bTB−
79	0.68529	bTB−
80	0.690205	bTB−
81	0.730065	bTB−
82	0.715933	bTB−
83	0.621659	bTB−
84	0.752326	bTB−
85	0.768226	bTB−
86	0.683117	bTB−
87	0.665119	bTB−
88	0.622263	bTB−
89	0.642973	bTB−
90	0.667702	bTB−
91	0.660314	bTB−
92	0.706469	bTB−
93	0.739341	bTB−
94	0.738492	bTB−
95	0.729304	bTB−
96	0.738198	bTB−
97	0.712547	bTB−
98	0.671925	bTB−
99	0.662318	bTB−
100	0.70368	bTB−
1	0.818265	bTB+
2	0.803239	bTB+
3	0.795251	bTB+
4	0.826279	bTB+
5	0.783223	bTB+
6	0.810137	bTB+
7	0.809706	bTB+
8	0.85028	bTB+
9	0.782207	bTB+
10	0.822806	bTB+
11	0.803144	bTB+
12	0.785125	bTB+
13	0.752012	bTB+
14	0.766706	bTB+
15	0.796626	bTB+
16	0.753762	bTB+
17	0.766074	bTB+
18	0.718388	bTB+
19	0.774152	bTB+
20	0.809841	bTB+
21	0.722155	bTB+
22	0.767121	bTB+
23	0.805211	bTB+
24	0.815333	bTB+
25	0.795786	bTB+
26	0.716264	bTB+
27	0.805857	bTB+
28	0.870748	bTB+
29	0.787033	bTB+
30	0.844564	bTB+
31	0.802355	bTB+
32	0.828939	bTB+
33	0.794557	bTB+
34	0.741251	bTB+
35	0.772231	bTB+
36	0.808647	bTB+
37	0.782541	bTB+
38	0.786226	bTB+
39	0.800454	bTB+
40	0.749971	bTB+
41	0.795791	bTB+
42	0.795966	bTB+
43	0.750926	bTB+
44	0.752579	bTB+
45	0.832384	bTB+
46	0.803158	bTB+
47	0.840647	bTB+
48	0.743263	bTB+
49	0.756088	bTB+
50	0.81441	bTB+
51	0.777651	bTB+
52	0.861972	bTB+
53	0.771655	bTB+
54	0.751236	bTB+
55	0.799987	bTB+
56	0.844945	bTB+
57	0.800138	bTB+
58	0.842304	bTB+
59	0.818333	bTB+
60	0.710018	bTB+
61	0.842821	bTB+
62	0.78592	bTB+
63	0.841342	bTB+
64	0.753789	bTB+
65	0.77253	bTB+
66	0.764455	bTB+
67	0.769165	bTB+
68	0.860141	bTB+
69	0.826277	bTB+
70	0.746154	bTB+
71	0.786067	bTB+
72	0.757022	bTB+
73	0.79466	bTB+
74	0.809197	bTB+
75	0.795268	bTB+
76	0.827222	bTB+
77	0.776452	bTB+
78	0.840324	bTB+
79	0.850111	bTB+
80	0.865695	bTB+
81	0.737737	bTB+
82	0.75783	bTB+
83	0.790284	bTB+
84	0.819992	bTB+
85	0.842301	bTB+
86	0.751859	bTB+
87	0.80433	bTB+
88	0.763049	bTB+
89	0.8337	bTB+
90	0.83666	bTB+
91	0.790055	bTB+
92	0.734592	bTB+
93	0.820213	bTB+
94	0.813091	bTB+
95	0.785376	bTB+
96	0.788989	bTB+
97	0.781961	bTB+
98	0.767289	bTB+
99	0.80679	bTB+
100	0.829616	bTB+

## Sheet: Fig 3f
association	Discovery_slope	GTEX slope	Group
1:1082073:A:G-ENSBTAG00000011528	-0.893043	-0.295366	AAG
1:1592384:T:G-ENSBTAG00000012594	0.496707	0.128055	AAG
1:1989195:G:A-ENSBTAG00000009187	0.914879	0.0867701	AAG
1:2072943:G:T-ENSBTAG00000043399	-0.759885	-0.138367	AAG
1:2108058:C:T-ENSBTAG00000012899	-0.264805	-0.0234896	AAG
1:2217033:G:A-ENSBTAG00000021819	-0.738898	-0.233786	AAG
1:2356148:A:C-ENSBTAG00000015212	0.593012	0.168355	AAG
1:2749656:T:C-ENSBTAG00000003064	0.172318	0.062537	AAG
1:2895291:C:A-ENSBTAG00000003063	-0.549125	-0.0752682	AAG
1:3051944:G:C-ENSBTAG00000017310	0.417221	0.129961	AAG
1:3158353:A:G-ENSBTAG00000012412	-0.623959	-0.0918555	AAG
1:6866560:A:G-ENSBTAG00000004139	0.193858	-0.0124683	AAG
1:7247174:A:G-ENSBTAG00000020122	0.405687	-0.00251879	AAG
1:7269343:A:G-ENSBTAG00000038433	-1.03267	-0.337463	AAG
1:7310783:T:C-ENSBTAG00000001412	0.971899	-0.0218954	AAG
1:10847925:A:T-ENSBTAG00000019542	0.565348	0.0719923	AAG
1:21317938:C:A-ENSBTAG00000019314	-0.375876	-0.12092	AAG
1:22411443:G:A-ENSBTAG00000054742	-0.830412	-0.030226	AAG
1:22897705:T:G-ENSBTAG00000054574	0.744246	0.15634	AAG
1:29388823:T:A-ENSBTAG00000036262	-0.569633	-0.48288	AAG
1:35363893:A:G-ENSBTAG00000007939	0.262741	0.00344006	AAG
1:42901803:C:T-ENSBTAG00000004124	0.535264	0.165427	AAG
1:43065126:G:T-ENSBTAG00000004471	0.701509	0.0215028	AAG
1:44543233:C:G-ENSBTAG00000015010	0.370713	-0.0326033	AAG
1:44563786:A:C-ENSBTAG00000004833	0.329774	0.0358519	AAG
1:46084342:A:G-ENSBTAG00000015069	-0.500436	-0.00199463	AAG
1:52728457:T:G-ENSBTAG00000003585	-0.40239	0.0188415	AAG
1:56755903:C:T-ENSBTAG00000004601	-0.577975	-0.1507	AAG
1:56929618:C:G-ENSBTAG00000016554	0.826171	0.146217	AAG
1:56867484:G:T-ENSBTAG00000048550	0.774635	0.116541	AAG
1:57222035:T:C-ENSBTAG00000033319	0.875833	0.318721	AAG
1:57815028:T:G-ENSBTAG00000006534	0.336373	0.0305716	AAG
1:57733760:T:C-ENSBTAG00000005723	-0.398086	-0.0812891	AAG
1:58011491:C:A-ENSBTAG00000013909	0.887196	0.423513	AAG
1:58132561:T:C-ENSBTAG00000013920	-0.807765	-0.0170866	AAG
1:57972768:G:A-ENSBTAG00000049524	0.684986	0.137537	AAG
1:58107740:T:C-ENSBTAG00000013937	0.733801	0.117946	AAG
1:58292349:A:G-ENSBTAG00000007784	-0.404202	-0.0166702	AAG
1:58576179:G:A-ENSBTAG00000002703	0.434104	0.104803	AAG
1:58592918:A:G-ENSBTAG00000004971	-0.744286	-0.0675104	AAG
1:58641719:G:A-ENSBTAG00000004975	-0.422444	0.0589519	AAG
1:64262288:G:A-ENSBTAG00000012581	0.433223	0.131029	AAG
1:64417755:T:A-ENSBTAG00000002182	0.55903	0.0124253	AAG
1:64446789:A:G-ENSBTAG00000001293	0.887137	0.262744	AAG
1:66112305:C:T-ENSBTAG00000014508	0.906077	0.257012	AAG
1:66198040:A:G-ENSBTAG00000013069	-0.519068	-0.262541	AAG
1:68270733:G:A-ENSBTAG00000000566	0.571372	0.104461	AAG
1:69200909:A:G-ENSBTAG00000013727	0.343393	0.106363	AAG
1:69347184:A:G-ENSBTAG00000048794	-0.950022	-0.316726	AAG
1:68699465:G:A-ENSBTAG00000000496	0.403249	0.0182014	AAG
1:70167078:G:A-ENSBTAG00000018025	1.17471	0.486733	AAG
1:70399379:C:T-ENSBTAG00000001890	-0.379183	-0.0527519	AAG
1:70337048:C:T-ENSBTAG00000014874	-0.484631	-0.0996702	AAG
1:70609204:A:G-ENSBTAG00000021364	-0.410334	-0.0233345	AAG
1:70661741:T:C-ENSBTAG00000032719	0.638117	0.00776717	AAG
1:70912049:G:T-ENSBTAG00000032684	-0.655785	-0.134009	AAG
1:71087970:T:C-ENSBTAG00000013319	0.545109	0.124045	AAG
1:71087970:T:C-ENSBTAG00000014660	-0.465295	-0.0249468	AAG
1:70636200:C:T-ENSBTAG00000032674	0.411203	0.050303	AAG
1:71369819:C:A-ENSBTAG00000008873	-0.940402	-0.17094	AAG
1:71451518:G:A-ENSBTAG00000011659	0.75685	0.127289	AAG
1:71982432:T:G-ENSBTAG00000000448	0.550102	0.229782	AAG
1:74181258:T:C-ENSBTAG00000035844	0.803901	0.181164	AAG
1:78639454:T:C-ENSBTAG00000044001	-0.463585	0.0517833	AAG
1:79213307:A:G-ENSBTAG00000049984	1.00219	0.169942	AAG
1:80677962:T:C-ENSBTAG00000003151	-0.458072	-0.0768804	AAG
1:80664903:A:G-ENSBTAG00000003143	-0.693972	-0.107327	AAG
1:80691278:C:A-ENSBTAG00000003140	-0.593908	-0.129572	AAG
1:82141753:G:A-ENSBTAG00000011305	-0.644731	0.0115758	AAG
1:81298033:T:C-ENSBTAG00000001697	-0.208888	0.00829189	AAG
1:81705002:C:T-ENSBTAG00000017115	0.55971	-0.000260926	AAG
1:82080212:A:C-ENSBTAG00000005212	-0.517339	-0.0869161	AAG
1:82482258:C:T-ENSBTAG00000019014	-0.460588	-0.195667	AAG
1:82053055:C:T-ENSBTAG00000012284	0.493069	0.0660834	AAG
1:82952183:G:A-ENSBTAG00000019336	0.521798	0.203526	AAG
1:82839860:T:C-ENSBTAG00000040304	0.316714	0.0462133	AAG
1:83283425:T:C-ENSBTAG00000014459	-0.710376	-0.20841	AAG
1:83388217:T:C-ENSBTAG00000017450	0.355982	0.0329768	AAG
1:83972711:G:A-ENSBTAG00000006548	-0.654363	-0.129949	AAG
1:84237793:A:T-ENSBTAG00000000290	-0.380708	-0.128495	AAG
1:87517235:C:G-ENSBTAG00000002462	-0.836631	-0.0365458	AAG
1:87706866:C:A-ENSBTAG00000010485	0.662562	-0.0200395	AAG
1:87777901:C:T-ENSBTAG00000037393	-0.710914	-0.183873	AAG
1:87833499:C:T-ENSBTAG00000009235	-0.562732	-0.0692202	AAG
1:94980908:T:G-ENSBTAG00000018994	-0.567748	0.0815431	AAG
1:95666404:A:G-ENSBTAG00000017490	-0.331936	0.0253635	AAG
1:97061781:A:G-ENSBTAG00000004154	-0.505759	-0.0959459	AAG
1:97061781:A:G-ENSBTAG00000049676	-0.467787	-0.0895998	AAG
1:97157709:A:G-ENSBTAG00000001403	1.04601	0.356499	AAG
1:97322505:T:G-ENSBTAG00000048011	-0.473069	-0.105191	AAG
1:97609623:C:A-ENSBTAG00000006409	-0.437451	-0.00906693	AAG
1:97560756:C:T-ENSBTAG00000013141	0.743886	0.145751	AAG
1:99402309:G:A-ENSBTAG00000018727	-0.455603	-0.077427	AAG
1:106151762:T:C-ENSBTAG00000016228	0.602672	0.0616604	AAG
1:107105796:T:C-ENSBTAG00000008078	-0.702636	0.0178967	AAG
1:106311452:T:C-ENSBTAG00000031572	0.411156	-0.0471942	AAG
1:107420274:A:G-ENSBTAG00000015150	0.7669	0.153926	AAG
1:108820518:T:G-ENSBTAG00000027795	-0.501743	-0.0110336	AAG
1:110492320:C:A-ENSBTAG00000003851	-0.291857	-0.053346	AAG
1:113378243:C:T-ENSBTAG00000006142	-0.320749	-0.0686069	AAG
1:115457638:T:G-ENSBTAG00000004564	-0.286714	-0.0297148	AAG
1:116786351:G:C-ENSBTAG00000001728	-1.21855	0.0301816	AAG
1:117528360:C:G-ENSBTAG00000031435	0.797744	0.164977	AAG
1:117502903:G:T-ENSBTAG00000009106	0.348042	-0.00252099	AAG
1:117732471:A:G-ENSBTAG00000018402	0.617398	0.18569	AAG
1:118206984:G:A-ENSBTAG00000011150	0.665971	-0.198011	AAG
1:118226269:G:A-ENSBTAG00000011147	-0.447187	0.0335138	AAG
1:119011825:G:A-ENSBTAG00000012164	-0.826012	-0.204456	AAG
1:119011490:C:T-ENSBTAG00000002395	-0.434279	-0.0642695	AAG
1:119094162:G:A-ENSBTAG00000019704	0.511094	0.104557	AAG
1:121937119:T:C-ENSBTAG00000022227	-0.634229	-0.115433	AAG
1:124850083:C:T-ENSBTAG00000007933	-0.632882	-0.017262	AAG
1:126196252:G:A-ENSBTAG00000002232	-0.530556	-0.0988584	AAG
1:126898795:G:T-ENSBTAG00000018138	-0.396164	-0.131406	AAG
1:126901822:T:C-ENSBTAG00000006222	0.951871	0.232494	AAG
1:128013473:T:G-ENSBTAG00000014140	0.3197	-0.00400793	AAG
1:129733519:C:T-ENSBTAG00000014843	0.309347	0.0973802	AAG
1:129703002:T:C-ENSBTAG00000047608	0.917912	0.141887	AAG
1:130562368:G:T-ENSBTAG00000018538	0.709513	0.0515394	AAG
1:130736651:T:G-ENSBTAG00000001497	0.903462	0.281804	AAG
1:133092120:C:T-ENSBTAG00000000750	-0.600994	-0.0778491	AAG
1:133287498:G:A-ENSBTAG00000023416	1.22525	0.273704	AAG
1:135518080:C:T-ENSBTAG00000000905	-1.25768	-0.573038	AAG
1:135516917:C:A-ENSBTAG00000044075	-0.479828	-0.150107	AAG
1:135891569:A:G-ENSBTAG00000035556	-0.370084	-0.0353774	AAG
1:136884516:C:A-ENSBTAG00000004495	-0.690945	-0.105527	AAG
1:137172107:C:T-ENSBTAG00000002966	0.666875	0.168264	AAG
1:138451016:T:A-ENSBTAG00000030942	-0.464328	0.0378238	AAG
1:138837406:T:A-ENSBTAG00000009258	0.60942	0.10266	AAG
1:138837275:T:G-ENSBTAG00000007462	0.716747	0.189994	AAG
1:138842631:A:G-ENSBTAG00000011626	-0.825958	-0.0480453	AAG
1:138630410:G:A-ENSBTAG00000013600	0.545503	0.111215	AAG
1:139461908:C:T-ENSBTAG00000018768	-0.402615	-0.0696781	AAG
1:139407122:C:T-ENSBTAG00000023106	-0.934954	-0.289179	AAG
1:139444969:G:A-ENSBTAG00000013629	-0.801985	-0.191063	AAG
1:141650585:C:A-ENSBTAG00000030913	-0.757342	-0.26109	AAG
1:142388432:G:A-ENSBTAG00000021253	0.60674	0.018416	AAG
1:142248155:A:C-ENSBTAG00000030814	-0.734454	0.0229729	AAG
1:142799341:G:T-ENSBTAG00000021286	-0.445738	0.0336963	AAG
1:143123020:T:C-ENSBTAG00000021490	0.528203	0.132138	AAG
1:143124031:A:G-ENSBTAG00000021491	0.952953	0.0112223	AAG
1:143639782:G:A-ENSBTAG00000014153	0.676467	0.0441073	AAG
1:142576900:C:T-ENSBTAG00000000160	0.414347	-0.0405995	AAG
1:143786036:T:C-ENSBTAG00000018186	0.441709	0.110795	AAG
1:144059420:A:G-ENSBTAG00000007100	1.38302	0.211288	AAG
1:144086187:C:T-ENSBTAG00000007106	1.0628	0.0890649	AAG
1:144859202:T:A-ENSBTAG00000017486	-0.613317	-0.0984903	AAG
1:144582531:A:G-ENSBTAG00000030775	0.402528	0.110173	AAG
1:145896112:T:C-ENSBTAG00000020409	-0.777519	-0.109103	AAG
1:145877502:C:T-ENSBTAG00000003148	-1.16837	-0.245275	AAG
1:146054658:G:A-ENSBTAG00000003161	0.768542	0.151512	AAG
1:146292135:C:T-ENSBTAG00000005503	-0.491947	0.00640638	AAG
1:145857872:T:C-ENSBTAG00000043957	0.460241	-0.0304541	AAG
1:148461441:G:T-ENSBTAG00000018688	-0.673955	-0.0645454	AAG
1:148461441:G:T-ENSBTAG00000053201	-1.42026	-0.114216	AAG
1:148461441:G:T-ENSBTAG00000014306	-1.51377	-0.582929	AAG
1:148559609:C:T-ENSBTAG00000011876	0.542472	0.117849	AAG
1:148612652:G:T-ENSBTAG00000011880	0.387772	0.208995	AAG
1:149322534:T:G-ENSBTAG00000055107	1.16152	0.285278	AAG
1:149322534:T:G-ENSBTAG00000008167	0.97909	0.216341	AAG
1:152267988:A:G-ENSBTAG00000006479	-0.649387	-0.114502	AAG
1:152428562:C:T-ENSBTAG00000023375	0.700735	0.0919096	AAG
1:152482627:A:G-ENSBTAG00000051541	-0.795762	-0.180785	AAG
1:152607200:C:T-ENSBTAG00000019129	-0.920457	-0.0577811	AAG
1:152607200:C:T-ENSBTAG00000003718	-1.57601	-0.366083	AAG
1:153252513:A:G-ENSBTAG00000003916	-0.877869	-0.227974	AAG
1:153240496:A:G-ENSBTAG00000004891	0.487849	0.0532391	AAG
1:153583257:A:T-ENSBTAG00000030593	-0.330131	-0.0382043	AAG
1:154699665:G:A-ENSBTAG00000030581	0.734882	0.0463079	AAG
1:157113331:T:C-ENSBTAG00000013806	0.452175	0.091692	AAG
1:157238012:G:A-ENSBTAG00000004061	0.740531	0.0431476	AAG
1:157304974:C:G-ENSBTAG00000000746	-0.396389	0.0446735	AAG
1:158248287:A:T-ENSBTAG00000012867	0.713895	0.0876699	AAG
2:670307:G:A-ENSBTAG00000013916	0.44474	0.131158	AAG
2:1241612:G:T-ENSBTAG00000014714	-0.351935	-0.0495885	AAG
2:1316946:T:C-ENSBTAG00000003225	-0.456178	-0.11124	AAG
2:1880112:A:T-ENSBTAG00000034978	0.31216	-0.00243003	AAG
2:1939084:C:A-ENSBTAG00000000941	-0.360212	-0.0597475	AAG
2:4781052:C:A-ENSBTAG00000050571	-0.65085	-0.0952829	AAG
2:4860981:T:A-ENSBTAG00000006262	1.59108	-0.00841309	AAG
2:5015616:G:A-ENSBTAG00000021172	-0.603266	0.0534507	AAG
2:5116433:A:G-ENSBTAG00000003950	-0.844518	-0.130666	AAG
2:5226974:T:A-ENSBTAG00000020777	-1.21167	-0.0848594	AAG
2:5753776:A:G-ENSBTAG00000000266	-0.342907	0.0370224	AAG
2:6683072:G:A-ENSBTAG00000015678	-0.606971	-0.0814841	AAG
2:5909991:G:A-ENSBTAG00000007719	-0.717394	-0.0233013	AAG
2:5913541:C:A-ENSBTAG00000007584	-0.32867	-0.0281062	AAG
2:6674209:A:G-ENSBTAG00000000492	0.410954	0.0911352	AAG
2:6956072:C:T-ENSBTAG00000003002	-0.489652	0.000999126	AAG
2:13749355:A:T-ENSBTAG00000010977	-1.16635	-0.321929	AAG
2:13821561:G:A-ENSBTAG00000008390	-0.506278	0.0349357	AAG
2:14740194:T:C-ENSBTAG00000000937	0.308037	-0.0630549	AAG
2:14673358:C:T-ENSBTAG00000009257	0.458016	0.0592905	AAG
2:14673358:C:T-ENSBTAG00000009256	0.484469	0.0785488	AAG
2:17631002:G:C-ENSBTAG00000001861	-0.7364	0.0323476	AAG
2:18636984:G:A-ENSBTAG00000014405	-0.589743	0.0408302	AAG
2:22258490:C:A-ENSBTAG00000001585	-0.270411	-0.116376	AAG
2:22348546:G:A-ENSBTAG00000038620	0.642008	0.10419	AAG
2:22380883:T:C-ENSBTAG00000012966	-1.3155	-0.466693	AAG
2:24496732:T:A-ENSBTAG00000019075	-0.351923	0.0536354	AAG
2:24612988:G:A-ENSBTAG00000010118	-0.595759	-0.0180744	AAG
2:24912531:T:C-ENSBTAG00000007898	-0.463095	-0.108742	AAG
2:25044746:A:G-ENSBTAG00000016430	-0.471481	-0.187456	AAG
2:26658277:G:T-ENSBTAG00000010743	0.580247	0.0394549	AAG
2:26764284:T:G-ENSBTAG00000010736	0.64172	-0.0622841	AAG
2:30428279:C:A-ENSBTAG00000016512	-0.494109	-0.132954	AAG
2:34384500:G:A-ENSBTAG00000048246	-1.05015	-0.177553	AAG
2:36515830:A:C-ENSBTAG00000017797	-0.465422	-0.0705923	AAG
2:37347210:T:C-ENSBTAG00000004177	0.494069	0.0125159	AAG
2:37699728:T:A-ENSBTAG00000013773	-0.612983	-0.0164463	AAG
2:44366495:T:C-ENSBTAG00000002293	0.337723	0.0234038	AAG
2:44809424:T:C-ENSBTAG00000007239	0.707649	0.18089	AAG
2:46578445:T:C-ENSBTAG00000015962	-0.633458	0.046042	AAG
2:48129260:C:A-ENSBTAG00000019592	0.414366	0.0125784	AAG
2:52878386:G:T-ENSBTAG00000052105	0.50276	0.0389473	AAG
2:61427646:G:A-ENSBTAG00000009949	0.463289	0.0452461	AAG
2:62396669:C:T-ENSBTAG00000013449	-0.59497	-0.0025797	AAG
2:62532923:G:A-ENSBTAG00000018753	-0.379353	0.00580444	AAG
2:65292567:A:G-ENSBTAG00000021103	-0.454487	-0.0138572	AAG
2:69820254:C:T-ENSBTAG00000002112	0.51422	0.0544959	AAG
2:69820254:C:T-ENSBTAG00000050057	0.771662	0.215142	AAG
2:71173391:G:A-ENSBTAG00000010599	-1.03671	0.0356447	AAG
2:71028556:A:G-ENSBTAG00000009517	0.637624	0.171627	AAG
2:71933399:C:T-ENSBTAG00000009058	0.678792	0.253559	AAG
2:73148592:C:T-ENSBTAG00000019781	0.39242	0.0286343	AAG
2:79368737:T:C-ENSBTAG00000007863	-0.466512	-0.00323493	AAG
2:79406882:C:G-ENSBTAG00000051479	-0.327073	0.000887497	AAG
2:79631369:C:T-ENSBTAG00000046699	0.228544	0.0673362	AAG
2:85307930:C:T-ENSBTAG00000031696	0.247983	0.00987338	AAG
2:86027705:A:G-ENSBTAG00000007652	0.931982	0.0714541	AAG
2:89067941:T:C-ENSBTAG00000002272	-1.0358	-0.338698	AAG
2:89458732:A:G-ENSBTAG00000031579	-0.491266	-0.0296748	AAG
2:89744281:T:C-ENSBTAG00000006049	0.239205	0.012393	AAG
2:89540666:G:A-ENSBTAG00000005416	0.534019	-0.115131	AAG
2:89980573:C:G-ENSBTAG00000012334	-0.89543	-0.141251	AAG
2:90014076:T:G-ENSBTAG00000019298	-0.644875	-0.0385254	AAG
2:90253460:T:C-ENSBTAG00000007395	0.567033	0.00865757	AAG
2:91018980:A:G-ENSBTAG00000006420	-0.206539	-0.0560928	AAG
2:91243538:G:A-ENSBTAG00000016000	-0.395564	-0.0652607	AAG
2:91638537:A:G-ENSBTAG00000000851	0.435711	0.0437641	AAG
2:91638537:A:G-ENSBTAG00000027201	0.74451	0.0573038	AAG
2:94942019:T:C-ENSBTAG00000016192	0.598887	0.0313205	AAG
2:95077411:A:G-ENSBTAG00000016193	0.987197	0.089769	AAG
2:95909935:A:G-ENSBTAG00000052083	-0.845556	-0.21853	AAG
2:96509736:A:C-ENSBTAG00000055312	0.500894	-0.0167277	AAG
2:97834820:T:C-ENSBTAG00000021600	-0.538563	0.0113106	AAG
2:103330992:A:G-ENSBTAG00000019274	-0.884844	-0.198592	AAG
2:104022830:C:G-ENSBTAG00000013215	0.971717	0.16614	AAG
2:104107168:T:C-ENSBTAG00000010413	-1.05089	-0.205075	AAG
2:104183803:T:G-ENSBTAG00000010426	0.776584	0.094552	AAG
2:104422917:G:A-ENSBTAG00000003843	0.806465	0.221682	AAG
2:106276389:C:G-ENSBTAG00000003927	0.373438	0.0436436	AAG
2:107010680:A:G-ENSBTAG00000003936	-0.564295	0.0428987	AAG
2:106474119:T:C-ENSBTAG00000003807	0.647586	0.0542059	AAG
2:106787855:T:C-ENSBTAG00000018415	0.90412	0.0445247	AAG
2:107321583:C:G-ENSBTAG00000021514	-1.15768	-0.136544	AAG
2:107338252:A:G-ENSBTAG00000046176	-0.711906	-0.0963602	AAG
2:107536954:C:T-ENSBTAG00000038992	0.548536	0.0904723	AAG
2:106572393:G:A-ENSBTAG00000014975	0.922428	-0.117153	AAG
2:112016137:A:G-ENSBTAG00000016951	0.58314	-0.0205132	AAG
2:115482724:T:G-ENSBTAG00000021319	-0.418658	-0.151811	AAG
2:118192487:G:C-ENSBTAG00000005584	-0.598164	-0.0360306	AAG
2:118192487:G:C-ENSBTAG00000015752	0.473519	0.127624	AAG
2:118271238:G:A-ENSBTAG00000009664	-0.333644	-0.00929472	AAG
2:118289765:G:T-ENSBTAG00000054636	0.659428	0.0380915	AAG
2:118958086:G:A-ENSBTAG00000018502	-0.848167	-0.149457	AAG
2:119496092:A:G-ENSBTAG00000005207	0.690964	0.106169	AAG
2:119731993:T:C-ENSBTAG00000011964	0.468745	0.0274128	AAG
2:120456983:A:G-ENSBTAG00000012629	0.372967	0.0776232	AAG
2:121148970:G:A-ENSBTAG00000046044	-0.793798	-0.0931489	AAG
2:121205885:A:G-ENSBTAG00000037902	0.503551	0.145172	AAG
2:121179543:T:C-ENSBTAG00000012698	-0.396921	-0.0126652	AAG
2:120900652:A:G-ENSBTAG00000026696	-0.527957	0.00365941	AAG
2:121127866:A:G-ENSBTAG00000015103	-0.445861	-0.118143	AAG
2:121847337:G:T-ENSBTAG00000039121	-0.259223	-0.0327359	AAG
2:122251320:C:A-ENSBTAG00000035081	-0.348641	-0.026094	AAG
2:122370165:C:T-ENSBTAG00000016817	0.269176	-0.0871895	AAG
2:122271438:T:C-ENSBTAG00000016818	-0.455546	-0.0342383	AAG
2:122817831:C:T-ENSBTAG00000005477	0.256101	0.161587	AAG
2:124506921:C:A-ENSBTAG00000006667	0.2508	0.088551	AAG
2:125244323:A:G-ENSBTAG00000021525	-0.722158	-0.023652	AAG
2:125131931:T:A-ENSBTAG00000002363	-0.770531	-0.0330776	AAG
2:125262092:C:A-ENSBTAG00000027051	0.229626	2.08144e-05	AAG
2:125303934:A:G-ENSBTAG00000043989	-0.780699	-0.0412015	AAG
2:125388598:C:G-ENSBTAG00000012997	-0.771548	-0.350304	AAG
2:125735169:T:C-ENSBTAG00000006225	0.337342	0.00428528	AAG
2:125493088:G:C-ENSBTAG00000006223	0.241928	-0.0165508	AAG
2:125536122:G:A-ENSBTAG00000019614	-0.458379	-0.103627	AAG
2:126335914:A:G-ENSBTAG00000018374	0.174603	-0.036658	AAG
2:126014657:G:A-ENSBTAG00000053588	-0.359525	0.0124836	AAG
2:126319846:C:T-ENSBTAG00000004416	-0.223139	0.0289223	AAG
2:126404382:T:C-ENSBTAG00000009796	-0.894924	-0.214059	AAG
2:126596187:T:C-ENSBTAG00000014447	0.317436	0.0961453	AAG
2:126771600:A:G-ENSBTAG00000005629	1.2702	0.0204774	AAG
2:126846672:C:T-ENSBTAG00000009580	0.762404	0.107372	AAG
2:126843068:T:C-ENSBTAG00000009579	0.943064	0.193504	AAG
2:127055310:C:T-ENSBTAG00000006349	1.16362	0.565251	AAG
2:127108608:T:C-ENSBTAG00000005105	0.885743	0.166359	AAG
2:127500779:A:G-ENSBTAG00000001050	0.440458	0.0352255	AAG
2:127967780:A:G-ENSBTAG00000002988	-0.343238	-0.0125365	AAG
2:127665212:C:T-ENSBTAG00000001296	-0.411658	-0.0238499	AAG
2:128197205:G:A-ENSBTAG00000054645	0.609334	0.040432	AAG
2:128342748:T:G-ENSBTAG00000012604	0.53659	0.243616	AAG
2:127794369:G:T-ENSBTAG00000017452	-0.25985	-0.0661963	AAG
2:128546623:C:T-ENSBTAG00000001101	0.372366	-0.0915614	AAG
2:128905963:T:C-ENSBTAG00000008072	0.326298	-0.00516067	AAG
2:128971093:G:T-ENSBTAG00000019371	0.620412	0.10359	AAG
2:129068395:T:C-ENSBTAG00000030434	-0.583696	0.026804	AAG
2:129124912:A:G-ENSBTAG00000021620	-0.456208	-0.11589	AAG
2:129133153:T:A-ENSBTAG00000049982	-0.580088	0.0214353	AAG
2:129171863:T:C-ENSBTAG00000026585	-0.369415	-0.0351639	AAG
2:129243168:C:T-ENSBTAG00000052293	-1.03097	-0.398334	AAG
2:129448351:G:C-ENSBTAG00000014400	-0.690354	0.00477931	AAG
2:129790475:G:A-ENSBTAG00000009502	-0.420592	-0.010915	AAG
2:130740654:G:A-ENSBTAG00000001700	-0.273155	0.0112045	AAG
2:130800958:A:G-ENSBTAG00000040602	0.35752	-0.0864928	AAG
2:131751139:T:C-ENSBTAG00000018656	-0.389398	-0.0951151	AAG
2:131986059:A:G-ENSBTAG00000006085	-0.878506	-0.190265	AAG
2:131982850:C:G-ENSBTAG00000006084	0.635895	0.0881291	AAG
2:132456311:C:A-ENSBTAG00000040547	-0.837296	0.0411663	AAG
2:132456311:C:A-ENSBTAG00000016877	-0.653152	-0.121478	AAG
2:132834619:A:G-ENSBTAG00000017108	-0.620616	-0.118514	AAG
2:132848837:C:G-ENSBTAG00000007998	0.423637	0.0619865	AAG
2:133026461:A:G-ENSBTAG00000007996	1.56308	0.525552	AAG
2:132833949:T:C-ENSBTAG00000050219	-0.654321	-0.0281873	AAG
2:133341411:A:G-ENSBTAG00000004554	-0.504537	-0.0857257	AAG
2:133323201:A:G-ENSBTAG00000013650	0.539429	0.0195798	AAG
2:133372471:A:G-ENSBTAG00000012289	-0.371079	-0.00964863	AAG
2:133323201:A:G-ENSBTAG00000011950	0.942926	0.0975436	AAG
2:133763824:T:C-ENSBTAG00000030335	0.765001	0.12632	AAG
2:135793984:A:G-ENSBTAG00000003403	0.535548	0.0794564	AAG
2:135569772:A:G-ENSBTAG00000008309	-0.565207	-0.0901973	AAG
2:135566090:A:G-ENSBTAG00000003832	-0.526645	-0.0323063	AAG
2:135820126:T:C-ENSBTAG00000003822	-0.257179	-0.0524225	AAG
2:135678071:A:G-ENSBTAG00000013282	0.327217	-0.118748	AAG
2:135652916:T:C-ENSBTAG00000013281	0.614806	0.147342	AAG
2:135785155:C:T-ENSBTAG00000005670	-0.712307	-0.180396	AAG
3:328116:G:A-ENSBTAG00000002952	-0.492558	-0.136446	AAG
3:328116:G:A-ENSBTAG00000037819	-0.566703	0.0146611	AAG
3:901104:C:T-ENSBTAG00000020969	-0.602158	-0.0810575	AAG
3:1145799:C:T-ENSBTAG00000008931	-0.97018	-0.0781577	AAG
3:1957985:T:C-ENSBTAG00000019497	0.440018	0.0402393	AAG
3:2014616:A:G-ENSBTAG00000010456	-0.572079	-0.0598872	AAG
3:2062637:C:T-ENSBTAG00000010775	-1.08167	-0.0845436	AAG
3:3192182:T:C-ENSBTAG00000010009	-0.390722	-0.101143	AAG
3:3247773:T:C-ENSBTAG00000017852	0.560077	0.0700741	AAG
3:4399381:C:T-ENSBTAG00000013801	0.437433	0.104241	AAG
3:6936373:G:T-ENSBTAG00000010206	0.669172	0.111275	AAG
3:7458392:T:C-ENSBTAG00000050790	-0.538068	0.00901078	AAG
3:7863245:C:T-ENSBTAG00000021754	-0.867862	-0.213722	AAG
3:7872518:C:T-ENSBTAG00000034159	0.392614	0.003748	AAG
3:8144020:C:A-ENSBTAG00000015856	0.479163	0.0592551	AAG
3:8186958:C:A-ENSBTAG00000015853	-0.977091	-0.295252	AAG
3:8120358:A:G-ENSBTAG00000024503	-0.182488	-0.0444242	AAG
3:8344544:C:T-ENSBTAG00000021893	-0.470774	-0.0892244	AAG
3:8521903:C:T-ENSBTAG00000017875	-0.300726	0.0283461	AAG
3:8451989:T:C-ENSBTAG00000017846	0.938045	0.125749	AAG
3:8797094:T:C-ENSBTAG00000002947	-1.06203	-0.0853605	AAG
3:8497833:C:A-ENSBTAG00000001197	0.450669	0.0303188	AAG
3:9461435:C:T-ENSBTAG00000005793	-0.895391	-0.0636679	AAG
3:9630091:T:G-ENSBTAG00000002419	1.08511	0.178767	AAG
3:9972923:C:T-ENSBTAG00000004776	-0.612922	-0.0633988	AAG
3:11394047:G:T-ENSBTAG00000039366	0.498756	-0.0114418	AAG
3:11637380:C:A-ENSBTAG00000009421	0.764056	0.10414	AAG
3:11773475:A:T-ENSBTAG00000022893	-1.1193	-0.0386056	AAG
3:11821302:C:T-ENSBTAG00000054063	-1.02629	-0.0477381	AAG
3:11422485:G:T-ENSBTAG00000039993	0.885287	0.137478	AAG
3:12254041:C:T-ENSBTAG00000053343	-0.62588	0.0528659	AAG
3:12608397:T:C-ENSBTAG00000051681	0.404603	0.1267	AAG
3:12608397:T:C-ENSBTAG00000039702	0.44101	0.116967	AAG
3:12752462:A:C-ENSBTAG00000054233	-0.646548	-0.0532245	AAG
3:12854572:G:A-ENSBTAG00000000964	-0.290163	0.00874593	AAG
3:14232949:G:A-ENSBTAG00000000406	-0.642601	-0.128083	AAG
3:14277705:T:G-ENSBTAG00000000404	0.372502	0.0738859	AAG
3:14708751:C:T-ENSBTAG00000009436	0.896766	0.00593439	AAG
3:14640949:T:C-ENSBTAG00000009434	0.522611	0.0312766	AAG
3:14620666:C:T-ENSBTAG00000012228	0.692922	0.118855	AAG
3:15546148:G:A-ENSBTAG00000001548	-0.283821	-0.0393091	AAG
3:14836302:A:G-ENSBTAG00000000105	0.283339	-0.0210791	AAG
3:14848949:C:T-ENSBTAG00000011209	0.661981	0.274307	AAG
3:14831667:T:C-ENSBTAG00000001199	0.429938	0.098134	AAG
3:15161911:A:C-ENSBTAG00000054061	-1.08573	-0.286619	AAG
3:15161911:A:C-ENSBTAG00000003948	0.966952	0.209106	AAG
3:15061489:A:C-ENSBTAG00000017055	-0.65133	-0.0291931	AAG
3:15395373:T:C-ENSBTAG00000014393	-0.359325	-0.140228	AAG
3:15369868:A:G-ENSBTAG00000012094	-0.471383	0.00452152	AAG
3:15392111:T:C-ENSBTAG00000014841	0.793075	0.0240509	AAG
3:15390364:T:C-ENSBTAG00000020244	0.769067	0.143477	AAG
3:15716695:A:G-ENSBTAG00000019838	0.452371	-0.0544582	AAG
3:15738784:G:A-ENSBTAG00000018249	-0.516702	-0.0272223	AAG
3:16015122:C:A-ENSBTAG00000007519	0.252015	0.0431158	AAG
3:16111638:C:T-ENSBTAG00000018474	0.310539	0.0610719	AAG
3:15541296:T:C-ENSBTAG00000020026	0.525021	0.101385	AAG
3:16214408:T:G-ENSBTAG00000033217	-0.278405	-0.0705487	AAG
3:16347204:G:T-ENSBTAG00000004987	0.962835	0.140471	AAG
3:16678442:T:C-ENSBTAG00000012471	0.726661	0.00379775	AAG
3:16121872:T:C-ENSBTAG00000014204	0.666974	0.133272	AAG
3:17112450:G:A-ENSBTAG00000054765	-0.372161	-0.0775221	AAG
3:18732605:C:T-ENSBTAG00000015145	-0.79109	0.00769017	AAG
3:18797182:C:T-ENSBTAG00000015147	-0.372185	-0.00281266	AAG
3:19630161:C:T-ENSBTAG00000006099	0.24852	0.0910639	AAG
3:19576055:G:A-ENSBTAG00000018074	0.384547	0.082585	AAG
3:19713207:G:A-ENSBTAG00000020395	-0.514638	-0.111821	AAG
3:19688849:G:A-ENSBTAG00000015371	0.628377	0.0560821	AAG
3:19932552:G:A-ENSBTAG00000021035	-0.416582	-0.0110699	AAG
3:20178507:C:G-ENSBTAG00000003806	0.842259	0.108319	AAG
3:20408969:A:T-ENSBTAG00000021482	-0.336338	-0.0388471	AAG
3:20680530:C:T-ENSBTAG00000001586	-0.771537	-0.115562	AAG
3:20694855:G:A-ENSBTAG00000001599	0.216412	0.00769456	AAG
3:20738256:T:C-ENSBTAG00000032453	-0.875097	-0.00587302	AAG
3:21438285:A:C-ENSBTAG00000008370	0.575988	-0.0212485	AAG
3:21380476:T:G-ENSBTAG00000008372	0.718632	0.0504442	AAG
3:22410011:C:T-ENSBTAG00000008373	-0.258993	0.038314	AAG
3:21530686:G:A-ENSBTAG00000021637	0.736835	0.0908866	AAG
3:21746264:C:T-ENSBTAG00000005810	-0.335447	0.000543762	AAG
3:22381175:A:C-ENSBTAG00000002422	-0.540251	-0.0248354	AAG
3:22399112:G:A-ENSBTAG00000020831	0.563082	-0.00519119	AAG
3:22457176:C:T-ENSBTAG00000010841	-0.849629	-0.0956072	AAG
3:23373109:C:T-ENSBTAG00000014387	-0.712507	-0.172041	AAG
3:23581010:T:C-ENSBTAG00000039719	1.0385	0.21604	AAG
3:25258322:T:G-ENSBTAG00000019937	-0.529615	0.0199853	AAG
3:26099371:T:G-ENSBTAG00000001748	1.37344	0.319761	AAG
3:26130431:C:T-ENSBTAG00000015392	-0.79179	-0.0337865	AAG
3:27568233:C:T-ENSBTAG00000040131	0.204098	-0.00504929	AAG
3:27462742:C:T-ENSBTAG00000000664	0.65049	0.0394545	AAG
3:29420330:G:A-ENSBTAG00000011327	-0.560095	-0.135231	AAG
3:29273672:A:C-ENSBTAG00000019617	0.434356	0.00679886	AAG
3:29625965:A:G-ENSBTAG00000031940	0.513801	0.0228901	AAG
3:30888040:A:G-ENSBTAG00000014294	-0.31726	-0.0741847	AAG
3:31065409:C:T-ENSBTAG00000039738	0.453617	-0.0129271	AAG
3:31866577:C:T-ENSBTAG00000014102	-0.437534	-0.0210653	AAG
3:31866577:C:T-ENSBTAG00000005973	-0.419885	-0.0925746	AAG
3:32847158:G:A-ENSBTAG00000020172	-0.262564	0.0486233	AAG
3:32231909:T:C-ENSBTAG00000009888	-0.272433	0.0158842	AAG
3:32311817:A:G-ENSBTAG00000053209	0.632732	0.205403	AAG
3:33394852:C:T-ENSBTAG00000020964	-0.898041	-0.0537286	AAG
3:33811539:T:C-ENSBTAG00000018893	0.530066	-0.095049	AAG
3:33538884:C:T-ENSBTAG00000000283	-0.401658	-0.0388572	AAG
3:33942908:C:A-ENSBTAG00000014083	-0.331239	-0.131094	AAG
3:33966842:T:C-ENSBTAG00000016643	0.256398	0.0247159	AAG
3:34062755:A:G-ENSBTAG00000020641	-0.424644	-0.0952775	AAG
3:34062697:A:G-ENSBTAG00000008849	-0.721932	-0.100721	AAG
3:34277140:G:C-ENSBTAG00000001136	0.615492	0.0745296	AAG
3:33853770:T:C-ENSBTAG00000038979	-0.337304	-0.0238745	AAG
3:34470645:G:C-ENSBTAG00000017124	0.775785	0.0719417	AAG
3:34558712:A:G-ENSBTAG00000007330	-0.266163	-0.0112104	AAG
3:34736966:C:A-ENSBTAG00000005439	0.458872	0.0850098	AAG
3:36268809:C:A-ENSBTAG00000039951	-0.297128	-0.0190114	AAG
3:42239063:A:G-ENSBTAG00000019027	0.48889	0.0301883	AAG
3:42387161:T:C-ENSBTAG00000019026	-1.17893	-0.361386	AAG
3:42995603:C:T-ENSBTAG00000006321	1.1783	0.0744741	AAG
3:43040926:C:T-ENSBTAG00000006320	-0.954596	-0.107933	AAG
3:43158805:T:C-ENSBTAG00000015778	-0.44056	-0.0600163	AAG
3:43242990:C:T-ENSBTAG00000015776	-0.446358	-0.00849292	AAG
3:43378121:G:C-ENSBTAG00000006491	0.587598	-0.0206765	AAG
3:44190603:G:A-ENSBTAG00000004591	-0.672714	-0.315597	AAG
3:45917781:G:A-ENSBTAG00000031358	-0.254079	-0.018815	AAG
3:48386017:T:C-ENSBTAG00000004422	-1.00019	-0.253957	AAG
3:48501760:C:T-ENSBTAG00000020345	0.532424	0.00545853	AAG
3:50940752:C:T-ENSBTAG00000011363	0.388081	0.0614154	AAG
3:53218279:C:G-ENSBTAG00000019133	0.45626	0.0554812	AAG
3:53539667:C:T-ENSBTAG00000050182	-0.628312	-0.26307	AAG
3:53753933:G:A-ENSBTAG00000020214	-0.537432	-0.0314366	AAG
3:53649344:C:T-ENSBTAG00000038625	-0.63576	-0.160463	AAG
3:53889692:C:T-ENSBTAG00000048959	-0.54222	-0.177698	AAG
3:54176132:T:C-ENSBTAG00000015060	-0.873001	-0.207897	AAG
3:54136479:G:A-ENSBTAG00000001143	-0.559113	-0.0499838	AAG
3:54178227:A:G-ENSBTAG00000037634	-0.971441	-0.488564	AAG
3:54175764:A:G-ENSBTAG00000038938	0.52511	0.0888776	AAG
3:54178997:C:T-ENSBTAG00000043876	0.594318	0.235018	AAG
3:54907194:C:T-ENSBTAG00000014529	-0.64417	0.0102262	AAG
3:54902364:G:A-ENSBTAG00000031186	-0.842014	-0.351902	AAG
3:54915397:T:C-ENSBTAG00000024272	-0.968364	-0.328916	AAG
3:55001679:A:G-ENSBTAG00000038233	-0.417459	0.00125071	AAG
3:54902364:G:A-ENSBTAG00000002416	0.907288	0.157566	AAG
3:54962512:A:G-ENSBTAG00000000505	-0.685759	-0.11027	AAG
3:54986762:G:A-ENSBTAG00000000504	-0.570368	-0.0342181	AAG
3:55126984:A:G-ENSBTAG00000021900	0.743853	0.114607	AAG
3:56775982:T:C-ENSBTAG00000000305	-0.515972	-0.0221568	AAG
3:57562112:A:G-ENSBTAG00000052268	-0.288664	0.0783106	AAG
3:56711780:A:G-ENSBTAG00000031171	-0.476395	-0.0961824	AAG
3:57668337:A:T-ENSBTAG00000021501	-0.817396	-0.0169802	AAG
3:58816297:A:G-ENSBTAG00000013851	-0.731	-0.122311	AAG
3:58816297:A:G-ENSBTAG00000016326	-0.724853	-0.13459	AAG
3:59503006:G:T-ENSBTAG00000008122	-0.462232	0.0593966	AAG
3:59648782:A:T-ENSBTAG00000008118	0.74119	0.122822	AAG
3:65941453:C:T-ENSBTAG00000021752	-0.326123	0.00182495	AAG
3:66893914:T:C-ENSBTAG00000031044	-0.996499	-0.121676	AAG
3:66939554:C:T-ENSBTAG00000020761	0.494311	0.012598	AAG
3:67420949:G:C-ENSBTAG00000031012	-1.12771	-0.258255	AAG
3:68857673:T:C-ENSBTAG00000018448	0.537891	0.0185107	AAG
3:69081051:A:T-ENSBTAG00000024240	-0.675338	-0.0316909	AAG
3:69987468:C:G-ENSBTAG00000003162	0.606573	0.0907431	AAG
3:74800951:A:C-ENSBTAG00000014791	-0.73905	-0.0571355	AAG
3:77956449:T:C-ENSBTAG00000009455	-0.593801	-0.139533	AAG
3:79914008:T:C-ENSBTAG00000005909	-0.536187	-0.0523483	AAG
3:82183697:C:T-ENSBTAG00000019011	0.321132	-0.000969791	AAG
3:83082797:C:T-ENSBTAG00000020451	-0.461813	-0.0386354	AAG
3:85831714:G:A-ENSBTAG00000051542	-1.23017	-0.081909	AAG
3:89767947:G:T-ENSBTAG00000011640	-1.00384	0.041109	AAG
3:91166808:C:T-ENSBTAG00000016990	0.205622	0.0647306	AAG
3:91429733:G:A-ENSBTAG00000004688	1.15062	0.1472	AAG
3:91456223:C:T-ENSBTAG00000017132	-0.799485	-0.0806355	AAG
3:91543261:A:G-ENSBTAG00000015931	0.601173	0.141061	AAG
3:91741149:G:A-ENSBTAG00000019801	1.1708	0.0415404	AAG
3:91741149:G:A-ENSBTAG00000039686	0.859232	0.0451224	AAG
3:92055556:G:A-ENSBTAG00000010715	0.726279	0.133441	AAG
3:92054056:C:T-ENSBTAG00000020037	0.640421	0.0912777	AAG
3:92181858:T:C-ENSBTAG00000009526	-0.50113	-0.0184225	AAG
3:92328060:T:G-ENSBTAG00000019198	0.797705	0.0771432	AAG
3:92334650:T:G-ENSBTAG00000007112	0.533708	0.0936379	AAG
3:92982071:G:A-ENSBTAG00000003484	-0.455872	-0.0579386	AAG
3:93059896:C:A-ENSBTAG00000014649	0.83151	0.112951	AAG
3:93247568:A:C-ENSBTAG00000054697	-0.428642	0.0702797	AAG
3:93695041:G:A-ENSBTAG00000018281	-0.480453	-0.0972714	AAG
3:93482801:C:T-ENSBTAG00000002720	0.320849	-0.00265795	AAG
3:95000213:G:T-ENSBTAG00000005542	0.227264	0.119704	AAG
3:98504724:C:T-ENSBTAG00000019956	0.370723	0.00157523	AAG
3:99502946:C:T-ENSBTAG00000023551	-0.880925	-0.202957	AAG
3:99766369:G:A-ENSBTAG00000045664	0.319711	0.0426096	AAG
3:99898969:C:A-ENSBTAG00000013322	-0.800623	-0.0699308	AAG
3:99877592:T:C-ENSBTAG00000013320	-1.04789	-0.227254	AAG
3:99934515:G:A-ENSBTAG00000002979	0.597888	-0.0630315	AAG
3:100524867:C:G-ENSBTAG00000052979	-1.28892	-0.337245	AAG
3:100517505:C:T-ENSBTAG00000000497	0.81228	0.242304	AAG
3:100458951:G:A-ENSBTAG00000003642	-0.209041	-0.0491981	AAG
3:101712819:G:A-ENSBTAG00000015559	-0.454901	-0.0318396	AAG
3:102117079:T:C-ENSBTAG00000008690	0.744583	0.0259894	AAG
3:102101667:A:G-ENSBTAG00000018887	1.27604	0.217027	AAG
3:102648886:C:T-ENSBTAG00000016899	0.608386	0.0765144	AAG
3:102700978:A:C-ENSBTAG00000003777	0.78002	0.165885	AAG
3:102847859:A:G-ENSBTAG00000021544	0.44749	-0.07722	AAG
3:103518929:C:T-ENSBTAG00000017368	-0.360569	-0.0969908	AAG
3:103700833:G:A-ENSBTAG00000004585	1.47561	0.182486	AAG
3:104359200:T:G-ENSBTAG00000001629	-0.414864	-0.0331938	AAG
3:105475822:C:T-ENSBTAG00000015113	-0.694962	-0.0419578	AAG
3:105528486:T:C-ENSBTAG00000018726	-0.754393	-0.094602	AAG
3:105588435:C:T-ENSBTAG00000000533	-1.07157	-0.200768	AAG
3:105830129:T:C-ENSBTAG00000044178	0.609678	0.0695904	AAG
3:106197965:A:T-ENSBTAG00000013054	0.662466	-0.0363295	AAG
3:106263316:A:G-ENSBTAG00000054059	-0.894665	-0.220525	AAG
3:106317207:A:G-ENSBTAG00000047314	-0.840209	-0.553754	AAG
3:108232025:C:T-ENSBTAG00000014326	0.343682	0.101045	AAG
3:109395479:C:T-ENSBTAG00000054152	-0.457386	0.0110823	AAG
3:109439419:G:A-ENSBTAG00000024097	0.855158	0.172854	AAG
3:109476599:A:C-ENSBTAG00000007994	-0.745587	-0.00728389	AAG
3:109561696:G:C-ENSBTAG00000049000	0.519288	0.0230454	AAG
3:109544036:C:T-ENSBTAG00000014358	0.287054	0.0746351	AAG
3:109545529:G:T-ENSBTAG00000038617	0.74914	0.112623	AAG
3:109620839:C:T-ENSBTAG00000024095	-0.461435	0.0759102	AAG
3:109878880:C:T-ENSBTAG00000018324	0.346605	0.0352409	AAG
3:109425271:C:A-ENSBTAG00000012253	0.153237	0.00804346	AAG
3:110270731:T:C-ENSBTAG00000016696	-0.258507	-0.120154	AAG
3:110451839:A:G-ENSBTAG00000016328	-0.365839	0.0922501	AAG
3:110451839:A:G-ENSBTAG00000006555	-0.425828	-0.0178974	AAG
3:110640246:G:C-ENSBTAG00000021948	0.462398	0.0300014	AAG
3:110705071:T:A-ENSBTAG00000024086	-0.659629	-0.277464	AAG
3:113586290:A:C-ENSBTAG00000003928	-0.242537	-0.0116741	AAG
3:113187599:G:A-ENSBTAG00000020616	-0.837801	-0.0258055	AAG
3:113197054:C:A-ENSBTAG00000000149	0.40646	0.0877576	AAG
3:115341354:C:G-ENSBTAG00000016504	-0.674694	0.0623221	AAG
3:117037012:T:C-ENSBTAG00000000634	-0.897791	0.0366458	AAG
3:117041205:G:A-ENSBTAG00000017624	1.42754	0.403976	AAG
3:117719404:A:G-ENSBTAG00000017826	-0.586385	-0.0597817	AAG
3:117392592:A:C-ENSBTAG00000010164	-0.350696	-0.112508	AAG
3:117613901:C:A-ENSBTAG00000001879	-0.546008	-0.0502295	AAG
3:118765826:A:G-ENSBTAG00000054834	-0.384297	-0.09162	AAG
3:118890976:T:C-ENSBTAG00000003279	0.781163	0.125093	AAG
3:120789079:C:T-ENSBTAG00000000784	0.34547	0.0597704	AAG
3:120962567:A:G-ENSBTAG00000004315	0.371484	0.0249842	AAG
3:120486792:G:A-ENSBTAG00000002608	-0.583367	-0.126125	AAG
3:120944941:G:A-ENSBTAG00000013110	0.445925	0.0264605	AAG
3:120563334:T:C-ENSBTAG00000009676	-0.343226	-0.0734924	AAG
3:120567200:C:T-ENSBTAG00000008711	-0.620188	-0.189738	AAG
3:120748746:G:A-ENSBTAG00000013253	0.778459	0.00926195	AAG
3:120747721:T:C-ENSBTAG00000002847	-0.305183	-0.0306199	AAG
4:5073374:G:A-ENSBTAG00000017086	-0.900507	0.0350493	AAG
4:9248633:A:C-ENSBTAG00000045617	0.744153	0.188348	AAG
4:9701660:G:A-ENSBTAG00000034936	-0.488873	-0.0700365	AAG
4:9773463:G:A-ENSBTAG00000021996	0.452319	0.107424	AAG
4:10416569:G:A-ENSBTAG00000034905	-0.357911	0.0346892	AAG
4:9914718:C:G-ENSBTAG00000024431	0.616249	0.149637	AAG
4:9946022:A:T-ENSBTAG00000003810	-1.01532	-0.0132914	AAG
4:11235488:A:G-ENSBTAG00000000820	-0.42644	-0.00292936	AAG
4:11326136:C:T-ENSBTAG00000003424	0.680821	-0.0218342	AAG
4:11746454:G:A-ENSBTAG00000009109	-0.487709	0.0257616	AAG
4:12644343:T:A-ENSBTAG00000034645	-0.821323	-0.153153	AAG
4:15278134:T:A-ENSBTAG00000004995	-0.583265	-0.0406962	AAG
4:14877205:T:C-ENSBTAG00000013168	-0.340196	0.0431464	AAG
4:15697922:C:A-ENSBTAG00000047004	0.486427	-0.00761091	AAG
4:16246563:A:G-ENSBTAG00000000799	0.687273	0.014174	AAG
4:18986722:T:C-ENSBTAG00000053922	0.459053	0.0864078	AAG
4:20354046:C:T-ENSBTAG00000019750	0.557727	0.00321692	AAG
4:20826745:A:G-ENSBTAG00000002869	0.458352	0.0122974	AAG
4:25088333:A:G-ENSBTAG00000034091	-0.519841	-0.0002536	AAG
4:25084448:G:A-ENSBTAG00000010980	-0.418178	-0.0706574	AAG
4:25143840:G:A-ENSBTAG00000014262	-0.460349	0.0851496	AAG
4:25159912:C:T-ENSBTAG00000012805	0.50933	-0.00876023	AAG
4:28379467:G:A-ENSBTAG00000006721	-0.955879	-0.115551	AAG
4:31867215:C:T-ENSBTAG00000015539	0.31099	-0.00829341	AAG
4:31810032:C:T-ENSBTAG00000016010	-0.638049	0.0306028	AAG
4:31842603:G:A-ENSBTAG00000016014	-0.74136	-0.106209	AAG
4:31902559:G:A-ENSBTAG00000000604	0.62904	-0.001459	AAG
4:31921368:C:T-ENSBTAG00000019403	-1.22862	-0.00811112	AAG
4:32277623:A:C-ENSBTAG00000013010	0.540039	-0.00774297	AAG
4:31387703:C:T-ENSBTAG00000054987	-0.452115	-0.070388	AAG
4:32249442:A:T-ENSBTAG00000015666	0.378873	-0.081267	AAG
4:32638661:C:T-ENSBTAG00000021313	-0.703804	-0.00747021	AAG
4:32961900:G:C-ENSBTAG00000005997	-0.652607	-0.0140001	AAG
4:33156323:C:A-ENSBTAG00000038283	0.827025	0.00691055	AAG
4:43280215:C:G-ENSBTAG00000005102	0.291453	0.0190818	AAG
4:43920348:T:G-ENSBTAG00000033290	0.342044	-0.00205243	AAG
4:43613309:T:C-ENSBTAG00000003825	0.356798	0.139407	AAG
4:43156611:T:C-ENSBTAG00000018430	0.248712	-0.0156105	AAG
4:44052099:A:G-ENSBTAG00000014879	-0.629005	-0.0802306	AAG
4:44368261:T:G-ENSBTAG00000014161	0.371191	0.0439575	AAG
4:44511809:G:T-ENSBTAG00000006876	0.934798	0.0891391	AAG
4:44364131:G:T-ENSBTAG00000014171	-0.654595	-0.0348756	AAG
4:44503889:T:C-ENSBTAG00000003784	-0.695269	-0.117667	AAG
4:46186377:C:A-ENSBTAG00000002175	-0.39251	0.00841971	AAG
4:46657012:A:G-ENSBTAG00000008302	-0.502002	0.0801878	AAG
4:48589649:C:T-ENSBTAG00000021849	-0.829633	0.0338364	AAG
4:48928046:C:T-ENSBTAG00000001908	-0.628907	0.0279331	AAG
4:49727148:T:C-ENSBTAG00000033197	-0.30315	0.065016	AAG
4:50023481:A:G-ENSBTAG00000038795	-0.632724	-0.0599358	AAG
4:50058770:C:T-ENSBTAG00000053502	-1.14666	-0.217142	AAG
4:51743547:G:T-ENSBTAG00000006161	-0.802245	0.00279986	AAG
4:51873743:G:A-ENSBTAG00000017869	1.18036	0.376153	AAG
4:52292610:C:T-ENSBTAG00000021204	0.552996	-0.0236255	AAG
4:59688094:C:T-ENSBTAG00000002154	0.655176	0.127487	AAG
4:60102483:G:A-ENSBTAG00000003490	0.304634	0.168767	AAG
4:60515717:C:T-ENSBTAG00000018119	-0.30952	-0.0069325	AAG
4:62065500:G:A-ENSBTAG00000005785	0.407446	0.0754248	AAG
4:63915061:G:T-ENSBTAG00000016709	-0.227448	-0.0502009	AAG
4:64073585:G:A-ENSBTAG00000002332	0.43632	0.0156717	AAG
4:65892339:T:C-ENSBTAG00000020247	0.288133	-0.0398215	AAG
4:65724781:C:T-ENSBTAG00000051818	-1.1382	-0.149515	AAG
4:65951026:G:A-ENSBTAG00000038235	-0.392389	0.0242221	AAG
4:67452748:C:T-ENSBTAG00000018909	0.605059	0.0173895	AAG
4:69642033:A:G-ENSBTAG00000001822	0.267311	0.0276134	AAG
4:69683074:T:C-ENSBTAG00000049437	-0.404071	-0.0842423	AAG
4:74446059:G:A-ENSBTAG00000003506	0.583187	0.144441	AAG
4:74574610:G:A-ENSBTAG00000013226	0.916283	0.275701	AAG
4:76595592:C:T-ENSBTAG00000010504	0.50569	0.0663283	AAG
4:76533069:G:A-ENSBTAG00000008090	0.510764	0.077493	AAG
4:76595592:C:T-ENSBTAG00000052466	-0.411092	-0.109252	AAG
4:76534778:C:A-ENSBTAG00000006377	-0.403465	0.0263387	AAG
4:76829684:G:A-ENSBTAG00000010612	0.440083	-0.0551558	AAG
4:77252439:T:G-ENSBTAG00000012237	0.430744	0.122353	AAG
4:77376826:T:A-ENSBTAG00000012968	0.455633	0.101	AAG
4:78157215:A:G-ENSBTAG00000000991	0.77695	0.119365	AAG
4:82625974:G:C-ENSBTAG00000031967	-0.356384	-0.120421	AAG
4:82525951:T:G-ENSBTAG00000000144	0.458632	0.173148	AAG
4:82698718:G:A-ENSBTAG00000049399	-0.517784	-0.0795586	AAG
4:85867891:T:G-ENSBTAG00000007976	0.569517	0.0844892	AAG
4:91886606:C:A-ENSBTAG00000010692	-0.270555	-0.0359265	AAG
4:92540924:A:G-ENSBTAG00000031866	0.959193	0.0880172	AAG
4:92942127:G:C-ENSBTAG00000011002	0.647319	0.36927	AAG
4:92482793:T:C-ENSBTAG00000007572	0.231444	0.0113972	AAG
4:92965658:A:C-ENSBTAG00000052301	1.05072	0.44546	AAG
4:92549782:T:C-ENSBTAG00000003449	1.10878	0.167056	AAG
4:92951781:T:C-ENSBTAG00000004989	0.244526	0.0893919	AAG
4:93129638:T:G-ENSBTAG00000001754	-0.648041	-0.126282	AAG
4:93420148:T:C-ENSBTAG00000014273	-0.442892	0.109807	AAG
4:94397940:A:G-ENSBTAG00000017245	0.478902	0.172426	AAG
4:95193498:T:C-ENSBTAG00000010452	1.18064	0.0652974	AAG
4:98322672:G:A-ENSBTAG00000008895	-0.7771	0.0890221	AAG
4:98850120:A:G-ENSBTAG00000013976	-0.427062	-0.064485	AAG
4:98839857:T:C-ENSBTAG00000001773	0.626312	0.179718	AAG
4:98839857:T:C-ENSBTAG00000017905	0.42004	0.120899	AAG
4:98982133:G:C-ENSBTAG00000017919	0.488575	0.0054207	AAG
4:102585491:A:G-ENSBTAG00000014250	0.530671	0.198847	AAG
4:103517315:A:G-ENSBTAG00000016546	0.372757	0.163179	AAG
4:103817032:T:C-ENSBTAG00000012261	0.858484	0.192224	AAG
4:103745876:T:G-ENSBTAG00000012239	-0.375105	-0.124114	AAG
4:104264848:G:C-ENSBTAG00000005285	-0.234356	0.0301181	AAG
4:104958064:A:G-ENSBTAG00000004658	0.462347	0.133481	AAG
4:105561176:A:T-ENSBTAG00000050745	-0.595159	-0.0293451	AAG
4:106287703:A:G-ENSBTAG00000040387	0.601173	-0.011793	AAG
4:105764357:T:C-ENSBTAG00000053458	0.602778	0.13745	AAG
4:105767411:T:A-ENSBTAG00000051811	-0.888478	-0.396464	AAG
4:105774315:G:A-ENSBTAG00000048775	-0.719408	-0.244355	AAG
4:106033155:G:C-ENSBTAG00000026068	0.755456	0.326385	AAG
4:105773835:T:C-ENSBTAG00000049004	-0.697656	-0.188182	AAG
4:106063093:C:G-ENSBTAG00000047919	-0.746853	-0.0933251	AAG
4:106173170:T:C-ENSBTAG00000034609	0.344933	-0.0233895	AAG
4:106100245:A:T-ENSBTAG00000027204	-0.719645	-0.188391	AAG
4:106675238:T:A-ENSBTAG00000009182	-1.08529	-0.315698	AAG
4:106639429:T:C-ENSBTAG00000009418	-0.37694	-0.118454	AAG
4:106856795:T:C-ENSBTAG00000017970	0.325058	-0.0527925	AAG
4:111772542:C:T-ENSBTAG00000051633	-0.808529	-0.236984	AAG
4:112190919:A:G-ENSBTAG00000050861	0.774496	0.101222	AAG
4:112234666:C:T-ENSBTAG00000017143	0.31754	0.0259614	AAG
4:112186564:A:G-ENSBTAG00000014768	0.768883	0.225462	AAG
4:112386996:A:G-ENSBTAG00000020445	-0.33788	-0.0216885	AAG
4:112457007:T:C-ENSBTAG00000000389	0.339171	0.061689	AAG
4:112323788:G:A-ENSBTAG00000002445	0.531517	0.0536054	AAG
4:112744187:A:G-ENSBTAG00000002810	0.319274	0.0201572	AAG
4:112892658:C:T-ENSBTAG00000031106	0.491362	0.0339471	AAG
4:112567200:G:A-ENSBTAG00000049343	0.796388	0.215056	AAG
4:112567200:G:A-ENSBTAG00000010219	0.702378	0.10586	AAG
4:112610202:T:C-ENSBTAG00000019844	-0.527011	-0.167313	AAG
4:112687610:C:T-ENSBTAG00000008542	0.727364	0.221088	AAG
4:112803008:A:G-ENSBTAG00000006022	0.73347	0.0987065	AAG
4:112744187:A:G-ENSBTAG00000031059	-1.10328	0.13034	AAG
4:112759185:C:T-ENSBTAG00000038241	-0.590717	-0.0629914	AAG
4:112778300:C:A-ENSBTAG00000049318	-1.11877	-0.472601	AAG
4:112803008:A:G-ENSBTAG00000014402	-0.751922	-0.0993855	AAG
4:112773221:C:G-ENSBTAG00000009850	0.680776	0.257371	AAG
4:112998833:A:G-ENSBTAG00000039588	0.870023	0.370838	AAG
4:112902047:G:A-ENSBTAG00000001198	0.329626	0.10982	AAG
4:113079928:T:C-ENSBTAG00000046257	-0.814484	-0.348866	AAG
4:113079928:T:C-ENSBTAG00000030940	0.66666	0.0274483	AAG
4:112998833:A:G-ENSBTAG00000011240	-0.956721	-0.231002	AAG
4:112906141:C:T-ENSBTAG00000054649	0.582436	0.316625	AAG
4:113307323:A:T-ENSBTAG00000050052	-0.333764	-0.0781435	AAG
4:113297542:C:A-ENSBTAG00000008550	-0.695072	-0.10004	AAG
4:113302276:G:A-ENSBTAG00000037510	-0.6445	-0.128583	AAG
4:113343059:T:C-ENSBTAG00000000715	-0.432551	-0.0274772	AAG
4:113345604:A:G-ENSBTAG00000012078	0.698561	0.309508	AAG
4:113345604:A:G-ENSBTAG00000016766	0.729165	0.286597	AAG
4:113580364:T:C-ENSBTAG00000017680	0.911955	0.119455	AAG
4:113580364:T:C-ENSBTAG00000011226	-0.289904	-0.0427482	AAG
4:113669757:C:G-ENSBTAG00000011229	-0.444328	-0.0694991	AAG
4:113874403:A:G-ENSBTAG00000000607	0.474238	0.112682	AAG
4:113885353:C:T-ENSBTAG00000004540	0.594944	0.0514686	AAG
4:113827791:C:A-ENSBTAG00000006232	0.564589	0.0260232	AAG
4:115050483:C:T-ENSBTAG00000030897	-0.846277	-0.239409	AAG
4:118529591:G:C-ENSBTAG00000008025	-0.899887	-0.0535218	AAG
4:118613814:C:T-ENSBTAG00000050041	1.08272	0.330352	AAG
4:118613814:C:T-ENSBTAG00000000771	0.471567	0.0156766	AAG
4:119538953:T:C-ENSBTAG00000024157	-0.916359	-0.26701	AAG
4:119749030:T:C-ENSBTAG00000037649	-0.647696	-0.0983792	AAG
5:1318714:C:G-ENSBTAG00000012272	1.26524	0.232328	AAG
5:1382965:G:T-ENSBTAG00000053598	0.800414	0.0261662	AAG
5:4050392:G:A-ENSBTAG00000035083	0.668043	0.0124214	AAG
5:7690916:C:A-ENSBTAG00000054695	-0.437762	0.0267075	AAG
5:10785351:T:C-ENSBTAG00000018694	0.872375	0.0516398	AAG
5:24043422:C:T-ENSBTAG00000004484	-0.795457	-0.0621929	AAG
5:24712166:C:T-ENSBTAG00000017729	0.429063	0.0990087	AAG
5:24842119:A:G-ENSBTAG00000014030	0.714909	0.0994551	AAG
5:25741186:T:C-ENSBTAG00000015592	-0.454052	0.0107041	AAG
5:25816529:T:G-ENSBTAG00000006246	0.575865	0.0923956	AAG
5:26616732:T:C-ENSBTAG00000026916	0.319816	0.064421	AAG
5:26699452:C:T-ENSBTAG00000020177	0.775671	0.0575582	AAG
5:26816654:G:C-ENSBTAG00000007592	0.440818	-0.0358036	AAG
5:26799917:C:T-ENSBTAG00000018993	-0.47411	0.0439785	AAG
5:26942523:A:G-ENSBTAG00000046481	-0.497457	-0.00286074	AAG
5:26799917:C:T-ENSBTAG00000007829	0.718872	0.217538	AAG
5:26942523:A:G-ENSBTAG00000021464	-0.323652	-0.0275838	AAG
5:26857084:A:G-ENSBTAG00000006904	-0.683891	-0.0766469	AAG
5:28394281:G:A-ENSBTAG00000017950	-0.742759	-0.0370599	AAG
5:28535417:G:A-ENSBTAG00000008897	-0.460135	-0.0441115	AAG
5:28672695:G:T-ENSBTAG00000019312	-0.758143	0.0200683	AAG
5:28697221:G:A-ENSBTAG00000010928	0.487903	0.0430835	AAG
5:28694067:C:T-ENSBTAG00000010924	-0.638337	-0.0638567	AAG
5:28819491:G:A-ENSBTAG00000032914	0.654863	0.030576	AAG
5:29007242:T:C-ENSBTAG00000032899	-1.02846	-0.185971	AAG
5:29007242:T:C-ENSBTAG00000025005	-1.0883	-0.175731	AAG
5:29450756:T:G-ENSBTAG00000017164	0.495301	0.0721674	AAG
5:29804064:G:A-ENSBTAG00000012784	0.989823	0.077949	AAG
5:30279361:G:A-ENSBTAG00000019281	-0.508383	0.0274541	AAG
5:30570025:C:T-ENSBTAG00000039992	-1.27383	0.0454559	AAG
5:30717928:G:A-ENSBTAG00000044048	0.492052	-0.0533426	AAG
5:30974389:C:T-ENSBTAG00000021808	1.16654	0.100456	AAG
5:32092432:T:C-ENSBTAG00000032428	-0.678917	-0.104858	AAG
5:32055450:C:T-ENSBTAG00000002390	-0.7437	-0.0825245	AAG
5:32123083:T:C-ENSBTAG00000000289	-1.07318	-0.0101359	AAG
5:33000579:C:A-ENSBTAG00000011838	1.03428	0.149823	AAG
5:34979276:A:G-ENSBTAG00000002902	-0.415803	0.0115002	AAG
5:40592048:A:G-ENSBTAG00000016260	0.207089	0.0170912	AAG
5:40811168:T:G-ENSBTAG00000043962	-0.396373	-0.0769198	AAG
5:42625480:G:C-ENSBTAG00000015311	-0.627386	-0.08854	AAG
5:42887194:G:A-ENSBTAG00000015296	-0.434888	-0.130055	AAG
5:43122757:A:G-ENSBTAG00000003748	-0.495128	-0.00943248	AAG
5:43628099:C:T-ENSBTAG00000031950	0.395745	0.118941	AAG
5:44026771:G:A-ENSBTAG00000002256	0.723937	0.186338	AAG
5:44535927:C:A-ENSBTAG00000043369	-0.625099	-0.123809	AAG
5:44535927:C:A-ENSBTAG00000026779	-0.486451	-0.0766401	AAG
5:45144343:A:T-ENSBTAG00000010422	0.437833	0.0127893	AAG
5:45056945:A:T-ENSBTAG00000031919	-0.498296	-0.0562077	AAG
5:45100837:T:C-ENSBTAG00000006911	-0.598974	-0.0796177	AAG
5:47532841:A:C-ENSBTAG00000020806	0.685056	0.112724	AAG
5:48327982:T:C-ENSBTAG00000017465	-0.428176	0.0003254	AAG
5:49309716:A:G-ENSBTAG00000026962	0.795097	0.105291	AAG
5:49897592:C:G-ENSBTAG00000004753	-0.605331	-0.0765355	AAG
5:50815888:C:T-ENSBTAG00000011857	0.354078	0.0855088	AAG
5:55622093:C:T-ENSBTAG00000016906	-0.551242	-0.10916	AAG
5:55692233:T:G-ENSBTAG00000016910	-0.544271	-0.102867	AAG
5:56082918:T:A-ENSBTAG00000003942	-0.536057	-0.032776	AAG
5:56195053:G:C-ENSBTAG00000047650	-0.903177	0.0359949	AAG
5:56372736:A:C-ENSBTAG00000014655	-1.59953	-0.480963	AAG
5:56372736:A:C-ENSBTAG00000021807	-1.00474	-0.329238	AAG
5:57058174:G:A-ENSBTAG00000017967	0.494363	0.0359787	AAG
5:56895111:T:C-ENSBTAG00000017840	0.396419	0.0475012	AAG
5:57286095:T:C-ENSBTAG00000002799	0.580833	-0.108438	AAG
5:57173980:T:C-ENSBTAG00000014697	-0.606702	-0.0597109	AAG
5:57277037:T:A-ENSBTAG00000009543	0.348761	-0.000578988	AAG
5:57338563:A:G-ENSBTAG00000004019	-0.504663	-0.185134	AAG
5:57393137:G:A-ENSBTAG00000004018	-0.304099	0.0583007	AAG
5:57379721:T:C-ENSBTAG00000009051	0.78853	0.138409	AAG
5:60216758:A:G-ENSBTAG00000016274	-0.724803	-0.0578958	AAG
5:60216758:A:G-ENSBTAG00000016275	-0.992329	-0.246358	AAG
5:60012876:C:A-ENSBTAG00000016276	-0.504391	-0.0066297	AAG
5:60342618:T:C-ENSBTAG00000016415	0.718118	0.293164	AAG
5:60795487:G:A-ENSBTAG00000002251	-0.481919	-0.00421792	AAG
5:60778138:C:T-ENSBTAG00000052520	1.05564	0.0926538	AAG
5:62723650:G:A-ENSBTAG00000021660	0.567045	0.0351442	AAG
5:64062362:T:C-ENSBTAG00000006040	-0.576768	-0.0772874	AAG
5:64281140:C:A-ENSBTAG00000013859	0.365301	0.0350786	AAG
5:65273330:G:A-ENSBTAG00000011883	-0.500056	-0.0535541	AAG
5:65516697:C:A-ENSBTAG00000002490	-0.847026	-0.0996866	AAG
5:65527437:T:C-ENSBTAG00000002492	0.868267	0.188933	AAG
5:67615582:T:C-ENSBTAG00000027899	0.715399	0.609017	AAG
5:67568741:T:C-ENSBTAG00000048280	1.42648	0.204798	AAG
5:67985335:T:C-ENSBTAG00000013912	-0.43481	-0.149104	AAG
5:68733097:G:A-ENSBTAG00000030784	-0.682016	-0.153678	AAG
5:69635135:C:T-ENSBTAG00000011913	-0.594407	-0.287631	AAG
5:69641148:G:A-ENSBTAG00000002127	0.466603	0.0294886	AAG
5:69806585:C:T-ENSBTAG00000004781	0.472892	0.0574636	AAG
5:70969627:A:G-ENSBTAG00000004654	-0.69976	-0.0370505	AAG
5:70872696:T:C-ENSBTAG00000011070	-0.401757	-0.0256255	AAG
5:73747323:C:T-ENSBTAG00000017116	-0.869185	-0.242743	AAG
5:74299409:T:G-ENSBTAG00000037799	0.55096	0.0286882	AAG
5:74336190:A:C-ENSBTAG00000052884	-0.827225	0.0300206	AAG
5:74362548:C:T-ENSBTAG00000055135	-1.06209	-0.272757	AAG
5:74594898:T:C-ENSBTAG00000048740	-0.482086	-0.108321	AAG
5:74594898:T:C-ENSBTAG00000053144	-0.705937	-0.0848447	AAG
5:74594898:T:C-ENSBTAG00000050417	-0.782239	-0.220074	AAG
5:74659139:A:G-ENSBTAG00000038652	0.516752	0.0342027	AAG
5:74490935:A:G-ENSBTAG00000039524	1.44161	0.340057	AAG
5:74579955:A:T-ENSBTAG00000040244	-0.854593	-0.0890431	AAG
5:74635396:A:G-ENSBTAG00000012192	-1.0258	-0.408334	AAG
5:74652306:T:C-ENSBTAG00000000667	0.517693	0.0867177	AAG
5:74799240:C:T-ENSBTAG00000010402	-0.394674	-0.139504	AAG
5:74878486:A:C-ENSBTAG00000001988	0.715886	0.184273	AAG
5:75138437:T:C-ENSBTAG00000026657	0.584876	0.0552527	AAG
5:75249134:G:A-ENSBTAG00000009064	0.439452	0.0139329	AAG
5:75532527:G:A-ENSBTAG00000030648	-0.887859	-0.0271063	AAG
5:75551742:G:A-ENSBTAG00000030650	0.42074	0.0319149	AAG
5:75459852:G:A-ENSBTAG00000032152	-0.716825	-0.143023	AAG
5:75625588:T:G-ENSBTAG00000011043	-0.32757	-0.0535514	AAG
5:75894954:A:C-ENSBTAG00000015043	0.34954	0.0507895	AAG
5:77039824:G:A-ENSBTAG00000002651	-1.08429	-0.139142	AAG
5:77207910:A:G-ENSBTAG00000011395	0.501397	0.141301	AAG
5:78305190:C:A-ENSBTAG00000014156	0.273789	0.0668949	AAG
5:78277516:T:C-ENSBTAG00000000877	-0.784202	-0.284888	AAG
5:78799428:G:A-ENSBTAG00000019373	0.522933	0.00430383	AAG
5:78863409:C:T-ENSBTAG00000014106	-0.96875	-0.0873657	AAG
5:82103890:A:T-ENSBTAG00000006372	-0.548862	-0.165063	AAG
5:82095023:C:A-ENSBTAG00000006369	-1.01277	-0.176467	AAG
5:82347963:C:T-ENSBTAG00000004283	1.27282	0.153369	AAG
5:82772616:C:T-ENSBTAG00000005082	-0.362929	0.00144623	AAG
5:82773700:C:T-ENSBTAG00000006985	-0.365265	-0.00944102	AAG
5:88535527:C:T-ENSBTAG00000019603	-0.285646	-0.0821739	AAG
5:88671264:T:C-ENSBTAG00000053951	0.581872	0.0570123	AAG
5:88718593:G:T-ENSBTAG00000021083	-0.383862	-0.0924102	AAG
5:94968616:A:C-ENSBTAG00000006036	0.484743	0.121444	AAG
5:95091626:A:G-ENSBTAG00000019722	-0.723268	-0.0956308	AAG
5:95191806:C:T-ENSBTAG00000015562	0.247217	0.0185926	AAG
5:96909202:A:G-ENSBTAG00000005868	-0.752789	-0.245126	AAG
5:97954486:T:C-ENSBTAG00000002362	0.707498	0.0866752	AAG
5:97150019:A:G-ENSBTAG00000011959	-0.629423	-0.094505	AAG
5:97721707:T:G-ENSBTAG00000011957	-0.263339	0.00879614	AAG
5:98928330:C:T-ENSBTAG00000052514	-0.606645	-0.0699734	AAG
5:99548754:C:G-ENSBTAG00000052658	0.683365	0.248711	AAG
5:99539851:G:T-ENSBTAG00000038843	0.921691	0.213073	AAG
5:99650715:G:A-ENSBTAG00000004917	0.710866	0.223301	AAG
5:99656863:A:G-ENSBTAG00000046389	-0.672801	-0.247742	AAG
5:99672653:G:A-ENSBTAG00000052739	0.576288	0.0127366	AAG
5:98945720:A:G-ENSBTAG00000030426	-0.634342	-0.000270364	AAG
5:99761712:T:C-ENSBTAG00000011765	-0.409486	0.00274348	AAG
5:99762342:C:G-ENSBTAG00000004547	0.769826	0.136566	AAG
5:99840356:A:G-ENSBTAG00000014546	-0.635522	0.09103	AAG
5:99813464:A:G-ENSBTAG00000030424	-0.779768	-0.08072	AAG
5:99894460:C:G-ENSBTAG00000012815	0.430772	0.141825	AAG
5:100060090:G:A-ENSBTAG00000055140	0.790426	0.210588	AAG
5:100120382:G:A-ENSBTAG00000049573	0.622639	0.238652	AAG
5:100133803:C:T-ENSBTAG00000037534	0.683225	0.227352	AAG
5:100304131:T:C-ENSBTAG00000039980	-0.590054	-0.153436	AAG
5:100207873:A:G-ENSBTAG00000053740	0.579026	0.154308	AAG
5:100481637:T:C-ENSBTAG00000046324	-0.207036	0.0529257	AAG
5:100859865:A:G-ENSBTAG00000018137	0.342468	-0.0044628	AAG
5:100945385:C:T-ENSBTAG00000013640	1.09202	0.42717	AAG
5:101566487:G:A-ENSBTAG00000019741	-0.553637	-0.153106	AAG
5:101587610:G:A-ENSBTAG00000038490	-0.728563	-0.19214	AAG
5:102285368:C:T-ENSBTAG00000052355	0.491888	-0.0733201	AAG
5:103229047:G:C-ENSBTAG00000024318	-0.390114	-0.00614398	AAG
5:102291824:T:C-ENSBTAG00000052511	-0.495133	-0.138505	AAG
5:103082917:C:T-ENSBTAG00000039256	0.72851	0.213872	AAG
5:103207432:G:A-ENSBTAG00000010490	-0.420383	-0.0851336	AAG
5:103753589:G:C-ENSBTAG00000034385	-0.447551	-0.193737	AAG
5:103695163:C:T-ENSBTAG00000034246	0.526323	0.184764	AAG
5:103834135:C:T-ENSBTAG00000030369	-0.321472	0.000204266	AAG
5:103820692:C:T-ENSBTAG00000014730	-0.557475	-0.0788139	AAG
5:103867420:C:T-ENSBTAG00000014729	0.649966	0.108936	AAG
5:104316911:C:T-ENSBTAG00000004208	-0.765041	0.0192175	AAG
5:104101112:G:T-ENSBTAG00000014764	0.805166	0.171341	AAG
5:105637122:G:A-ENSBTAG00000053303	0.827293	0.118342	AAG
5:105731247:C:A-ENSBTAG00000016649	-0.669467	-0.0532264	AAG
5:106139186:C:T-ENSBTAG00000000275	0.383827	0.0195025	AAG
5:106197724:G:A-ENSBTAG00000018940	0.397517	0.128997	AAG
5:106871508:C:A-ENSBTAG00000015879	-1.14451	-0.595827	AAG
5:106883538:A:G-ENSBTAG00000015878	-0.496907	-0.11697	AAG
5:106862700:T:G-ENSBTAG00000011902	0.391274	-0.00245213	AAG
5:108824606:G:A-ENSBTAG00000011067	-0.575904	-0.0503696	AAG
5:108846916:G:A-ENSBTAG00000016995	0.572622	0.253597	AAG
5:109046140:G:C-ENSBTAG00000009704	0.642086	0.184512	AAG
5:109148832:T:G-ENSBTAG00000013956	0.313816	0.0550952	AAG
5:109135298:G:A-ENSBTAG00000013988	1.24585	0.185249	AAG
5:109317354:A:T-ENSBTAG00000011826	-0.528978	-0.112702	AAG
5:108781087:G:C-ENSBTAG00000030258	-0.509833	-0.0410494	AAG
5:109527324:C:A-ENSBTAG00000051118	-1.07267	-0.191832	AAG
5:109443483:G:A-ENSBTAG00000002539	0.64845	0.078063	AAG
5:109672953:A:T-ENSBTAG00000010790	-0.297932	-0.181526	AAG
5:109723417:G:C-ENSBTAG00000037703	0.451744	-0.0532984	AAG
5:109852035:C:G-ENSBTAG00000015268	0.807395	0.148206	AAG
5:110307007:A:G-ENSBTAG00000048693	1.02728	0.251634	AAG
5:110295443:A:G-ENSBTAG00000006588	1.19016	0.497994	AAG
5:110317740:G:A-ENSBTAG00000010157	0.460076	0.0944175	AAG
5:110329901:C:A-ENSBTAG00000010324	-0.560593	-0.059569	AAG
5:110398433:C:T-ENSBTAG00000003693	-0.265991	-0.0365041	AAG
5:110614128:A:C-ENSBTAG00000037800	0.363067	-0.0276222	AAG
5:110570030:C:T-ENSBTAG00000007755	1.07968	0.223123	AAG
5:110761171:A:G-ENSBTAG00000005765	0.38497	0.147378	AAG
5:110817923:C:T-ENSBTAG00000019828	-0.700953	-0.204871	AAG
5:111036587:T:C-ENSBTAG00000017439	0.544237	0.000125043	AAG
5:110951449:A:G-ENSBTAG00000017463	-0.541667	0.00226836	AAG
5:112173900:A:G-ENSBTAG00000000077	-0.32318	0.0105056	AAG
5:111766863:T:C-ENSBTAG00000009624	-0.682249	-0.067169	AAG
5:112093154:G:A-ENSBTAG00000006200	0.594136	0.213271	AAG
5:112296154:G:T-ENSBTAG00000016198	0.375503	0.0284611	AAG
5:112424533:C:T-ENSBTAG00000012481	-0.72226	-0.092395	AAG
5:112424533:C:T-ENSBTAG00000002782	-0.272694	-0.016144	AAG
5:112625762:T:C-ENSBTAG00000006429	0.349223	0.099923	AAG
5:112628793:C:T-ENSBTAG00000005311	-0.91094	-0.287577	AAG
5:113201953:T:C-ENSBTAG00000004004	-0.572746	-0.0281509	AAG
5:112649115:C:G-ENSBTAG00000004009	0.743456	0.2259	AAG
5:112702894:C:A-ENSBTAG00000006103	-0.681094	-0.145811	AAG
5:112941008:G:A-ENSBTAG00000051879	-0.446159	-0.0613804	AAG
5:113515371:C:A-ENSBTAG00000026502	0.336673	0.0210487	AAG
5:113443330:G:A-ENSBTAG00000016510	0.312429	0.144307	AAG
5:113651443:G:A-ENSBTAG00000026497	-0.697997	-0.106641	AAG
5:113820794:G:A-ENSBTAG00000001057	0.423147	0.0236659	AAG
5:113743190:A:G-ENSBTAG00000019290	-0.583613	-0.200287	AAG
5:113554598:G:A-ENSBTAG00000012030	-1.03908	-0.333484	AAG
5:113654310:C:T-ENSBTAG00000001708	-0.774415	-0.00782771	AAG
5:114367548:G:A-ENSBTAG00000011275	0.582961	-0.0800219	AAG
5:114375340:G:T-ENSBTAG00000021978	-0.453045	-0.0492112	AAG
5:115134070:A:G-ENSBTAG00000012425	0.545035	0.0214731	AAG
5:116546691:G:A-ENSBTAG00000008065	-0.59156	-0.211876	AAG
5:119278522:C:G-ENSBTAG00000046173	-0.357509	-0.0300376	AAG
5:119531420:C:T-ENSBTAG00000000650	-0.359572	-0.0882243	AAG
5:119725352:A:G-ENSBTAG00000018660	-0.269138	-0.0617835	AAG
5:119834751:A:T-ENSBTAG00000002559	-0.298185	-0.0591318	AAG
5:119832347:A:G-ENSBTAG00000017925	1.03277	0.18603	AAG
5:119834751:A:T-ENSBTAG00000012609	-0.419657	-0.103818	AAG
5:119788693:T:C-ENSBTAG00000030179	0.309866	0.0143412	AAG
5:119757293:G:A-ENSBTAG00000016053	0.545342	0.11574	AAG
5:119873372:A:G-ENSBTAG00000049874	0.40311	0.13413	AAG
5:119757293:G:A-ENSBTAG00000030180	0.576484	0.0763171	AAG
5:119725352:A:G-ENSBTAG00000010182	0.552876	-0.0151233	AAG
6:2117865:C:T-ENSBTAG00000012658	0.508996	0.107511	AAG
6:2139113:G:A-ENSBTAG00000008947	1.2798	0.0548746	AAG
6:3377412:G:A-ENSBTAG00000004945	-0.658687	0.00363802	AAG
6:3568967:A:C-ENSBTAG00000021746	-0.414626	-0.0318013	AAG
6:6015409:A:G-ENSBTAG00000017045	1.05181	0.245438	AAG
6:6185856:C:T-ENSBTAG00000048273	0.424541	-0.0151557	AAG
6:6392389:T:C-ENSBTAG00000003619	-0.254674	-0.0499768	AAG
6:6614246:G:A-ENSBTAG00000014080	0.633548	0.0171373	AAG
6:10996266:A:C-ENSBTAG00000004574	0.97978	-0.0150094	AAG
6:12003088:G:A-ENSBTAG00000017808	-0.620302	0.00836279	AAG
6:13063555:A:G-ENSBTAG00000026936	-0.490447	-0.0211563	AAG
6:13064230:C:T-ENSBTAG00000015259	0.641961	0.0313009	AAG
6:13219289:C:T-ENSBTAG00000034875	-0.350432	-0.0974414	AAG
6:13240104:T:C-ENSBTAG00000049422	1.20938	0.0487616	AAG
6:13237461:C:T-ENSBTAG00000003941	0.874573	0.156706	AAG
6:15653081:A:G-ENSBTAG00000034501	-0.700179	0.0106994	AAG
6:15768128:C:T-ENSBTAG00000015230	-0.513346	-0.034701	AAG
6:15797853:T:C-ENSBTAG00000012995	-0.860718	-0.0618003	AAG
6:16634317:T:C-ENSBTAG00000011611	-0.377173	-0.0123982	AAG
6:17035009:C:T-ENSBTAG00000006844	0.479998	-0.0281901	AAG
6:17634080:C:T-ENSBTAG00000012961	0.602956	0.0348996	AAG
6:18818178:A:T-ENSBTAG00000047891	0.793375	0.0247472	AAG
6:19006919:T:C-ENSBTAG00000004227	0.46234	-0.0661005	AAG
6:19527677:G:A-ENSBTAG00000033648	-0.540444	0.0398057	AAG
6:19499439:T:C-ENSBTAG00000008797	0.513676	0.0308487	AAG
6:19599969:C:T-ENSBTAG00000002428	0.535268	-0.00145695	AAG
6:20192417:A:G-ENSBTAG00000054116	0.635916	-0.0156549	AAG
6:21766589:A:G-ENSBTAG00000002526	0.921312	0.12093	AAG
6:21808736:T:G-ENSBTAG00000048761	-0.379867	-0.0221663	AAG
6:22069281:G:A-ENSBTAG00000019761	1.41079	0.0415284	AAG
6:22188219:A:G-ENSBTAG00000020270	0.300419	0.0438242	AAG
6:22985059:A:G-ENSBTAG00000015297	0.178512	0.000120399	AAG
6:25060037:G:A-ENSBTAG00000007921	-0.226569	-0.00931071	AAG
6:25097591:A:T-ENSBTAG00000019429	0.691687	0.0662826	AAG
6:25159235:T:A-ENSBTAG00000009522	0.234897	-0.0308502	AAG
6:26120174:T:C-ENSBTAG00000007522	-0.53682	0.0430943	AAG
6:35681328:A:G-ENSBTAG00000015265	-0.922572	-0.0414651	AAG
6:36426928:T:C-ENSBTAG00000005754	-0.721147	0.00753204	AAG
6:36486023:T:A-ENSBTAG00000017704	0.538344	-0.0301231	AAG
6:37144122:A:G-ENSBTAG00000019441	-1.17636	-0.0900077	AAG
6:37286325:T:C-ENSBTAG00000046561	0.241584	-0.0156863	AAG
6:40212760:T:C-ENSBTAG00000033351	0.871173	0.153165	AAG
6:44385025:C:T-ENSBTAG00000013980	-0.912485	-0.206549	AAG
6:44687881:G:A-ENSBTAG00000014616	0.419921	0.0160678	AAG
6:44777950:A:C-ENSBTAG00000006492	0.302819	0.0153753	AAG
6:44953340:A:G-ENSBTAG00000007240	-0.561146	0.0506955	AAG
6:44951539:T:C-ENSBTAG00000000646	-0.713912	-0.00630669	AAG
6:45800164:T:C-ENSBTAG00000003897	-0.438098	-0.0176545	AAG
6:56922678:A:G-ENSBTAG00000006643	0.547177	-0.0163845	AAG
6:57066293:C:T-ENSBTAG00000005773	0.547364	-0.0166594	AAG
6:57236961:T:C-ENSBTAG00000013699	-0.406367	-0.0495782	AAG
6:58751446:A:G-ENSBTAG00000017488	-0.408935	-0.0610938	AAG
6:58079938:G:A-ENSBTAG00000014042	-0.411992	-0.0443904	AAG
6:58044371:A:G-ENSBTAG00000014031	-0.547882	-0.120808	AAG
6:58644012:A:T-ENSBTAG00000033160	-0.40094	-0.0382163	AAG
6:58154836:G:A-ENSBTAG00000006044	-0.450285	-0.0668772	AAG
6:58429831:T:C-ENSBTAG00000014512	-0.432987	-0.152615	AAG
6:58578573:T:C-ENSBTAG00000014517	0.603164	0.134347	AAG
6:58552722:A:G-ENSBTAG00000014520	-0.45389	-0.0792801	AAG
6:63352865:C:A-ENSBTAG00000000285	0.549469	0.0891906	AAG
6:66139210:G:A-ENSBTAG00000000473	0.741059	0.0555804	AAG
6:66271786:T:C-ENSBTAG00000002199	0.820386	0.210719	AAG
6:66611195:G:A-ENSBTAG00000009423	-0.290987	-0.100816	AAG
6:67787688:C:G-ENSBTAG00000005055	-0.291212	0.0548988	AAG
6:67746332:G:T-ENSBTAG00000001600	0.640393	0.0900057	AAG
6:67181496:G:A-ENSBTAG00000014601	-0.413008	-0.116033	AAG
6:68930173:C:T-ENSBTAG00000020648	0.47574	0.176646	AAG
6:68979685:G:A-ENSBTAG00000020658	0.551123	0.0522874	AAG
6:69395469:G:A-ENSBTAG00000032660	0.496855	0.10486	AAG
6:71742473:G:A-ENSBTAG00000010577	-0.282517	-0.00357195	AAG
6:71746805:C:T-ENSBTAG00000010571	-0.634084	-0.150673	AAG
6:71983630:G:T-ENSBTAG00000002333	0.556507	0.153191	AAG
6:72140592:G:T-ENSBTAG00000011789	0.679758	0.0383587	AAG
6:72313309:A:G-ENSBTAG00000019362	0.649785	0.0156112	AAG
6:83282939:T:C-ENSBTAG00000000962	1.05657	0.147404	AAG
6:83460060:A:T-ENSBTAG00000006837	0.283465	0.0393686	AAG
6:86056406:T:C-ENSBTAG00000009310	0.398134	0.0173854	AAG
6:86187439:T:C-ENSBTAG00000008577	-0.631071	-0.127539	AAG
6:89106881:A:G-ENSBTAG00000043960	0.770555	-0.0128181	AAG
6:90289672:T:C-ENSBTAG00000007189	-0.670014	-0.040792	AAG
6:90649008:C:T-ENSBTAG00000017028	0.504977	0.0419681	AAG
6:90768477:T:C-ENSBTAG00000015449	-0.5838	-0.0926994	AAG
6:90778719:C:T-ENSBTAG00000019478	0.652996	0.0248998	AAG
6:91067264:G:A-ENSBTAG00000010955	0.420409	0.030785	AAG
6:91102742:T:C-ENSBTAG00000010956	-1.01261	-0.213053	AAG
6:91873968:G:A-ENSBTAG00000021372	-0.619373	-0.0120438	AAG
6:92046444:A:G-ENSBTAG00000021768	0.617612	0.0417789	AAG
6:92246708:C:T-ENSBTAG00000008479	1.38722	0.801615	AAG
6:92464128:T:C-ENSBTAG00000049571	0.451736	0.0742065	AAG
6:97241687:A:G-ENSBTAG00000014805	-1.11411	-0.254693	AAG
6:97878693:A:G-ENSBTAG00000031750	0.353968	0.20134	AAG
6:98069094:T:C-ENSBTAG00000005744	0.665415	0.0234627	AAG
6:98104684:C:T-ENSBTAG00000005745	1.02654	0.198399	AAG
6:98143002:C:T-ENSBTAG00000018151	0.519044	0.0135639	AAG
6:98182802:T:C-ENSBTAG00000014076	0.469473	0.0521058	AAG
6:98277725:G:A-ENSBTAG00000017592	-0.399661	-0.0995891	AAG
6:100367902:A:G-ENSBTAG00000003959	-0.373349	-0.102133	AAG
6:102113580:G:A-ENSBTAG00000002455	-0.253311	-0.00738554	AAG
6:102226732:C:A-ENSBTAG00000031679	1.35269	0.221216	AAG
6:104601218:G:A-ENSBTAG00000005712	-0.624634	-0.0916244	AAG
6:104883322:G:T-ENSBTAG00000014680	0.362618	0.052305	AAG
6:104777794:G:T-ENSBTAG00000003653	0.702218	-0.0163605	AAG
6:104869178:C:A-ENSBTAG00000003652	0.693813	-0.00408873	AAG
6:104868363:T:C-ENSBTAG00000003651	1.23963	0.350289	AAG
6:105209871:A:G-ENSBTAG00000039197	0.46175	0.152866	AAG
6:105634293:A:G-ENSBTAG00000050234	-0.550097	0.0223969	AAG
6:106499289:A:G-ENSBTAG00000007449	0.761599	-0.0889869	AAG
6:110817889:T:G-ENSBTAG00000051635	0.603764	-0.0560193	AAG
6:110817889:T:G-ENSBTAG00000055011	0.642347	0.116538	AAG
6:111251001:G:A-ENSBTAG00000013736	0.544002	-0.0115778	AAG
6:113538521:T:G-ENSBTAG00000047810	0.709687	0.175256	AAG
6:114209883:A:G-ENSBTAG00000012464	0.812161	0.177312	AAG
6:114184475:T:C-ENSBTAG00000047876	0.541948	0.0358206	AAG
6:114496279:A:G-ENSBTAG00000004893	0.745451	0.381162	AAG
6:114496207:C:T-ENSBTAG00000014803	-0.609148	-0.0010016	AAG
6:116017592:T:C-ENSBTAG00000000073	0.430765	0.00267165	AAG
6:115742984:G:A-ENSBTAG00000001505	0.690365	0.189031	AAG
6:115816688:G:A-ENSBTAG00000021130	0.493143	0.11661	AAG
6:116013479:T:C-ENSBTAG00000015126	0.564869	0.0442917	AAG
6:116145609:G:C-ENSBTAG00000027453	0.435702	-0.032593	AAG
6:116442226:A:G-ENSBTAG00000017296	-0.851781	-0.10741	AAG
6:116146934:G:T-ENSBTAG00000020108	0.281055	-0.0474038	AAG
6:117142681:G:T-ENSBTAG00000012575	0.356733	-0.0161739	AAG
6:117161768:C:T-ENSBTAG00000055098	-1.08788	-0.126922	AAG
6:116745699:A:C-ENSBTAG00000007002	-0.302341	-0.0786911	AAG
6:117752283:T:C-ENSBTAG00000018379	-0.183757	-0.0260976	AAG
6:117694239:G:A-ENSBTAG00000053888	-0.549276	-0.203101	AAG
6:117752283:T:C-ENSBTAG00000031553	-1.02316	-0.439311	AAG
7:1403432:G:A-ENSBTAG00000015602	1.29561	0.544002	AAG
7:1454665:G:A-ENSBTAG00000009738	0.485517	0.140352	AAG
7:907319:T:C-ENSBTAG00000015591	-0.609705	-0.459567	AAG
7:1417140:T:C-ENSBTAG00000009737	-0.469738	-0.111286	AAG
7:1628737:C:A-ENSBTAG00000048107	0.268376	0.102769	AAG
7:2550149:C:T-ENSBTAG00000014665	0.326734	0.00901829	AAG
7:2627554:G:A-ENSBTAG00000039246	-0.473086	-0.0707825	AAG
7:2935802:G:A-ENSBTAG00000014918	0.57354	0.0111694	AAG
7:2994309:C:T-ENSBTAG00000020721	0.949881	0.111592	AAG
7:2347269:A:G-ENSBTAG00000014775	-0.271337	0.194108	AAG
7:2994776:C:G-ENSBTAG00000020720	-0.281726	-0.0388541	AAG
7:3487795:G:A-ENSBTAG00000004191	-0.693832	-0.0269553	AAG
7:3411372:A:G-ENSBTAG00000004188	-0.622738	-0.0478499	AAG
7:3542902:C:A-ENSBTAG00000017123	0.390079	-0.0237474	AAG
7:3675237:G:A-ENSBTAG00000009975	-0.470741	-0.162941	AAG
7:3425126:C:T-ENSBTAG00000014968	-0.791057	-0.0867833	AAG
7:3949113:T:C-ENSBTAG00000006116	0.298766	0.0236439	AAG
7:3876985:T:C-ENSBTAG00000006124	-0.335054	-0.0527783	AAG
7:3982323:T:C-ENSBTAG00000016042	0.571753	0.209385	AAG
7:3447243:C:G-ENSBTAG00000001762	-0.249449	0.0432841	AAG
7:3271473:A:C-ENSBTAG00000013288	-0.148234	-0.00174817	AAG
7:4349413:C:G-ENSBTAG00000020922	-0.347807	-0.0139606	AAG
7:4776202:G:T-ENSBTAG00000017482	-0.768473	-0.112448	AAG
7:4867358:C:G-ENSBTAG00000054700	-1.32636	-0.320471	AAG
7:5841243:T:C-ENSBTAG00000010652	0.411863	0.0029062	AAG
7:4054567:C:T-ENSBTAG00000010635	-0.784685	-0.147367	AAG
7:5842071:A:G-ENSBTAG00000018349	0.509179	0.0274844	AAG
7:5693182:G:C-ENSBTAG00000011481	0.334145	0.011602	AAG
7:5156395:C:T-ENSBTAG00000039335	0.749304	0.0949542	AAG
7:5160883:G:A-ENSBTAG00000008626	0.659888	0.205247	AAG
7:5291371:C:G-ENSBTAG00000046750	0.802982	0.0116967	AAG
7:5560829:T:G-ENSBTAG00000012678	0.42751	0.143357	AAG
7:5596147:C:A-ENSBTAG00000018946	-0.922157	-0.213251	AAG
7:5626437:T:C-ENSBTAG00000016775	0.649098	-0.00212295	AAG
7:5673825:A:G-ENSBTAG00000003914	0.396313	0.0295498	AAG
7:5717433:G:A-ENSBTAG00000045588	0.718422	0.0472613	AAG
7:5748516:T:C-ENSBTAG00000008021	0.498876	-0.114659	AAG
7:5425819:A:G-ENSBTAG00000053806	-0.412211	-0.0446586	AAG
7:5745766:C:T-ENSBTAG00000053424	-0.790776	-0.332891	AAG
7:5850065:T:C-ENSBTAG00000015108	0.589238	0.136833	AAG
7:6041034:C:T-ENSBTAG00000011136	-0.423665	-0.102545	AAG
7:5783405:T:C-ENSBTAG00000011135	-0.74826	-0.203588	AAG
7:5928632:C:G-ENSBTAG00000007366	0.509203	0.135264	AAG
7:6808928:T:C-ENSBTAG00000013329	-0.486642	-0.0501104	AAG
7:6827380:G:A-ENSBTAG00000046846	0.722661	0.217494	AAG
7:7688581:T:C-ENSBTAG00000012280	0.552337	0.240495	AAG
7:7796595:T:C-ENSBTAG00000011602	0.40656	0.0830775	AAG
7:7832138:C:T-ENSBTAG00000010439	-0.190493	-0.0854494	AAG
7:7843984:T:G-ENSBTAG00000002495	0.624467	-0.00761796	AAG
7:7871925:T:C-ENSBTAG00000043971	0.493031	0.073595	AAG
7:8063560:A:G-ENSBTAG00000015186	0.538595	0.026014	AAG
7:8074405:T:C-ENSBTAG00000015184	0.659638	0.156288	AAG
7:10669911:C:T-ENSBTAG00000003528	-0.690795	0.0214685	AAG
7:10669911:C:T-ENSBTAG00000025908	-0.772694	0.0172066	AAG
7:11086071:T:C-ENSBTAG00000048788	0.592417	0.0991053	AAG
7:11080253:C:T-ENSBTAG00000002937	0.369653	0.15561	AAG
7:11485170:C:A-ENSBTAG00000051693	-0.437247	-0.107172	AAG
7:11628011:C:T-ENSBTAG00000006642	-0.498089	-0.0669013	AAG
7:11675655:A:G-ENSBTAG00000016937	0.538312	0.0524754	AAG
7:11617675:T:A-ENSBTAG00000016936	1.13902	0.152133	AAG
7:11681829:C:T-ENSBTAG00000016933	0.226732	0.0755793	AAG
7:11729865:C:G-ENSBTAG00000006073	-0.50127	-0.0661587	AAG
7:11778520:C:T-ENSBTAG00000006064	1.11409	0.276199	AAG
7:12401652:C:T-ENSBTAG00000006068	-0.345229	-0.0454801	AAG
7:12309549:G:A-ENSBTAG00000029996	-0.648344	0.0530338	AAG
7:12693005:T:G-ENSBTAG00000015114	-0.291064	-0.0359747	AAG
7:12614934:T:C-ENSBTAG00000006083	-0.781398	-0.0952224	AAG
7:12689921:A:G-ENSBTAG00000006080	-0.723433	-0.0851673	AAG
7:12718290:C:A-ENSBTAG00000012062	0.518591	0.0342758	AAG
7:12825597:G:A-ENSBTAG00000006244	0.98249	0.00622465	AAG
7:13144208:G:A-ENSBTAG00000049339	-0.338502	-0.159235	AAG
7:13586533:A:G-ENSBTAG00000016077	-0.992228	0.0104853	AAG
7:14218850:A:G-ENSBTAG00000050244	-1.12088	-0.187182	AAG
7:14289219:A:C-ENSBTAG00000025146	-0.515896	-0.147437	AAG
7:14854682:A:G-ENSBTAG00000025148	0.361662	0.0790514	AAG
7:14587807:C:A-ENSBTAG00000010179	0.580312	0.00971916	AAG
7:14631064:G:A-ENSBTAG00000015557	-0.946514	-0.231747	AAG
7:15235795:A:G-ENSBTAG00000001419	0.374168	-0.0152831	AAG
7:14904660:C:G-ENSBTAG00000015742	0.360868	0.0945864	AAG
7:14682418:C:A-ENSBTAG00000011698	-0.265777	0.0238113	AAG
7:15391044:G:A-ENSBTAG00000010727	-0.607351	-0.0342783	AAG
7:15066462:T:C-ENSBTAG00000010729	-1.18218	-0.182202	AAG
7:15019103:A:G-ENSBTAG00000010731	0.311607	0.0449618	AAG
7:15050753:C:T-ENSBTAG00000021160	0.777241	0.0244327	AAG
7:15145757:G:T-ENSBTAG00000040076	-0.393995	-0.0501753	AAG
7:15168671:A:G-ENSBTAG00000051140	-0.755553	-0.198029	AAG
7:15225832:A:C-ENSBTAG00000037941	-0.302459	-0.135012	AAG
7:15197250:T:C-ENSBTAG00000013362	0.283424	-0.00940982	AAG
7:15272842:G:C-ENSBTAG00000010968	0.426638	0.100411	AAG
7:15758145:T:G-ENSBTAG00000016429	1.077	0.587873	AAG
7:15964178:C:T-ENSBTAG00000038680	-0.7289	-0.204484	AAG
7:16198189:A:G-ENSBTAG00000012687	-0.616	-0.0693986	AAG
7:16865240:A:G-ENSBTAG00000032137	0.522448	-0.0859558	AAG
7:16416493:T:C-ENSBTAG00000009178	-0.257428	0.0709425	AAG
7:16434999:T:A-ENSBTAG00000004268	0.347787	0.0504518	AAG
7:16725239:C:T-ENSBTAG00000004270	1.04585	0.1985	AAG
7:16573915:C:A-ENSBTAG00000007312	0.588081	0.20177	AAG
7:16619101:A:G-ENSBTAG00000015567	0.642151	0.288795	AAG
7:17121822:T:A-ENSBTAG00000007660	0.418732	0.0519671	AAG
7:17176022:T:C-ENSBTAG00000014207	0.807262	0.159285	AAG
7:17552233:G:C-ENSBTAG00000052571	-0.457997	-0.00634153	AAG
7:17978910:G:C-ENSBTAG00000021013	-0.716923	-0.319815	AAG
7:17989821:C:A-ENSBTAG00000031809	-0.296712	-0.0935386	AAG
7:17984568:T:G-ENSBTAG00000020017	-0.25834	-0.00082515	AAG
7:18355087:T:A-ENSBTAG00000006070	0.333425	0.0327216	AAG
7:18436862:A:G-ENSBTAG00000006067	0.899929	0.0596143	AAG
7:18678002:G:T-ENSBTAG00000001790	0.599903	0.321407	AAG
7:18619681:A:G-ENSBTAG00000051794	0.358849	0.115974	AAG
7:19235959:C:G-ENSBTAG00000018052	0.266699	0.0541778	AAG
7:19199578:G:C-ENSBTAG00000002224	-0.409311	0.00952013	AAG
7:19595008:A:C-ENSBTAG00000031647	-0.736472	-0.171719	AAG
7:19661775:A:T-ENSBTAG00000006007	-0.290954	-0.0915411	AAG
7:19563995:A:G-ENSBTAG00000006005	-0.748727	-0.190527	AAG
7:19768125:G:A-ENSBTAG00000005999	-0.334278	-0.0777888	AAG
7:19765084:C:T-ENSBTAG00000004936	0.627261	0.232167	AAG
7:20074832:G:A-ENSBTAG00000019909	0.483291	0.0213285	AAG
7:19917586:T:C-ENSBTAG00000024450	-0.846745	0.0041506	AAG
7:20245374:A:C-ENSBTAG00000008396	0.21468	0.0387159	AAG
7:20269515:C:G-ENSBTAG00000000710	-0.319915	-0.0325206	AAG
7:20234289:C:T-ENSBTAG00000014979	0.719619	0.0409612	AAG
7:20234289:C:T-ENSBTAG00000014982	0.520194	0.145751	AAG
7:20788140:T:C-ENSBTAG00000019988	0.487572	0.0972164	AAG
7:20734199:C:G-ENSBTAG00000012181	-0.348587	-0.00227008	AAG
7:21352786:T:G-ENSBTAG00000001153	-0.397262	0.053844	AAG
7:20777935:T:C-ENSBTAG00000001152	0.914596	0.291212	AAG
7:20555237:A:G-ENSBTAG00000025462	0.290289	-0.0089849	AAG
7:22048669:C:T-ENSBTAG00000013623	0.587559	0.0658011	AAG
7:21141520:A:G-ENSBTAG00000000718	1.26083	0.495683	AAG
7:21381122:G:C-ENSBTAG00000001647	0.321944	0.0207603	AAG
7:21416915:G:A-ENSBTAG00000009034	-0.315255	-0.0078443	AAG
7:22135417:C:T-ENSBTAG00000014526	-0.405931	0.0697508	AAG
7:21588436:T:C-ENSBTAG00000031246	0.764238	0.057559	AAG
7:22057135:G:A-ENSBTAG00000000668	-0.447189	-0.127755	AAG
7:22120990:G:A-ENSBTAG00000031209	0.641518	0.203623	AAG
7:22471991:T:C-ENSBTAG00000019708	0.26363	0.04023	AAG
7:23245466:A:C-ENSBTAG00000010961	1.53995	0.0908873	AAG
7:26411795:T:C-ENSBTAG00000021977	-0.51377	-0.0907042	AAG
7:27467233:G:C-ENSBTAG00000017835	0.729478	0.0302813	AAG
7:27405996:G:T-ENSBTAG00000014974	0.800299	0.0836489	AAG
7:30364732:G:C-ENSBTAG00000013184	0.379384	0.0780137	AAG
7:31043732:C:T-ENSBTAG00000031069	-0.513579	-0.051835	AAG
7:30996180:T:C-ENSBTAG00000025358	-0.486156	0.0113451	AAG
7:34381335:A:C-ENSBTAG00000006978	0.460384	0.0174293	AAG
7:37765237:A:G-ENSBTAG00000025345	-0.454493	0.00187346	AAG
7:37989731:G:A-ENSBTAG00000017744	-0.74917	-0.0077919	AAG
7:37988923:G:T-ENSBTAG00000017748	-0.393645	-0.100259	AAG
7:38122699:C:T-ENSBTAG00000017451	-0.45081	-0.19739	AAG
7:38315747:C:T-ENSBTAG00000014897	0.808277	0.155538	AAG
7:38625596:A:T-ENSBTAG00000025425	-0.237274	0.00595174	AAG
7:38840297:G:A-ENSBTAG00000008497	0.62914	0.0709971	AAG
7:39138192:A:T-ENSBTAG00000011398	0.642803	-0.0109332	AAG
7:39035139:T:G-ENSBTAG00000011400	-0.89635	-0.105528	AAG
7:39243123:C:T-ENSBTAG00000006368	-0.959023	-0.268884	AAG
7:39184073:T:C-ENSBTAG00000006371	-0.487614	-0.087175	AAG
7:39292005:T:C-ENSBTAG00000013628	-0.674208	0.0106531	AAG
7:39762549:T:C-ENSBTAG00000019414	0.249043	0.0161441	AAG
7:39683329:G:A-ENSBTAG00000039711	0.517754	0.0721597	AAG
7:40321133:A:G-ENSBTAG00000020954	0.77667	0.245506	AAG
7:40358429:G:C-ENSBTAG00000019648	-0.363106	0.000370882	AAG
7:40365349:C:G-ENSBTAG00000019651	-1.01599	-0.136578	AAG
7:40399479:T:A-ENSBTAG00000004815	-0.930559	-0.148968	AAG
7:40467850:C:T-ENSBTAG00000015727	-1.07523	-0.541916	AAG
7:40127793:A:G-ENSBTAG00000001273	0.220373	-0.0258579	AAG
7:40886241:C:T-ENSBTAG00000051477	-0.3463	-0.0201317	AAG
7:40887479:G:A-ENSBTAG00000054452	-0.531891	-0.191704	AAG
7:42703128:T:C-ENSBTAG00000019814	-0.595079	0.0243104	AAG
7:43065843:T:C-ENSBTAG00000000717	-0.341377	-0.0722818	AAG
7:43328674:A:G-ENSBTAG00000002100	0.567486	0.101006	AAG
7:44127867:G:A-ENSBTAG00000021616	0.59746	0.0703341	AAG
7:43189131:C:T-ENSBTAG00000020269	-0.408239	-0.00950944	AAG
7:44238909:T:C-ENSBTAG00000051609	0.294805	0.0546814	AAG
7:43321901:G:A-ENSBTAG00000002434	0.462461	0.203307	AAG
7:43939440:G:A-ENSBTAG00000011639	0.385103	0.0496232	AAG
7:43783257:C:T-ENSBTAG00000025233	0.825596	0.0217255	AAG
7:43881766:C:G-ENSBTAG00000019419	-0.255243	-0.0320787	AAG
7:43823006:C:T-ENSBTAG00000004112	-0.353098	-0.1633	AAG
7:43880580:G:A-ENSBTAG00000019714	-0.243418	-0.0499048	AAG
7:43783257:C:T-ENSBTAG00000015433	-0.876229	-0.240951	AAG
7:44012462:T:C-ENSBTAG00000051357	0.496349	0.183875	AAG
7:44261005:C:T-ENSBTAG00000025277	-0.359908	-0.034441	AAG
7:44275749:A:T-ENSBTAG00000045762	0.26363	0.038902	AAG
7:44291306:A:C-ENSBTAG00000016797	0.288655	-0.0258606	AAG
7:44306535:T:G-ENSBTAG00000016108	0.360196	0.0998134	AAG
7:44575193:A:T-ENSBTAG00000009482	-0.201109	0.000274342	AAG
7:45677646:G:T-ENSBTAG00000013113	-0.571574	-0.108648	AAG
7:46394400:G:A-ENSBTAG00000050621	0.622472	-0.0149179	AAG
7:50297012:C:G-ENSBTAG00000002286	-0.585852	-0.179693	AAG
7:50297012:C:G-ENSBTAG00000030518	-0.579755	-0.368501	AAG
7:50297012:C:G-ENSBTAG00000030517	-0.582953	-0.139056	AAG
7:51693873:T:C-ENSBTAG00000016595	-0.412432	-0.0834343	AAG
7:51553641:G:T-ENSBTAG00000030584	-0.964193	-0.186474	AAG
7:51849416:G:A-ENSBTAG00000015032	0.340962	0.0934616	AAG
7:51791896:A:G-ENSBTAG00000015041	-0.606202	-0.13837	AAG
7:51748098:T:C-ENSBTAG00000015042	-0.702424	-0.0960281	AAG
7:51827575:A:G-ENSBTAG00000018845	0.685915	0.169509	AAG
7:51791800:T:C-ENSBTAG00000025212	0.821201	0.172901	AAG
7:52385468:C:A-ENSBTAG00000028358	-0.681869	0.0594804	AAG
7:51783439:G:A-ENSBTAG00000040473	0.501228	0.195682	AAG
7:52616761:A:G-ENSBTAG00000030499	0.248049	0.0036788	AAG
7:53032542:A:G-ENSBTAG00000005249	0.902757	0.0231176	AAG
7:53042800:T:C-ENSBTAG00000007865	0.600898	0.00723558	AAG
7:54262442:T:C-ENSBTAG00000027151	-0.302219	0.106203	AAG
7:57048398:A:G-ENSBTAG00000044169	0.821209	0.242121	AAG
7:60900465:G:A-ENSBTAG00000005326	0.43986	-0.0479989	AAG
7:60979726:T:C-ENSBTAG00000012943	-0.465179	-0.0387786	AAG
7:62306575:G:T-ENSBTAG00000001692	-0.356895	-0.0549937	AAG
7:62103251:T:A-ENSBTAG00000015625	-0.394764	-0.107584	AAG
7:62294153:C:T-ENSBTAG00000054043	0.98523	0.324492	AAG
7:62304549:A:T-ENSBTAG00000012671	-0.320908	0.0414513	AAG
7:62405648:C:T-ENSBTAG00000014809	0.325949	0.0139718	AAG
7:62500209:C:G-ENSBTAG00000021829	-0.589002	-0.0456191	AAG
7:62983041:A:C-ENSBTAG00000008340	-0.558604	0.0171861	AAG
7:62950092:G:A-ENSBTAG00000052642	-0.822563	-0.31122	AAG
7:65331927:G:T-ENSBTAG00000017078	0.892212	0.106186	AAG
7:65313618:T:C-ENSBTAG00000048033	-0.629269	-0.00946828	AAG
7:66162190:C:T-ENSBTAG00000019457	-0.951482	-0.129471	AAG
7:68711675:C:A-ENSBTAG00000000495	0.687303	0.0677035	AAG
7:68767646:G:A-ENSBTAG00000050263	-0.923671	-0.228213	AAG
7:68950119:T:C-ENSBTAG00000008916	0.400302	0.0133572	AAG
7:69092426:T:C-ENSBTAG00000020213	-0.5175	-0.144977	AAG
7:68960851:G:A-ENSBTAG00000003836	0.223882	0.0727531	AAG
7:71634852:C:T-ENSBTAG00000010321	0.506993	0.171797	AAG
7:72225134:G:A-ENSBTAG00000030282	0.681871	0.0282815	AAG
7:80534060:T:C-ENSBTAG00000014626	0.38782	0.051275	AAG
7:80566922:C:T-ENSBTAG00000021577	0.528679	0.0683089	AAG
7:82200007:A:G-ENSBTAG00000013358	-0.853121	-0.0377731	AAG
7:82200007:A:G-ENSBTAG00000050733	-1.1463	-0.373678	AAG
7:86286205:G:C-ENSBTAG00000039555	-0.66925	-0.181587	AAG
7:87802724:G:A-ENSBTAG00000008484	0.884602	0.102395	AAG
7:94391816:A:C-ENSBTAG00000054976	0.573542	0.0886773	AAG
7:94745572:A:G-ENSBTAG00000009131	0.507993	0.100391	AAG
7:95128258:A:G-ENSBTAG00000038186	-0.419085	0.00714182	AAG
7:95183789:G:A-ENSBTAG00000007214	-0.289643	-0.0330527	AAG
7:96014343:T:C-ENSBTAG00000000874	0.280976	-0.0950565	AAG
7:96146121:T:C-ENSBTAG00000013557	-1.09955	-0.542547	AAG
7:96315945:G:T-ENSBTAG00000039275	1.0518	0.355851	AAG
7:96317365:C:T-ENSBTAG00000019900	0.289598	0.0167446	AAG
7:98300271:C:T-ENSBTAG00000052914	-0.831197	-0.0859478	AAG
7:99832714:A:C-ENSBTAG00000045909	-0.685223	-0.119379	AAG
7:101877529:C:T-ENSBTAG00000012387	-0.495688	-0.0135248	AAG
7:107518625:A:C-ENSBTAG00000054662	-0.484299	-0.0796089	AAG
7:107803114:T:C-ENSBTAG00000051829	-0.859496	-0.0960979	AAG
7:108540356:T:C-ENSBTAG00000021675	-0.448142	-0.12834	AAG
7:109712267:G:C-ENSBTAG00000030198	-0.77603	-0.225978	AAG
7:110557317:A:G-ENSBTAG00000045886	1.30944	0.340242	AAG
8:1251982:A:G-ENSBTAG00000001508	-0.748546	-0.328162	AAG
8:1534576:G:A-ENSBTAG00000026915	1.02254	0.0110476	AAG
8:1615997:G:T-ENSBTAG00000020132	0.570856	0.0553928	AAG
8:5838402:C:T-ENSBTAG00000054021	0.460418	0.0192169	AAG
8:7596572:A:T-ENSBTAG00000012432	-0.615019	-0.0282121	AAG
8:7625980:T:G-ENSBTAG00000004769	1.04322	0.389138	AAG
8:9995768:T:A-ENSBTAG00000008844	-0.6797	-0.0823902	AAG
8:10140940:T:G-ENSBTAG00000035084	-0.443455	-0.110021	AAG
8:10140940:T:G-ENSBTAG00000034626	-0.622885	-0.0921075	AAG
8:10348492:C:T-ENSBTAG00000000536	-0.269372	0.267027	AAG
8:10756042:A:G-ENSBTAG00000011321	0.635473	0.0709918	AAG
8:11022569:C:T-ENSBTAG00000006547	-0.671141	-0.0138316	AAG
8:11505268:G:A-ENSBTAG00000005907	0.393581	-0.0379212	AAG
8:16701831:G:T-ENSBTAG00000010059	-0.422735	-0.0503886	AAG
8:18553455:C:T-ENSBTAG00000008551	-0.539314	0.00127031	AAG
8:22638072:T:C-ENSBTAG00000034294	-0.942494	0.153737	AAG
8:23309312:A:G-ENSBTAG00000051058	-0.930668	-0.0487265	AAG
8:23419978:T:C-ENSBTAG00000054945	0.543093	0.0822218	AAG
8:23326378:G:A-ENSBTAG00000052820	-0.630842	-0.045753	AAG
8:23371763:A:G-ENSBTAG00000017741	1.20393	0.161245	AAG
8:23639536:T:C-ENSBTAG00000014124	-0.265303	-0.016952	AAG
8:25123119:T:C-ENSBTAG00000005718	-0.52359	-0.0747776	AAG
8:28673862:A:C-ENSBTAG00000004592	0.401526	0.00957078	AAG
8:29061735:C:T-ENSBTAG00000003943	0.423571	-0.00605534	AAG
8:38299489:C:T-ENSBTAG00000025903	-0.859621	-0.243449	AAG
8:38822823:C:T-ENSBTAG00000047550	-0.427479	-0.0721514	AAG
8:39946966:C:T-ENSBTAG00000017147	-0.251195	-0.000983982	AAG
8:39936614:A:G-ENSBTAG00000011048	-0.795833	0.0607256	AAG
8:39824963:G:C-ENSBTAG00000017137	-0.490002	0.000585726	AAG
8:39958359:G:A-ENSBTAG00000019125	-0.838491	-0.295501	AAG
8:41620634:C:G-ENSBTAG00000013357	-0.85335	-0.0538315	AAG
8:41722988:G:A-ENSBTAG00000018517	0.604743	0.167027	AAG
8:44216181:C:T-ENSBTAG00000002190	0.411102	0.0400048	AAG
8:44335672:C:T-ENSBTAG00000000269	0.849901	0.00229171	AAG
8:45348187:A:C-ENSBTAG00000001306	0.822849	-0.0587332	AAG
8:45345652:C:T-ENSBTAG00000011770	0.861589	0.16892	AAG
8:45799511:G:A-ENSBTAG00000008877	-0.437219	-0.102741	AAG
8:48148513:C:G-ENSBTAG00000005090	0.363709	0.0235953	AAG
8:48512437:A:G-ENSBTAG00000009417	-0.742334	-0.0772302	AAG
8:50819263:T:C-ENSBTAG00000033076	0.336653	-0.0174008	AAG
8:51218783:G:A-ENSBTAG00000002746	-0.626672	0.152925	AAG
8:52503070:A:G-ENSBTAG00000019345	0.640335	0.0818059	AAG
8:52544689:A:G-ENSBTAG00000053347	0.451807	0.104901	AAG
8:53180905:T:A-ENSBTAG00000017734	-0.30799	-0.021592	AAG
8:54220827:C:T-ENSBTAG00000013960	-0.481686	-0.0381909	AAG
8:57633786:A:T-ENSBTAG00000000256	-0.299175	0.0703047	AAG
8:57665588:T:G-ENSBTAG00000005667	1.00461	0.251959	AAG
8:59318955:A:T-ENSBTAG00000044135	0.303512	0.0681823	AAG
8:59820280:T:C-ENSBTAG00000011413	-0.604496	-0.00137429	AAG
8:59834874:T:C-ENSBTAG00000011416	1.02125	0.410897	AAG
8:59855048:T:C-ENSBTAG00000011420	0.420251	-0.126578	AAG
8:59837736:A:G-ENSBTAG00000011424	0.508817	0.17578	AAG
8:59937448:T:C-ENSBTAG00000011433	-0.36404	-0.0456842	AAG
8:59953036:T:C-ENSBTAG00000011442	-0.584199	-0.115496	AAG
8:59986393:T:A-ENSBTAG00000011444	-0.791301	-0.00950033	AAG
8:60420148:T:A-ENSBTAG00000000078	0.614103	0.0165549	AAG
8:60442664:A:G-ENSBTAG00000001137	0.395342	0.0402053	AAG
8:60486334:G:C-ENSBTAG00000001142	0.83312	0.165708	AAG
8:60443658:G:A-ENSBTAG00000021686	0.417102	0.00847998	AAG
8:61950993:G:A-ENSBTAG00000025859	-0.410417	0.0916862	AAG
8:61649933:C:T-ENSBTAG00000012262	0.681912	0.0607681	AAG
8:61681455:G:T-ENSBTAG00000032777	-0.477154	-0.0844673	AAG
8:61858030:G:A-ENSBTAG00000018922	-1.49003	-0.492132	AAG
8:61858030:G:A-ENSBTAG00000018925	-0.861508	-0.0588284	AAG
8:62901565:G:A-ENSBTAG00000009732	-0.369614	-0.158792	AAG
8:63174746:C:T-ENSBTAG00000014722	-0.399189	-0.0625359	AAG
8:62810243:C:T-ENSBTAG00000009734	-0.417408	-0.190396	AAG
8:63270881:C:T-ENSBTAG00000024851	-0.393385	-0.0650978	AAG
8:63270881:C:T-ENSBTAG00000007659	-1.13704	-0.463755	AAG
8:62768713:G:A-ENSBTAG00000019550	0.717279	0.21492	AAG
8:63851662:T:C-ENSBTAG00000009037	-0.583497	-0.0413324	AAG
8:64016976:C:T-ENSBTAG00000010082	-0.968826	0.028559	AAG
8:65270868:G:C-ENSBTAG00000044003	-0.310021	0.0177548	AAG
8:67024080:T:A-ENSBTAG00000012855	-0.748476	0.06158	AAG
8:67068987:A:G-ENSBTAG00000018646	-0.525825	0.0228362	AAG
8:69697767:A:G-ENSBTAG00000019225	-0.384153	-0.0678914	AAG
8:69837313:T:C-ENSBTAG00000007369	-0.687456	-0.252957	AAG
8:69896161:A:G-ENSBTAG00000005466	1.02052	0.454819	AAG
8:69962310:C:T-ENSBTAG00000005469	-0.356781	-0.107878	AAG
8:70540141:A:G-ENSBTAG00000006768	-0.780869	-0.0478497	AAG
8:71596904:T:C-ENSBTAG00000001125	0.842759	0.23806	AAG
8:72884521:C:T-ENSBTAG00000015513	-0.624976	-0.0532188	AAG
8:73656442:C:T-ENSBTAG00000021307	-0.220825	0.010146	AAG
8:74381783:G:A-ENSBTAG00000009958	0.490791	-0.0198272	AAG
8:74566822:T:C-ENSBTAG00000015241	-0.570036	-0.216328	AAG
8:74793713:C:T-ENSBTAG00000015027	-1.01816	-0.138506	AAG
8:74802406:A:G-ENSBTAG00000016265	-0.273776	-0.0679588	AAG
8:74891407:A:G-ENSBTAG00000015249	0.259818	0.072107	AAG
8:75002725:A:T-ENSBTAG00000017845	0.544859	0.208708	AAG
8:74697111:C:T-ENSBTAG00000012383	-0.342102	0.0257972	AAG
8:75113263:T:A-ENSBTAG00000012385	1.22397	0.103386	AAG
8:75201255:A:G-ENSBTAG00000003323	-0.823599	-0.246883	AAG
8:75201255:A:G-ENSBTAG00000054773	0.525988	0.176847	AAG
8:75456146:G:T-ENSBTAG00000000695	-0.818437	-0.124123	AAG
8:75488762:C:A-ENSBTAG00000021573	0.276659	-0.0239265	AAG
8:75775782:A:C-ENSBTAG00000008376	-0.637361	-0.200712	AAG
8:76881043:A:C-ENSBTAG00000047103	-1.10994	-0.443046	AAG
8:77161230:T:C-ENSBTAG00000020436	1.18081	0.389009	AAG
8:76864682:C:T-ENSBTAG00000006478	0.61912	-0.0116679	AAG
8:77206181:A:G-ENSBTAG00000021135	0.369011	0.0677227	AAG
8:79323998:A:C-ENSBTAG00000053156	-0.549388	0.0190199	AAG
8:80857546:A:G-ENSBTAG00000000738	-0.352305	0.0781109	AAG
8:80617612:C:A-ENSBTAG00000009733	-0.461829	-0.0368491	AAG
8:81641552:T:C-ENSBTAG00000017195	0.654918	-0.115515	AAG
8:82883971:T:C-ENSBTAG00000009903	-0.435558	-0.0988832	AAG
8:82883971:T:C-ENSBTAG00000020626	-0.377551	-0.108019	AAG
8:83027900:G:T-ENSBTAG00000016867	0.929054	0.262265	AAG
8:83034002:T:C-ENSBTAG00000019939	0.322279	0.0555614	AAG
8:83056340:T:G-ENSBTAG00000006587	0.422049	0.0180089	AAG
8:83026653:G:A-ENSBTAG00000011586	-0.299141	0.0411134	AAG
8:83803964:C:T-ENSBTAG00000031682	1.03426	0.444822	AAG
8:84307860:A:G-ENSBTAG00000046549	0.686426	0.084647	AAG
8:84352932:G:A-ENSBTAG00000052048	0.945561	0.130473	AAG
8:84352932:G:A-ENSBTAG00000006939	0.634623	0.109257	AAG
8:84450120:G:A-ENSBTAG00000000181	-0.245695	-0.0475365	AAG
8:84908280:G:A-ENSBTAG00000012922	0.345113	0.0439701	AAG
8:85229121:C:T-ENSBTAG00000005803	-0.615112	-0.1682	AAG
8:85548953:G:A-ENSBTAG00000005017	-1.07662	-0.24929	AAG
8:85534393:C:T-ENSBTAG00000031359	-0.932442	-0.277278	AAG
8:86679953:G:A-ENSBTAG00000047649	-0.694508	-0.0117117	AAG
8:86309614:G:T-ENSBTAG00000014523	-0.344843	-0.00569739	AAG
8:89657668:G:A-ENSBTAG00000003044	-0.913776	-0.0374979	AAG
8:90240981:G:C-ENSBTAG00000025756	0.61656	0.100285	AAG
8:91302011:C:T-ENSBTAG00000009516	0.483221	0.108836	AAG
8:91306278:T:C-ENSBTAG00000018445	1.01335	0.160961	AAG
8:94559947:G:A-ENSBTAG00000006901	0.825695	0.079724	AAG
8:95208705:C:T-ENSBTAG00000007163	0.320179	0.0444131	AAG
8:95374231:C:G-ENSBTAG00000013420	0.858152	0.102253	AAG
8:95383963:T:C-ENSBTAG00000010247	0.649632	0.0828469	AAG
8:98631717:G:A-ENSBTAG00000004996	-0.462747	-0.111316	AAG
8:98608182:T:C-ENSBTAG00000004997	1.44838	0.42842	AAG
8:98608182:T:C-ENSBTAG00000051855	-1.1206	-0.292362	AAG
8:98644496:T:C-ENSBTAG00000038794	-0.686769	-0.0862988	AAG
8:100994455:C:T-ENSBTAG00000011027	-1.21797	-0.527535	AAG
8:101088729:A:C-ENSBTAG00000009087	0.681129	0.078865	AAG
8:101039424:C:T-ENSBTAG00000044004	-0.483821	0.0559015	AAG
8:101738921:A:C-ENSBTAG00000016073	-0.405541	-0.144022	AAG
8:101960499:C:A-ENSBTAG00000016259	-1.13854	-0.379271	AAG
8:102029309:G:A-ENSBTAG00000019275	-0.865718	-0.285075	AAG
8:102197265:A:G-ENSBTAG00000018481	0.421546	-0.0509682	AAG
8:102280191:G:A-ENSBTAG00000045868	-0.305146	-0.0506404	AAG
8:102450495:A:G-ENSBTAG00000005116	-0.590192	-0.100846	AAG
8:102467362:C:T-ENSBTAG00000021678	-0.43579	-0.0587206	AAG
8:102621640:A:G-ENSBTAG00000044155	-0.68922	-0.200357	AAG
8:102647448:C:T-ENSBTAG00000000251	-0.673079	-0.163418	AAG
8:102659251:A:T-ENSBTAG00000000252	-0.563028	-0.259563	AAG
8:102659043:T:C-ENSBTAG00000009596	-1.15606	-0.397068	AAG
8:104300458:T:G-ENSBTAG00000019807	0.695201	0.0693734	AAG
8:103829552:T:A-ENSBTAG00000049826	-0.574328	-0.0144199	AAG
8:107059021:G:A-ENSBTAG00000006240	0.393009	0.0868989	AAG
8:110066763:T:C-ENSBTAG00000013706	-0.699352	-0.118782	AAG
8:110214065:A:G-ENSBTAG00000016952	0.944377	0.116213	AAG
8:110075237:G:T-ENSBTAG00000048407	-0.577057	0.016538	AAG
8:110207652:A:T-ENSBTAG00000016958	0.355961	-0.00522893	AAG
8:110509417:C:T-ENSBTAG00000051452	-0.717514	-0.0291527	AAG
8:110588794:A:G-ENSBTAG00000017803	1.17497	0.107635	AAG
8:110666076:C:T-ENSBTAG00000019915	-0.477498	-0.0489771	AAG
8:110503336:G:T-ENSBTAG00000038375	0.572681	0.0685546	AAG
8:110899612:C:A-ENSBTAG00000005403	0.534267	0.00819926	AAG
8:111056521:T:C-ENSBTAG00000008685	0.512236	-0.0703875	AAG
8:110756738:C:T-ENSBTAG00000051710	-0.670154	-0.0371204	AAG
9:98025:A:T-ENSBTAG00000019139	0.137185	-0.0335231	AAG
9:8713094:T:C-ENSBTAG00000016164	-0.590298	0.018354	AAG
9:9740554:T:C-ENSBTAG00000038190	-0.497079	-0.0713571	AAG
9:12971514:T:C-ENSBTAG00000014534	-0.608594	-0.0542555	AAG
9:14825164:G:A-ENSBTAG00000005096	-0.5495	-0.026073	AAG
9:14884296:G:A-ENSBTAG00000005100	0.37201	-0.0816706	AAG
9:15356233:C:T-ENSBTAG00000005869	0.377636	0.0455149	AAG
9:15479874:T:C-ENSBTAG00000016751	-0.618618	-0.0765553	AAG
9:21452032:T:G-ENSBTAG00000000995	0.376711	-0.00661506	AAG
9:23124081:A:G-ENSBTAG00000000679	-1.01878	-0.026711	AAG
9:25525592:C:A-ENSBTAG00000046503	0.311552	0.0397314	AAG
9:25538816:C:T-ENSBTAG00000000919	-0.552324	-0.0704605	AAG
9:25992573:A:G-ENSBTAG00000003340	0.870828	0.0437545	AAG
9:28359783:G:C-ENSBTAG00000021587	0.290874	-0.0146582	AAG
9:28467954:C:A-ENSBTAG00000000019	-0.763599	-0.141865	AAG
9:33937876:A:G-ENSBTAG00000026673	-0.51812	-0.0868521	AAG
9:34156773:C:T-ENSBTAG00000009689	0.407541	-0.00484935	AAG
9:34468278:G:A-ENSBTAG00000009127	-0.604321	-0.0275272	AAG
9:38344986:G:C-ENSBTAG00000033429	0.931613	0.147065	AAG
9:38348548:C:T-ENSBTAG00000013837	0.714428	0.0642543	AAG
9:38543685:C:T-ENSBTAG00000017205	0.552354	0.0399884	AAG
9:38817271:G:A-ENSBTAG00000008600	-0.439572	-0.0898465	AAG
9:39278251:C:T-ENSBTAG00000016584	0.375958	0.0458311	AAG
9:40770319:A:C-ENSBTAG00000005827	1.31467	0.285697	AAG
9:40686933:G:A-ENSBTAG00000010113	0.831597	0.0904879	AAG
9:40787638:T:C-ENSBTAG00000008147	-1.14337	-0.482117	AAG
9:40787638:T:C-ENSBTAG00000008145	0.985029	0.331506	AAG
9:41097785:C:T-ENSBTAG00000036087	0.293403	-0.0030499	AAG
9:41795561:A:C-ENSBTAG00000010134	0.387074	-0.126289	AAG
9:42122422:G:T-ENSBTAG00000016562	0.416221	0.0797786	AAG
9:43479728:G:T-ENSBTAG00000017554	0.557932	-0.0453603	AAG
9:43625630:G:A-ENSBTAG00000005400	0.363609	0.0303916	AAG
9:60329925:C:T-ENSBTAG00000020713	-0.50125	-0.146248	AAG
9:60384195:G:A-ENSBTAG00000001644	0.601792	0.0188496	AAG
9:60555090:C:T-ENSBTAG00000026604	0.99056	0.175003	AAG
9:61072522:C:T-ENSBTAG00000011667	1.16047	0.230672	AAG
9:60827498:T:C-ENSBTAG00000002725	-0.438569	-0.0318392	AAG
9:63976760:G:A-ENSBTAG00000050319	0.949396	0.0768973	AAG
9:65177264:A:T-ENSBTAG00000003384	-1.08411	-0.27641	AAG
9:69126263:A:G-ENSBTAG00000005960	-0.494482	-0.0228948	AAG
9:70358157:G:C-ENSBTAG00000017139	0.265465	-9.20613e-05	AAG
9:70886960:G:A-ENSBTAG00000048464	-0.75563	-0.229365	AAG
9:70902618:T:A-ENSBTAG00000016357	0.706872	0.0573219	AAG
9:70902618:T:A-ENSBTAG00000015242	0.578353	0.30643	AAG
9:73015799:A:G-ENSBTAG00000020174	0.405517	0.0174354	AAG
9:74224274:G:A-ENSBTAG00000009065	0.441801	0.0444599	AAG
9:76747224:C:A-ENSBTAG00000001446	1.06568	0.040918	AAG
9:76871232:A:G-ENSBTAG00000002964	0.522221	0.114153	AAG
9:79702886:G:A-ENSBTAG00000005851	-0.575915	-0.0313346	AAG
9:80527139:G:C-ENSBTAG00000003496	0.792269	0.171573	AAG
9:80974224:A:G-ENSBTAG00000001747	-1.06841	-0.171511	AAG
9:80988875:C:G-ENSBTAG00000026519	-0.305243	-0.112486	AAG
9:81516214:T:G-ENSBTAG00000011236	-0.316011	0.00802989	AAG
9:83895490:T:C-ENSBTAG00000016844	-0.595219	-0.022113	AAG
9:87019227:C:A-ENSBTAG00000032007	1.21963	0.533976	AAG
9:86757504:C:A-ENSBTAG00000052230	-0.670329	0.017488	AAG
9:87391842:G:A-ENSBTAG00000039329	-0.793218	-0.105181	AAG
9:87974989:T:C-ENSBTAG00000009846	-0.677015	-0.0178376	AAG
9:88507844:G:A-ENSBTAG00000013224	0.386413	0.0121797	AAG
9:88507844:G:A-ENSBTAG00000004098	0.550224	0.0401913	AAG
9:88507844:G:A-ENSBTAG00000004099	0.934501	0.170892	AAG
9:89912707:T:C-ENSBTAG00000009275	0.683162	-0.00453808	AAG
9:91583767:A:C-ENSBTAG00000048759	-0.966564	-0.0344177	AAG
9:94245860:G:A-ENSBTAG00000018464	0.606216	0.143971	AAG
9:94531694:C:G-ENSBTAG00000000817	-1.12359	-0.0852205	AAG
9:94700583:T:C-ENSBTAG00000011509	-0.416067	-0.0680283	AAG
9:93865903:G:A-ENSBTAG00000052673	0.418784	0.000296323	AAG
9:94919653:G:A-ENSBTAG00000005083	-0.749941	-0.0862692	AAG
9:95082450:C:T-ENSBTAG00000010334	0.311613	0.140008	AAG
9:95301502:T:C-ENSBTAG00000046120	0.917552	-0.0363454	AAG
9:95952987:C:T-ENSBTAG00000006523	-0.864402	-0.126279	AAG
9:95967647:G:A-ENSBTAG00000007974	-0.444377	-0.038449	AAG
9:95981686:T:C-ENSBTAG00000002829	-0.326396	-0.056782	AAG
9:96067040:A:T-ENSBTAG00000015166	0.973138	0.445599	AAG
9:96897805:G:T-ENSBTAG00000007668	0.598654	0.04484	AAG
9:101301213:C:T-ENSBTAG00000002993	0.697522	-0.00119564	AAG
9:102049761:C:T-ENSBTAG00000014496	0.438489	-0.0152684	AAG
9:102005495:A:G-ENSBTAG00000014498	-0.996827	-0.134018	AAG
9:104064357:A:T-ENSBTAG00000031476	-0.34983	-0.0999841	AAG
9:104092598:G:A-ENSBTAG00000003884	0.479133	0.0812283	AAG
9:104104623:G:C-ENSBTAG00000007686	-0.615096	-0.0438438	AAG
10:1504972:G:A-ENSBTAG00000035858	0.264546	-0.0151459	AAG
10:1143335:T:G-ENSBTAG00000012804	0.61277	0.0633367	AAG
10:1151582:G:C-ENSBTAG00000012803	0.70284	-0.021947	AAG
10:1815386:G:C-ENSBTAG00000043295	0.849251	0.167681	AAG
10:2170999:C:T-ENSBTAG00000051430	1.31311	-0.0240686	AAG
10:2214558:T:C-ENSBTAG00000011338	-0.379257	-0.0619906	AAG
10:4011171:T:C-ENSBTAG00000014027	-0.92589	-0.00984451	AAG
10:4057263:A:G-ENSBTAG00000001895	0.850348	0.0731185	AAG
10:4521315:C:T-ENSBTAG00000001898	0.669089	0.046981	AAG
10:4633017:G:A-ENSBTAG00000002357	0.555082	-0.10464	AAG
10:4678202:C:G-ENSBTAG00000017442	-0.995217	-0.360339	AAG
10:4713738:G:T-ENSBTAG00000051386	0.630937	0.0774825	AAG
10:5014625:A:G-ENSBTAG00000011608	-1.13076	-0.273554	AAG
10:5139879:A:C-ENSBTAG00000034998	0.510615	0.00100416	AAG
10:5487612:A:G-ENSBTAG00000044071	0.723456	0.00396962	AAG
10:5492515:C:A-ENSBTAG00000052972	-0.815743	-0.0572395	AAG
10:5639254:T:C-ENSBTAG00000014536	0.713477	0.113309	AAG
10:6608302:G:A-ENSBTAG00000050091	-0.49219	0.00425829	AAG
10:6557923:G:A-ENSBTAG00000024878	0.730625	0.149193	AAG
10:6756413:C:T-ENSBTAG00000007840	0.497193	0.00865833	AAG
10:7011233:C:A-ENSBTAG00000004028	-0.574038	-0.0629957	AAG
10:6693274:C:T-ENSBTAG00000000897	0.258414	0.0245436	AAG
10:7978953:C:T-ENSBTAG00000034848	0.690474	0.155867	AAG
10:8236270:C:T-ENSBTAG00000034823	-0.469989	-0.0500435	AAG
10:8372006:A:T-ENSBTAG00000020205	0.589665	0.0675657	AAG
10:8629564:C:G-ENSBTAG00000020212	0.487829	0.153727	AAG
10:9053023:C:G-ENSBTAG00000005016	-0.380684	-0.0219119	AAG
10:9573313:A:C-ENSBTAG00000007371	0.429879	0.0346481	AAG
10:9991535:C:T-ENSBTAG00000008341	1.18545	0.160509	AAG
10:10145572:C:T-ENSBTAG00000049133	0.372955	-0.017438	AAG
10:10534940:T:A-ENSBTAG00000025853	-0.738228	-0.101931	AAG
10:11156617:G:A-ENSBTAG00000001619	0.570963	-0.0062898	AAG
10:11390245:G:A-ENSBTAG00000046956	-1.23489	-0.127695	AAG
10:11231363:G:T-ENSBTAG00000015716	-0.354951	-0.01096	AAG
10:11621742:C:T-ENSBTAG00000010399	-1.20406	-0.214174	AAG
10:11525953:G:A-ENSBTAG00000021630	-0.420745	-0.0146889	AAG
10:12762835:T:C-ENSBTAG00000015155	-0.708905	0.0654188	AAG
10:12498792:C:T-ENSBTAG00000015158	1.04445	0.292911	AAG
10:12675682:G:T-ENSBTAG00000017095	0.245726	0.0406731	AAG
10:13249139:G:T-ENSBTAG00000000372	0.633925	0.124581	AAG
10:13359947:A:G-ENSBTAG00000005210	0.720371	0.0954473	AAG
10:13297317:C:A-ENSBTAG00000005211	0.360803	0.029039	AAG
10:14028827:A:C-ENSBTAG00000040368	0.809284	0.0618312	AAG
10:14951704:T:C-ENSBTAG00000025822	-0.994971	0.054297	AAG
10:15034503:T:C-ENSBTAG00000005565	-0.69836	-0.100022	AAG
10:15646553:C:T-ENSBTAG00000012365	-0.647904	0.0239397	AAG
10:16563405:A:C-ENSBTAG00000052439	0.837568	0.124156	AAG
10:20653692:C:T-ENSBTAG00000048991	0.922757	-0.0668423	AAG
10:20454550:G:A-ENSBTAG00000008218	1.15522	0.157397	AAG
10:20504869:G:T-ENSBTAG00000019734	-0.708685	-0.125151	AAG
10:20557323:T:C-ENSBTAG00000025803	-1.09767	-0.346472	AAG
10:20932549:C:G-ENSBTAG00000007149	-0.400415	-0.0653555	AAG
10:21681707:A:G-ENSBTAG00000018419	0.781689	-0.0658191	AAG
10:20888253:G:C-ENSBTAG00000010238	0.466139	0.0790207	AAG
10:20849686:C:T-ENSBTAG00000010236	-0.653566	-0.247125	AAG
10:20849686:C:T-ENSBTAG00000010235	0.466982	0.045223	AAG
10:20849686:C:T-ENSBTAG00000010234	0.661821	0.125529	AAG
10:20899913:C:T-ENSBTAG00000003920	0.480745	0.123562	AAG
10:20947414:C:T-ENSBTAG00000002712	0.745902	0.487269	AAG
10:20945830:C:T-ENSBTAG00000039415	0.230696	0.0315981	AAG
10:21016082:T:C-ENSBTAG00000021392	-0.744611	-0.198485	AAG
10:21057498:A:G-ENSBTAG00000011934	0.814272	0.052068	AAG
10:21100825:C:T-ENSBTAG00000017665	1.65218	0.487425	AAG
10:21320645:T:C-ENSBTAG00000007099	0.528174	0.140816	AAG
10:22320903:A:C-ENSBTAG00000016467	-0.562607	0.0826783	AAG
10:21637290:G:C-ENSBTAG00000037679	-0.757385	-0.25727	AAG
10:21764171:G:A-ENSBTAG00000011349	-0.377753	-0.099289	AAG
10:21708332:G:T-ENSBTAG00000012726	-0.802382	-0.062146	AAG
10:21849485:T:C-ENSBTAG00000012725	0.669275	0.146048	AAG
10:21907226:T:A-ENSBTAG00000010890	0.919722	0.172466	AAG
10:21928460:A:G-ENSBTAG00000038333	-0.377895	-0.108938	AAG
10:21907996:T:C-ENSBTAG00000016381	0.433678	0.00266844	AAG
10:22288520:A:C-ENSBTAG00000014821	-0.710684	-0.00198703	AAG
10:22202098:G:C-ENSBTAG00000016658	0.607499	0.0723857	AAG
10:22350543:G:A-ENSBTAG00000055197	0.258187	0.144828	AAG
10:21608924:A:T-ENSBTAG00000049803	0.719263	0.174774	AAG
10:22211237:A:T-ENSBTAG00000052267	-0.426616	0.0159207	AAG
10:23382843:A:G-ENSBTAG00000054833	-0.548263	-0.0178193	AAG
10:22319171:C:A-ENSBTAG00000047690	-0.509455	0.0331742	AAG
10:22319171:C:A-ENSBTAG00000050391	-0.450186	0.0310678	AAG
10:22351874:C:T-ENSBTAG00000050781	0.747601	0.292396	AAG
10:23382843:A:G-ENSBTAG00000054091	-0.879221	-0.109136	AAG
10:22351874:C:T-ENSBTAG00000046819	0.742918	0.25884	AAG
10:22134976:T:C-ENSBTAG00000054130	0.634287	0.101769	AAG
10:22264021:C:G-ENSBTAG00000049260	0.564938	0.207724	AAG
10:22250147:G:T-ENSBTAG00000052371	-0.667058	-0.144211	AAG
10:23382843:A:G-ENSBTAG00000052729	0.464909	0.0406781	AAG
10:23382843:A:G-ENSBTAG00000048874	0.402523	-0.118372	AAG
10:25715762:G:C-ENSBTAG00000046995	0.69319	0.195853	AAG
10:25702759:G:T-ENSBTAG00000049140	-0.920773	-0.291893	AAG
10:25516605:A:G-ENSBTAG00000052281	0.511932	0.11004	AAG
10:25929145:C:T-ENSBTAG00000054224	0.647962	0.0734215	AAG
10:25508497:T:A-ENSBTAG00000050668	0.566162	0.0479206	AAG
10:26211025:C:T-ENSBTAG00000049741	-0.528834	-0.121502	AAG
10:25677886:A:G-ENSBTAG00000035530	0.522957	0.280529	AAG
10:25752244:G:T-ENSBTAG00000051624	-0.741652	-0.028727	AAG
10:26136103:T:C-ENSBTAG00000050265	0.59146	0.132039	AAG
10:26151353:G:A-ENSBTAG00000048928	-0.729703	-0.151653	AAG
10:26267952:A:G-ENSBTAG00000052597	-0.762823	-0.0948935	AAG
10:25854556:T:C-ENSBTAG00000011396	-0.338773	-0.046279	AAG
10:26010152:T:C-ENSBTAG00000013401	-0.977664	-0.231426	AAG
10:26010626:T:C-ENSBTAG00000046189	-1.09253	-0.288647	AAG
10:26055276:C:T-ENSBTAG00000000843	-0.649802	-0.16267	AAG
10:26273927:T:C-ENSBTAG00000004950	-0.886551	-0.00414975	AAG
10:26384658:C:T-ENSBTAG00000019612	-0.640365	-0.138574	AAG
10:26686078:G:T-ENSBTAG00000051780	-0.541244	0.0134466	AAG
10:26654613:C:A-ENSBTAG00000037452	1.41593	0.288324	AAG
10:26612724:T:C-ENSBTAG00000002745	-0.980324	-0.198071	AAG
10:26688977:C:T-ENSBTAG00000001183	-1.02021	-0.10929	AAG
10:27132858:G:A-ENSBTAG00000001179	0.514786	0.00149937	AAG
10:26765557:T:C-ENSBTAG00000009374	0.493462	-0.0542317	AAG
10:26785830:A:T-ENSBTAG00000009372	0.463969	0.0737348	AAG
10:28296886:C:G-ENSBTAG00000016236	-0.383664	-0.0260688	AAG
10:29205336:A:G-ENSBTAG00000006416	-0.415393	0.00485187	AAG
10:29490352:C:T-ENSBTAG00000007385	0.3794	0.0977837	AAG
10:28644681:C:T-ENSBTAG00000044029	0.989898	0.1192	AAG
10:28644681:C:T-ENSBTAG00000025642	1.09344	0.273951	AAG
10:30053154:A:G-ENSBTAG00000032613	0.428376	0.0739903	AAG
10:30989805:C:T-ENSBTAG00000001364	0.670566	0.105818	AAG
10:32269291:T:C-ENSBTAG00000002179	0.834531	0.0558534	AAG
10:33804876:T:C-ENSBTAG00000021870	0.336552	-0.013282	AAG
10:35641814:C:T-ENSBTAG00000014351	-0.322172	-0.047635	AAG
10:35689464:T:C-ENSBTAG00000012180	-0.329313	-0.0909718	AAG
10:36068524:T:C-ENSBTAG00000004409	0.646484	0.0606103	AAG
10:36139145:A:G-ENSBTAG00000013477	-0.453909	-0.0589777	AAG
10:36467083:G:A-ENSBTAG00000013480	0.597325	0.125503	AAG
10:36374613:T:C-ENSBTAG00000004086	-0.555291	-0.21621	AAG
10:36428232:C:T-ENSBTAG00000011567	-0.54058	0.0314037	AAG
10:36828845:T:G-ENSBTAG00000010774	0.298587	0.0308008	AAG
10:36794694:G:A-ENSBTAG00000010766	-0.557626	-0.014971	AAG
10:36828845:T:G-ENSBTAG00000010778	0.882116	0.112999	AAG
10:36856043:G:C-ENSBTAG00000001675	1.10601	0.239332	AAG
10:36935961:A:C-ENSBTAG00000001693	-0.791904	-0.19735	AAG
10:37745905:G:A-ENSBTAG00000001694	0.486072	0.0273348	AAG
10:37183464:C:T-ENSBTAG00000046607	-0.49611	-0.0267128	AAG
10:36515699:G:A-ENSBTAG00000006792	-0.347513	-0.00266779	AAG
10:38253988:A:T-ENSBTAG00000032068	-0.570176	-0.00667692	AAG
10:36685011:C:T-ENSBTAG00000008866	-0.362812	-0.0291617	AAG
10:37669831:C:A-ENSBTAG00000008868	0.528218	0.0942541	AAG
10:37803069:C:T-ENSBTAG00000004079	-0.449647	-0.100986	AAG
10:37868494:C:T-ENSBTAG00000005663	0.48686	0.122177	AAG
10:37899659:C:T-ENSBTAG00000048958	0.5611	0.0475878	AAG
10:37347598:A:G-ENSBTAG00000005751	0.316989	0.0454366	AAG
10:38225366:G:T-ENSBTAG00000013031	1.17372	0.0726082	AAG
10:42744673:C:T-ENSBTAG00000025564	-0.270029	-0.00711686	AAG
10:42650945:A:C-ENSBTAG00000004931	0.364211	0.0405761	AAG
10:42627946:G:T-ENSBTAG00000031697	-0.42014	-0.0982192	AAG
10:42713370:C:T-ENSBTAG00000045980	-0.256649	-0.00865892	AAG
10:43601708:C:T-ENSBTAG00000020281	-0.228161	-0.0203969	AAG
10:44817846:C:T-ENSBTAG00000031707	0.281589	0.0446005	AAG
10:44820482:T:C-ENSBTAG00000021944	0.334234	0.0284996	AAG
10:45258113:A:C-ENSBTAG00000007638	1.11967	0.146337	AAG
10:46063310:G:A-ENSBTAG00000011037	0.680659	0.0273341	AAG
10:45346905:G:C-ENSBTAG00000015806	-0.484538	0.000902048	AAG
10:45822912:G:C-ENSBTAG00000002014	-0.451572	-0.106973	AAG
10:46952699:G:A-ENSBTAG00000005373	0.484704	-0.0241157	AAG
10:49796505:A:G-ENSBTAG00000009615	0.509978	0.0485517	AAG
10:51141292:T:C-ENSBTAG00000005269	0.327374	0.0400062	AAG
10:52872263:T:C-ENSBTAG00000002586	-0.28819	0.0257003	AAG
10:53185141:T:C-ENSBTAG00000053119	0.503387	-0.00680786	AAG
10:54043554:G:A-ENSBTAG00000031433	-0.701898	-0.0358491	AAG
10:54407155:G:A-ENSBTAG00000013793	0.333002	-0.00324393	AAG
10:55000462:G:A-ENSBTAG00000051675	-0.629544	-0.11143	AAG
10:54936234:G:A-ENSBTAG00000012740	-0.198929	-0.0155427	AAG
10:57839707:A:G-ENSBTAG00000011022	0.547183	0.0732295	AAG
10:58399135:G:A-ENSBTAG00000013830	-0.62324	-0.0664393	AAG
10:58420394:C:T-ENSBTAG00000048622	-1.12311	-0.23678	AAG
10:58773664:A:G-ENSBTAG00000000737	0.659573	0.0871715	AAG
10:59629672:G:T-ENSBTAG00000031165	0.401214	0.0783072	AAG
10:59959013:T:C-ENSBTAG00000009911	0.593059	0.0507973	AAG
10:65001784:C:A-ENSBTAG00000021019	-0.326048	-0.110791	AAG
10:65044381:G:A-ENSBTAG00000020934	0.989829	0.114741	AAG
10:66527924:G:C-ENSBTAG00000003835	-0.586924	-0.195212	AAG
10:67003028:A:G-ENSBTAG00000019500	-0.258935	-0.0602541	AAG
10:67021856:G:A-ENSBTAG00000001468	0.4171	0.178191	AAG
10:67400968:C:A-ENSBTAG00000040151	0.548026	-0.019508	AAG
10:67537189:A:G-ENSBTAG00000021986	-0.334003	-0.0331412	AAG
10:68136815:A:G-ENSBTAG00000017713	-0.368869	-0.0183844	AAG
10:70461623:C:A-ENSBTAG00000014392	-0.363033	-0.0456475	AAG
10:71761533:A:G-ENSBTAG00000030824	-0.882551	-0.465903	AAG
10:72514690:G:A-ENSBTAG00000018127	-0.361	0.0128021	AAG
10:73101962:G:A-ENSBTAG00000011796	-0.616399	-0.090679	AAG
10:73115939:C:A-ENSBTAG00000007931	-0.735801	-0.0194248	AAG
10:74267348:T:C-ENSBTAG00000030792	0.619012	-0.0113102	AAG
10:76114080:G:A-ENSBTAG00000025450	0.24746	0.0716796	AAG
10:76467953:T:C-ENSBTAG00000013836	-0.743298	-0.0755668	AAG
10:76686598:T:C-ENSBTAG00000009643	0.327859	0.156692	AAG
10:76634794:T:C-ENSBTAG00000040551	-0.385953	-0.0292548	AAG
10:76634761:G:A-ENSBTAG00000007807	0.795226	0.16593	AAG
10:76840494:T:C-ENSBTAG00000001551	0.613895	0.107894	AAG
10:77061216:C:T-ENSBTAG00000003469	0.821607	0.0274946	AAG
10:79137849:T:C-ENSBTAG00000011767	-0.579238	-0.0394453	AAG
10:79344521:G:C-ENSBTAG00000012900	-0.513066	-0.0540302	AAG
10:79403196:A:G-ENSBTAG00000018297	-0.485545	0.251053	AAG
10:79533808:A:G-ENSBTAG00000001945	0.488147	-0.00446401	AAG
10:79533808:A:G-ENSBTAG00000001948	-0.820233	-0.156241	AAG
10:79350617:C:T-ENSBTAG00000001950	-0.487859	-0.166393	AAG
10:80650161:A:G-ENSBTAG00000014334	-0.350001	-0.0177338	AAG
10:80749973:G:A-ENSBTAG00000018255	0.528552	0.0258137	AAG
10:81154153:A:G-ENSBTAG00000017798	-0.723011	0.00319961	AAG
10:81200097:C:A-ENSBTAG00000017811	-0.643036	-0.0842574	AAG
10:81258031:T:C-ENSBTAG00000008576	0.386724	0.064875	AAG
10:81503714:G:T-ENSBTAG00000001881	0.323601	-0.0194798	AAG
10:82172844:T:C-ENSBTAG00000006786	0.724684	0.0507539	AAG
10:82509115:A:G-ENSBTAG00000012565	-0.674792	-0.111266	AAG
10:84865999:A:G-ENSBTAG00000011041	-0.316341	0.022508	AAG
10:84599326:C:G-ENSBTAG00000017177	-0.59606	-0.0252572	AAG
10:84525234:C:T-ENSBTAG00000011680	-1.29042	-0.134321	AAG
10:84064504:G:A-ENSBTAG00000002842	-0.452043	-0.0706071	AAG
10:84912470:A:C-ENSBTAG00000002843	-0.538435	-0.0914388	AAG
10:85111701:T:C-ENSBTAG00000009272	-0.750727	-0.0757574	AAG
10:85316099:G:A-ENSBTAG00000020327	0.724819	-0.00724785	AAG
10:85316099:G:A-ENSBTAG00000020329	-0.887181	-0.0713559	AAG
10:85330464:T:C-ENSBTAG00000020331	-0.920234	-0.216558	AAG
10:85350451:A:T-ENSBTAG00000020334	1.0677	0.220475	AAG
10:85367721:T:C-ENSBTAG00000018469	0.667403	0.0454482	AAG
10:85653199:T:C-ENSBTAG00000014633	-0.51137	-0.181814	AAG
10:85762703:G:C-ENSBTAG00000052950	1.30441	0.221316	AAG
10:85762703:G:C-ENSBTAG00000021955	-0.557472	-0.091728	AAG
10:85787290:T:G-ENSBTAG00000021956	-0.827143	-0.141042	AAG
10:85318125:T:A-ENSBTAG00000021957	-0.533077	-0.0427303	AAG
10:86140881:T:A-ENSBTAG00000006688	-0.779335	-0.209963	AAG
10:86311419:C:T-ENSBTAG00000008664	-0.726959	-0.123078	AAG
10:86861963:T:C-ENSBTAG00000040078	0.896783	0.0403972	AAG
10:86891637:T:C-ENSBTAG00000025403	1.10873	0.265441	AAG
10:88040085:A:G-ENSBTAG00000008735	0.75504	0.112187	AAG
10:88511242:T:C-ENSBTAG00000002706	1.51454	0.41329	AAG
10:88886509:T:C-ENSBTAG00000008135	0.695625	-0.0895613	AAG
10:88886509:T:C-ENSBTAG00000008133	0.43348	0.0558394	AAG
10:92462784:T:C-ENSBTAG00000013652	1.01254	0.113536	AAG
10:92451008:A:G-ENSBTAG00000025308	-0.828378	-0.122848	AAG
10:92747317:G:A-ENSBTAG00000008083	0.798082	0.219086	AAG
10:100155948:T:C-ENSBTAG00000030456	0.667984	0.0271488	AAG
10:100832444:A:G-ENSBTAG00000046684	-0.477581	-0.0667592	AAG
10:101664689:A:C-ENSBTAG00000053040	-0.655818	-0.065475	AAG
10:101664689:A:C-ENSBTAG00000013138	-0.757893	-0.148625	AAG
10:101842997:C:G-ENSBTAG00000005426	0.327135	-0.0239951	AAG
10:101910002:A:C-ENSBTAG00000005427	0.408698	0.00648194	AAG
10:102142448:T:C-ENSBTAG00000006392	0.783669	0.292366	AAG
10:102550402:T:C-ENSBTAG00000010906	-0.797814	-0.245041	AAG
10:102799718:G:A-ENSBTAG00000012545	0.652043	0.140358	AAG
10:103083130:C:G-ENSBTAG00000048782	-0.453844	-0.206468	AAG
11:209688:G:A-ENSBTAG00000015965	0.585163	-0.00173486	AAG
11:357892:G:A-ENSBTAG00000012099	-0.385865	-0.00246204	AAG
11:1855080:C:T-ENSBTAG00000054306	0.356007	0.0468229	AAG
11:1696917:T:C-ENSBTAG00000007675	-1.36216	-0.165142	AAG
11:1937227:A:G-ENSBTAG00000008241	-0.800197	-0.0157053	AAG
11:2151227:T:A-ENSBTAG00000011553	0.740379	0.131766	AAG
11:2461069:C:T-ENSBTAG00000018372	0.63842	0.048758	AAG
11:2378913:C:T-ENSBTAG00000015659	-0.580869	-0.179608	AAG
11:2423866:G:A-ENSBTAG00000034995	-0.515694	-0.0804463	AAG
11:2457786:C:T-ENSBTAG00000012925	0.575702	0.0620514	AAG
11:2668870:T:C-ENSBTAG00000003975	0.686791	0.209914	AAG
11:2950254:A:C-ENSBTAG00000010846	0.841491	0.122939	AAG
11:3057084:G:A-ENSBTAG00000053107	-0.274789	-0.0282994	AAG
11:2905839:C:G-ENSBTAG00000048909	0.616049	0.0620604	AAG
11:3077279:T:C-ENSBTAG00000005892	0.268414	0.0389219	AAG
11:3778992:T:A-ENSBTAG00000006744	-0.279738	0.06251	AAG
11:3394497:C:T-ENSBTAG00000034384	0.644467	0.330515	AAG
11:3565721:G:A-ENSBTAG00000004814	-0.256858	-0.0392277	AAG
11:3825660:A:G-ENSBTAG00000014877	-0.802747	-0.0231454	AAG
11:3778992:T:A-ENSBTAG00000014873	-0.478087	-0.0727705	AAG
11:4324938:G:A-ENSBTAG00000003970	-0.71927	-0.123227	AAG
11:4444869:A:C-ENSBTAG00000004544	-1.06617	-0.12488	AAG
11:4513841:A:T-ENSBTAG00000034255	0.795215	0.08315	AAG
11:5503633:A:G-ENSBTAG00000004328	0.855642	0.300385	AAG
11:5602782:A:G-ENSBTAG00000009962	0.389427	0.0330199	AAG
11:6142227:T:C-ENSBTAG00000025898	-0.779197	-0.139242	AAG
11:6161376:C:T-ENSBTAG00000008267	-0.971088	-0.0234677	AAG
11:6851248:C:G-ENSBTAG00000005273	0.367514	0.132054	AAG
11:6590140:C:T-ENSBTAG00000001034	-0.630157	-0.0201429	AAG
11:9144089:A:G-ENSBTAG00000006150	0.465512	-0.0105917	AAG
11:9255911:G:A-ENSBTAG00000012332	-0.470396	-0.145622	AAG
11:9270845:G:A-ENSBTAG00000001086	0.722296	0.204009	AAG
11:9737175:G:A-ENSBTAG00000017189	0.41977	-0.127669	AAG
11:10759215:T:C-ENSBTAG00000018578	0.477421	0.137315	AAG
11:10184610:C:T-ENSBTAG00000016599	-0.288984	-0.0431454	AAG
11:10132475:G:A-ENSBTAG00000004887	0.393032	0.103251	AAG
11:10936155:T:G-ENSBTAG00000004884	-0.554809	-0.0278163	AAG
11:10493704:T:G-ENSBTAG00000050675	1.00173	0.113428	AAG
11:10854311:T:C-ENSBTAG00000033255	0.646667	0.0450708	AAG
11:10863543:T:G-ENSBTAG00000011176	0.552885	0.0976815	AAG
11:13407001:C:T-ENSBTAG00000014668	-0.37329	-0.0583385	AAG
11:13404472:A:G-ENSBTAG00000048791	0.740514	0.207889	AAG
11:13443681:A:G-ENSBTAG00000002105	0.573134	0.0905902	AAG
11:14193839:C:T-ENSBTAG00000012519	-0.309561	-0.0301969	AAG
11:14910344:A:G-ENSBTAG00000008223	-0.297874	-0.0211629	AAG
11:19473348:G:A-ENSBTAG00000018590	-0.228306	-0.00240452	AAG
11:20652964:G:A-ENSBTAG00000016167	0.357351	-0.102846	AAG
11:22058355:T:C-ENSBTAG00000004722	1.22364	0.554713	AAG
11:24754863:T:G-ENSBTAG00000000705	-0.676322	-0.143713	AAG
11:24979345:A:C-ENSBTAG00000004073	0.542448	-0.0140187	AAG
11:25133449:G:T-ENSBTAG00000004674	-0.811623	-0.134685	AAG
11:26963433:G:T-ENSBTAG00000000223	-0.408446	-0.00487156	AAG
11:26791397:G:A-ENSBTAG00000017429	-0.334874	-0.0216503	AAG
11:28794518:G:C-ENSBTAG00000003711	0.727597	-0.0292568	AAG
11:29371143:A:G-ENSBTAG00000003358	0.457797	0.0928001	AAG
11:29856846:T:G-ENSBTAG00000049698	0.355238	-0.0258235	AAG
11:29810629:T:C-ENSBTAG00000006474	-0.436704	-0.0473534	AAG
11:30663618:G:A-ENSBTAG00000015151	0.345974	-0.0263096	AAG
11:30763811:A:G-ENSBTAG00000002570	0.421364	0.0536238	AAG
11:37279611:T:C-ENSBTAG00000006995	0.285025	-0.00723131	AAG
11:38533213:C:T-ENSBTAG00000011104	-0.452722	0.0338201	AAG
11:37987389:A:G-ENSBTAG00000015481	0.865305	0.0486024	AAG
11:38355174:A:G-ENSBTAG00000000545	0.573673	-0.0593275	AAG
11:43556941:G:A-ENSBTAG00000007414	0.443317	0.0497078	AAG
11:44044056:T:C-ENSBTAG00000002557	-0.982646	-0.132205	AAG
11:44238574:G:A-ENSBTAG00000022461	0.723939	0.0829058	AAG
11:44868213:A:G-ENSBTAG00000032051	-0.858492	-0.350237	AAG
11:45730326:T:C-ENSBTAG00000005614	-1.01118	-0.0373301	AAG
11:46281213:C:G-ENSBTAG00000052525	0.970031	0.289497	AAG
11:46378415:T:C-ENSBTAG00000010349	0.611915	-0.0292072	AAG
11:46812251:T:C-ENSBTAG00000019665	-0.438464	0.0581155	AAG
11:46882188:T:C-ENSBTAG00000029076	1.02005	0.27265	AAG
11:46926543:G:A-ENSBTAG00000019354	0.382603	-0.10565	AAG
11:47269837:G:A-ENSBTAG00000050329	0.408918	-0.00608715	AAG
11:47154954:T:G-ENSBTAG00000005895	0.534338	0.0521709	AAG
11:48193020:G:A-ENSBTAG00000004364	0.438192	0.110824	AAG
11:48013678:T:G-ENSBTAG00000002542	-0.36285	0.047029	AAG
11:48679747:G:A-ENSBTAG00000054778	0.641208	0.0574675	AAG
11:48738356:G:A-ENSBTAG00000006482	-0.537063	-0.0802163	AAG
11:49283037:G:A-ENSBTAG00000039981	-0.673779	-0.0744721	AAG
11:49176066:G:A-ENSBTAG00000047449	-1.00796	-0.123178	AAG
11:49363617:T:G-ENSBTAG00000018291	1.01407	0.255626	AAG
11:49454554:T:C-ENSBTAG00000018286	0.324094	0.0251456	AAG
11:49441747:G:C-ENSBTAG00000018285	1.05089	0.0304586	AAG
11:50623688:G:T-ENSBTAG00000006075	0.298528	-0.0172107	AAG
11:60671970:G:A-ENSBTAG00000004531	-0.427185	-0.0493266	AAG
11:60450935:C:G-ENSBTAG00000019867	-0.547458	-0.202251	AAG
11:62394076:G:C-ENSBTAG00000000115	0.494436	0.0806685	AAG
11:62796074:T:C-ENSBTAG00000055296	-0.698284	-0.149257	AAG
11:63355978:C:A-ENSBTAG00000007763	0.994534	0.0571347	AAG
11:63496074:T:G-ENSBTAG00000016717	-0.529873	-0.165131	AAG
11:67004447:T:C-ENSBTAG00000047772	-0.520382	-0.0553732	AAG
11:67168321:C:T-ENSBTAG00000023976	-0.559674	-0.0135595	AAG
11:67667392:G:A-ENSBTAG00000017626	-0.706082	0.0242911	AAG
11:68530510:T:C-ENSBTAG00000019182	0.163354	0.0231977	AAG
11:68653720:G:T-ENSBTAG00000053210	-0.47292	-0.117611	AAG
11:70945941:C:A-ENSBTAG00000031347	-0.64686	-0.0225611	AAG
11:71991744:A:G-ENSBTAG00000023929	-0.312591	-0.0218595	AAG
11:72054731:G:A-ENSBTAG00000003904	0.818705	0.231934	AAG
11:72071111:G:A-ENSBTAG00000003902	-0.446822	-0.0459023	AAG
11:72457572:G:A-ENSBTAG00000019515	-0.200214	0.0308241	AAG
11:72406050:A:T-ENSBTAG00000017894	0.726488	0.146542	AAG
11:72666602:T:G-ENSBTAG00000051104	0.915526	0.188691	AAG
11:72661671:G:T-ENSBTAG00000008884	0.978456	0.124243	AAG
11:72812265:G:A-ENSBTAG00000023938	0.317345	0.0272709	AAG
11:72824887:A:C-ENSBTAG00000018761	0.428192	0.00950976	AAG
11:73183263:G:T-ENSBTAG00000005736	0.86324	0.192265	AAG
11:73282113:G:A-ENSBTAG00000010083	-0.987307	0.0240543	AAG
11:73260602:A:G-ENSBTAG00000015038	-1.09359	-0.0725371	AAG
11:73270807:T:C-ENSBTAG00000015037	0.433464	-0.00108983	AAG
11:73267371:G:A-ENSBTAG00000000985	0.210295	0.0810005	AAG
11:73938282:G:A-ENSBTAG00000021072	0.326919	-8.41091e-05	AAG
11:74151066:T:C-ENSBTAG00000007897	-0.518128	-0.0357554	AAG
11:74306329:T:C-ENSBTAG00000018239	-0.608059	-0.198116	AAG
11:74422091:G:A-ENSBTAG00000023172	0.26947	0.0398266	AAG
11:74986342:G:A-ENSBTAG00000003405	0.855825	0.184482	AAG
11:74991965:A:G-ENSBTAG00000016987	0.481381	0.00435019	AAG
11:75048700:T:C-ENSBTAG00000002034	-0.939399	-0.217256	AAG
11:75016908:T:A-ENSBTAG00000002033	0.390092	0.113785	AAG
11:81830840:A:G-ENSBTAG00000012779	0.188636	0.0577192	AAG
11:82697193:G:A-ENSBTAG00000009906	0.470717	0.0745938	AAG
11:86406681:C:T-ENSBTAG00000048286	-0.668435	-0.018178	AAG
11:87661323:T:A-ENSBTAG00000007543	-1.12364	-0.255023	AAG
11:87898665:C:T-ENSBTAG00000002108	-0.334566	0.084449	AAG
11:87948980:T:G-ENSBTAG00000001141	-0.514576	-0.0174907	AAG
11:87967375:C:A-ENSBTAG00000001140	-0.873549	-0.338525	AAG
11:87967375:C:A-ENSBTAG00000019735	0.358986	-0.0155422	AAG
11:87968178:G:A-ENSBTAG00000013063	0.84406	0.116295	AAG
11:87976111:G:A-ENSBTAG00000002329	0.753874	0.13772	AAG
11:88514858:A:T-ENSBTAG00000007963	0.375566	0.0476159	AAG
11:89949971:G:A-ENSBTAG00000052434	0.572178	0.0877521	AAG
11:89916547:G:A-ENSBTAG00000044064	0.410604	0.0367138	AAG
11:92322062:T:A-ENSBTAG00000039186	1.08276	0.230157	AAG
11:94559714:A:G-ENSBTAG00000003610	0.674263	0.0416954	AAG
11:96087364:T:G-ENSBTAG00000015098	1.73192	0.410792	AAG
11:96043063:T:C-ENSBTAG00000008033	-0.437446	-0.154071	AAG
11:97830277:A:G-ENSBTAG00000023843	-0.621102	-0.0603347	AAG
11:98185045:C:G-ENSBTAG00000023885	-0.584381	-0.0810717	AAG
11:98185045:C:G-ENSBTAG00000006963	-0.815956	-0.0510741	AAG
11:98282199:A:C-ENSBTAG00000012847	-0.357059	-0.0695436	AAG
11:98507277:T:G-ENSBTAG00000008994	0.478414	0.0821327	AAG
11:98541582:G:C-ENSBTAG00000008997	0.700147	0.103275	AAG
11:97887621:G:A-ENSBTAG00000006305	-0.716519	-3.7469e-05	AAG
11:98793102:C:A-ENSBTAG00000044129	-0.810695	-0.0574492	AAG
11:99193471:G:A-ENSBTAG00000046548	0.314944	0.0184437	AAG
11:98684240:A:T-ENSBTAG00000050072	-0.990144	-0.366465	AAG
11:98707052:T:G-ENSBTAG00000012156	-0.571017	-0.117884	AAG
11:98725902:C:T-ENSBTAG00000011912	1.03212	0.0677171	AAG
11:98719719:A:G-ENSBTAG00000016218	-0.630529	-0.137138	AAG
11:98775213:T:C-ENSBTAG00000014149	-0.677044	-0.120513	AAG
11:98799334:G:A-ENSBTAG00000014150	1.17379	0.209108	AAG
11:98791745:G:T-ENSBTAG00000012274	1.1871	0.00746957	AAG
11:98799334:G:A-ENSBTAG00000011307	0.501446	0.194944	AAG
11:98914333:C:G-ENSBTAG00000004664	0.554679	0.0885998	AAG
11:98914333:C:G-ENSBTAG00000015436	-0.705301	-0.105527	AAG
11:99092904:T:C-ENSBTAG00000030566	-0.609152	-0.083691	AAG
11:99104604:A:G-ENSBTAG00000015327	1.04077	0.244228	AAG
11:99229126:C:T-ENSBTAG00000010195	-0.411324	0.0227128	AAG
11:99292200:G:C-ENSBTAG00000012485	-0.702095	-0.19193	AAG
11:98371407:G:C-ENSBTAG00000055215	-0.776614	0.102056	AAG
11:98371407:G:C-ENSBTAG00000036099	-0.727245	0.0821887	AAG
11:100167418:G:C-ENSBTAG00000038831	-0.381877	0.0309789	AAG
11:99472152:A:C-ENSBTAG00000010626	0.282413	0.0593371	AAG
11:99538762:C:G-ENSBTAG00000001932	1.07043	0.175203	AAG
11:100370508:G:A-ENSBTAG00000030521	0.230712	0.0293823	AAG
11:99902071:C:T-ENSBTAG00000054738	-0.733294	-0.0361116	AAG
11:100202765:G:A-ENSBTAG00000002837	0.706139	0.192841	AAG
11:100203097:A:C-ENSBTAG00000020305	0.773158	0.331041	AAG
11:100198853:C:T-ENSBTAG00000020311	0.321541	0.0654217	AAG
11:100276110:C:T-ENSBTAG00000020313	0.978212	0.0728141	AAG
11:100449932:A:C-ENSBTAG00000004204	0.493439	-0.0679394	AAG
11:100814724:A:G-ENSBTAG00000020747	0.503473	0.146552	AAG
11:101279374:T:C-ENSBTAG00000052140	0.541506	0.304115	AAG
11:101695539:C:T-ENSBTAG00000052831	-0.703305	-0.0563434	AAG
11:101776477:T:C-ENSBTAG00000020791	0.281649	-0.0437396	AAG
11:102478944:A:G-ENSBTAG00000018710	0.586018	0.107989	AAG
11:102686189:T:C-ENSBTAG00000003530	0.602071	-0.0416163	AAG
11:102918680:T:A-ENSBTAG00000004092	0.952727	0.478296	AAG
11:104180028:G:C-ENSBTAG00000046939	-0.356788	-0.00815415	AAG
11:103178452:C:T-ENSBTAG00000023064	-0.642367	0.054984	AAG
[truncated: 6,196 more rows]
