# Supplementary material for: Integrative genomics sheds light on the immunogenetics of tuberculosis in cattle
Source: Commun Biol. 2025 Mar 24;8:479. doi: 10.1038/s42003-025-07846-x (PMC11933339; doi:10.1038/s42003-025-07846-x)
Supplement: Supplementary file 6 — Supplementary Data 4 [file 42003_2025_7846_MOESM6_ESM.xlsx]

## Sheet: Fig 4a
phenotype_id	variant_id	group	log2_aFC
ENSBTAG00000020035	1:872341:T:C	AAG	0.323373
ENSBTAG00000011528	1:1082073:A:G	AAG	0.486427
ENSBTAG00000012594	1:1592384:T:G	AAG	0.144807
ENSBTAG00000009188	1:1596409:G:A	AAG	0.0922318
ENSBTAG00000009187	1:1989195:G:A	AAG	0.477802
ENSBTAG00000043399	1:2072943:G:T	AAG	1.64494
ENSBTAG00000012899	1:2108058:C:T	AAG	0.145514
ENSBTAG00000021819	1:2217033:G:A	AAG	0.384369
ENSBTAG00000015212	1:2356148:A:C	AAG	0.270251
ENSBTAG00000049136	1:2427270:G:A	AAG	2.85673
ENSBTAG00000003064	1:2749656:T:C	AAG	0.0597985
ENSBTAG00000003063	1:2895291:C:A	AAG	0.195868
ENSBTAG00000003059	1:3002384:C:T	AAG	0.221714
ENSBTAG00000017310	1:3051944:G:C	AAG	0.232201
ENSBTAG00000012412	1:3158353:A:G	AAG	0.198021
ENSBTAG00000017839	1:4095493:G:A	AAG	0.370182
ENSBTAG00000048631	1:4009598:C:T	AAG	0.163318
ENSBTAG00000004139	1:6866560:A:G	AAG	0.131098
ENSBTAG00000020122	1:7247174:A:G	AAG	0.0534987
ENSBTAG00000038433	1:7269343:A:G	AAG	3.21687
ENSBTAG00000001412	1:7310783:T:C	AAG	0.430014
ENSBTAG00000000605	1:11151527:T:C	AAG	0.140712
ENSBTAG00000000603	1:10775746:C:T	AAG	2.86191
ENSBTAG00000019542	1:10847925:A:T	AAG	0.187615
ENSBTAG00000004869	1:19488053:A:T	AAG	0.489754
ENSBTAG00000019314	1:21317938:C:A	AAG	0.109354
ENSBTAG00000054742	1:22411443:G:A	AAG	1.14843
ENSBTAG00000054574	1:22897705:T:G	AAG	1.14056
ENSBTAG00000036262	1:29388823:T:A	AAG	0.155136
ENSBTAG00000007939	1:35363893:A:G	AAG	0.10557
ENSBTAG00000005155	1:38946393:C:T	AAG	0.148435
ENSBTAG00000015728	1:38383058:G:A	AAG	0.335625
ENSBTAG00000004124	1:42901803:C:T	AAG	0.20054
ENSBTAG00000004471	1:43065126:G:T	AAG	0.225599
ENSBTAG00000014889	1:43218085:T:A	AAG	0.311385
ENSBTAG00000013663	1:43395437:T:C	AAG	0.250143
ENSBTAG00000015010	1:44543233:C:G	AAG	0.115589
ENSBTAG00000004833	1:44563786:A:C	AAG	0.0782593
ENSBTAG00000014302	1:44690024:G:A	AAG	0.256481
ENSBTAG00000034442	1:44690024:G:A	AAG	1.20471
ENSBTAG00000015069	1:46084342:A:G	AAG	0.108026
ENSBTAG00000013460	1:47011542:C:A	AAG	0.076563
ENSBTAG00000000088	1:49884345:C:T	AAG	0.277244
ENSBTAG00000003585	1:52728457:T:G	AAG	0.150085
ENSBTAG00000005787	1:52694876:A:G	AAG	0.240417
ENSBTAG00000012646	1:56415608:A:T	AAG	1.4172
ENSBTAG00000004601	1:56755903:C:T	AAG	0.12626
ENSBTAG00000016554	1:56929618:C:G	AAG	1.76858
ENSBTAG00000048550	1:56867484:G:T	AAG	0.694098
ENSBTAG00000033319	1:57222035:T:C	AAG	0.921928
ENSBTAG00000009084	1:57316786:C:G	AAG	0.364412
ENSBTAG00000009085	1:57718597:A:G	AAG	0.495672
ENSBTAG00000001235	1:57516487:T:C	AAG	0.245488
ENSBTAG00000006534	1:57815028:T:G	AAG	0.112271
ENSBTAG00000005723	1:57733760:T:C	AAG	0.173807
ENSBTAG00000013909	1:58011491:C:A	AAG	0.632755
ENSBTAG00000050116	1:58071470:A:G	AAG	0.748815
ENSBTAG00000013920	1:58132561:T:C	AAG	0.754495
ENSBTAG00000049524	1:57972768:G:A	AAG	0.650252
ENSBTAG00000013937	1:58107740:T:C	AAG	0.266061
ENSBTAG00000007784	1:58292349:A:G	AAG	0.105346
ENSBTAG00000002703	1:58576179:G:A	AAG	0.152895
ENSBTAG00000004971	1:58592918:A:G	AAG	0.488336
ENSBTAG00000004975	1:58641719:G:A	AAG	0.248652
ENSBTAG00000004977	1:58730772:G:A	AAG	0.424147
ENSBTAG00000000210	1:64503286:A:T	AAG	0.162688
ENSBTAG00000008562	1:64299822:A:C	AAG	0.212143
ENSBTAG00000012581	1:64262288:G:A	AAG	0.237508
ENSBTAG00000009391	1:65174313:G:A	AAG	0.0797039
ENSBTAG00000002182	1:64417755:T:A	AAG	0.25222
ENSBTAG00000001293	1:64446789:A:G	AAG	0.66832
ENSBTAG00000048057	1:64513682:G:A	AAG	0.115817
ENSBTAG00000022155	1:65176941:G:A	AAG	0.427973
ENSBTAG00000001920	1:65869030:T:A	AAG	0.315142
ENSBTAG00000014508	1:66112305:C:T	AAG	0.554214
ENSBTAG00000001009	1:65549638:T:C	AAG	0.117444
ENSBTAG00000013069	1:66198040:A:G	AAG	0.364062
ENSBTAG00000013070	1:66192680:T:C	AAG	0.79795
ENSBTAG00000013118	1:66091865:A:G	AAG	0.223627
ENSBTAG00000003865	1:66696852:G:A	AAG	2.32279
ENSBTAG00000005066	1:67067049:A:G	AAG	0.332969
ENSBTAG00000018765	1:67439805:A:G	AAG	1.02307
ENSBTAG00000018877	1:67465267:C:T	AAG	0.191831
ENSBTAG00000014797	1:67514302:C:T	AAG	0.390513
ENSBTAG00000023607	1:67839937:A:C	AAG	0.269597
ENSBTAG00000000566	1:68270733:G:A	AAG	0.312477
ENSBTAG00000013727	1:69200909:A:G	AAG	0.134309
ENSBTAG00000013755	1:69283367:T:A	AAG	0.808392
ENSBTAG00000048794	1:69347184:A:G	AAG	3.11865
ENSBTAG00000000496	1:68699465:G:A	AAG	0.518646
ENSBTAG00000011383	1:70110981:C:T	AAG	0.0991067
ENSBTAG00000006471	1:70502127:G:T	AAG	0.26102
ENSBTAG00000018025	1:70167078:G:A	AAG	0.890727
ENSBTAG00000001890	1:70399379:C:T	AAG	0.172624
ENSBTAG00000014874	1:70337048:C:T	AAG	0.171886
ENSBTAG00000021364	1:70609204:A:G	AAG	0.139215
ENSBTAG00000032719	1:70661741:T:C	AAG	0.252497
ENSBTAG00000016979	1:71302496:G:A	AAG	0.078392
ENSBTAG00000032684	1:70912049:G:T	AAG	0.25814
ENSBTAG00000013319	1:71087970:T:C	AAG	1.02353
ENSBTAG00000014660	1:71087970:T:C	AAG	0.165226
ENSBTAG00000009614	1:71888591:G:T	AAG	0.0995385
ENSBTAG00000013192	1:72148482:G:A	AAG	0.219426
ENSBTAG00000047856	1:71296467:A:G	AAG	0.11133
ENSBTAG00000032674	1:70636200:C:T	AAG	0.0834996
ENSBTAG00000008873	1:71369819:C:A	AAG	0.30166
ENSBTAG00000011659	1:71451518:G:A	AAG	0.951893
ENSBTAG00000000448	1:71982432:T:G	AAG	0.423533
ENSBTAG00000006724	1:72218498:A:G	AAG	0.103165
ENSBTAG00000014564	1:72508359:A:C	AAG	0.202846
ENSBTAG00000008462	1:72714216:T:C	AAG	0.386431
ENSBTAG00000008461	1:72875136:C:T	AAG	0.0760537
ENSBTAG00000035844	1:74181258:T:C	AAG	0.985341
ENSBTAG00000013205	1:76830162:T:C	AAG	0.668828
ENSBTAG00000044001	1:78639454:T:C	AAG	0.235584
ENSBTAG00000049984	1:79213307:A:G	AAG	3.94399
ENSBTAG00000010357	1:80207440:G:A	AAG	0.307087
ENSBTAG00000003151	1:80677962:T:C	AAG	0.215589
ENSBTAG00000003143	1:80664903:A:G	AAG	0.225198
ENSBTAG00000003140	1:80691278:C:A	AAG	0.646524
ENSBTAG00000014915	1:81083725:T:C	AAG	0.81807
ENSBTAG00000011305	1:82141753:G:A	AAG	0.859837
ENSBTAG00000001697	1:81298033:T:C	AAG	0.0535615
ENSBTAG00000001749	1:81495559:G:A	AAG	0.164975
ENSBTAG00000017115	1:81705002:C:T	AAG	0.122997
ENSBTAG00000017103	1:81758098:T:C	AAG	0.314264
ENSBTAG00000019625	1:81866332:G:C	AAG	0.685908
ENSBTAG00000005212	1:82080212:A:C	AAG	0.261509
ENSBTAG00000019014	1:82482258:C:T	AAG	0.294895
ENSBTAG00000002878	1:82801749:G:A	AAG	1.46423
ENSBTAG00000012284	1:82053055:C:T	AAG	0.311912
ENSBTAG00000020106	1:83594245:A:G	AAG	0.0925208
ENSBTAG00000019336	1:82952183:G:A	AAG	0.139786
ENSBTAG00000040304	1:82839860:T:C	AAG	0.218082
ENSBTAG00000014459	1:83283425:T:C	AAG	0.570499
ENSBTAG00000017450	1:83388217:T:C	AAG	0.142281
ENSBTAG00000010394	1:83715940:C:T	AAG	0.573916
ENSBTAG00000006552	1:83904590:T:C	AAG	0.244326
ENSBTAG00000006548	1:83972711:G:A	AAG	0.229861
ENSBTAG00000000290	1:84237793:A:T	AAG	0.15839
ENSBTAG00000002462	1:87517235:C:G	AAG	0.296888
ENSBTAG00000010485	1:87706866:C:A	AAG	0.170395
ENSBTAG00000037393	1:87777901:C:T	AAG	0.22901
ENSBTAG00000009235	1:87833499:C:T	AAG	0.523492
ENSBTAG00000018994	1:94980908:T:G	AAG	0.249173
ENSBTAG00000010874	1:95371052:A:C	AAG	0.699736
ENSBTAG00000017490	1:95666404:A:G	AAG	0.302606
ENSBTAG00000011742	1:95979573:C:T	AAG	0.211804
ENSBTAG00000004154	1:97061781:A:G	AAG	0.296003
ENSBTAG00000049676	1:97061781:A:G	AAG	0.514922
ENSBTAG00000001403	1:97157709:A:G	AAG	1.07362
ENSBTAG00000013938	1:97206349:T:A	AAG	0.164023
ENSBTAG00000048011	1:97322505:T:G	AAG	0.372418
ENSBTAG00000006409	1:97609623:C:A	AAG	0.291462
ENSBTAG00000013141	1:97560756:C:T	AAG	0.457041
ENSBTAG00000018727	1:99402309:G:A	AAG	0.252642
ENSBTAG00000012708	1:100388604:G:A	AAG	0.247834
ENSBTAG00000016228	1:106151762:T:C	AAG	0.187689
ENSBTAG00000008078	1:107105796:T:C	AAG	0.336943
ENSBTAG00000031572	1:106311452:T:C	AAG	0.167192
ENSBTAG00000052570	1:106588018:G:A	AAG	0.162518
ENSBTAG00000015150	1:107420274:A:G	AAG	1.43152
ENSBTAG00000027795	1:108820518:T:G	AAG	0.092985
ENSBTAG00000003851	1:110492320:C:A	AAG	0.126477
ENSBTAG00000018009	1:111334638:C:G	AAG	1.60345
ENSBTAG00000013013	1:112588892:C:T	AAG	0.148845
ENSBTAG00000014318	1:111722804:G:A	AAG	0.169828
ENSBTAG00000005203	1:111728058:C:T	AAG	0.65907
ENSBTAG00000006142	1:113378243:C:T	AAG	0.0874202
ENSBTAG00000048392	1:114492158:G:A	AAG	2.31609
ENSBTAG00000055257	1:114511496:C:A	AAG	0.303413
ENSBTAG00000001465	1:114951439:A:C	AAG	0.924998
ENSBTAG00000004564	1:115457638:T:G	AAG	0.0981662
ENSBTAG00000001728	1:116786351:G:C	AAG	1.62272
ENSBTAG00000021703	1:116895478:T:A	AAG	0.209751
ENSBTAG00000031435	1:117528360:C:G	AAG	0.314497
ENSBTAG00000009106	1:117502903:G:T	AAG	0.0882003
ENSBTAG00000018402	1:117732471:A:G	AAG	0.150333
ENSBTAG00000053963	1:117742484:T:C	AAG	1.14793
ENSBTAG00000011150	1:118206984:G:A	AAG	0.559869
ENSBTAG00000011147	1:118226269:G:A	AAG	0.156084
ENSBTAG00000012164	1:119011825:G:A	AAG	0.675048
ENSBTAG00000002395	1:119011490:C:T	AAG	0.111014
ENSBTAG00000019704	1:119094162:G:A	AAG	0.222961
ENSBTAG00000022227	1:121937119:T:C	AAG	0.489618
ENSBTAG00000054268	1:122075028:C:T	AAG	2.03421
ENSBTAG00000031306	1:121996007:A:G	AAG	1.77063
ENSBTAG00000007933	1:124850083:C:T	AAG	0.346353
ENSBTAG00000011584	1:125687860:C:A	AAG	0.404533
ENSBTAG00000002232	1:126196252:G:A	AAG	0.638261
ENSBTAG00000018138	1:126898795:G:T	AAG	0.186048
ENSBTAG00000006222	1:126901822:T:C	AAG	0.83582
ENSBTAG00000014140	1:128013473:T:G	AAG	0.130871
ENSBTAG00000015310	1:127945910:C:G	AAG	0.095842
ENSBTAG00000051936	1:129452723:T:C	AAG	0.648981
ENSBTAG00000020028	1:129616481:T:G	AAG	0.715851
ENSBTAG00000014843	1:129733519:C:T	AAG	0.0721736
ENSBTAG00000047608	1:129703002:T:C	AAG	0.30785
ENSBTAG00000023426	1:131203662:C:T	AAG	0.238525
ENSBTAG00000018538	1:130562368:G:T	AAG	0.257371
ENSBTAG00000001497	1:130736651:T:G	AAG	0.827324
ENSBTAG00000008299	1:132731675:A:T	AAG	0.587144
ENSBTAG00000000750	1:133092120:C:T	AAG	0.169902
ENSBTAG00000023416	1:133287498:G:A	AAG	1.61377
ENSBTAG00000016999	1:135067953:T:C	AAG	0.287075
ENSBTAG00000000905	1:135518080:C:T	AAG	2.71628
ENSBTAG00000044075	1:135516917:C:A	AAG	0.15435
ENSBTAG00000035556	1:135891569:A:G	AAG	0.0740193
ENSBTAG00000017659	1:135941991:A:G	AAG	0.337433
ENSBTAG00000004495	1:136884516:C:A	AAG	0.218507
ENSBTAG00000031010	1:136995840:C:T	AAG	0.590897
ENSBTAG00000002966	1:137172107:C:T	AAG	0.217758
ENSBTAG00000030942	1:138451016:T:A	AAG	0.123224
ENSBTAG00000018749	1:137771742:A:G	AAG	0.342236
ENSBTAG00000009258	1:138837406:T:A	AAG	0.524638
ENSBTAG00000007462	1:138837275:T:G	AAG	0.197197
ENSBTAG00000011626	1:138842631:A:G	AAG	0.196732
ENSBTAG00000013600	1:138630410:G:A	AAG	0.158204
ENSBTAG00000018768	1:139461908:C:T	AAG	0.139515
ENSBTAG00000023106	1:139407122:C:T	AAG	0.700009
ENSBTAG00000013629	1:139444969:G:A	AAG	0.414037
ENSBTAG00000023407	1:139682817:C:T	AAG	0.556614
ENSBTAG00000030913	1:141650585:C:A	AAG	1.21486
ENSBTAG00000009132	1:141690824:G:C	AAG	1.69569
ENSBTAG00000021253	1:142388432:G:A	AAG	0.241168
ENSBTAG00000021259	1:142936144:A:G	AAG	0.40246
ENSBTAG00000030814	1:142248155:A:C	AAG	1.85915
ENSBTAG00000021280	1:142656467:G:A	AAG	2.61157
ENSBTAG00000021286	1:142799341:G:T	AAG	0.194549
ENSBTAG00000021490	1:143123020:T:C	AAG	0.175504
ENSBTAG00000021491	1:143124031:A:G	AAG	0.232471
ENSBTAG00000014153	1:143639782:G:A	AAG	0.171255
ENSBTAG00000000160	1:142576900:C:T	AAG	0.191747
ENSBTAG00000017407	1:143714566:A:G	AAG	1.10791
ENSBTAG00000017418	1:143714566:A:G	AAG	0.265012
ENSBTAG00000018186	1:143786036:T:C	AAG	0.388068
ENSBTAG00000000524	1:143714566:A:G	AAG	0.34926
ENSBTAG00000020456	1:143938425:C:T	AAG	0.191717
ENSBTAG00000007100	1:144059420:A:G	AAG	0.353534
ENSBTAG00000007106	1:144086187:C:T	AAG	0.714548
ENSBTAG00000010658	1:144078111:A:G	AAG	0.126817
ENSBTAG00000017060	1:144922979:C:G	AAG	0.155142
ENSBTAG00000017010	1:144793584:G:A	AAG	0.539247
ENSBTAG00000017486	1:144859202:T:A	AAG	0.627988
ENSBTAG00000007818	1:144892433:G:C	AAG	0.108848
ENSBTAG00000030775	1:144582531:A:G	AAG	0.255613
ENSBTAG00000020409	1:145896112:T:C	AAG	1.23154
ENSBTAG00000003148	1:145877502:C:T	AAG	0.168211
ENSBTAG00000003161	1:146054658:G:A	AAG	0.266873
ENSBTAG00000021984	1:145982715:G:A	AAG	1.27411
ENSBTAG00000004777	1:146293916:G:A	AAG	1.95583
ENSBTAG00000005503	1:146292135:C:T	AAG	0.257053
ENSBTAG00000043957	1:145857872:T:C	AAG	0.617964
ENSBTAG00000018682	1:148322495:A:G	AAG	0.422345
ENSBTAG00000052342	1:148448020:G:A	AAG	0.839177
ENSBTAG00000018688	1:148461441:G:T	AAG	0.367822
ENSBTAG00000053201	1:148461441:G:T	AAG	1.68896
ENSBTAG00000014306	1:148461441:G:T	AAG	1.53325
ENSBTAG00000011876	1:148559609:C:T	AAG	0.1832
ENSBTAG00000011880	1:148612652:G:T	AAG	0.163186
ENSBTAG00000021447	1:148470025:A:G	AAG	0.263766
ENSBTAG00000055107	1:149322534:T:G	AAG	0.43517
ENSBTAG00000008167	1:149322534:T:G	AAG	0.394649
ENSBTAG00000052589	1:152065298:G:A	AAG	3.21683
ENSBTAG00000006479	1:152267988:A:G	AAG	0.160104
ENSBTAG00000019202	1:152728122:C:T	AAG	0.253251
ENSBTAG00000023375	1:152428562:C:T	AAG	0.192024
ENSBTAG00000051541	1:152482627:A:G	AAG	2.25468
ENSBTAG00000019129	1:152607200:C:T	AAG	0.486592
ENSBTAG00000003718	1:152607200:C:T	AAG	1.36921
ENSBTAG00000003916	1:153252513:A:G	AAG	0.453943
ENSBTAG00000004891	1:153240496:A:G	AAG	0.206603
ENSBTAG00000030593	1:153583257:A:T	AAG	0.130877
ENSBTAG00000052583	1:153836077:T:C	AAG	0.713097
ENSBTAG00000030581	1:154699665:G:A	AAG	0.209817
ENSBTAG00000021158	1:155516514:A:T	AAG	0.108461
ENSBTAG00000013806	1:157113331:T:C	AAG	0.261757
ENSBTAG00000004061	1:157238012:G:A	AAG	0.501892
ENSBTAG00000000746	1:157304974:C:G	AAG	0.222684
ENSBTAG00000049158	1:156900260:C:T	AAG	0.249102
ENSBTAG00000012867	1:158248287:A:T	AAG	0.148739
ENSBTAG00000013916	2:670307:G:A	AAG	0.0852955
ENSBTAG00000016895	2:1069258:T:C	AAG	0.392533
ENSBTAG00000014714	2:1241612:G:T	AAG	0.147754
ENSBTAG00000003225	2:1316946:T:C	AAG	0.136018
ENSBTAG00000011658	2:1362960:C:G	AAG	0.125409
ENSBTAG00000034978	2:1880112:A:T	AAG	0.059216
ENSBTAG00000000941	2:1939084:C:A	AAG	0.115035
ENSBTAG00000050824	2:4016213:T:C	AAG	0.25198
ENSBTAG00000006003	2:4429828:G:A	AAG	0.198165
ENSBTAG00000050571	2:4781052:C:A	AAG	1.03227
ENSBTAG00000006262	2:4860981:T:A	AAG	1.67304
ENSBTAG00000039803	2:4860981:T:A	AAG	1.99855
ENSBTAG00000021172	2:5015616:G:A	AAG	0.0962113
ENSBTAG00000003950	2:5116433:A:G	AAG	2.81897
ENSBTAG00000020777	2:5226974:T:A	AAG	0.356474
ENSBTAG00000017214	2:5517411:A:C	AAG	1.51605
ENSBTAG00000000266	2:5753776:A:G	AAG	0.0903348
ENSBTAG00000015678	2:6683072:G:A	AAG	0.370345
ENSBTAG00000007719	2:5909991:G:A	AAG	0.183009
ENSBTAG00000007584	2:5913541:C:A	AAG	0.12402
ENSBTAG00000007787	2:6009452:C:T	AAG	0.179839
ENSBTAG00000026994	2:6054227:A:G	AAG	0.375521
ENSBTAG00000012554	2:6604988:G:A	AAG	0.886277
ENSBTAG00000000492	2:6674209:A:G	AAG	0.134743
ENSBTAG00000003002	2:6956072:C:T	AAG	0.102052
ENSBTAG00000050392	2:10080906:T:G	AAG	0.476778
ENSBTAG00000020961	2:14343489:C:T	AAG	0.220292
ENSBTAG00000010977	2:13749355:A:T	AAG	2.76917
ENSBTAG00000008390	2:13821561:G:A	AAG	0.165587
ENSBTAG00000000937	2:14740194:T:C	AAG	0.102949
ENSBTAG00000009257	2:14673358:C:T	AAG	0.186902
ENSBTAG00000009256	2:14673358:C:T	AAG	0.208688
ENSBTAG00000050811	2:15333188:C:A	AAG	0.278318
ENSBTAG00000043956	2:15658417:A:G	AAG	0.116627
ENSBTAG00000001861	2:17631002:G:C	AAG	0.659872
ENSBTAG00000052709	2:18104453:T:C	AAG	1.83864
ENSBTAG00000001097	2:18228520:G:C	AAG	0.612796
ENSBTAG00000014405	2:18636984:G:A	AAG	0.619426
ENSBTAG00000009897	2:19417819:C:T	AAG	0.243225
ENSBTAG00000049074	2:19417819:C:T	AAG	0.35023
ENSBTAG00000021580	2:19782016:A:G	AAG	0.0708416
ENSBTAG00000048896	2:20804224:C:A	AAG	2.07432
ENSBTAG00000001585	2:22258490:C:A	AAG	0.0750613
ENSBTAG00000021636	2:22343451:A:G	AAG	0.337429
ENSBTAG00000038620	2:22348546:G:A	AAG	0.17268
ENSBTAG00000012966	2:22380883:T:C	AAG	1.16087
ENSBTAG00000006970	2:22623942:A:G	AAG	0.113584
ENSBTAG00000053359	2:22895206:G:A	AAG	1.16964
ENSBTAG00000017266	2:24335693:T:G	AAG	0.273399
ENSBTAG00000019075	2:24496732:T:A	AAG	0.198116
ENSBTAG00000010118	2:24612988:G:A	AAG	0.202163
ENSBTAG00000007898	2:24912531:T:C	AAG	0.288789
ENSBTAG00000007683	2:25939818:C:A	AAG	0.147925
ENSBTAG00000016430	2:25044746:A:G	AAG	0.159957
ENSBTAG00000049842	2:25273735:T:A	AAG	0.251671
ENSBTAG00000006918	2:25273735:T:A	AAG	0.414769
ENSBTAG00000010743	2:26658277:G:T	AAG	0.217136
ENSBTAG00000010736	2:26764284:T:G	AAG	0.413129
ENSBTAG00000004557	2:27027501:A:T	AAG	0.426177
ENSBTAG00000044179	2:27560937:C:T	AAG	0.889161
ENSBTAG00000016512	2:30428279:C:A	AAG	0.280461
ENSBTAG00000050020	2:31096836:T:C	AAG	1.61072
ENSBTAG00000019385	2:31096836:T:C	AAG	1.81466
ENSBTAG00000007650	2:31246660:C:T	AAG	1.61234
ENSBTAG00000018446	2:34066311:G:T	AAG	0.591074
ENSBTAG00000048246	2:34384500:G:A	AAG	0.677694
ENSBTAG00000017797	2:36515830:A:C	AAG	0.195992
ENSBTAG00000020654	2:37065056:G:A	AAG	0.505141
ENSBTAG00000004184	2:37133522:A:G	AAG	0.33044
ENSBTAG00000004177	2:37347210:T:C	AAG	0.312873
ENSBTAG00000013773	2:37699728:T:A	AAG	0.410998
ENSBTAG00000009770	2:39867245:C:G	AAG	0.243265
ENSBTAG00000048151	2:43310175:A:C	AAG	0.0616859
ENSBTAG00000026851	2:43867274:T:C	AAG	0.446372
ENSBTAG00000002293	2:44366495:T:C	AAG	0.133766
ENSBTAG00000007239	2:44809424:T:C	AAG	1.74637
ENSBTAG00000016217	2:44832717:T:A	AAG	0.187018
ENSBTAG00000015962	2:46578445:T:C	AAG	0.155241
ENSBTAG00000019592	2:48129260:C:A	AAG	0.200443
ENSBTAG00000052105	2:52878386:G:T	AAG	0.490629
ENSBTAG00000001132	2:52829279:G:A	AAG	0.136159
ENSBTAG00000032277	2:53713199:G:A	AAG	0.205912
ENSBTAG00000014432	2:59418418:G:A	AAG	0.271847
ENSBTAG00000009949	2:61427646:G:A	AAG	0.115208
ENSBTAG00000015172	2:61512014:C:T	AAG	0.224275
ENSBTAG00000015169	2:60976018:C:T	AAG	0.0782413
ENSBTAG00000013302	2:62594271:C:T	AAG	0.114882
ENSBTAG00000026842	2:62133676:G:C	AAG	0.16152
ENSBTAG00000013449	2:62396669:C:T	AAG	0.112494
ENSBTAG00000018753	2:62532923:G:A	AAG	0.182213
ENSBTAG00000018744	2:63019333:G:A	AAG	0.189968
ENSBTAG00000021103	2:65292567:A:G	AAG	0.105018
ENSBTAG00000002112	2:69820254:C:T	AAG	0.131192
ENSBTAG00000050057	2:69820254:C:T	AAG	1.28564
ENSBTAG00000010599	2:71173391:G:A	AAG	0.711055
ENSBTAG00000009517	2:71028556:A:G	AAG	0.330807
ENSBTAG00000009058	2:71933399:C:T	AAG	0.668581
ENSBTAG00000019781	2:73148592:C:T	AAG	0.0852002
ENSBTAG00000007863	2:79368737:T:C	AAG	0.262621
ENSBTAG00000051479	2:79406882:C:G	AAG	0.124329
ENSBTAG00000046699	2:79631369:C:T	AAG	0.0863794
ENSBTAG00000016784	2:84173783:G:C	AAG	0.440344
ENSBTAG00000007779	2:85502508:A:G	AAG	0.246483
ENSBTAG00000020416	2:85045395:G:A	AAG	0.634798
ENSBTAG00000031696	2:85307930:C:T	AAG	0.0641214
ENSBTAG00000051056	2:86579332:A:T	AAG	1.29329
ENSBTAG00000004659	2:86478259:T:C	AAG	0.0926244
ENSBTAG00000012586	2:86207936:G:A	AAG	0.143609
ENSBTAG00000007652	2:86027705:A:G	AAG	0.684095
ENSBTAG00000016092	2:88674713:G:A	AAG	0.905749
ENSBTAG00000002272	2:89067941:T:C	AAG	0.400131
ENSBTAG00000031579	2:89458732:A:G	AAG	0.220164
ENSBTAG00000009725	2:89116479:T:C	AAG	6.20407
ENSBTAG00000038878	2:89323456:G:A	AAG	1.1575
ENSBTAG00000006049	2:89744281:T:C	AAG	0.0711177
ENSBTAG00000005416	2:89540666:G:A	AAG	0.180207
ENSBTAG00000031473	2:90508837:G:T	AAG	0.0788232
ENSBTAG00000012334	2:89980573:C:G	AAG	1.89188
ENSBTAG00000019298	2:90014076:T:G	AAG	0.362546
ENSBTAG00000017437	2:90357453:C:T	AAG	0.373331
ENSBTAG00000007395	2:90253460:T:C	AAG	0.254559
ENSBTAG00000006420	2:91018980:A:G	AAG	0.123082
ENSBTAG00000016000	2:91243538:G:A	AAG	0.136021
ENSBTAG00000000851	2:91638537:A:G	AAG	0.17651
ENSBTAG00000011017	2:91093910:C:A	AAG	0.276501
ENSBTAG00000027201	2:91638537:A:G	AAG	1.02106
ENSBTAG00000011971	2:94740430:C:A	AAG	0.181026
ENSBTAG00000016192	2:94942019:T:C	AAG	0.492979
ENSBTAG00000016193	2:95077411:A:G	AAG	0.352314
ENSBTAG00000052083	2:95909935:A:G	AAG	0.38389
ENSBTAG00000055312	2:96509736:A:C	AAG	0.237616
ENSBTAG00000018130	2:97993348:C:T	AAG	0.488361
ENSBTAG00000021600	2:97834820:T:C	AAG	0.190655
ENSBTAG00000015066	2:98364803:T:G	AAG	0.328248
ENSBTAG00000019274	2:103330992:A:G	AAG	0.408279
ENSBTAG00000013215	2:104022830:C:G	AAG	0.596758
ENSBTAG00000010413	2:104107168:T:C	AAG	0.747705
ENSBTAG00000010426	2:104183803:T:G	AAG	0.226096
ENSBTAG00000003843	2:104422917:G:A	AAG	0.217147
ENSBTAG00000003327	2:106132957:C:T	AAG	0.636609
ENSBTAG00000038042	2:106171536:C:T	AAG	0.51567
ENSBTAG00000003923	2:105638385:G:A	AAG	1.1513
ENSBTAG00000003927	2:106276389:C:G	AAG	0.117308
ENSBTAG00000003936	2:107010680:A:G	AAG	0.207615
ENSBTAG00000015520	2:106196088:T:C	AAG	0.433042
ENSBTAG00000003807	2:106474119:T:C	AAG	0.132823
ENSBTAG00000018415	2:106787855:T:C	AAG	0.209654
ENSBTAG00000013489	2:106805281:T:C	AAG	1.08229
ENSBTAG00000012618	2:106555113:C:T	AAG	0.994417
ENSBTAG00000012620	2:106787851:G:T	AAG	0.0837914
ENSBTAG00000020606	2:107177602:G:T	AAG	0.242394
ENSBTAG00000020607	2:107177602:G:T	AAG	0.430972
ENSBTAG00000021514	2:107321583:C:G	AAG	0.361714
ENSBTAG00000046176	2:107338252:A:G	AAG	0.82222
ENSBTAG00000038992	2:107536954:C:T	AAG	0.281936
ENSBTAG00000014975	2:106572393:G:A	AAG	0.918813
ENSBTAG00000016951	2:112016137:A:G	AAG	0.121619
ENSBTAG00000011514	2:112097514:A:T	AAG	0.148829
ENSBTAG00000008717	2:111963345:G:A	AAG	0.203346
ENSBTAG00000000581	2:112485068:A:C	AAG	0.123254
ENSBTAG00000021319	2:115482724:T:G	AAG	0.0851872
ENSBTAG00000021323	2:116087910:T:C	AAG	0.0763681
ENSBTAG00000021326	2:116809758:T:C	AAG	0.780186
ENSBTAG00000021653	2:117899049:T:C	AAG	0.0730158
ENSBTAG00000007280	2:118121791:A:T	AAG	0.463
ENSBTAG00000005584	2:118192487:G:C	AAG	0.472715
ENSBTAG00000015752	2:118192487:G:C	AAG	0.175099
ENSBTAG00000009664	2:118271238:G:A	AAG	0.109823
ENSBTAG00000047133	2:118123615:G:C	AAG	0.139224
ENSBTAG00000054636	2:118289765:G:T	AAG	0.280252
ENSBTAG00000037702	2:117510617:G:A	AAG	0.184546
ENSBTAG00000053516	2:118558303:A:G	AAG	0.269189
ENSBTAG00000018502	2:118958086:G:A	AAG	0.566227
ENSBTAG00000016174	2:120227127:G:A	AAG	0.0510575
ENSBTAG00000017684	2:119303719:A:G	AAG	1.15985
ENSBTAG00000005207	2:119496092:A:G	AAG	0.131166
ENSBTAG00000011964	2:119731993:T:C	AAG	0.122849
ENSBTAG00000011390	2:119707403:T:G	AAG	1.55325
ENSBTAG00000010598	2:120157029:T:C	AAG	0.136617
ENSBTAG00000012629	2:120456983:A:G	AAG	0.18637
ENSBTAG00000018067	2:120823753:T:C	AAG	0.24985
ENSBTAG00000018062	2:120920214:G:A	AAG	1.28994
ENSBTAG00000046044	2:121148970:G:A	AAG	1.08349
ENSBTAG00000037902	2:121205885:A:G	AAG	0.511086
ENSBTAG00000012698	2:121179543:T:C	AAG	0.0917543
ENSBTAG00000026696	2:120900652:A:G	AAG	0.704263
ENSBTAG00000015103	2:121127866:A:G	AAG	0.199664
ENSBTAG00000039121	2:121847337:G:T	AAG	0.108161
ENSBTAG00000039994	2:122230698:T:C	AAG	2.50187
ENSBTAG00000035081	2:122251320:C:A	AAG	0.254533
ENSBTAG00000016819	2:122292273:T:G	AAG	0.65876
ENSBTAG00000016817	2:122370165:C:T	AAG	0.10827
ENSBTAG00000016818	2:122271438:T:C	AAG	0.124711
ENSBTAG00000005477	2:122817831:C:T	AAG	0.104993
ENSBTAG00000017253	2:124846638:T:G	AAG	0.532215
ENSBTAG00000006667	2:124506921:C:A	AAG	0.0944081
ENSBTAG00000021525	2:125244323:A:G	AAG	0.566394
ENSBTAG00000052614	2:124910801:C:T	AAG	1.07039
ENSBTAG00000048228	2:124910801:C:T	AAG	0.301667
ENSBTAG00000050344	2:125606361:C:T	AAG	1.74812
ENSBTAG00000051053	2:124910801:C:T	AAG	1.72858
ENSBTAG00000002363	2:125131931:T:A	AAG	0.33287
ENSBTAG00000027051	2:125262092:C:A	AAG	0.215385
ENSBTAG00000043989	2:125303934:A:G	AAG	0.299753
ENSBTAG00000012997	2:125388598:C:G	AAG	1.65833
ENSBTAG00000006225	2:125735169:T:C	AAG	0.187563
ENSBTAG00000006223	2:125493088:G:C	AAG	0.184595
ENSBTAG00000019614	2:125536122:G:A	AAG	0.161848
ENSBTAG00000018374	2:126335914:A:G	AAG	0.0266621
ENSBTAG00000010254	2:125596582:C:T	AAG	1.48658
ENSBTAG00000053588	2:126014657:G:A	AAG	0.0983159
ENSBTAG00000004416	2:126319846:C:T	AAG	0.0770854
ENSBTAG00000009796	2:126404382:T:C	AAG	0.512541
ENSBTAG00000014447	2:126596187:T:C	AAG	0.0741096
ENSBTAG00000009631	2:126732326:C:T	AAG	0.749669
ENSBTAG00000005629	2:126771600:A:G	AAG	0.958892
ENSBTAG00000009580	2:126846672:C:T	AAG	0.315973
ENSBTAG00000009579	2:126843068:T:C	AAG	0.427361
ENSBTAG00000026638	2:126931523:G:T	AAG	0.952551
ENSBTAG00000006349	2:127055310:C:T	AAG	2.77157
ENSBTAG00000005105	2:127108608:T:C	AAG	0.283036
ENSBTAG00000001050	2:127500779:A:G	AAG	0.212311
ENSBTAG00000002988	2:127967780:A:G	AAG	0.0785432
ENSBTAG00000001296	2:127665212:C:T	AAG	0.13063
ENSBTAG00000054645	2:128197205:G:A	AAG	0.299552
ENSBTAG00000013772	2:128262474:C:T	AAG	0.100148
ENSBTAG00000012604	2:128342748:T:G	AAG	0.640593
ENSBTAG00000017452	2:127794369:G:T	AAG	0.153724
ENSBTAG00000001101	2:128546623:C:T	AAG	0.442525
ENSBTAG00000008072	2:128905963:T:C	AAG	0.0819442
ENSBTAG00000019371	2:128971093:G:T	AAG	0.629101
ENSBTAG00000030434	2:129068395:T:C	AAG	0.598344
ENSBTAG00000021620	2:129124912:A:G	AAG	0.132052
ENSBTAG00000049982	2:129133153:T:A	AAG	0.245658
ENSBTAG00000026585	2:129171863:T:C	AAG	0.0741821
ENSBTAG00000052293	2:129243168:C:T	AAG	2.03842
ENSBTAG00000014400	2:129448351:G:C	AAG	0.479453
ENSBTAG00000009502	2:129790475:G:A	AAG	0.215015
ENSBTAG00000009500	2:129724492:G:A	AAG	0.140734
ENSBTAG00000016448	2:131124353:A:G	AAG	0.175027
ENSBTAG00000051083	2:130720298:T:C	AAG	0.895509
ENSBTAG00000001700	2:130740654:G:A	AAG	0.0876413
ENSBTAG00000040602	2:130800958:A:G	AAG	0.140662
ENSBTAG00000017122	2:130845712:C:T	AAG	0.918297
ENSBTAG00000006940	2:131014593:C:G	AAG	0.0643845
ENSBTAG00000008951	2:131216900:G:A	AAG	3.2743
ENSBTAG00000002977	2:131336764:G:A	AAG	0.363586
ENSBTAG00000040215	2:131481716:T:A	AAG	0.0915759
ENSBTAG00000018656	2:131751139:T:C	AAG	0.0977033
ENSBTAG00000017644	2:131878076:G:A	AAG	1.8076
ENSBTAG00000006085	2:131986059:A:G	AAG	0.390232
ENSBTAG00000006084	2:131982850:C:G	AAG	0.267232
ENSBTAG00000052516	2:132434252:C:T	AAG	0.492526
ENSBTAG00000009156	2:132651025:A:G	AAG	0.593956
ENSBTAG00000050271	2:132154440:G:A	AAG	1.08907
ENSBTAG00000040547	2:132456311:C:A	AAG	2.10547
ENSBTAG00000016877	2:132456311:C:A	AAG	1.65697
ENSBTAG00000017108	2:132834619:A:G	AAG	0.246551
ENSBTAG00000007998	2:132848837:C:G	AAG	0.256405
ENSBTAG00000007996	2:133026461:A:G	AAG	1.10348
ENSBTAG00000050219	2:132833949:T:C	AAG	0.276998
ENSBTAG00000004554	2:133341411:A:G	AAG	0.130729
ENSBTAG00000013650	2:133323201:A:G	AAG	0.272745
ENSBTAG00000012289	2:133372471:A:G	AAG	0.276432
ENSBTAG00000026758	2:133662714:G:A	AAG	0.914448
ENSBTAG00000011950	2:133323201:A:G	AAG	0.237522
ENSBTAG00000030335	2:133763824:T:C	AAG	0.440615
ENSBTAG00000003403	2:135793984:A:G	AAG	0.312684
ENSBTAG00000008309	2:135569772:A:G	AAG	0.461277
ENSBTAG00000003832	2:135566090:A:G	AAG	0.776701
ENSBTAG00000003822	2:135820126:T:C	AAG	0.158175
ENSBTAG00000013282	2:135678071:A:G	AAG	0.0960172
ENSBTAG00000013281	2:135652916:T:C	AAG	0.471201
ENSBTAG00000005670	2:135785155:C:T	AAG	0.973241
ENSBTAG00000002952	3:328116:G:A	AAG	0.613931
ENSBTAG00000037819	3:328116:G:A	AAG	0.222252
ENSBTAG00000020969	3:901104:C:T	AAG	0.150854
ENSBTAG00000008931	3:1145799:C:T	AAG	0.985255
ENSBTAG00000019497	3:1957985:T:C	AAG	0.535917
ENSBTAG00000010456	3:2014616:A:G	AAG	0.238826
ENSBTAG00000010775	3:2062637:C:T	AAG	0.340906
ENSBTAG00000010009	3:3192182:T:C	AAG	0.129495
ENSBTAG00000017852	3:3247773:T:C	AAG	0.183109
ENSBTAG00000010265	3:2889755:G:A	AAG	0.167374
ENSBTAG00000013801	3:4399381:C:T	AAG	0.43713
ENSBTAG00000005976	3:6656773:G:C	AAG	0.311057
ENSBTAG00000004885	3:6855012:G:T	AAG	0.543597
ENSBTAG00000010206	3:6936373:G:T	AAG	0.290402
ENSBTAG00000054194	3:7045219:T:A	AAG	0.26126
ENSBTAG00000050790	3:7458392:T:C	AAG	0.637993
ENSBTAG00000021754	3:7863245:C:T	AAG	0.284421
ENSBTAG00000034159	3:7872518:C:T	AAG	0.26768
ENSBTAG00000021842	3:7923447:G:C	AAG	0.262902
ENSBTAG00000038124	3:8009835:G:C	AAG	1.18862
ENSBTAG00000015856	3:8144020:C:A	AAG	0.451945
ENSBTAG00000015853	3:8186958:C:A	AAG	0.462611
ENSBTAG00000024503	3:8120358:A:G	AAG	0.158725
ENSBTAG00000002203	3:9193796:T:A	AAG	0.181647
ENSBTAG00000021893	3:8344544:C:T	AAG	0.166296
ENSBTAG00000017875	3:8521903:C:T	AAG	0.0803191
ENSBTAG00000017856	3:8998750:G:A	AAG	0.29883
ENSBTAG00000017846	3:8451989:T:C	AAG	0.845601
ENSBTAG00000002947	3:8797094:T:C	AAG	0.536847
ENSBTAG00000010458	3:7832339:A:C	AAG	0.741021
ENSBTAG00000001197	3:8497833:C:A	AAG	0.208445
ENSBTAG00000007927	3:9307599:C:T	AAG	0.23722
ENSBTAG00000019033	3:9036473:C:G	AAG	0.379895
ENSBTAG00000007537	3:8527580:C:A	AAG	0.114432
ENSBTAG00000005793	3:9461435:C:T	AAG	0.499208
ENSBTAG00000002419	3:9630091:T:G	AAG	0.305894
ENSBTAG00000004776	3:9972923:C:T	AAG	0.423271
ENSBTAG00000039366	3:11394047:G:T	AAG	0.418384
ENSBTAG00000009421	3:11637380:C:A	AAG	0.833452
ENSBTAG00000038366	3:11646704:T:C	AAG	1.41464
ENSBTAG00000039189	3:11777539:G:A	AAG	1.88785
ENSBTAG00000022893	3:11773475:A:T	AAG	6.20334
ENSBTAG00000054063	3:11821302:C:T	AAG	3.75403
ENSBTAG00000039993	3:11422485:G:T	AAG	0.715504
ENSBTAG00000024960	3:12181159:T:G	AAG	0.818532
ENSBTAG00000053343	3:12254041:C:T	AAG	0.98416
ENSBTAG00000005891	3:12534612:A:C	AAG	0.132633
ENSBTAG00000051681	3:12608397:T:C	AAG	0.423274
ENSBTAG00000039702	3:12608397:T:C	AAG	0.496092
ENSBTAG00000054233	3:12752462:A:C	AAG	0.734903
ENSBTAG00000000964	3:12854572:G:A	AAG	0.160795
ENSBTAG00000053098	3:12958901:T:C	AAG	0.305665
ENSBTAG00000052866	3:13133935:A:G	AAG	0.227583
ENSBTAG00000049942	3:13083478:G:T	AAG	1.24597
ENSBTAG00000053563	3:13083478:G:T	AAG	1.2361
ENSBTAG00000012361	3:13847332:G:A	AAG	0.143806
ENSBTAG00000012348	3:13924463:G:A	AAG	0.960655
ENSBTAG00000003054	3:13981668:T:G	AAG	1.07616
ENSBTAG00000000406	3:14232949:G:A	AAG	0.407214
ENSBTAG00000000404	3:14277705:T:G	AAG	0.147802
ENSBTAG00000009436	3:14708751:C:T	AAG	0.546772
ENSBTAG00000009434	3:14640949:T:C	AAG	0.280109
ENSBTAG00000012228	3:14620666:C:T	AAG	0.449349
ENSBTAG00000017574	3:14403320:C:T	AAG	1.01148
ENSBTAG00000001548	3:15546148:G:A	AAG	0.08659
ENSBTAG00000000105	3:14836302:A:G	AAG	0.0929045
ENSBTAG00000011209	3:14848949:C:T	AAG	0.805926
ENSBTAG00000001199	3:14831667:T:C	AAG	0.0896191
ENSBTAG00000054061	3:15161911:A:C	AAG	0.783898
ENSBTAG00000003948	3:15161911:A:C	AAG	0.515565
ENSBTAG00000017056	3:15902910:C:G	AAG	0.473225
ENSBTAG00000017055	3:15061489:A:C	AAG	0.737039
ENSBTAG00000014393	3:15395373:T:C	AAG	0.136669
ENSBTAG00000012094	3:15369868:A:G	AAG	0.108099
ENSBTAG00000014841	3:15392111:T:C	AAG	0.280628
ENSBTAG00000014840	3:15712595:T:G	AAG	0.133714
ENSBTAG00000020244	3:15390364:T:C	AAG	0.413508
ENSBTAG00000019838	3:15716695:A:G	AAG	0.0621534
ENSBTAG00000017819	3:15740194:G:A	AAG	0.221264
ENSBTAG00000018249	3:15738784:G:A	AAG	0.200911
ENSBTAG00000007519	3:16015122:C:A	AAG	0.0293638
ENSBTAG00000018474	3:16111638:C:T	AAG	0.128026
ENSBTAG00000020026	3:15541296:T:C	AAG	0.0785061
ENSBTAG00000033217	3:16214408:T:G	AAG	0.08106
ENSBTAG00000004987	3:16347204:G:T	AAG	0.424525
ENSBTAG00000012471	3:16678442:T:C	AAG	0.18552
ENSBTAG00000012470	3:16527843:T:C	AAG	0.399014
ENSBTAG00000014204	3:16121872:T:C	AAG	1.57002
ENSBTAG00000008238	3:17661059:G:A	AAG	1.32422
ENSBTAG00000054765	3:17112450:G:A	AAG	0.663873
ENSBTAG00000015145	3:18732605:C:T	AAG	0.496813
ENSBTAG00000015147	3:18797182:C:T	AAG	0.211543
ENSBTAG00000004772	3:18789364:T:G	AAG	0.232324
ENSBTAG00000017566	3:19389652:A:T	AAG	1.98022
ENSBTAG00000021288	3:19355821:C:T	AAG	0.298242
ENSBTAG00000006099	3:19630161:C:T	AAG	0.0709152
ENSBTAG00000018074	3:19576055:G:A	AAG	0.114426
ENSBTAG00000020395	3:19713207:G:A	AAG	0.167957
ENSBTAG00000020394	3:19642845:A:G	AAG	0.195198
ENSBTAG00000015371	3:19688849:G:A	AAG	0.197275
ENSBTAG00000021037	3:19888722:G:A	AAG	0.125542
ENSBTAG00000021035	3:19932552:G:A	AAG	0.147521
ENSBTAG00000003604	3:20434245:C:T	AAG	0.206849
ENSBTAG00000003806	3:20178507:C:G	AAG	1.0323
ENSBTAG00000021482	3:20408969:A:T	AAG	0.123885
ENSBTAG00000001586	3:20680530:C:T	AAG	0.282373
ENSBTAG00000001599	3:20694855:G:A	AAG	0.136347
ENSBTAG00000032453	3:20738256:T:C	AAG	0.795741
ENSBTAG00000037565	3:20881819:C:T	AAG	0.854284
ENSBTAG00000053571	3:21223186:A:G	AAG	5.24795
ENSBTAG00000008370	3:21438285:A:C	AAG	0.205773
ENSBTAG00000008372	3:21380476:T:G	AAG	0.187537
ENSBTAG00000008373	3:22410011:C:T	AAG	0.119903
ENSBTAG00000021637	3:21530686:G:A	AAG	0.299096
ENSBTAG00000053114	3:21522237:G:T	AAG	0.527478
ENSBTAG00000005810	3:21746264:C:T	AAG	0.175007
ENSBTAG00000005809	3:21759039:T:C	AAG	0.127925
ENSBTAG00000002422	3:22381175:A:C	AAG	0.218156
ENSBTAG00000035013	3:22489111:T:C	AAG	1.57434
ENSBTAG00000020831	3:22399112:G:A	AAG	0.267011
ENSBTAG00000010841	3:22457176:C:T	AAG	0.379955
ENSBTAG00000014387	3:23373109:C:T	AAG	0.569775
ENSBTAG00000003898	3:23551730:G:A	AAG	2.01653
ENSBTAG00000039719	3:23581010:T:C	AAG	0.605425
ENSBTAG00000005064	3:24107487:A:G	AAG	0.238915
ENSBTAG00000001080	3:25251611:G:A	AAG	0.260248
ENSBTAG00000019937	3:25258322:T:G	AAG	0.153372
ENSBTAG00000046509	3:25552828:G:A	AAG	0.630239
ENSBTAG00000003586	3:25954980:C:T	AAG	0.293494
ENSBTAG00000014466	3:26033011:A:G	AAG	2.17076
ENSBTAG00000001748	3:26099371:T:G	AAG	1.19494
ENSBTAG00000015392	3:26130431:C:T	AAG	0.236368
ENSBTAG00000018203	3:26243828:T:C	AAG	0.435373
ENSBTAG00000008022	3:26172611:T:A	AAG	0.299536
ENSBTAG00000017256	3:27389350:T:A	AAG	0.114125
ENSBTAG00000040131	3:27568233:C:T	AAG	0.0645867
ENSBTAG00000001406	3:27456775:C:A	AAG	1.06532
ENSBTAG00000000664	3:27462742:C:T	AAG	0.956131
ENSBTAG00000015067	3:27459472:A:G	AAG	3.11897
ENSBTAG00000000678	3:29273052:C:G	AAG	0.0366602
ENSBTAG00000016705	3:28769185:G:C	AAG	0.190918
ENSBTAG00000011327	3:29420330:G:A	AAG	0.433756
ENSBTAG00000019617	3:29273672:A:C	AAG	0.1912
ENSBTAG00000031940	3:29625965:A:G	AAG	0.201747
ENSBTAG00000014294	3:30888040:A:G	AAG	0.228338
ENSBTAG00000022580	3:31346402:C:T	AAG	0.507396
ENSBTAG00000039738	3:31065409:C:T	AAG	0.428609
ENSBTAG00000014102	3:31866577:C:T	AAG	0.17861
ENSBTAG00000005973	3:31866577:C:T	AAG	0.279059
ENSBTAG00000020172	3:32847158:G:A	AAG	0.0804425
ENSBTAG00000009888	3:32231909:T:C	AAG	0.0716352
ENSBTAG00000053209	3:32311817:A:G	AAG	1.34535
ENSBTAG00000006466	3:32629594:C:T	AAG	0.136672
ENSBTAG00000007352	3:33110466:C:T	AAG	1.47939
ENSBTAG00000001981	3:33320159:T:G	AAG	0.427466
ENSBTAG00000020964	3:33394852:C:T	AAG	0.174503
ENSBTAG00000018893	3:33811539:T:C	AAG	0.0633266
ENSBTAG00000000283	3:33538884:C:T	AAG	0.633465
ENSBTAG00000001842	3:33680192:T:C	AAG	2.07544
ENSBTAG00000013017	3:33868450:C:T	AAG	0.208358
ENSBTAG00000014083	3:33942908:C:A	AAG	0.272974
ENSBTAG00000016643	3:33966842:T:C	AAG	0.108621
ENSBTAG00000009042	3:33879349:G:A	AAG	0.174704
ENSBTAG00000020641	3:34062755:A:G	AAG	0.0849466
ENSBTAG00000008849	3:34062697:A:G	AAG	1.01925
ENSBTAG00000012962	3:34211965:C:T	AAG	0.128578
ENSBTAG00000001136	3:34277140:G:C	AAG	0.440054
ENSBTAG00000051851	3:33993638:G:A	AAG	0.55793
ENSBTAG00000038979	3:33853770:T:C	AAG	0.101037
ENSBTAG00000017124	3:34470645:G:C	AAG	0.323916
ENSBTAG00000051792	3:34553220:C:G	AAG	4.2562
ENSBTAG00000007330	3:34558712:A:G	AAG	0.0884667
ENSBTAG00000005439	3:34736966:C:A	AAG	0.220474
ENSBTAG00000031575	3:35277267:G:C	AAG	0.22691
ENSBTAG00000039951	3:36268809:C:A	AAG	0.127372
ENSBTAG00000019093	3:40588906:C:T	AAG	0.219361
ENSBTAG00000005990	3:41425561:C:T	AAG	0.134909
ENSBTAG00000019027	3:42239063:A:G	AAG	0.240186
ENSBTAG00000019026	3:42387161:T:C	AAG	0.941656
ENSBTAG00000007773	3:42680245:T:A	AAG	2.05714
ENSBTAG00000037539	3:42620262:C:T	AAG	6.64386
ENSBTAG00000031439	3:42459664:C:T	AAG	0.201654
ENSBTAG00000006321	3:42995603:C:T	AAG	0.382796
ENSBTAG00000006320	3:43040926:C:T	AAG	0.432312
ENSBTAG00000015778	3:43158805:T:C	AAG	0.24694
ENSBTAG00000015781	3:43939605:C:T	AAG	0.194926
ENSBTAG00000015776	3:43242990:C:T	AAG	0.0762572
ENSBTAG00000006491	3:43378121:G:C	AAG	0.310209
ENSBTAG00000004591	3:44190603:G:A	AAG	1.0755
ENSBTAG00000031358	3:45917781:G:A	AAG	0.212701
ENSBTAG00000021537	3:49144701:C:T	AAG	0.300383
ENSBTAG00000004422	3:48386017:T:C	AAG	0.59899
ENSBTAG00000020345	3:48501760:C:T	AAG	0.838034
ENSBTAG00000007842	3:49583033:T:C	AAG	0.34613
ENSBTAG00000003245	3:49742643:A:G	AAG	0.579001
ENSBTAG00000020180	3:49514812:A:G	AAG	0.199081
ENSBTAG00000027321	3:50038624:G:T	AAG	0.332512
ENSBTAG00000011363	3:50940752:C:T	AAG	0.180178
ENSBTAG00000018739	3:51104083:A:G	AAG	0.144418
ENSBTAG00000006167	3:51151483:T:G	AAG	0.205976
ENSBTAG00000005805	3:51000939:A:G	AAG	0.424293
ENSBTAG00000003724	3:51000939:A:G	AAG	0.594806
ENSBTAG00000011200	3:52138009:T:C	AAG	0.106494
ENSBTAG00000019133	3:53218279:C:G	AAG	0.108924
ENSBTAG00000020958	3:53414070:A:C	AAG	0.173768
ENSBTAG00000050182	3:53539667:C:T	AAG	0.924589
ENSBTAG00000020214	3:53753933:G:A	AAG	0.218497
ENSBTAG00000038625	3:53649344:C:T	AAG	0.729436
ENSBTAG00000048959	3:53889692:C:T	AAG	0.400584
ENSBTAG00000015060	3:54176132:T:C	AAG	0.746438
ENSBTAG00000001143	3:54136479:G:A	AAG	0.51586
ENSBTAG00000037634	3:54178227:A:G	AAG	2.09099
ENSBTAG00000038938	3:54175764:A:G	AAG	0.894157
ENSBTAG00000043876	3:54178997:C:T	AAG	1.31789
ENSBTAG00000014529	3:54907194:C:T	AAG	0.858725
ENSBTAG00000031186	3:54902364:G:A	AAG	1.03166
ENSBTAG00000024272	3:54915397:T:C	AAG	4.35735
ENSBTAG00000038233	3:55001679:A:G	AAG	0.232734
ENSBTAG00000002416	3:54902364:G:A	AAG	0.452901
ENSBTAG00000000505	3:54962512:A:G	AAG	0.47265
ENSBTAG00000000504	3:54986762:G:A	AAG	0.128207
ENSBTAG00000021900	3:55126984:A:G	AAG	0.39699
ENSBTAG00000000305	3:56775982:T:C	AAG	0.225588
ENSBTAG00000052268	3:57562112:A:G	AAG	0.111431
ENSBTAG00000031171	3:56711780:A:G	AAG	0.133928
ENSBTAG00000021501	3:57668337:A:T	AAG	0.725856
ENSBTAG00000016712	3:57804266:A:G	AAG	0.505576
ENSBTAG00000017357	3:57217045:G:T	AAG	2.00977
ENSBTAG00000012907	3:57158394:G:A	AAG	0.251941
ENSBTAG00000013851	3:58816297:A:G	AAG	0.199284
ENSBTAG00000016326	3:58816297:A:G	AAG	0.18468
ENSBTAG00000003791	3:59209291:T:G	AAG	0.250682
ENSBTAG00000008122	3:59503006:G:T	AAG	0.12975
ENSBTAG00000008118	3:59648782:A:T	AAG	0.241888
ENSBTAG00000053482	3:60177371:A:G	AAG	0.384937
ENSBTAG00000003322	3:60115195:T:C	AAG	0.408835
ENSBTAG00000030932	3:66036718:G:A	AAG	0.501045
ENSBTAG00000021752	3:65941453:C:T	AAG	0.143121
ENSBTAG00000031044	3:66893914:T:C	AAG	0.704302
ENSBTAG00000020761	3:66939554:C:T	AAG	0.128462
ENSBTAG00000031012	3:67420949:G:C	AAG	0.571863
ENSBTAG00000018448	3:68857673:T:C	AAG	0.549303
ENSBTAG00000024240	3:69081051:A:T	AAG	0.188849
ENSBTAG00000003162	3:69987468:C:G	AAG	0.532766
ENSBTAG00000014791	3:74800951:A:C	AAG	0.35954
ENSBTAG00000008243	3:75095292:A:G	AAG	0.0910855
ENSBTAG00000012957	3:77670453:C:T	AAG	0.072628
ENSBTAG00000009455	3:77956449:T:C	AAG	0.425304
ENSBTAG00000005445	3:78235729:A:G	AAG	0.194431
ENSBTAG00000005909	3:79914008:T:C	AAG	0.11835
ENSBTAG00000050297	3:81099269:T:C	AAG	0.217457
ENSBTAG00000003147	3:80476448:C:A	AAG	0.0522194
ENSBTAG00000019011	3:82183697:C:T	AAG	0.122845
ENSBTAG00000010124	3:82767196:T:C	AAG	0.296714
ENSBTAG00000020451	3:83082797:C:T	AAG	0.135501
ENSBTAG00000051542	3:85831714:G:A	AAG	1.93024
ENSBTAG00000051904	3:85814032:A:G	AAG	1.272
ENSBTAG00000053766	3:85977279:A:G	AAG	0.496731
ENSBTAG00000051030	3:86040173:A:G	AAG	4.10252
ENSBTAG00000030671	3:86156957:C:T	AAG	3.81344
ENSBTAG00000017326	3:87485348:T:C	AAG	0.37428
ENSBTAG00000011640	3:89767947:G:T	AAG	1.9764
ENSBTAG00000016990	3:91166808:C:T	AAG	0.064925
ENSBTAG00000004688	3:91429733:G:A	AAG	0.629427
ENSBTAG00000017132	3:91456223:C:T	AAG	1.69941
ENSBTAG00000015931	3:91543261:A:G	AAG	0.134586
ENSBTAG00000019801	3:91741149:G:A	AAG	1.07621
ENSBTAG00000039686	3:91741149:G:A	AAG	1.05337
ENSBTAG00000010715	3:92055556:G:A	AAG	0.186788
ENSBTAG00000020037	3:92054056:C:T	AAG	0.285906
ENSBTAG00000009526	3:92181858:T:C	AAG	0.076963
ENSBTAG00000019198	3:92328060:T:G	AAG	0.361142
ENSBTAG00000007112	3:92334650:T:G	AAG	0.279662
ENSBTAG00000000736	3:93246244:G:C	AAG	0.261828
ENSBTAG00000003484	3:92982071:G:A	AAG	0.107149
ENSBTAG00000014649	3:93059896:C:A	AAG	0.268037
ENSBTAG00000054697	3:93247568:A:C	AAG	0.137988
ENSBTAG00000003746	3:93343158:A:T	AAG	0.107074
ENSBTAG00000002910	3:93617320:C:T	AAG	1.15062
ENSBTAG00000044107	3:93787412:A:T	AAG	1.45854
ENSBTAG00000018281	3:93695041:G:A	AAG	0.384635
ENSBTAG00000002720	3:93482801:C:T	AAG	0.0531469
ENSBTAG00000015896	3:94225770:A:G	AAG	0.557159
ENSBTAG00000005542	3:95000213:G:T	AAG	0.0630222
ENSBTAG00000003128	3:97819703:G:A	AAG	0.42883
ENSBTAG00000045643	3:98794770:G:A	AAG	0.57557
ENSBTAG00000019956	3:98504724:C:T	AAG	0.123844
ENSBTAG00000023551	3:99502946:C:T	AAG	0.281256
ENSBTAG00000045664	3:99766369:G:A	AAG	0.0831295
ENSBTAG00000013322	3:99898969:C:A	AAG	0.318867
ENSBTAG00000013320	3:99877592:T:C	AAG	3.16344
ENSBTAG00000002979	3:99934515:G:A	AAG	0.349724
ENSBTAG00000020444	3:100188631:G:A	AAG	0.488611
ENSBTAG00000016377	3:100357228:T:C	AAG	0.468949
ENSBTAG00000052979	3:100524867:C:G	AAG	1.00589
ENSBTAG00000000497	3:100517505:C:T	AAG	0.37735
ENSBTAG00000003642	3:100458951:G:A	AAG	0.086833
ENSBTAG00000012648	3:101046488:G:A	AAG	0.961155
ENSBTAG00000015559	3:101712819:G:A	AAG	0.172435
ENSBTAG00000005912	3:101478739:C:T	AAG	0.226063
ENSBTAG00000008690	3:102117079:T:C	AAG	0.22804
ENSBTAG00000018887	3:102101667:A:G	AAG	0.398093
ENSBTAG00000016899	3:102648886:C:T	AAG	0.107764
ENSBTAG00000003777	3:102700978:A:C	AAG	0.834446
ENSBTAG00000021544	3:102847859:A:G	AAG	0.167903
ENSBTAG00000017382	3:103403215:G:T	AAG	0.277666
ENSBTAG00000017381	3:103496622:A:T	AAG	2.28659
ENSBTAG00000017368	3:103518929:C:T	AAG	0.0900884
ENSBTAG00000004585	3:103700833:G:A	AAG	0.892676
ENSBTAG00000020745	3:104624176:A:C	AAG	0.26312
ENSBTAG00000001629	3:104359200:T:G	AAG	0.171387
ENSBTAG00000001628	3:104936621:G:A	AAG	2.17189
ENSBTAG00000001626	3:105292116:C:A	AAG	0.218093
ENSBTAG00000015113	3:105475822:C:T	AAG	1.18652
ENSBTAG00000018726	3:105528486:T:C	AAG	0.952074
ENSBTAG00000000533	3:105588435:C:T	AAG	1.2338
ENSBTAG00000000532	3:105654662:A:G	AAG	3.68065
ENSBTAG00000044178	3:105830129:T:C	AAG	0.216005
ENSBTAG00000019695	3:105775931:A:G	AAG	0.133389
ENSBTAG00000013367	3:105513581:A:T	AAG	0.462367
ENSBTAG00000013054	3:106197965:A:T	AAG	0.902745
ENSBTAG00000054059	3:106263316:A:G	AAG	1.1699
ENSBTAG00000013832	3:106232615:G:A	AAG	0.335118
ENSBTAG00000047314	3:106317207:A:G	AAG	0.276004
ENSBTAG00000024107	3:108747796:A:G	AAG	0.0916141
ENSBTAG00000020510	3:108103096:T:C	AAG	1.19719
ENSBTAG00000014326	3:108232025:C:T	AAG	0.304637
ENSBTAG00000003837	3:108231091:C:T	AAG	2.96838
ENSBTAG00000054152	3:109395479:C:T	AAG	1.06238
ENSBTAG00000024097	3:109439419:G:A	AAG	0.911285
ENSBTAG00000007994	3:109476599:A:C	AAG	0.657297
ENSBTAG00000024096	3:109579844:A:G	AAG	0.356611
ENSBTAG00000049000	3:109561696:G:C	AAG	0.70355
ENSBTAG00000014358	3:109544036:C:T	AAG	0.335687
ENSBTAG00000038617	3:109545529:G:T	AAG	0.85332
ENSBTAG00000024095	3:109620839:C:T	AAG	0.0717931
ENSBTAG00000018324	3:109878880:C:T	AAG	0.18575
ENSBTAG00000012253	3:109425271:C:A	AAG	0.0406437
ENSBTAG00000015220	3:108996760:T:C	AAG	0.117159
ENSBTAG00000038292	3:110064586:G:T	AAG	0.616047
ENSBTAG00000016696	3:110270731:T:C	AAG	0.0827719
ENSBTAG00000016328	3:110451839:A:G	AAG	0.0884333
ENSBTAG00000006555	3:110451839:A:G	AAG	0.136073
ENSBTAG00000021948	3:110640246:G:C	AAG	0.149555
ENSBTAG00000024086	3:110705071:T:A	AAG	0.554764
ENSBTAG00000013867	3:110251452:C:T	AAG	1.92308
ENSBTAG00000014079	3:112375265:G:C	AAG	0.0765926
ENSBTAG00000003928	3:113586290:A:C	AAG	0.0940123
ENSBTAG00000020616	3:113187599:G:A	AAG	0.314419
ENSBTAG00000000149	3:113197054:C:A	AAG	0.0930675
ENSBTAG00000053153	3:114014205:A:G	AAG	0.294124
ENSBTAG00000016504	3:115341354:C:G	AAG	0.528736
ENSBTAG00000005854	3:116648413:C:T	AAG	0.0985162
ENSBTAG00000030190	3:116918986:C:T	AAG	2.0746
ENSBTAG00000000634	3:117037012:T:C	AAG	1.24159
ENSBTAG00000017624	3:117041205:G:A	AAG	1.7407
ENSBTAG00000005354	3:116865569:C:T	AAG	0.242979
ENSBTAG00000017826	3:117719404:A:G	AAG	0.27994
ENSBTAG00000010164	3:117392592:A:C	AAG	0.260604
ENSBTAG00000001879	3:117613901:C:A	AAG	0.385593
ENSBTAG00000015973	3:117650247:G:A	AAG	0.7268
ENSBTAG00000017764	3:118708105:G:A	AAG	0.212029
ENSBTAG00000054834	3:118765826:A:G	AAG	0.832135
ENSBTAG00000003279	3:118890976:T:C	AAG	0.237945
ENSBTAG00000010910	3:118989078:G:A	AAG	0.268563
ENSBTAG00000015996	3:118926295:C:A	AAG	1.24198
ENSBTAG00000049766	3:118989078:G:A	AAG	0.192866
ENSBTAG00000000784	3:120789079:C:T	AAG	0.0699333
ENSBTAG00000000789	3:120368763:G:C	AAG	0.119104
ENSBTAG00000004315	3:120962567:A:G	AAG	0.0797928
ENSBTAG00000002608	3:120486792:G:A	AAG	0.128155
ENSBTAG00000013110	3:120944941:G:A	AAG	0.178087
ENSBTAG00000009676	3:120563334:T:C	AAG	0.101983
ENSBTAG00000008711	3:120567200:C:T	AAG	0.823831
ENSBTAG00000013253	3:120748746:G:A	AAG	0.363087
ENSBTAG00000002847	3:120747721:T:C	AAG	0.140372
ENSBTAG00000054385	3:120560795:C:A	AAG	2.62189
ENSBTAG00000017086	4:5073374:G:A	AAG	0.989221
ENSBTAG00000014016	4:5899217:G:A	AAG	0.100599
ENSBTAG00000003531	4:7481193:A:G	AAG	2.88334
ENSBTAG00000045617	4:9248633:A:C	AAG	0.227262
ENSBTAG00000002750	4:9519695:C:T	AAG	0.191137
ENSBTAG00000034936	4:9701660:G:A	AAG	0.152666
ENSBTAG00000021996	4:9773463:G:A	AAG	0.132608
ENSBTAG00000034905	4:10416569:G:A	AAG	0.244801
ENSBTAG00000024431	4:9914718:C:G	AAG	0.138638
ENSBTAG00000003810	4:9946022:A:T	AAG	0.564038
ENSBTAG00000000820	4:11235488:A:G	AAG	0.553876
ENSBTAG00000003424	4:11326136:C:T	AAG	0.189221
ENSBTAG00000009109	4:11746454:G:A	AAG	0.191331
ENSBTAG00000034645	4:12644343:T:A	AAG	4.43386
ENSBTAG00000015925	4:15156602:G:A	AAG	0.487632
ENSBTAG00000003222	4:15241607:T:C	AAG	1.24231
ENSBTAG00000004995	4:15278134:T:A	AAG	0.265929
ENSBTAG00000013168	4:14877205:T:C	AAG	0.144695
ENSBTAG00000047004	4:15697922:C:A	AAG	0.149011
ENSBTAG00000000799	4:16246563:A:G	AAG	0.447336
ENSBTAG00000053922	4:18986722:T:C	AAG	0.158623
ENSBTAG00000019750	4:20354046:C:T	AAG	0.261393
ENSBTAG00000002869	4:20826745:A:G	AAG	0.228626
ENSBTAG00000034091	4:25088333:A:G	AAG	0.299861
ENSBTAG00000010980	4:25084448:G:A	AAG	0.185596
ENSBTAG00000014262	4:25143840:G:A	AAG	0.183028
ENSBTAG00000012805	4:25159912:C:T	AAG	0.198641
ENSBTAG00000024406	4:25293069:A:T	AAG	1.3016
ENSBTAG00000045578	4:25348409:G:T	AAG	0.95965
ENSBTAG00000014074	4:25651371:T:C	AAG	0.0952926
ENSBTAG00000006721	4:28379467:G:A	AAG	0.474057
ENSBTAG00000014389	4:30975837:G:A	AAG	0.356652
ENSBTAG00000004976	4:30732978:G:A	AAG	0.543817
ENSBTAG00000015539	4:31867215:C:T	AAG	0.516854
ENSBTAG00000051150	4:30840281:A:G	AAG	0.111445
ENSBTAG00000016010	4:31810032:C:T	AAG	0.228199
ENSBTAG00000016014	4:31842603:G:A	AAG	0.322009
ENSBTAG00000054861	4:31842603:G:A	AAG	1.41898
ENSBTAG00000000604	4:31902559:G:A	AAG	1.34757
ENSBTAG00000019403	4:31921368:C:T	AAG	1.4854
ENSBTAG00000013010	4:32277623:A:C	AAG	0.122792
ENSBTAG00000054987	4:31387703:C:T	AAG	0.169807
ENSBTAG00000015666	4:32249442:A:T	AAG	0.436355
ENSBTAG00000021313	4:32638661:C:T	AAG	1.30677
ENSBTAG00000033449	4:32961900:G:C	AAG	0.99086
ENSBTAG00000005997	4:32961900:G:C	AAG	0.524827
ENSBTAG00000038283	4:33156323:C:A	AAG	0.493585
ENSBTAG00000002714	4:41065606:C:T	AAG	1.14253
ENSBTAG00000005102	4:43280215:C:G	AAG	0.1291
ENSBTAG00000033290	4:43920348:T:G	AAG	0.103207
ENSBTAG00000003825	4:43613309:T:C	AAG	0.101887
ENSBTAG00000018430	4:43156611:T:C	AAG	0.122597
ENSBTAG00000014879	4:44052099:A:G	AAG	0.404731
ENSBTAG00000014161	4:44368261:T:G	AAG	0.127572
ENSBTAG00000006876	4:44511809:G:T	AAG	0.273166
ENSBTAG00000014171	4:44364131:G:T	AAG	0.25418
ENSBTAG00000003784	4:44503889:T:C	AAG	0.143993
ENSBTAG00000046712	4:44518017:C:A	AAG	0.0906983
ENSBTAG00000040058	4:45290925:C:T	AAG	1.24238
ENSBTAG00000002175	4:46186377:C:A	AAG	0.2314
ENSBTAG00000008302	4:46657012:A:G	AAG	0.117422
ENSBTAG00000019794	4:47665292:C:T	AAG	0.254301
ENSBTAG00000005526	4:48565648:T:C	AAG	0.217589
ENSBTAG00000021849	4:48589649:C:T	AAG	0.186182
ENSBTAG00000001908	4:48928046:C:T	AAG	0.171069
ENSBTAG00000033197	4:49727148:T:C	AAG	0.269966
ENSBTAG00000038795	4:50023481:A:G	AAG	0.123177
ENSBTAG00000053502	4:50058770:C:T	AAG	6.64386
ENSBTAG00000036154	4:50148424:G:T	AAG	1.34049
ENSBTAG00000000169	4:51018646:A:G	AAG	3.41108
ENSBTAG00000006161	4:51743547:G:T	AAG	0.813824
ENSBTAG00000017869	4:51873743:G:A	AAG	1.40902
ENSBTAG00000021204	4:52292610:C:T	AAG	0.233996
ENSBTAG00000014228	4:52024921:T:A	AAG	0.244052
ENSBTAG00000021543	4:53034096:T:C	AAG	0.193914
ENSBTAG00000051506	4:54343810:G:A	AAG	0.335404
ENSBTAG00000010549	4:55788401:T:C	AAG	0.198913
ENSBTAG00000021182	4:55667125:T:C	AAG	0.358787
ENSBTAG00000013050	4:56093189:G:A	AAG	0.876808
ENSBTAG00000002154	4:59688094:C:T	AAG	0.614823
ENSBTAG00000003490	4:60102483:G:A	AAG	0.0716082
ENSBTAG00000018119	4:60515717:C:T	AAG	0.286151
ENSBTAG00000005785	4:62065500:G:A	AAG	0.253951
ENSBTAG00000032598	4:63756120:C:A	AAG	0.212383
ENSBTAG00000016709	4:63915061:G:T	AAG	0.113152
ENSBTAG00000003114	4:64028786:A:G	AAG	0.199003
ENSBTAG00000002332	4:64073585:G:A	AAG	0.171785
ENSBTAG00000020247	4:65892339:T:C	AAG	0.145077
ENSBTAG00000051818	4:65724781:C:T	AAG	1.67345
ENSBTAG00000010597	4:65997571:A:G	AAG	0.204391
ENSBTAG00000038235	4:65951026:G:A	AAG	0.288223
ENSBTAG00000000521	4:65890902:T:C	AAG	0.448709
ENSBTAG00000007870	4:66387035:C:A	AAG	0.895596
ENSBTAG00000016223	4:66596958:A:G	AAG	1.74483
ENSBTAG00000018909	4:67452748:C:T	AAG	0.807269
ENSBTAG00000001822	4:69642033:A:G	AAG	0.196
ENSBTAG00000049437	4:69683074:T:C	AAG	0.131304
ENSBTAG00000004136	4:69658099:T:A	AAG	0.366518
ENSBTAG00000019445	4:70769063:G:T	AAG	0.905228
ENSBTAG00000019342	4:70981561:T:A	AAG	0.310623
ENSBTAG00000015326	4:71184016:T:A	AAG	0.201031
ENSBTAG00000003506	4:74446059:G:A	AAG	0.531822
ENSBTAG00000003508	4:74468596:T:C	AAG	0.565056
ENSBTAG00000032166	4:74519848:T:C	AAG	0.387117
ENSBTAG00000013226	4:74574610:G:A	AAG	0.466473
ENSBTAG00000009655	4:74254339:G:T	AAG	0.215333
ENSBTAG00000046768	4:76164313:C:T	AAG	1.02628
ENSBTAG00000020704	4:76428995:A:G	AAG	0.736141
ENSBTAG00000010504	4:76595592:C:T	AAG	0.13
ENSBTAG00000008090	4:76533069:G:A	AAG	0.092944
ENSBTAG00000052466	4:76595592:C:T	AAG	0.19773
ENSBTAG00000006377	4:76534778:C:A	AAG	0.0972534
ENSBTAG00000010612	4:76829684:G:A	AAG	0.15456
ENSBTAG00000000274	4:77903890:T:C	AAG	0.0734989
ENSBTAG00000012237	4:77252439:T:G	AAG	0.227089
ENSBTAG00000013414	4:77479612:G:A	AAG	0.435592
ENSBTAG00000012968	4:77376826:T:A	AAG	0.393113
ENSBTAG00000000991	4:78157215:A:G	AAG	0.278501
ENSBTAG00000007305	4:82181435:C:A	AAG	0.14101
ENSBTAG00000031967	4:82625974:G:C	AAG	0.317323
ENSBTAG00000000144	4:82525951:T:G	AAG	0.461396
ENSBTAG00000049399	4:82698718:G:A	AAG	0.551223
ENSBTAG00000007976	4:85867891:T:G	AAG	0.228348
ENSBTAG00000012128	4:86105712:C:T	AAG	0.276428
ENSBTAG00000009334	4:87788289:A:C	AAG	0.138902
ENSBTAG00000004643	4:88197437:T:A	AAG	0.169046
ENSBTAG00000010692	4:91886606:C:A	AAG	0.101182
ENSBTAG00000031866	4:92540924:A:G	AAG	0.710708
ENSBTAG00000000296	4:92548139:T:A	AAG	0.283868
ENSBTAG00000011002	4:92942127:G:C	AAG	0.895577
ENSBTAG00000007572	4:92482793:T:C	AAG	0.0888662
ENSBTAG00000045645	4:93165233:G:A	AAG	0.994938
ENSBTAG00000052301	4:92965658:A:C	AAG	2.42561
ENSBTAG00000003449	4:92549782:T:C	AAG	1.12366
ENSBTAG00000004989	4:92951781:T:C	AAG	0.131163
ENSBTAG00000001754	4:93129638:T:G	AAG	0.209341
ENSBTAG00000014273	4:93420148:T:C	AAG	0.135233
ENSBTAG00000015588	4:93942021:G:A	AAG	0.251591
ENSBTAG00000046648	4:94025460:G:A	AAG	0.898428
ENSBTAG00000013476	4:94025460:G:A	AAG	1.09739
ENSBTAG00000007413	4:94186104:C:A	AAG	0.417665
ENSBTAG00000017245	4:94397940:A:G	AAG	0.197196
ENSBTAG00000010452	4:95193498:T:C	AAG	2.04564
ENSBTAG00000014112	4:96438981:G:A	AAG	0.0949354
ENSBTAG00000009902	4:97788989:T:C	AAG	0.352367
ENSBTAG00000008895	4:98322672:G:A	AAG	0.303659
ENSBTAG00000013976	4:98850120:A:G	AAG	0.306607
ENSBTAG00000001773	4:98839857:T:C	AAG	0.245819
ENSBTAG00000017905	4:98839857:T:C	AAG	0.138823
ENSBTAG00000031548	4:99088463:C:T	AAG	1.24286
ENSBTAG00000047605	4:99088463:C:T	AAG	4.13982
ENSBTAG00000054978	4:99084849:C:G	AAG	0.424426
ENSBTAG00000047088	4:99088463:C:T	AAG	0.37592
ENSBTAG00000017919	4:98982133:G:C	AAG	0.0941355
ENSBTAG00000007806	4:99880438:T:G	AAG	0.16289
ENSBTAG00000031458	4:100540215:C:G	AAG	0.943097
ENSBTAG00000014250	4:102585491:A:G	AAG	0.365798
ENSBTAG00000016546	4:103517315:A:G	AAG	0.222308
ENSBTAG00000012261	4:103817032:T:C	AAG	0.532455
ENSBTAG00000012239	4:103745876:T:G	AAG	0.17992
ENSBTAG00000005285	4:104264848:G:C	AAG	0.0963107
ENSBTAG00000004658	4:104958064:A:G	AAG	0.870702
ENSBTAG00000020453	4:105285356:C:T	AAG	2.46273
ENSBTAG00000046152	4:105229291:A:T	AAG	1.32342
ENSBTAG00000050323	4:105555592:A:G	AAG	2.59781
ENSBTAG00000048852	4:105758926:A:C	AAG	0.644118
ENSBTAG00000031234	4:105342458:G:A	AAG	0.73433
ENSBTAG00000053682	4:105563895:G:T	AAG	0.594794
ENSBTAG00000051786	4:105423344:C:T	AAG	1.13294
ENSBTAG00000048597	4:105530480:A:T	AAG	0.607401
ENSBTAG00000050773	4:106275680:T:C	AAG	0.504811
ENSBTAG00000050745	4:105561176:A:T	AAG	1.82616
ENSBTAG00000040387	4:106287703:A:G	AAG	1.02524
ENSBTAG00000048904	4:105723271:A:G	AAG	2.56349
ENSBTAG00000053109	4:105736721:A:G	AAG	1.72937
ENSBTAG00000049231	4:105760804:T:C	AAG	0.91224
ENSBTAG00000050211	4:105718241:C:T	AAG	0.519864
ENSBTAG00000039559	4:105760801:G:C	AAG	3.34405
ENSBTAG00000053458	4:105764357:T:C	AAG	0.809798
ENSBTAG00000049622	4:106006159:G:T	AAG	0.572197
ENSBTAG00000051811	4:105767411:T:A	AAG	2.28954
ENSBTAG00000048775	4:105774315:G:A	AAG	0.799648
ENSBTAG00000038605	4:106017431:T:C	AAG	1.36485
ENSBTAG00000026068	4:106033155:G:C	AAG	1.28666
ENSBTAG00000049004	4:105773835:T:C	AAG	0.587716
ENSBTAG00000047919	4:106063093:C:G	AAG	0.956993
ENSBTAG00000034609	4:106173170:T:C	AAG	0.206424
ENSBTAG00000027204	4:106100245:A:T	AAG	0.428997
ENSBTAG00000009839	4:106668585:G:C	AAG	0.31657
ENSBTAG00000009182	4:106675238:T:A	AAG	3.87909
ENSBTAG00000009418	4:106639429:T:C	AAG	0.397312
ENSBTAG00000017970	4:106856795:T:C	AAG	0.124278
ENSBTAG00000005475	4:107203927:C:T	AAG	0.521787
ENSBTAG00000002554	4:107189781:C:A	AAG	0.264073
ENSBTAG00000051633	4:111772542:C:T	AAG	1.31381
ENSBTAG00000050861	4:112190919:A:G	AAG	0.907286
ENSBTAG00000017143	4:112234666:C:T	AAG	0.209784
ENSBTAG00000014768	4:112186564:A:G	AAG	0.293325
ENSBTAG00000020445	4:112386996:A:G	AAG	0.118899
ENSBTAG00000000389	4:112457007:T:C	AAG	0.0928799
ENSBTAG00000002445	4:112323788:G:A	AAG	0.244991
ENSBTAG00000002810	4:112744187:A:G	AAG	0.118399
ENSBTAG00000031106	4:112892658:C:T	AAG	0.148843
ENSBTAG00000049343	4:112567200:G:A	AAG	0.941131
ENSBTAG00000010219	4:112567200:G:A	AAG	0.631829
ENSBTAG00000019844	4:112610202:T:C	AAG	0.352717
ENSBTAG00000008542	4:112687610:C:T	AAG	1.10844
ENSBTAG00000006022	4:112803008:A:G	AAG	0.445473
ENSBTAG00000031059	4:112744187:A:G	AAG	1.06701
ENSBTAG00000004215	4:112755579:A:C	AAG	1.42524
ENSBTAG00000038241	4:112759185:C:T	AAG	0.395133
ENSBTAG00000007983	4:111862967:G:A	AAG	0.49593
ENSBTAG00000049318	4:112778300:C:A	AAG	2.20455
ENSBTAG00000014402	4:112803008:A:G	AAG	0.383108
ENSBTAG00000009850	4:112773221:C:G	AAG	0.343418
ENSBTAG00000039588	4:112998833:A:G	AAG	0.72134
ENSBTAG00000001198	4:112902047:G:A	AAG	0.173595
ENSBTAG00000053452	4:112917976:A:G	AAG	1.75253
ENSBTAG00000046257	4:113079928:T:C	AAG	0.576412
ENSBTAG00000030940	4:113079928:T:C	AAG	0.407754
ENSBTAG00000040331	4:113416796:A:G	AAG	0.268658
ENSBTAG00000011240	4:112998833:A:G	AAG	3.1093
ENSBTAG00000054649	4:112906141:C:T	AAG	0.44781
ENSBTAG00000050052	4:113307323:A:T	AAG	0.161029
ENSBTAG00000008550	4:113297542:C:A	AAG	0.482344
ENSBTAG00000037510	4:113302276:G:A	AAG	0.294612
ENSBTAG00000004894	4:113325587:A:G	AAG	0.329996
ENSBTAG00000000715	4:113343059:T:C	AAG	0.226543
ENSBTAG00000012078	4:113345604:A:G	AAG	1.89625
ENSBTAG00000016766	4:113345604:A:G	AAG	2.06131
ENSBTAG00000004078	4:113513693:C:G	AAG	1.765
ENSBTAG00000017680	4:113580364:T:C	AAG	1.76713
ENSBTAG00000011226	4:113580364:T:C	AAG	0.0851197
ENSBTAG00000011229	4:113669757:C:G	AAG	0.186079
ENSBTAG00000000607	4:113874403:A:G	AAG	0.117288
ENSBTAG00000014371	4:114405346:C:T	AAG	0.11032
ENSBTAG00000004540	4:113885353:C:T	AAG	0.153505
ENSBTAG00000006232	4:113827791:C:A	AAG	0.737408
ENSBTAG00000045535	4:114501533:C:A	AAG	4.90479
ENSBTAG00000021260	4:114501533:C:A	AAG	0.24889
ENSBTAG00000030897	4:115050483:C:T	AAG	0.466606
ENSBTAG00000008032	4:115243046:G:A	AAG	0.205609
ENSBTAG00000000397	4:116308851:T:C	AAG	1.49279
ENSBTAG00000030817	4:118917035:G:A	AAG	0.15016
ENSBTAG00000008025	4:118529591:G:C	AAG	0.177457
ENSBTAG00000050041	4:118613814:C:T	AAG	3.96831
ENSBTAG00000000771	4:118613814:C:T	AAG	0.134601
ENSBTAG00000005483	4:119464256:C:G	AAG	0.175705
ENSBTAG00000024157	4:119538953:T:C	AAG	0.764891
ENSBTAG00000037649	4:119749030:T:C	AAG	0.585743
ENSBTAG00000052417	5:1300938:G:A	AAG	0.448102
ENSBTAG00000012272	5:1318714:C:G	AAG	0.456182
ENSBTAG00000053598	5:1382965:G:T	AAG	0.224021
ENSBTAG00000012828	5:1444559:G:T	AAG	0.156904
ENSBTAG00000035083	5:4050392:G:A	AAG	0.194045
ENSBTAG00000014859	5:4927515:C:T	AAG	5.35235
ENSBTAG00000011590	5:5001122:T:C	AAG	0.171765
ENSBTAG00000013406	5:6330544:A:C	AAG	0.622596
ENSBTAG00000054695	5:7690916:C:A	AAG	0.276088
ENSBTAG00000014609	5:10474800:C:T	AAG	0.106531
ENSBTAG00000018694	5:10785351:T:C	AAG	0.65417
ENSBTAG00000003036	5:10718231:G:C	AAG	1.2919
ENSBTAG00000018432	5:14551836:C:T	AAG	3.7575
ENSBTAG00000018743	5:17197611:T:C	AAG	0.146144
ENSBTAG00000018745	5:17841438:A:T	AAG	0.122999
ENSBTAG00000000421	5:22778298:C:T	AAG	0.181243
ENSBTAG00000007447	5:22976243:A:G	AAG	0.186708
ENSBTAG00000021767	5:23118234:G:T	AAG	0.137548
ENSBTAG00000050045	5:23929531:C:T	AAG	0.702136
ENSBTAG00000011245	5:23897299:C:T	AAG	0.187043
ENSBTAG00000004484	5:24043422:C:T	AAG	0.446334
ENSBTAG00000017729	5:24712166:C:T	AAG	0.138328
ENSBTAG00000014030	5:24842119:A:G	AAG	0.622527
ENSBTAG00000014044	5:24012967:G:A	AAG	0.120198
ENSBTAG00000019686	5:26540238:A:C	AAG	0.0958372
ENSBTAG00000015592	5:25741186:T:C	AAG	0.581045
ENSBTAG00000006246	5:25816529:T:G	AAG	0.186435
ENSBTAG00000021974	5:25622949:T:A	AAG	0.13831
ENSBTAG00000042310	5:26357150:C:T	AAG	2.78698
ENSBTAG00000000435	5:26450831:G:A	AAG	0.334487
ENSBTAG00000026916	5:26616732:T:C	AAG	0.167803
ENSBTAG00000020177	5:26699452:C:T	AAG	0.276316
ENSBTAG00000007592	5:26816654:G:C	AAG	0.181615
ENSBTAG00000018993	5:26799917:C:T	AAG	0.196108
ENSBTAG00000046481	5:26942523:A:G	AAG	0.138877
ENSBTAG00000007829	5:26799917:C:T	AAG	0.242841
ENSBTAG00000021464	5:26942523:A:G	AAG	0.114778
ENSBTAG00000006904	5:26857084:A:G	AAG	1.09787
ENSBTAG00000017950	5:28394281:G:A	AAG	0.591022
ENSBTAG00000017943	5:29327454:A:T	AAG	0.123133
ENSBTAG00000008900	5:28419621:T:C	AAG	0.594567
ENSBTAG00000008897	5:28535417:G:A	AAG	0.169623
ENSBTAG00000004349	5:28538250:A:G	AAG	0.10248
ENSBTAG00000016362	5:28250860:A:G	AAG	0.486276
ENSBTAG00000051039	5:28065416:T:C	AAG	0.472173
ENSBTAG00000019312	5:28672695:G:T	AAG	0.190397
ENSBTAG00000010928	5:28697221:G:A	AAG	0.171896
ENSBTAG00000010924	5:28694067:C:T	AAG	0.258787
ENSBTAG00000032914	5:28819491:G:A	AAG	0.203739
ENSBTAG00000032902	5:28826366:T:G	AAG	1.59182
ENSBTAG00000032899	5:29007242:T:C	AAG	1.03809
ENSBTAG00000025005	5:29007242:T:C	AAG	1.17729
ENSBTAG00000005246	5:29336992:A:G	AAG	0.111659
ENSBTAG00000017164	5:29450756:T:G	AAG	0.155139
ENSBTAG00000012784	5:29804064:G:A	AAG	0.635093
ENSBTAG00000017504	5:29961903:T:C	AAG	6.64386
ENSBTAG00000019283	5:29363530:G:C	AAG	1.01739
ENSBTAG00000019281	5:30279361:G:A	AAG	0.112826
ENSBTAG00000004660	5:30414020:T:C	AAG	0.155626
ENSBTAG00000008499	5:30507185:A:T	AAG	0.200259
ENSBTAG00000039992	5:30570025:C:T	AAG	1.95841
ENSBTAG00000012244	5:30514648:A:G	AAG	0.180166
ENSBTAG00000044048	5:30717928:G:A	AAG	0.214813
ENSBTAG00000021808	5:30974389:C:T	AAG	1.59367
ENSBTAG00000032428	5:32092432:T:C	AAG	0.908752
ENSBTAG00000002390	5:32055450:C:T	AAG	0.716487
ENSBTAG00000000289	5:32123083:T:C	AAG	0.281186
ENSBTAG00000000454	5:32315228:A:G	AAG	0.607649
ENSBTAG00000002025	5:33163821:A:C	AAG	0.822571
ENSBTAG00000011838	5:33000579:C:A	AAG	0.539568
ENSBTAG00000011087	5:34763548:A:G	AAG	0.0632395
ENSBTAG00000002902	5:34979276:A:G	AAG	0.167587
ENSBTAG00000020938	5:36936965:C:T	AAG	0.165105
ENSBTAG00000021105	5:37199089:A:T	AAG	0.276382
ENSBTAG00000016260	5:40592048:A:G	AAG	0.118891
ENSBTAG00000043962	5:40811168:T:G	AAG	0.21342
ENSBTAG00000015311	5:42625480:G:C	AAG	0.799962
ENSBTAG00000015296	5:42887194:G:A	AAG	0.559345
ENSBTAG00000003748	5:43122757:A:G	AAG	0.0801641
ENSBTAG00000031950	5:43628099:C:T	AAG	0.359736
ENSBTAG00000002256	5:44026771:G:A	AAG	0.226966
ENSBTAG00000026088	5:44495371:C:T	AAG	1.55985
ENSBTAG00000043369	5:44535927:C:A	AAG	0.977622
ENSBTAG00000026779	5:44535927:C:A	AAG	0.497991
ENSBTAG00000013496	5:44843183:C:T	AAG	0.966094
ENSBTAG00000051975	5:45558813:T:C	AAG	0.841103
ENSBTAG00000010422	5:45144343:A:T	AAG	0.125957
ENSBTAG00000031919	5:45056945:A:T	AAG	0.214771
ENSBTAG00000006911	5:45100837:T:C	AAG	0.148942
ENSBTAG00000019738	5:45427855:C:T	AAG	0.393354
ENSBTAG00000007256	5:45386881:T:C	AAG	0.0881306
ENSBTAG00000053087	5:47451276:A:G	AAG	0.21559
ENSBTAG00000020806	5:47532841:A:C	AAG	0.271615
ENSBTAG00000014758	5:49504391:C:T	AAG	0.716909
ENSBTAG00000011352	5:49033736:C:A	AAG	0.364208
ENSBTAG00000017465	5:48327982:T:C	AAG	0.123284
ENSBTAG00000051013	5:48964669:A:G	AAG	0.126827
ENSBTAG00000026962	5:49309716:A:G	AAG	0.223904
ENSBTAG00000004753	5:49897592:C:G	AAG	0.252306
ENSBTAG00000011857	5:50815888:C:T	AAG	0.188833
ENSBTAG00000029994	5:50917239:A:C	AAG	0.695205
ENSBTAG00000011068	5:51081724:T:C	AAG	0.238889
ENSBTAG00000016912	5:55447163:C:T	AAG	0.108689
ENSBTAG00000016906	5:55622093:C:T	AAG	0.730317
ENSBTAG00000016910	5:55692233:T:G	AAG	0.167347
ENSBTAG00000007152	5:55522813:C:G	AAG	0.1536
ENSBTAG00000003942	5:56082918:T:A	AAG	0.189465
ENSBTAG00000006631	5:56010292:A:G	AAG	0.446569
ENSBTAG00000047650	5:56195053:G:C	AAG	0.825211
ENSBTAG00000014659	5:56387613:A:T	AAG	0.162037
ENSBTAG00000014655	5:56372736:A:C	AAG	6.04336
ENSBTAG00000021807	5:56372736:A:C	AAG	4.05126
ENSBTAG00000017967	5:57058174:G:A	AAG	0.127175
ENSBTAG00000017840	5:56895111:T:C	AAG	0.0752536
ENSBTAG00000004371	5:57134310:A:T	AAG	0.270324
ENSBTAG00000002799	5:57286095:T:C	AAG	0.374623
ENSBTAG00000014697	5:57173980:T:C	AAG	0.104832
ENSBTAG00000009543	5:57277037:T:A	AAG	0.0957946
ENSBTAG00000014129	5:57335862:A:T	AAG	0.0819631
ENSBTAG00000004019	5:57338563:A:G	AAG	0.404315
ENSBTAG00000004018	5:57393137:G:A	AAG	0.11113
ENSBTAG00000009051	5:57379721:T:C	AAG	0.905209
ENSBTAG00000009049	5:57441889:G:A	AAG	0.557612
ENSBTAG00000005626	5:59926373:T:G	AAG	1.34394
ENSBTAG00000016271	5:60436906:G:A	AAG	0.182709
ENSBTAG00000016274	5:60216758:A:G	AAG	0.663666
ENSBTAG00000016275	5:60216758:A:G	AAG	1.18061
ENSBTAG00000016276	5:60012876:C:A	AAG	0.797051
ENSBTAG00000016415	5:60342618:T:C	AAG	0.40747
ENSBTAG00000002251	5:60795487:G:A	AAG	0.309228
ENSBTAG00000052520	5:60778138:C:T	AAG	1.19175
ENSBTAG00000015792	5:60772080:T:C	AAG	0.8366
ENSBTAG00000001894	5:61034731:G:T	AAG	0.197661
ENSBTAG00000021660	5:62723650:G:A	AAG	0.297225
ENSBTAG00000021661	5:62682820:C:G	AAG	0.201071
ENSBTAG00000006040	5:64062362:T:C	AAG	0.252937
ENSBTAG00000013859	5:64281140:C:A	AAG	0.108484
ENSBTAG00000003239	5:65156541:G:C	AAG	0.116409
ENSBTAG00000011883	5:65273330:G:A	AAG	0.0991097
ENSBTAG00000002490	5:65516697:C:A	AAG	0.522344
ENSBTAG00000002492	5:65527437:T:C	AAG	0.654702
ENSBTAG00000006013	5:67503379:G:T	AAG	0.396172
ENSBTAG00000027899	5:67615582:T:C	AAG	1.39457
ENSBTAG00000048280	5:67568741:T:C	AAG	0.726045
ENSBTAG00000013912	5:67985335:T:C	AAG	0.117487
ENSBTAG00000021196	5:68516911:A:G	AAG	0.854903
ENSBTAG00000030784	5:68733097:G:A	AAG	0.229458
ENSBTAG00000011913	5:69635135:C:T	AAG	0.348639
ENSBTAG00000002127	5:69641148:G:A	AAG	0.191072
ENSBTAG00000004781	5:69806585:C:T	AAG	0.105258
ENSBTAG00000053105	5:70294526:A:G	AAG	0.194845
ENSBTAG00000010144	5:70363440:C:T	AAG	0.498424
ENSBTAG00000027064	5:70648425:T:G	AAG	0.255037
ENSBTAG00000004654	5:70969627:A:G	AAG	0.191905
ENSBTAG00000011070	5:70872696:T:C	AAG	0.112956
ENSBTAG00000017116	5:73747323:C:T	AAG	1.1025
ENSBTAG00000049297	5:74206253:A:G	AAG	0.955804
ENSBTAG00000037799	5:74299409:T:G	AAG	0.214575
ENSBTAG00000052884	5:74336190:A:C	AAG	0.863994
ENSBTAG00000055135	5:74362548:C:T	AAG	1.47015
ENSBTAG00000053500	5:74470378:T:A	AAG	0.892487
ENSBTAG00000048740	5:74594898:T:C	AAG	0.200122
ENSBTAG00000053144	5:74594898:T:C	AAG	0.406839
ENSBTAG00000050417	5:74594898:T:C	AAG	0.98297
ENSBTAG00000038652	5:74659139:A:G	AAG	0.816691
ENSBTAG00000039524	5:74490935:A:G	AAG	3.61672
ENSBTAG00000040244	5:74579955:A:T	AAG	0.516559
ENSBTAG00000012192	5:74635396:A:G	AAG	1.56259
ENSBTAG00000000667	5:74652306:T:C	AAG	0.248154
ENSBTAG00000010402	5:74799240:C:T	AAG	0.134702
ENSBTAG00000001988	5:74878486:A:C	AAG	0.224764
ENSBTAG00000026657	5:75138437:T:C	AAG	0.493969
ENSBTAG00000009064	5:75249134:G:A	AAG	0.366613
ENSBTAG00000030648	5:75532527:G:A	AAG	0.280362
ENSBTAG00000030650	5:75551742:G:A	AAG	0.268013
ENSBTAG00000032152	5:75459852:G:A	AAG	0.95188
ENSBTAG00000011043	5:75625588:T:G	AAG	0.120518
ENSBTAG00000007259	5:75221014:G:A	AAG	1.64023
ENSBTAG00000015043	5:75894954:A:C	AAG	0.120133
ENSBTAG00000030632	5:76041598:G:A	AAG	0.187048
ENSBTAG00000002651	5:77039824:G:A	AAG	1.19542
ENSBTAG00000011395	5:77207910:A:G	AAG	0.152908
ENSBTAG00000004999	5:77853141:G:T	AAG	0.157399
ENSBTAG00000014156	5:78305190:C:A	AAG	0.131507
ENSBTAG00000000877	5:78277516:T:C	AAG	0.420831
ENSBTAG00000019373	5:78799428:G:A	AAG	0.260302
ENSBTAG00000014106	5:78863409:C:T	AAG	0.228319
ENSBTAG00000054066	5:80198587:T:G	AAG	0.979205
ENSBTAG00000012448	5:81588867:A:C	AAG	0.189653
ENSBTAG00000006372	5:82103890:A:T	AAG	0.300767
ENSBTAG00000006369	5:82095023:C:A	AAG	0.581927
ENSBTAG00000004283	5:82347963:C:T	AAG	1.38803
ENSBTAG00000005082	5:82772616:C:T	AAG	0.169495
ENSBTAG00000006985	5:82773700:C:T	AAG	0.179612
ENSBTAG00000013515	5:82924501:C:T	AAG	0.176038
ENSBTAG00000000393	5:84454334:C:T	AAG	0.29552
ENSBTAG00000010136	5:88100675:A:C	AAG	0.12656
ENSBTAG00000019603	5:88535527:C:T	AAG	0.119844
ENSBTAG00000053951	5:88671264:T:C	AAG	0.439796
ENSBTAG00000021083	5:88718593:G:T	AAG	0.122634
ENSBTAG00000021078	5:88613135:C:G	AAG	0.277952
ENSBTAG00000017571	5:90849456:T:C	AAG	0.628967
ENSBTAG00000008541	5:93625466:A:G	AAG	0.375071
ENSBTAG00000022167	5:94003139:A:G	AAG	0.683649
ENSBTAG00000006036	5:94968616:A:C	AAG	0.360641
ENSBTAG00000019722	5:95091626:A:G	AAG	0.522937
ENSBTAG00000015562	5:95191806:C:T	AAG	0.242645
ENSBTAG00000036078	5:96056271:T:C	AAG	0.467257
ENSBTAG00000005868	5:96909202:A:G	AAG	0.465064
ENSBTAG00000002362	5:97954486:T:C	AAG	0.864416
ENSBTAG00000018254	5:96974991:T:A	AAG	0.0798235
ENSBTAG00000011959	5:97150019:A:G	AAG	0.406321
ENSBTAG00000011957	5:97721707:T:G	AAG	0.090728
ENSBTAG00000010763	5:96769929:A:G	AAG	0.332522
ENSBTAG00000008721	5:97400455:T:A	AAG	1.28343
ENSBTAG00000014605	5:97745049:T:C	AAG	0.109831
ENSBTAG00000048489	5:98567304:G:T	AAG	0.829554
ENSBTAG00000030472	5:98460237:G:A	AAG	1.83306
ENSBTAG00000051472	5:98419772:A:G	AAG	0.11128
ENSBTAG00000009663	5:98428434:C:T	AAG	0.426003
ENSBTAG00000052514	5:98928330:C:T	AAG	0.887656
ENSBTAG00000052658	5:99548754:C:G	AAG	1.41381
ENSBTAG00000038843	5:99539851:G:T	AAG	1.98012
ENSBTAG00000004917	5:99650715:G:A	AAG	0.67785
ENSBTAG00000046389	5:99656863:A:G	AAG	0.73591
ENSBTAG00000052739	5:99672653:G:A	AAG	1.04683
ENSBTAG00000030426	5:98945720:A:G	AAG	0.893088
ENSBTAG00000011765	5:99761712:T:C	AAG	0.201339
ENSBTAG00000004547	5:99762342:C:G	AAG	0.638382
ENSBTAG00000014546	5:99840356:A:G	AAG	0.819569
ENSBTAG00000030424	5:99813464:A:G	AAG	1.01443
ENSBTAG00000012815	5:99894460:C:G	AAG	0.394416
ENSBTAG00000046742	5:100060090:G:A	AAG	6.64386
ENSBTAG00000046980	5:100060090:G:A	AAG	6.64386
ENSBTAG00000055140	5:100060090:G:A	AAG	0.80366
ENSBTAG00000006851	5:100076058:G:A	AAG	0.617086
ENSBTAG00000049580	5:100076058:G:A	AAG	0.45
ENSBTAG00000049487	5:100184250:G:A	AAG	0.368118
ENSBTAG00000049573	5:100120382:G:A	AAG	0.565848
ENSBTAG00000012026	5:100205871:A:G	AAG	0.312954
ENSBTAG00000037534	5:100133803:C:T	AAG	1.64641
ENSBTAG00000039980	5:100304131:T:C	AAG	0.588356
ENSBTAG00000053590	5:99514619:C:T	AAG	0.48995
ENSBTAG00000053740	5:100207873:A:G	AAG	0.364206
ENSBTAG00000046324	5:100481637:T:C	AAG	0.072741
ENSBTAG00000018137	5:100859865:A:G	AAG	0.252523
ENSBTAG00000013640	5:100945385:C:T	AAG	2.23552
ENSBTAG00000004556	5:101506801:G:A	AAG	0.170929
ENSBTAG00000019742	5:102502497:G:A	AAG	0.107675
ENSBTAG00000019741	5:101566487:G:A	AAG	0.763918
ENSBTAG00000038490	5:101587610:G:A	AAG	0.847649
ENSBTAG00000050124	5:101602792:G:A	AAG	0.497269
ENSBTAG00000012185	5:101690540:T:C	AAG	0.19682
ENSBTAG00000053242	5:101841650:T:A	AAG	0.798708
ENSBTAG00000053486	5:101875025:A:C	AAG	0.548852
ENSBTAG00000048875	5:101883608:A:G	AAG	0.583851
ENSBTAG00000052355	5:102285368:C:T	AAG	0.880429
ENSBTAG00000024318	5:103229047:G:C	AAG	0.697275
ENSBTAG00000052270	5:102532308:C:T	AAG	6.64386
ENSBTAG00000052511	5:102291824:T:C	AAG	1.62482
ENSBTAG00000050603	5:103116523:C:A	AAG	0.763538
ENSBTAG00000039256	5:103082917:C:T	AAG	2.72502
ENSBTAG00000054245	5:103103289:T:C	AAG	0.553026
ENSBTAG00000010490	5:103207432:G:A	AAG	0.180382
ENSBTAG00000037743	5:103305162:C:T	AAG	2.85369
ENSBTAG00000018828	5:103165408:C:T	AAG	0.159406
ENSBTAG00000011274	5:104465537:A:G	AAG	2.25733
ENSBTAG00000019780	5:104094345:A:G	AAG	0.138158
ENSBTAG00000034385	5:103753589:G:C	AAG	0.438961
ENSBTAG00000014931	5:103711500:C:G	AAG	0.124087
ENSBTAG00000011111	5:103711500:C:G	AAG	0.155676
ENSBTAG00000034246	5:103695163:C:T	AAG	0.454343
ENSBTAG00000004541	5:104378316:T:G	AAG	0.313114
ENSBTAG00000030369	5:103834135:C:T	AAG	0.134634
ENSBTAG00000014730	5:103820692:C:T	AAG	0.143025
ENSBTAG00000014729	5:103867420:C:T	AAG	0.232359
ENSBTAG00000004208	5:104316911:C:T	AAG	1.59845
ENSBTAG00000014764	5:104101112:G:T	AAG	0.691984
ENSBTAG00000012265	5:104436662:G:C	AAG	0.685851
ENSBTAG00000047191	5:105387375:C:T	AAG	2.70542
ENSBTAG00000007556	5:105543310:G:T	AAG	1.26888
ENSBTAG00000040065	5:105600892:T:C	AAG	0.202863
ENSBTAG00000053303	5:105637122:G:A	AAG	0.252475
ENSBTAG00000016649	5:105731247:C:A	AAG	0.275626
ENSBTAG00000000275	5:106139186:C:T	AAG	0.100144
ENSBTAG00000018940	5:106197724:G:A	AAG	0.190131
ENSBTAG00000049163	5:107076811:A:G	AAG	0.444428
ENSBTAG00000015879	5:106871508:C:A	AAG	1.72507
ENSBTAG00000015878	5:106883538:A:G	AAG	0.248747
ENSBTAG00000011902	5:106862700:T:G	AAG	0.168925
ENSBTAG00000019058	5:107342674:C:T	AAG	6.05373
ENSBTAG00000008554	5:107651005:G:A	AAG	1.12759
ENSBTAG00000005225	5:107830919:C:A	AAG	0.197469
ENSBTAG00000013658	5:106840733:T:G	AAG	0.0818488
ENSBTAG00000011067	5:108824606:G:A	AAG	0.163266
ENSBTAG00000016995	5:108846916:G:A	AAG	0.254054
ENSBTAG00000017313	5:108291510:C:T	AAG	0.519673
ENSBTAG00000009704	5:109046140:G:C	AAG	0.440358
ENSBTAG00000013956	5:109148832:T:G	AAG	0.0842095
ENSBTAG00000014238	5:109068642:G:A	AAG	0.103944
ENSBTAG00000013988	5:109135298:G:A	AAG	0.556874
ENSBTAG00000048271	5:109227882:G:T	AAG	0.584359
ENSBTAG00000011826	5:109317354:A:T	AAG	0.311867
ENSBTAG00000030258	5:108781087:G:C	AAG	1.09936
ENSBTAG00000051118	5:109527324:C:A	AAG	0.507596
ENSBTAG00000002539	5:109443483:G:A	AAG	0.218263
ENSBTAG00000008434	5:108764157:C:T	AAG	0.464916
ENSBTAG00000010789	5:109659811:C:G	AAG	0.318016
ENSBTAG00000010790	5:109672953:A:T	AAG	0.0839555
ENSBTAG00000037703	5:109723417:G:C	AAG	0.135743
ENSBTAG00000015268	5:109852035:C:G	AAG	0.586924
ENSBTAG00000014015	5:109870845:C:T	AAG	0.491085
ENSBTAG00000005936	5:110184460:C:T	AAG	0.656191
ENSBTAG00000048693	5:110307007:A:G	AAG	1.43075
ENSBTAG00000006588	5:110295443:A:G	AAG	0.834798
ENSBTAG00000010157	5:110317740:G:A	AAG	0.185829
ENSBTAG00000010324	5:110329901:C:A	AAG	0.154451
ENSBTAG00000003693	5:110398433:C:T	AAG	0.0898155
ENSBTAG00000037800	5:110614128:A:C	AAG	0.893038
ENSBTAG00000007755	5:110570030:C:T	AAG	0.494145
ENSBTAG00000005765	5:110761171:A:G	AAG	0.371397
ENSBTAG00000019828	5:110817923:C:T	AAG	0.246639
ENSBTAG00000017439	5:111036587:T:C	AAG	0.0837856
ENSBTAG00000017462	5:111352078:C:T	AAG	0.0774886
ENSBTAG00000017463	5:110951449:A:G	AAG	0.171895
ENSBTAG00000000077	5:112173900:A:G	AAG	0.0911212
ENSBTAG00000009624	5:111766863:T:C	AAG	0.253415
ENSBTAG00000006200	5:112093154:G:A	AAG	0.20954
ENSBTAG00000016198	5:112296154:G:T	AAG	0.0708767
ENSBTAG00000012481	5:112424533:C:T	AAG	0.243429
ENSBTAG00000002782	5:112424533:C:T	AAG	0.104237
ENSBTAG00000006429	5:112625762:T:C	AAG	0.118114
ENSBTAG00000005311	5:112628793:C:T	AAG	0.602155
ENSBTAG00000004004	5:113201953:T:C	AAG	0.737596
ENSBTAG00000004009	5:112649115:C:G	AAG	0.305756
ENSBTAG00000006103	5:112702894:C:A	AAG	0.237241
ENSBTAG00000051879	5:112941008:G:A	AAG	0.642984
ENSBTAG00000009506	5:113064229:T:C	AAG	0.160691
ENSBTAG00000009507	5:113503021:A:C	AAG	0.639427
ENSBTAG00000026501	5:112994681:C:T	AAG	3.27694
ENSBTAG00000026502	5:113515371:C:A	AAG	0.289866
ENSBTAG00000016510	5:113443330:G:A	AAG	0.123834
ENSBTAG00000016516	5:113450586:A:C	AAG	0.251153
ENSBTAG00000026497	5:113651443:G:A	AAG	0.376016
ENSBTAG00000001057	5:113820794:G:A	AAG	0.123688
ENSBTAG00000019290	5:113743190:A:G	AAG	0.134497
ENSBTAG00000012030	5:113554598:G:A	AAG	2.01935
ENSBTAG00000049724	5:113726251:G:A	AAG	0.570884
ENSBTAG00000018073	5:113503021:A:C	AAG	0.265757
ENSBTAG00000001708	5:113654310:C:T	AAG	0.283111
ENSBTAG00000011275	5:114367548:G:A	AAG	0.413178
ENSBTAG00000021978	5:114375340:G:T	AAG	0.407416
ENSBTAG00000012425	5:115134070:A:G	AAG	0.333375
ENSBTAG00000010590	5:115696953:C:T	AAG	0.874191
ENSBTAG00000003594	5:115852887:T:C	AAG	0.611066
ENSBTAG00000008065	5:116546691:G:A	AAG	0.336636
ENSBTAG00000012291	5:117334822:C:T	AAG	0.469312
ENSBTAG00000048741	5:119098136:T:C	AAG	0.336747
ENSBTAG00000049889	5:118328149:C:G	AAG	0.224525
ENSBTAG00000046173	5:119278522:C:G	AAG	0.1878
ENSBTAG00000021626	5:119053522:G:A	AAG	0.830333
ENSBTAG00000020341	5:119042769:G:A	AAG	0.929235
ENSBTAG00000000650	5:119531420:C:T	AAG	0.141726
ENSBTAG00000014966	5:118965787:C:A	AAG	0.625653
ENSBTAG00000018660	5:119725352:A:G	AAG	0.151375
ENSBTAG00000002559	5:119834751:A:T	AAG	0.305539
ENSBTAG00000017925	5:119832347:A:G	AAG	0.83255
ENSBTAG00000012609	5:119834751:A:T	AAG	0.211647
ENSBTAG00000030179	5:119788693:T:C	AAG	0.200162
ENSBTAG00000016053	5:119757293:G:A	AAG	0.328154
ENSBTAG00000049874	5:119873372:A:G	AAG	0.349004
ENSBTAG00000030180	5:119757293:G:A	AAG	0.426488
ENSBTAG00000010182	5:119725352:A:G	AAG	1.14402
ENSBTAG00000004876	5:119485163:T:C	AAG	0.142644
ENSBTAG00000012658	6:2117865:C:T	AAG	0.238443
ENSBTAG00000008947	6:2139113:G:A	AAG	2.10673
ENSBTAG00000034700	6:2674849:A:G	AAG	0.141774
ENSBTAG00000004945	6:3377412:G:A	AAG	0.216445
ENSBTAG00000021746	6:3568967:A:C	AAG	0.182743
ENSBTAG00000024888	6:6002682:T:C	AAG	1.83165
ENSBTAG00000017045	6:6015409:A:G	AAG	2.04232
ENSBTAG00000048273	6:6185856:C:T	AAG	0.143688
ENSBTAG00000010350	6:6002682:T:C	AAG	0.763309
ENSBTAG00000003619	6:6392389:T:C	AAG	0.121667
ENSBTAG00000014080	6:6614246:G:A	AAG	0.233194
ENSBTAG00000004574	6:10996266:A:C	AAG	6.64386
ENSBTAG00000017808	6:12003088:G:A	AAG	0.707721
ENSBTAG00000014463	6:10800880:A:G	AAG	0.169057
ENSBTAG00000026936	6:13063555:A:G	AAG	0.287764
ENSBTAG00000015259	6:13064230:C:T	AAG	0.45032
ENSBTAG00000034875	6:13219289:C:T	AAG	0.422936
ENSBTAG00000049422	6:13240104:T:C	AAG	0.956508
ENSBTAG00000003941	6:13237461:C:T	AAG	0.570257
ENSBTAG00000034501	6:15653081:A:G	AAG	1.06227
ENSBTAG00000015230	6:15768128:C:T	AAG	0.197086
ENSBTAG00000012537	6:15046058:G:A	AAG	0.350276
ENSBTAG00000012995	6:15797853:T:C	AAG	0.482079
ENSBTAG00000011611	6:16634317:T:C	AAG	0.100744
ENSBTAG00000006844	6:17035009:C:T	AAG	0.307113
ENSBTAG00000002049	6:17279331:G:T	AAG	0.167423
ENSBTAG00000012961	6:17634080:C:T	AAG	0.24035
ENSBTAG00000047891	6:18818178:A:T	AAG	0.903883
ENSBTAG00000004227	6:19006919:T:C	AAG	0.119307
ENSBTAG00000054813	6:19138951:T:C	AAG	2.27504
ENSBTAG00000033648	6:19527677:G:A	AAG	0.129232
ENSBTAG00000008797	6:19499439:T:C	AAG	0.325013
ENSBTAG00000002428	6:19599969:C:T	AAG	0.202575
ENSBTAG00000054116	6:20192417:A:G	AAG	0.772653
ENSBTAG00000002526	6:21766589:A:G	AAG	0.745004
ENSBTAG00000009673	6:21845740:C:A	AAG	1.36859
ENSBTAG00000048761	6:21808736:T:G	AAG	0.0582789
ENSBTAG00000019761	6:22069281:G:A	AAG	0.59325
ENSBTAG00000020270	6:22188219:A:G	AAG	0.0644568
ENSBTAG00000015297	6:22985059:A:G	AAG	0.0930043
ENSBTAG00000007921	6:25060037:G:A	AAG	0.078608
ENSBTAG00000000197	6:25036391:T:C	AAG	0.511992
ENSBTAG00000019429	6:25097591:A:T	AAG	0.498734
ENSBTAG00000016007	6:25549413:T:C	AAG	0.106765
ENSBTAG00000009522	6:25159235:T:A	AAG	0.0905211
ENSBTAG00000007522	6:26120174:T:C	AAG	0.13825
ENSBTAG00000015265	6:35681328:A:G	AAG	0.445299
ENSBTAG00000020541	6:36356532:T:C	AAG	0.456413
ENSBTAG00000005754	6:36426928:T:C	AAG	0.296248
ENSBTAG00000017704	6:36486023:T:A	AAG	0.379627
ENSBTAG00000019441	6:37144122:A:G	AAG	0.738729
ENSBTAG00000021582	6:37241294:G:A	AAG	0.324316
ENSBTAG00000005932	6:37294266:T:C	AAG	1.61455
ENSBTAG00000046561	6:37286325:T:C	AAG	0.106649
ENSBTAG00000033351	6:40212760:T:C	AAG	0.840079
ENSBTAG00000004653	6:42105303:T:G	AAG	3.0104
ENSBTAG00000013980	6:44385025:C:T	AAG	2.24009
ENSBTAG00000021940	6:44038534:G:A	AAG	0.283289
ENSBTAG00000014616	6:44687881:G:A	AAG	0.198019
ENSBTAG00000006492	6:44777950:A:C	AAG	0.142761
ENSBTAG00000007240	6:44953340:A:G	AAG	0.200778
ENSBTAG00000000646	6:44951539:T:C	AAG	0.224389
ENSBTAG00000002299	6:45327713:A:G	AAG	0.514514
ENSBTAG00000003897	6:45800164:T:C	AAG	0.0991853
ENSBTAG00000019353	6:47204101:A:G	AAG	0.148781
ENSBTAG00000006643	6:56922678:A:G	AAG	0.791434
ENSBTAG00000004329	6:57097650:A:G	AAG	0.275703
ENSBTAG00000005773	6:57066293:C:T	AAG	0.247936
ENSBTAG00000013699	6:57236961:T:C	AAG	0.0958319
ENSBTAG00000017488	6:58751446:A:G	AAG	0.115732
ENSBTAG00000014042	6:58079938:G:A	AAG	0.276476
ENSBTAG00000014031	6:58044371:A:G	AAG	0.205238
ENSBTAG00000033160	6:58644012:A:T	AAG	0.226212
ENSBTAG00000006044	6:58154836:G:A	AAG	0.138297
ENSBTAG00000014512	6:58429831:T:C	AAG	0.1542
ENSBTAG00000014517	6:58578573:T:C	AAG	0.841232
ENSBTAG00000014520	6:58552722:A:G	AAG	0.129539
ENSBTAG00000014521	6:59541417:T:A	AAG	0.216879
ENSBTAG00000000175	6:58615787:T:C	AAG	0.782511
ENSBTAG00000049669	6:59338362:T:C	AAG	3.0963
ENSBTAG00000051708	6:59882575:T:G	AAG	2.50935
ENSBTAG00000043958	6:60790803:A:G	AAG	0.158617
ENSBTAG00000000285	6:63352865:C:A	AAG	0.313398
ENSBTAG00000050016	6:65334780:G:A	AAG	3.24975
ENSBTAG00000000473	6:66139210:G:A	AAG	0.363559
ENSBTAG00000002199	6:66271786:T:C	AAG	0.659584
ENSBTAG00000002205	6:66438334:C:T	AAG	0.704203
ENSBTAG00000009423	6:66611195:G:A	AAG	0.148482
ENSBTAG00000005055	6:67787688:C:G	AAG	0.108706
ENSBTAG00000005062	6:66974308:T:G	AAG	0.354519
ENSBTAG00000001839	6:67687643:A:G	AAG	0.372234
ENSBTAG00000001600	6:67746332:G:T	AAG	0.234854
ENSBTAG00000014599	6:66985906:C:A	AAG	0.718792
ENSBTAG00000014601	6:67181496:G:A	AAG	0.279623
ENSBTAG00000003443	6:68476329:T:A	AAG	0.287585
ENSBTAG00000020648	6:68930173:C:T	AAG	0.173354
ENSBTAG00000020658	6:68979685:G:A	AAG	0.593406
ENSBTAG00000032660	6:69395469:G:A	AAG	0.188043
ENSBTAG00000000782	6:70616196:G:A	AAG	1.62633
ENSBTAG00000032637	6:71280999:G:T	AAG	0.14323
ENSBTAG00000020583	6:71759698:T:C	AAG	0.472585
ENSBTAG00000010577	6:71742473:G:A	AAG	0.0794843
ENSBTAG00000010571	6:71746805:C:T	AAG	0.2168
ENSBTAG00000010593	6:71467324:C:T	AAG	0.241495
ENSBTAG00000002333	6:71983630:G:T	AAG	0.498137
ENSBTAG00000011789	6:72140592:G:T	AAG	0.14284
ENSBTAG00000019362	6:72313309:A:G	AAG	0.140117
ENSBTAG00000019366	6:72275641:C:T	AAG	0.145592
ENSBTAG00000000962	6:83282939:T:C	AAG	0.601132
ENSBTAG00000006837	6:83460060:A:T	AAG	0.0714035
ENSBTAG00000035726	6:83830474:A:G	AAG	0.928774
ENSBTAG00000010346	6:86011626:A:G	AAG	2.30117
ENSBTAG00000009310	6:86056406:T:C	AAG	0.14106
ENSBTAG00000008577	6:86187439:T:C	AAG	0.210626
ENSBTAG00000012397	6:86281195:A:G	AAG	0.646147
ENSBTAG00000019716	6:88812260:G:T	AAG	1.84764
ENSBTAG00000027534	6:89364766:C:T	AAG	1.13755
ENSBTAG00000027513	6:88926167:T:C	AAG	1.94227
ENSBTAG00000043960	6:89106881:A:G	AAG	0.605539
ENSBTAG00000010273	6:89390100:C:A	AAG	1.51945
ENSBTAG00000018134	6:88926167:T:C	AAG	0.922955
ENSBTAG00000015919	6:90679717:A:G	AAG	0.319033
ENSBTAG00000007189	6:90289672:T:C	AAG	0.210615
ENSBTAG00000017028	6:90649008:C:T	AAG	0.104084
ENSBTAG00000014041	6:90387391:A:G	AAG	0.0542691
ENSBTAG00000015449	6:90768477:T:C	AAG	0.431466
ENSBTAG00000019478	6:90778719:C:T	AAG	0.320154
ENSBTAG00000010955	6:91067264:G:A	AAG	0.107288
ENSBTAG00000010956	6:91102742:T:C	AAG	0.756653
ENSBTAG00000021372	6:91873968:G:A	AAG	0.23812
ENSBTAG00000000599	6:91893653:G:A	AAG	0.138506
ENSBTAG00000021768	6:92046444:A:G	AAG	0.274431
ENSBTAG00000008479	6:92246708:C:T	AAG	3.69254
ENSBTAG00000049571	6:92464128:T:C	AAG	0.102654
ENSBTAG00000014805	6:97241687:A:G	AAG	0.511278
ENSBTAG00000022450	6:97689844:T:C	AAG	0.442983
ENSBTAG00000031750	6:97878693:A:G	AAG	0.221042
ENSBTAG00000009849	6:97973109:G:A	AAG	1.14579
ENSBTAG00000005744	6:98069094:T:C	AAG	0.237826
ENSBTAG00000005745	6:98104684:C:T	AAG	0.797198
ENSBTAG00000018151	6:98143002:C:T	AAG	0.371726
ENSBTAG00000014076	6:98182802:T:C	AAG	0.24236
ENSBTAG00000017592	6:98277725:G:A	AAG	0.322206
ENSBTAG00000003959	6:100367902:A:G	AAG	0.289634
ENSBTAG00000002455	6:102113580:G:A	AAG	0.296698
ENSBTAG00000031679	6:102226732:C:A	AAG	1.5785
ENSBTAG00000046671	6:102883183:C:A	AAG	0.853957
ENSBTAG00000011170	6:103178582:C:G	AAG	0.50802
ENSBTAG00000053771	6:103922885:C:A	AAG	0.637824
ENSBTAG00000005712	6:104601218:G:A	AAG	0.180938
ENSBTAG00000014680	6:104883322:G:T	AAG	0.079878
ENSBTAG00000003653	6:104777794:G:T	AAG	0.228272
ENSBTAG00000003652	6:104869178:C:A	AAG	0.175256
ENSBTAG00000003651	6:104868363:T:C	AAG	2.20044
ENSBTAG00000039197	6:105209871:A:G	AAG	0.718671
ENSBTAG00000050234	6:105634293:A:G	AAG	0.147231
ENSBTAG00000007449	6:106499289:A:G	AAG	0.706138
ENSBTAG00000003218	6:108261389:G:C	AAG	0.125605
ENSBTAG00000004316	6:109429641:C:T	AAG	0.121101
ENSBTAG00000019847	6:110274943:C:T	AAG	0.25269
ENSBTAG00000051635	6:110817889:T:G	AAG	1.39043
ENSBTAG00000055011	6:110817889:T:G	AAG	0.392083
ENSBTAG00000013569	6:110946137:A:G	AAG	0.808136
ENSBTAG00000013736	6:111251001:G:A	AAG	0.71095
ENSBTAG00000019451	6:112401544:A:T	AAG	0.177985
ENSBTAG00000040333	6:113535363:C:A	AAG	0.162402
ENSBTAG00000019427	6:112594887:A:G	AAG	0.206923
ENSBTAG00000047810	6:113538521:T:G	AAG	1.03359
ENSBTAG00000012464	6:114209883:A:G	AAG	0.994897
ENSBTAG00000047876	6:114184475:T:C	AAG	0.294078
ENSBTAG00000004893	6:114496279:A:G	AAG	0.377976
ENSBTAG00000014803	6:114496207:C:T	AAG	0.6637
ENSBTAG00000000073	6:116017592:T:C	AAG	0.124825
ENSBTAG00000001505	6:115742984:G:A	AAG	0.224605
ENSBTAG00000021130	6:115816688:G:A	AAG	0.245383
ENSBTAG00000021128	6:115839244:G:C	AAG	0.184569
ENSBTAG00000015126	6:116013479:T:C	AAG	0.312964
ENSBTAG00000027453	6:116145609:G:C	AAG	0.0895428
ENSBTAG00000054376	6:115919174:T:C	AAG	0.975174
ENSBTAG00000017296	6:116442226:A:G	AAG	0.336416
ENSBTAG00000020108	6:116146934:G:T	AAG	0.0633767
ENSBTAG00000012575	6:117142681:G:T	AAG	0.235526
ENSBTAG00000055098	6:117161768:C:T	AAG	2.30344
ENSBTAG00000008480	6:116745378:C:T	AAG	0.220011
ENSBTAG00000007002	6:116745699:A:C	AAG	0.185273
ENSBTAG00000018379	6:117752283:T:C	AAG	0.0867178
ENSBTAG00000053888	6:117694239:G:A	AAG	1.06025
ENSBTAG00000031553	6:117752283:T:C	AAG	2.42775
ENSBTAG00000004709	7:557190:G:T	AAG	0.190752
ENSBTAG00000015602	7:1403432:G:A	AAG	1.25324
ENSBTAG00000009738	7:1454665:G:A	AAG	0.19785
ENSBTAG00000015591	7:907319:T:C	AAG	0.37524
ENSBTAG00000009737	7:1417140:T:C	AAG	0.655935
ENSBTAG00000048107	7:1628737:C:A	AAG	0.0751566
ENSBTAG00000019868	7:1858096:G:A	AAG	0.189381
ENSBTAG00000014665	7:2550149:C:T	AAG	0.26128
ENSBTAG00000004262	7:2487157:T:C	AAG	0.285768
ENSBTAG00000050595	7:2417136:G:A	AAG	0.505525
ENSBTAG00000039246	7:2627554:G:A	AAG	0.096673
ENSBTAG00000014918	7:2935802:G:A	AAG	0.188883
ENSBTAG00000020721	7:2994309:C:T	AAG	0.381908
ENSBTAG00000014775	7:2347269:A:G	AAG	0.0913777
ENSBTAG00000020720	7:2994776:C:G	AAG	0.141691
ENSBTAG00000004191	7:3487795:G:A	AAG	0.215279
ENSBTAG00000004188	7:3411372:A:G	AAG	0.163128
ENSBTAG00000017123	7:3542902:C:A	AAG	0.1354
ENSBTAG00000015144	7:3459926:A:C	AAG	0.373188
ENSBTAG00000009975	7:3675237:G:A	AAG	0.504293
ENSBTAG00000014968	7:3425126:C:T	AAG	0.670987
ENSBTAG00000006116	7:3949113:T:C	AAG	0.077822
ENSBTAG00000006124	7:3876985:T:C	AAG	0.132518
ENSBTAG00000016042	7:3982323:T:C	AAG	1.77385
ENSBTAG00000001762	7:3447243:C:G	AAG	0.104496
ENSBTAG00000025817	7:4026532:C:T	AAG	0.307561
ENSBTAG00000013288	7:3271473:A:C	AAG	0.0781899
ENSBTAG00000020922	7:4349413:C:G	AAG	0.0641386
ENSBTAG00000010545	7:3979090:G:A	AAG	0.559559
ENSBTAG00000017482	7:4776202:G:T	AAG	0.555129
ENSBTAG00000003947	7:5656455:G:A	AAG	0.224548
ENSBTAG00000054700	7:4867358:C:G	AAG	1.27228
ENSBTAG00000010652	7:5841243:T:C	AAG	0.398623
ENSBTAG00000010635	7:4054567:C:T	AAG	0.580472
ENSBTAG00000025788	7:5656455:G:A	AAG	0.369771
ENSBTAG00000018349	7:5842071:A:G	AAG	0.395861
ENSBTAG00000011481	7:5693182:G:C	AAG	0.162848
ENSBTAG00000039335	7:5156395:C:T	AAG	0.251021
ENSBTAG00000008626	7:5160883:G:A	AAG	1.14182
ENSBTAG00000046750	7:5291371:C:G	AAG	0.551414
ENSBTAG00000012678	7:5560829:T:G	AAG	0.249689
ENSBTAG00000018946	7:5596147:C:A	AAG	0.690292
ENSBTAG00000016775	7:5626437:T:C	AAG	0.206709
ENSBTAG00000003914	7:5673825:A:G	AAG	0.173247
ENSBTAG00000045588	7:5717433:G:A	AAG	1.20336
ENSBTAG00000008021	7:5748516:T:C	AAG	0.844526
ENSBTAG00000053806	7:5425819:A:G	AAG	0.427163
ENSBTAG00000053424	7:5745766:C:T	AAG	1.22851
ENSBTAG00000015108	7:5850065:T:C	AAG	0.596976
ENSBTAG00000011136	7:6041034:C:T	AAG	0.297967
ENSBTAG00000011135	7:5783405:T:C	AAG	0.198747
ENSBTAG00000011134	7:5840195:T:C	AAG	0.293017
ENSBTAG00000007366	7:5928632:C:G	AAG	0.189886
ENSBTAG00000013329	7:6808928:T:C	AAG	0.115801
ENSBTAG00000046846	7:6827380:G:A	AAG	0.225606
ENSBTAG00000039337	7:7460358:A:G	AAG	2.7675
ENSBTAG00000048257	7:7835748:C:T	AAG	0.884739
ENSBTAG00000012280	7:7688581:T:C	AAG	0.516933
ENSBTAG00000011602	7:7796595:T:C	AAG	0.138123
ENSBTAG00000010439	7:7832138:C:T	AAG	0.0880253
ENSBTAG00000002495	7:7843984:T:G	AAG	0.11548
ENSBTAG00000054865	7:8191362:C:T	AAG	0.0717885
ENSBTAG00000043971	7:7871925:T:C	AAG	0.386357
ENSBTAG00000015186	7:8063560:A:G	AAG	0.268545
ENSBTAG00000015184	7:8074405:T:C	AAG	0.462354
ENSBTAG00000003528	7:10669911:C:T	AAG	1.53006
ENSBTAG00000026148	7:10691338:C:G	AAG	1.01622
ENSBTAG00000025908	7:10669911:C:T	AAG	2.16291
ENSBTAG00000014365	7:10520981:A:G	AAG	1.31947
ENSBTAG00000048788	7:11086071:T:C	AAG	0.258774
ENSBTAG00000002937	7:11080253:C:T	AAG	0.494541
ENSBTAG00000051693	7:11485170:C:A	AAG	0.47009
ENSBTAG00000003675	7:12038525:G:A	AAG	0.284516
ENSBTAG00000006642	7:11628011:C:T	AAG	0.158824
ENSBTAG00000016937	7:11675655:A:G	AAG	0.205402
ENSBTAG00000016936	7:11617675:T:A	AAG	0.895977
ENSBTAG00000016933	7:11681829:C:T	AAG	0.0874149
ENSBTAG00000006073	7:11729865:C:G	AAG	0.465825
ENSBTAG00000006064	7:11778520:C:T	AAG	1.03055
ENSBTAG00000006068	7:12401652:C:T	AAG	0.105643
ENSBTAG00000029996	7:12309549:G:A	AAG	1.18378
ENSBTAG00000015114	7:12693005:T:G	AAG	0.0851048
ENSBTAG00000006083	7:12614934:T:C	AAG	0.681493
ENSBTAG00000006080	7:12689921:A:G	AAG	0.708314
ENSBTAG00000012062	7:12718290:C:A	AAG	0.187549
ENSBTAG00000006244	7:12825597:G:A	AAG	0.326182
ENSBTAG00000049339	7:13144208:G:A	AAG	0.196854
ENSBTAG00000016077	7:13586533:A:G	AAG	0.305297
ENSBTAG00000047414	7:14202595:A:G	AAG	1.24816
ENSBTAG00000050244	7:14218850:A:G	AAG	0.540475
ENSBTAG00000025146	7:14289219:A:C	AAG	0.339167
ENSBTAG00000035777	7:13694243:G:A	AAG	0.14204
ENSBTAG00000025148	7:14854682:A:G	AAG	0.110441
ENSBTAG00000010179	7:14587807:C:A	AAG	1.43742
ENSBTAG00000010188	7:14631064:G:A	AAG	2.89999
ENSBTAG00000015557	7:14631064:G:A	AAG	2.78449
ENSBTAG00000015636	7:14604091:G:C	AAG	0.0812687
ENSBTAG00000001419	7:15235795:A:G	AAG	0.096604
ENSBTAG00000015742	7:14904660:C:G	AAG	0.303809
ENSBTAG00000011698	7:14682418:C:A	AAG	0.0755143
ENSBTAG00000010727	7:15391044:G:A	AAG	0.21682
ENSBTAG00000010729	7:15066462:T:C	AAG	0.324173
ENSBTAG00000010731	7:15019103:A:G	AAG	0.125215
ENSBTAG00000021160	7:15050753:C:T	AAG	0.589957
ENSBTAG00000040076	7:15145757:G:T	AAG	0.097083
ENSBTAG00000051140	7:15168671:A:G	AAG	1.80255
ENSBTAG00000037941	7:15225832:A:C	AAG	0.140644
ENSBTAG00000013362	7:15197250:T:C	AAG	0.0745928
ENSBTAG00000010968	7:15272842:G:C	AAG	0.120017
ENSBTAG00000019220	7:15466384:A:G	AAG	0.182309
ENSBTAG00000006185	7:15718347:T:A	AAG	0.289619
ENSBTAG00000016429	7:15758145:T:G	AAG	2.32779
ENSBTAG00000038680	7:15964178:C:T	AAG	1.83842
ENSBTAG00000012687	7:16198189:A:G	AAG	0.319053
ENSBTAG00000040507	7:16142660:G:A	AAG	0.0632661
ENSBTAG00000032137	7:16865240:A:G	AAG	0.150936
ENSBTAG00000009178	7:16416493:T:C	AAG	0.0683782
ENSBTAG00000004714	7:16570621:A:G	AAG	0.259156
ENSBTAG00000004268	7:16434999:T:A	AAG	0.16709
ENSBTAG00000004270	7:16725239:C:T	AAG	0.724185
ENSBTAG00000007312	7:16573915:C:A	AAG	1.00273
ENSBTAG00000004300	7:16071859:A:G	AAG	0.812531
ENSBTAG00000015567	7:16619101:A:G	AAG	0.27544
ENSBTAG00000003434	7:16868323:T:C	AAG	0.416356
ENSBTAG00000007660	7:17121822:T:A	AAG	0.222879
ENSBTAG00000014207	7:17176022:T:C	AAG	0.579302
ENSBTAG00000052571	7:17552233:G:C	AAG	0.999393
ENSBTAG00000007901	7:17243434:C:T	AAG	0.565266
ENSBTAG00000017280	7:18228824:T:C	AAG	0.749145
ENSBTAG00000021013	7:17978910:G:C	AAG	1.01753
ENSBTAG00000031809	7:17989821:C:A	AAG	0.13235
ENSBTAG00000003491	7:18564473:G:A	AAG	0.386727
ENSBTAG00000020017	7:17984568:T:G	AAG	0.161008
ENSBTAG00000021018	7:17939279:T:C	AAG	0.095246
ENSBTAG00000006070	7:18355087:T:A	AAG	0.0634528
ENSBTAG00000006069	7:18228089:G:C	AAG	0.547679
ENSBTAG00000006067	7:18436862:A:G	AAG	0.381543
ENSBTAG00000001796	7:18355277:C:T	AAG	0.327153
ENSBTAG00000001793	7:18643170:G:C	AAG	1.37674
ENSBTAG00000001790	7:18678002:G:T	AAG	0.198175
ENSBTAG00000051794	7:18619681:A:G	AAG	0.21282
ENSBTAG00000018052	7:19235959:C:G	AAG	0.192667
ENSBTAG00000002224	7:19199578:G:C	AAG	0.188285
ENSBTAG00000031673	7:19543139:C:G	AAG	0.36004
ENSBTAG00000031647	7:19595008:A:C	AAG	2.57098
ENSBTAG00000013251	7:18881709:C:T	AAG	0.146269
ENSBTAG00000006007	7:19661775:A:T	AAG	0.0981578
ENSBTAG00000006005	7:19563995:A:G	AAG	0.500122
ENSBTAG00000005999	7:19768125:G:A	AAG	0.491407
ENSBTAG00000004936	7:19765084:C:T	AAG	0.842264
ENSBTAG00000019909	7:20074832:G:A	AAG	0.197358
ENSBTAG00000024450	7:19917586:T:C	AAG	0.35295
ENSBTAG00000000755	7:20171579:G:A	AAG	0.589889
ENSBTAG00000008396	7:20245374:A:C	AAG	0.0902262
ENSBTAG00000018342	7:20171579:G:A	AAG	0.343379
ENSBTAG00000000710	7:20269515:C:G	AAG	0.12628
ENSBTAG00000014979	7:20234289:C:T	AAG	0.248344
ENSBTAG00000014982	7:20234289:C:T	AAG	0.16599
ENSBTAG00000054259	7:20588327:C:T	AAG	0.644895
ENSBTAG00000019988	7:20788140:T:C	AAG	0.269139
ENSBTAG00000012181	7:20734199:C:G	AAG	0.148466
ENSBTAG00000001153	7:21352786:T:G	AAG	0.398974
ENSBTAG00000001152	7:20777935:T:C	AAG	1.58889
ENSBTAG00000017706	7:20861596:T:C	AAG	0.299019
ENSBTAG00000025462	7:20555237:A:G	AAG	0.161998
ENSBTAG00000013623	7:22048669:C:T	AAG	0.248397
ENSBTAG00000000718	7:21141520:A:G	AAG	1.84208
ENSBTAG00000009996	7:21705432:G:T	AAG	0.107031
ENSBTAG00000001647	7:21381122:G:C	AAG	0.181827
ENSBTAG00000009034	7:21416915:G:A	AAG	0.0650219
ENSBTAG00000014526	7:22135417:C:T	AAG	0.106779
ENSBTAG00000031246	7:21588436:T:C	AAG	1.35828
ENSBTAG00000015953	7:22521948:C:A	AAG	1.68022
ENSBTAG00000000668	7:22057135:G:A	AAG	0.197448
ENSBTAG00000031209	7:22120990:G:A	AAG	0.507457
ENSBTAG00000019708	7:22471991:T:C	AAG	0.220331
ENSBTAG00000025443	7:22789655:A:T	AAG	0.128184
ENSBTAG00000000682	7:23300416:G:C	AAG	0.419595
ENSBTAG00000005961	7:23285102:A:G	AAG	0.570721
ENSBTAG00000010961	7:23245466:A:C	AAG	0.838109
ENSBTAG00000010959	7:23285102:A:G	AAG	0.609028
ENSBTAG00000021977	7:26411795:T:C	AAG	0.147573
ENSBTAG00000017835	7:27467233:G:C	AAG	0.489877
ENSBTAG00000014974	7:27405996:G:T	AAG	0.212227
ENSBTAG00000017550	7:30317888:G:T	AAG	0.0742122
ENSBTAG00000013184	7:30364732:G:C	AAG	0.100991
ENSBTAG00000031069	7:31043732:C:T	AAG	0.342224
ENSBTAG00000025358	7:30996180:T:C	AAG	0.124847
ENSBTAG00000012994	7:31767672:C:A	AAG	3.13749
ENSBTAG00000014320	7:31951869:T:G	AAG	0.161531
ENSBTAG00000003047	7:34329644:A:C	AAG	1.54585
ENSBTAG00000006978	7:34381335:A:C	AAG	0.126957
ENSBTAG00000019071	7:37786504:A:G	AAG	0.22662
ENSBTAG00000025345	7:37765237:A:G	AAG	0.272126
ENSBTAG00000010734	7:37886991:G:A	AAG	0.127419
ENSBTAG00000017744	7:37989731:G:A	AAG	0.173688
ENSBTAG00000017748	7:37988923:G:T	AAG	0.111689
ENSBTAG00000009803	7:38143470:A:G	AAG	2.32401
ENSBTAG00000017451	7:38122699:C:T	AAG	0.206228
ENSBTAG00000014897	7:38315747:C:T	AAG	1.36346
ENSBTAG00000025425	7:38625596:A:T	AAG	0.0874314
ENSBTAG00000008497	7:38840297:G:A	AAG	0.152347
ENSBTAG00000011398	7:39138192:A:T	AAG	0.419414
ENSBTAG00000011400	7:39035139:T:G	AAG	0.384236
ENSBTAG00000006368	7:39243123:C:T	AAG	1.22358
ENSBTAG00000006371	7:39184073:T:C	AAG	0.121521
ENSBTAG00000013628	7:39292005:T:C	AAG	0.248313
ENSBTAG00000019414	7:39762549:T:C	AAG	0.107731
ENSBTAG00000039711	7:39683329:G:A	AAG	0.212815
ENSBTAG00000020954	7:40321133:A:G	AAG	0.515422
ENSBTAG00000019646	7:40365387:T:A	AAG	0.278846
ENSBTAG00000019648	7:40358429:G:C	AAG	0.123168
ENSBTAG00000019651	7:40365349:C:G	AAG	0.503653
ENSBTAG00000004815	7:40399479:T:A	AAG	0.348567
ENSBTAG00000015727	7:40467850:C:T	AAG	1.42987
ENSBTAG00000049098	7:40513137:T:C	AAG	0.329032
ENSBTAG00000001273	7:40127793:A:G	AAG	0.117677
ENSBTAG00000051477	7:40886241:C:T	AAG	0.519319
ENSBTAG00000054452	7:40887479:G:A	AAG	1.58509
ENSBTAG00000024809	7:42486896:G:T	AAG	2.62568
ENSBTAG00000030711	7:42523236:G:T	AAG	2.1613
ENSBTAG00000002645	7:42992019:T:A	AAG	0.132178
ENSBTAG00000019814	7:42703128:T:C	AAG	0.23291
ENSBTAG00000000717	7:43065843:T:C	AAG	0.314735
ENSBTAG00000002098	7:44126101:G:A	AAG	0.143973
ENSBTAG00000002100	7:43328674:A:G	AAG	0.568933
ENSBTAG00000021616	7:44127867:G:A	AAG	0.628855
ENSBTAG00000020269	7:43189131:C:T	AAG	0.347822
ENSBTAG00000051609	7:44238909:T:C	AAG	0.192123
ENSBTAG00000048122	7:44385037:A:G	AAG	0.4203
ENSBTAG00000008607	7:44085849:A:T	AAG	0.0873105
ENSBTAG00000002434	7:43321901:G:A	AAG	0.130992
ENSBTAG00000011639	7:43939440:G:A	AAG	0.0768566
ENSBTAG00000025233	7:43783257:C:T	AAG	1.04988
ENSBTAG00000046542	7:44047956:T:C	AAG	0.147407
ENSBTAG00000038221	7:44047956:T:C	AAG	0.998279
ENSBTAG00000019419	7:43881766:C:G	AAG	0.0811142
ENSBTAG00000004112	7:43823006:C:T	AAG	0.167632
ENSBTAG00000019714	7:43880580:G:A	AAG	0.103992
ENSBTAG00000015433	7:43783257:C:T	AAG	0.799188
ENSBTAG00000051357	7:44012462:T:C	AAG	0.135916
ENSBTAG00000025277	7:44261005:C:T	AAG	0.107872
ENSBTAG00000045762	7:44275749:A:T	AAG	0.122865
ENSBTAG00000016797	7:44291306:A:C	AAG	0.0983229
ENSBTAG00000016108	7:44306535:T:G	AAG	0.124984
ENSBTAG00000018926	7:44481043:C:T	AAG	2.48059
ENSBTAG00000009482	7:44575193:A:T	AAG	0.0899285
ENSBTAG00000017105	7:44811662:T:A	AAG	0.384578
ENSBTAG00000013113	7:45677646:G:T	AAG	0.312392
ENSBTAG00000001002	7:45390532:C:T	AAG	0.113627
ENSBTAG00000010979	7:45239074:T:C	AAG	0.659077
ENSBTAG00000021226	7:46701447:T:G	AAG	0.101453
ENSBTAG00000050621	7:46394400:G:A	AAG	0.234989
ENSBTAG00000014746	7:47007932:C:T	AAG	0.692324
ENSBTAG00000025182	7:46904798:C:T	AAG	0.85157
[truncated: 10,262 more rows]

## Sheet: Fig 4b
phenotype_id	variant_id	slope	log2_aFC	group
ENSBTAG00000020035	1:872341:T:C	0.738419	0.323373	AAG
ENSBTAG00000011528	1:1082073:A:G	-0.893043	-0.486427	AAG
ENSBTAG00000012594	1:1592384:T:G	0.496707	0.144807	AAG
ENSBTAG00000009188	1:1596409:G:A	-0.422892	-0.0922318	AAG
ENSBTAG00000009187	1:1989195:G:A	0.914879	0.477802	AAG
ENSBTAG00000043399	1:2072943:G:T	-0.759885	-1.64494	AAG
ENSBTAG00000012899	1:2108058:C:T	-0.264805	-0.145514	AAG
ENSBTAG00000021819	1:2217033:G:A	-0.738898	-0.384369	AAG
ENSBTAG00000015212	1:2356148:A:C	0.593012	0.270251	AAG
ENSBTAG00000049136	1:2427270:G:A	1.10437	2.85673	AAG
ENSBTAG00000003064	1:2749656:T:C	0.172318	0.0597985	AAG
ENSBTAG00000003063	1:2895291:C:A	-0.549125	-0.195868	AAG
ENSBTAG00000003059	1:3002384:C:T	0.80229	0.221714	AAG
ENSBTAG00000017310	1:3051944:G:C	0.417221	0.232201	AAG
ENSBTAG00000012412	1:3158353:A:G	-0.623959	-0.198021	AAG
ENSBTAG00000017839	1:4095493:G:A	-0.624797	-0.370182	AAG
ENSBTAG00000048631	1:4009598:C:T	-0.278431	-0.163318	AAG
ENSBTAG00000004139	1:6866560:A:G	0.193858	0.131098	AAG
ENSBTAG00000020122	1:7247174:A:G	0.405687	0.0534987	AAG
ENSBTAG00000038433	1:7269343:A:G	-1.03267	-3.21687	AAG
ENSBTAG00000001412	1:7310783:T:C	0.971899	0.430014	AAG
ENSBTAG00000000605	1:11151527:T:C	0.328372	0.140712	AAG
ENSBTAG00000000603	1:10775746:C:T	-1.3261	-2.86191	AAG
ENSBTAG00000019542	1:10847925:A:T	0.565348	0.187615	AAG
ENSBTAG00000004869	1:19488053:A:T	0.588962	0.489754	AAG
ENSBTAG00000019314	1:21317938:C:A	-0.375876	-0.109354	AAG
ENSBTAG00000054742	1:22411443:G:A	-0.830412	-1.14843	AAG
ENSBTAG00000054574	1:22897705:T:G	0.744246	1.14056	AAG
ENSBTAG00000036262	1:29388823:T:A	-0.569633	-0.155136	AAG
ENSBTAG00000007939	1:35363893:A:G	0.262741	0.10557	AAG
ENSBTAG00000005155	1:38946393:C:T	0.424084	0.148435	AAG
ENSBTAG00000015728	1:38383058:G:A	-0.752115	-0.335625	AAG
ENSBTAG00000004124	1:42901803:C:T	0.535264	0.20054	AAG
ENSBTAG00000004471	1:43065126:G:T	0.701509	0.225599	AAG
ENSBTAG00000014889	1:43218085:T:A	-0.608519	-0.311385	AAG
ENSBTAG00000013663	1:43395437:T:C	-0.472569	-0.250143	AAG
ENSBTAG00000015010	1:44543233:C:G	0.370713	0.115589	AAG
ENSBTAG00000004833	1:44563786:A:C	0.329774	0.0782593	AAG
ENSBTAG00000014302	1:44690024:G:A	0.790256	0.256481	AAG
ENSBTAG00000034442	1:44690024:G:A	1.2189	1.20471	AAG
ENSBTAG00000015069	1:46084342:A:G	-0.500436	-0.108026	AAG
ENSBTAG00000013460	1:47011542:C:A	-0.294929	-0.076563	AAG
ENSBTAG00000000088	1:49884345:C:T	-0.644979	-0.277244	AAG
ENSBTAG00000003585	1:52728457:T:G	-0.40239	-0.150085	AAG
ENSBTAG00000005787	1:52694876:A:G	0.993322	0.240417	AAG
ENSBTAG00000012646	1:56415608:A:T	1.00202	1.4172	AAG
ENSBTAG00000004601	1:56755903:C:T	-0.577975	-0.12626	AAG
ENSBTAG00000016554	1:56929618:C:G	0.826171	1.76858	AAG
ENSBTAG00000048550	1:56867484:G:T	0.774635	0.694098	AAG
ENSBTAG00000033319	1:57222035:T:C	0.875833	0.921928	AAG
ENSBTAG00000009084	1:57316786:C:G	-0.980121	-0.364412	AAG
ENSBTAG00000009085	1:57718597:A:G	1.24382	0.495672	AAG
ENSBTAG00000001235	1:57516487:T:C	-0.416544	-0.245488	AAG
ENSBTAG00000006534	1:57815028:T:G	0.336373	0.112271	AAG
ENSBTAG00000005723	1:57733760:T:C	-0.398086	-0.173807	AAG
ENSBTAG00000013909	1:58011491:C:A	0.887196	0.632755	AAG
ENSBTAG00000050116	1:58071470:A:G	0.784327	0.748815	AAG
ENSBTAG00000013920	1:58132561:T:C	-0.807765	-0.754495	AAG
ENSBTAG00000049524	1:57972768:G:A	0.684986	0.650252	AAG
ENSBTAG00000013937	1:58107740:T:C	0.733801	0.266061	AAG
ENSBTAG00000007784	1:58292349:A:G	-0.404202	-0.105346	AAG
ENSBTAG00000002703	1:58576179:G:A	0.434104	0.152895	AAG
ENSBTAG00000004971	1:58592918:A:G	-0.744286	-0.488336	AAG
ENSBTAG00000004975	1:58641719:G:A	-0.422444	-0.248652	AAG
ENSBTAG00000004977	1:58730772:G:A	1.23053	0.424147	AAG
ENSBTAG00000000210	1:64503286:A:T	0.387866	0.162688	AAG
ENSBTAG00000008562	1:64299822:A:C	0.737573	0.212143	AAG
ENSBTAG00000012581	1:64262288:G:A	0.433223	0.237508	AAG
ENSBTAG00000009391	1:65174313:G:A	0.308137	0.0797039	AAG
ENSBTAG00000002182	1:64417755:T:A	0.55903	0.25222	AAG
ENSBTAG00000001293	1:64446789:A:G	0.887137	0.66832	AAG
ENSBTAG00000048057	1:64513682:G:A	0.286564	0.115817	AAG
ENSBTAG00000022155	1:65176941:G:A	0.535483	0.427973	AAG
ENSBTAG00000001920	1:65869030:T:A	0.562439	0.315142	AAG
ENSBTAG00000014508	1:66112305:C:T	0.906077	0.554214	AAG
ENSBTAG00000001009	1:65549638:T:C	0.457339	0.117444	AAG
ENSBTAG00000013069	1:66198040:A:G	-0.519068	-0.364062	AAG
ENSBTAG00000013070	1:66192680:T:C	-0.784968	-0.79795	AAG
ENSBTAG00000013118	1:66091865:A:G	0.412093	0.223627	AAG
ENSBTAG00000003865	1:66696852:G:A	1.03483	2.32279	AAG
ENSBTAG00000005066	1:67067049:A:G	0.795922	0.332969	AAG
ENSBTAG00000018765	1:67439805:A:G	-0.714665	-1.02307	AAG
ENSBTAG00000018877	1:67465267:C:T	0.318944	0.191831	AAG
ENSBTAG00000014797	1:67514302:C:T	1.08938	0.390513	AAG
ENSBTAG00000023607	1:67839937:A:C	0.750554	0.269597	AAG
ENSBTAG00000000566	1:68270733:G:A	0.571372	0.312477	AAG
ENSBTAG00000013727	1:69200909:A:G	0.343393	0.134309	AAG
ENSBTAG00000013755	1:69283367:T:A	-0.777913	-0.808392	AAG
ENSBTAG00000048794	1:69347184:A:G	-0.950022	-3.11865	AAG
ENSBTAG00000000496	1:68699465:G:A	0.403249	0.518646	AAG
ENSBTAG00000011383	1:70110981:C:T	-0.459855	-0.0991067	AAG
ENSBTAG00000006471	1:70502127:G:T	1.08751	0.26102	AAG
ENSBTAG00000018025	1:70167078:G:A	1.17471	0.890727	AAG
ENSBTAG00000001890	1:70399379:C:T	-0.379183	-0.172624	AAG
ENSBTAG00000014874	1:70337048:C:T	-0.484631	-0.171886	AAG
ENSBTAG00000021364	1:70609204:A:G	-0.410334	-0.139215	AAG
ENSBTAG00000032719	1:70661741:T:C	0.638117	0.252497	AAG
ENSBTAG00000016979	1:71302496:G:A	-0.29435	-0.078392	AAG
ENSBTAG00000032684	1:70912049:G:T	-0.655785	-0.25814	AAG
ENSBTAG00000013319	1:71087970:T:C	0.545109	1.02353	AAG
ENSBTAG00000014660	1:71087970:T:C	-0.465295	-0.165226	AAG
ENSBTAG00000009614	1:71888591:G:T	-0.452053	-0.0995385	AAG
ENSBTAG00000013192	1:72148482:G:A	0.795581	0.219426	AAG
ENSBTAG00000047856	1:71296467:A:G	0.432305	0.11133	AAG
ENSBTAG00000032674	1:70636200:C:T	0.411203	0.0834996	AAG
ENSBTAG00000008873	1:71369819:C:A	-0.940402	-0.30166	AAG
ENSBTAG00000011659	1:71451518:G:A	0.75685	0.951893	AAG
ENSBTAG00000000448	1:71982432:T:G	0.550102	0.423533	AAG
ENSBTAG00000006724	1:72218498:A:G	-0.628229	-0.103165	AAG
ENSBTAG00000014564	1:72508359:A:C	-0.709532	-0.202846	AAG
ENSBTAG00000008462	1:72714216:T:C	0.523468	0.386431	AAG
ENSBTAG00000008461	1:72875136:C:T	0.419494	0.0760537	AAG
ENSBTAG00000035844	1:74181258:T:C	0.803901	0.985341	AAG
ENSBTAG00000013205	1:76830162:T:C	0.704474	0.668828	AAG
ENSBTAG00000044001	1:78639454:T:C	-0.463585	-0.235584	AAG
ENSBTAG00000049984	1:79213307:A:G	1.00219	3.94399	AAG
ENSBTAG00000010357	1:80207440:G:A	-0.787643	-0.307087	AAG
ENSBTAG00000003151	1:80677962:T:C	-0.458072	-0.215589	AAG
ENSBTAG00000003143	1:80664903:A:G	-0.693972	-0.225198	AAG
ENSBTAG00000003140	1:80691278:C:A	-0.593908	-0.646524	AAG
ENSBTAG00000014915	1:81083725:T:C	-0.534782	-0.81807	AAG
ENSBTAG00000011305	1:82141753:G:A	-0.644731	-0.859837	AAG
ENSBTAG00000001697	1:81298033:T:C	-0.208888	-0.0535615	AAG
ENSBTAG00000001749	1:81495559:G:A	0.587697	0.164975	AAG
ENSBTAG00000017115	1:81705002:C:T	0.55971	0.122997	AAG
ENSBTAG00000017103	1:81758098:T:C	0.589445	0.314264	AAG
ENSBTAG00000019625	1:81866332:G:C	0.976553	0.685908	AAG
ENSBTAG00000005212	1:82080212:A:C	-0.517339	-0.261509	AAG
ENSBTAG00000019014	1:82482258:C:T	-0.460588	-0.294895	AAG
ENSBTAG00000002878	1:82801749:G:A	0.865979	1.46423	AAG
ENSBTAG00000012284	1:82053055:C:T	0.493069	0.311912	AAG
ENSBTAG00000020106	1:83594245:A:G	0.418948	0.0925208	AAG
ENSBTAG00000019336	1:82952183:G:A	0.521798	0.139786	AAG
ENSBTAG00000040304	1:82839860:T:C	0.316714	0.218082	AAG
ENSBTAG00000014459	1:83283425:T:C	-0.710376	-0.570499	AAG
ENSBTAG00000017450	1:83388217:T:C	0.355982	0.142281	AAG
ENSBTAG00000010394	1:83715940:C:T	-0.543826	-0.573916	AAG
ENSBTAG00000006552	1:83904590:T:C	-0.485202	-0.244326	AAG
ENSBTAG00000006548	1:83972711:G:A	-0.654363	-0.229861	AAG
ENSBTAG00000000290	1:84237793:A:T	-0.380708	-0.15839	AAG
ENSBTAG00000002462	1:87517235:C:G	-0.836631	-0.296888	AAG
ENSBTAG00000010485	1:87706866:C:A	0.662562	0.170395	AAG
ENSBTAG00000037393	1:87777901:C:T	-0.710914	-0.22901	AAG
ENSBTAG00000009235	1:87833499:C:T	-0.562732	-0.523492	AAG
ENSBTAG00000018994	1:94980908:T:G	-0.567748	-0.249173	AAG
ENSBTAG00000010874	1:95371052:A:C	0.920088	0.699736	AAG
ENSBTAG00000017490	1:95666404:A:G	-0.331936	-0.302606	AAG
ENSBTAG00000011742	1:95979573:C:T	-0.390034	-0.211804	AAG
ENSBTAG00000004154	1:97061781:A:G	-0.505759	-0.296003	AAG
ENSBTAG00000049676	1:97061781:A:G	-0.467787	-0.514922	AAG
ENSBTAG00000001403	1:97157709:A:G	1.04601	1.07362	AAG
ENSBTAG00000013938	1:97206349:T:A	-0.253106	-0.164023	AAG
ENSBTAG00000048011	1:97322505:T:G	-0.473069	-0.372418	AAG
ENSBTAG00000006409	1:97609623:C:A	-0.437451	-0.291462	AAG
ENSBTAG00000013141	1:97560756:C:T	0.743886	0.457041	AAG
ENSBTAG00000018727	1:99402309:G:A	-0.455603	-0.252642	AAG
ENSBTAG00000012708	1:100388604:G:A	0.402949	0.247834	AAG
ENSBTAG00000016228	1:106151762:T:C	0.602672	0.187689	AAG
ENSBTAG00000008078	1:107105796:T:C	-0.702636	-0.336943	AAG
ENSBTAG00000031572	1:106311452:T:C	0.411156	0.167192	AAG
ENSBTAG00000052570	1:106588018:G:A	0.432658	0.162518	AAG
ENSBTAG00000015150	1:107420274:A:G	0.7669	1.43152	AAG
ENSBTAG00000027795	1:108820518:T:G	-0.501743	-0.092985	AAG
ENSBTAG00000003851	1:110492320:C:A	-0.291857	-0.126477	AAG
ENSBTAG00000018009	1:111334638:C:G	1.16758	1.60345	AAG
ENSBTAG00000013013	1:112588892:C:T	-0.46625	-0.148845	AAG
ENSBTAG00000014318	1:111722804:G:A	-0.699368	-0.169828	AAG
ENSBTAG00000005203	1:111728058:C:T	-1.03599	-0.65907	AAG
ENSBTAG00000006142	1:113378243:C:T	-0.320749	-0.0874202	AAG
ENSBTAG00000048392	1:114492158:G:A	-0.995639	-2.31609	AAG
ENSBTAG00000055257	1:114511496:C:A	-0.660988	-0.303413	AAG
ENSBTAG00000001465	1:114951439:A:C	-0.856857	-0.924998	AAG
ENSBTAG00000004564	1:115457638:T:G	-0.286714	-0.0981662	AAG
ENSBTAG00000001728	1:116786351:G:C	-1.21855	-1.62272	AAG
ENSBTAG00000021703	1:116895478:T:A	-0.528099	-0.209751	AAG
ENSBTAG00000031435	1:117528360:C:G	0.797744	0.314497	AAG
ENSBTAG00000009106	1:117502903:G:T	0.348042	0.0882003	AAG
ENSBTAG00000018402	1:117732471:A:G	0.617398	0.150333	AAG
ENSBTAG00000053963	1:117742484:T:C	-1.06644	-1.14793	AAG
ENSBTAG00000011150	1:118206984:G:A	0.665971	0.559869	AAG
ENSBTAG00000011147	1:118226269:G:A	-0.447187	-0.156084	AAG
ENSBTAG00000012164	1:119011825:G:A	-0.826012	-0.675048	AAG
ENSBTAG00000002395	1:119011490:C:T	-0.434279	-0.111014	AAG
ENSBTAG00000019704	1:119094162:G:A	0.511094	0.222961	AAG
ENSBTAG00000022227	1:121937119:T:C	-0.634229	-0.489618	AAG
ENSBTAG00000054268	1:122075028:C:T	0.820475	2.03421	AAG
ENSBTAG00000031306	1:121996007:A:G	0.614971	1.77063	AAG
ENSBTAG00000007933	1:124850083:C:T	-0.632882	-0.346353	AAG
ENSBTAG00000011584	1:125687860:C:A	0.630082	0.404533	AAG
ENSBTAG00000002232	1:126196252:G:A	-0.530556	-0.638261	AAG
ENSBTAG00000018138	1:126898795:G:T	-0.396164	-0.186048	AAG
ENSBTAG00000006222	1:126901822:T:C	0.951871	0.83582	AAG
ENSBTAG00000014140	1:128013473:T:G	0.3197	0.130871	AAG
ENSBTAG00000015310	1:127945910:C:G	-0.253007	-0.095842	AAG
ENSBTAG00000051936	1:129452723:T:C	0.887064	0.648981	AAG
ENSBTAG00000020028	1:129616481:T:G	-0.536021	-0.715851	AAG
ENSBTAG00000014843	1:129733519:C:T	0.309347	0.0721736	AAG
ENSBTAG00000047608	1:129703002:T:C	0.917912	0.30785	AAG
ENSBTAG00000023426	1:131203662:C:T	0.400718	0.238525	AAG
ENSBTAG00000018538	1:130562368:G:T	0.709513	0.257371	AAG
ENSBTAG00000001497	1:130736651:T:G	0.903462	0.827324	AAG
ENSBTAG00000008299	1:132731675:A:T	-0.862654	-0.587144	AAG
ENSBTAG00000000750	1:133092120:C:T	-0.600994	-0.169902	AAG
ENSBTAG00000023416	1:133287498:G:A	1.22525	1.61377	AAG
ENSBTAG00000016999	1:135067953:T:C	-0.63277	-0.287075	AAG
ENSBTAG00000000905	1:135518080:C:T	-1.25768	-2.71628	AAG
ENSBTAG00000044075	1:135516917:C:A	-0.479828	-0.15435	AAG
ENSBTAG00000035556	1:135891569:A:G	-0.370084	-0.0740193	AAG
ENSBTAG00000017659	1:135941991:A:G	-0.58042	-0.337433	AAG
ENSBTAG00000004495	1:136884516:C:A	-0.690945	-0.218507	AAG
ENSBTAG00000031010	1:136995840:C:T	-1.10498	-0.590897	AAG
ENSBTAG00000002966	1:137172107:C:T	0.666875	0.217758	AAG
ENSBTAG00000030942	1:138451016:T:A	-0.464328	-0.123224	AAG
ENSBTAG00000018749	1:137771742:A:G	-0.598343	-0.342236	AAG
ENSBTAG00000009258	1:138837406:T:A	0.60942	0.524638	AAG
ENSBTAG00000007462	1:138837275:T:G	0.716747	0.197197	AAG
ENSBTAG00000011626	1:138842631:A:G	-0.825958	-0.196732	AAG
ENSBTAG00000013600	1:138630410:G:A	0.545503	0.158204	AAG
ENSBTAG00000018768	1:139461908:C:T	-0.402615	-0.139515	AAG
ENSBTAG00000023106	1:139407122:C:T	-0.934954	-0.700009	AAG
ENSBTAG00000013629	1:139444969:G:A	-0.801985	-0.414037	AAG
ENSBTAG00000023407	1:139682817:C:T	-0.557496	-0.556614	AAG
ENSBTAG00000030913	1:141650585:C:A	-0.757342	-1.21486	AAG
ENSBTAG00000009132	1:141690824:G:C	-0.562696	-1.69569	AAG
ENSBTAG00000021253	1:142388432:G:A	0.60674	0.241168	AAG
ENSBTAG00000021259	1:142936144:A:G	0.72226	0.40246	AAG
ENSBTAG00000030814	1:142248155:A:C	-0.734454	-1.85915	AAG
ENSBTAG00000021280	1:142656467:G:A	1.09361	2.61157	AAG
ENSBTAG00000021286	1:142799341:G:T	-0.445738	-0.194549	AAG
ENSBTAG00000021490	1:143123020:T:C	0.528203	0.175504	AAG
ENSBTAG00000021491	1:143124031:A:G	0.952953	0.232471	AAG
ENSBTAG00000014153	1:143639782:G:A	0.676467	0.171255	AAG
ENSBTAG00000000160	1:142576900:C:T	0.414347	0.191747	AAG
ENSBTAG00000017407	1:143714566:A:G	-1.12373	-1.10791	AAG
ENSBTAG00000017418	1:143714566:A:G	-0.626726	-0.265012	AAG
ENSBTAG00000018186	1:143786036:T:C	0.441709	0.388068	AAG
ENSBTAG00000000524	1:143714566:A:G	0.694365	0.34926	AAG
ENSBTAG00000020456	1:143938425:C:T	-0.428658	-0.191717	AAG
ENSBTAG00000007100	1:144059420:A:G	1.38302	0.353534	AAG
ENSBTAG00000007106	1:144086187:C:T	1.0628	0.714548	AAG
ENSBTAG00000010658	1:144078111:A:G	-0.449977	-0.126817	AAG
ENSBTAG00000017060	1:144922979:C:G	0.339648	0.155142	AAG
ENSBTAG00000017010	1:144793584:G:A	0.748367	0.539247	AAG
ENSBTAG00000017486	1:144859202:T:A	-0.613317	-0.627988	AAG
ENSBTAG00000007818	1:144892433:G:C	-0.287186	-0.108848	AAG
ENSBTAG00000030775	1:144582531:A:G	0.402528	0.255613	AAG
ENSBTAG00000020409	1:145896112:T:C	-0.777519	-1.23154	AAG
ENSBTAG00000003148	1:145877502:C:T	-1.16837	-0.168211	AAG
ENSBTAG00000003161	1:146054658:G:A	0.768542	0.266873	AAG
ENSBTAG00000021984	1:145982715:G:A	-0.558317	-1.27411	AAG
ENSBTAG00000004777	1:146293916:G:A	1.14429	1.95583	AAG
ENSBTAG00000005503	1:146292135:C:T	-0.491947	-0.257053	AAG
ENSBTAG00000043957	1:145857872:T:C	0.460241	0.617964	AAG
ENSBTAG00000018682	1:148322495:A:G	1.30841	0.422345	AAG
ENSBTAG00000052342	1:148448020:G:A	0.655485	0.839177	AAG
ENSBTAG00000018688	1:148461441:G:T	-0.673955	-0.367822	AAG
ENSBTAG00000053201	1:148461441:G:T	-1.42026	-1.68896	AAG
ENSBTAG00000014306	1:148461441:G:T	-1.51377	-1.53325	AAG
ENSBTAG00000011876	1:148559609:C:T	0.542472	0.1832	AAG
ENSBTAG00000011880	1:148612652:G:T	0.387772	0.163186	AAG
ENSBTAG00000021447	1:148470025:A:G	0.521137	0.263766	AAG
ENSBTAG00000055107	1:149322534:T:G	1.16152	0.43517	AAG
ENSBTAG00000008167	1:149322534:T:G	0.97909	0.394649	AAG
ENSBTAG00000052589	1:152065298:G:A	0.812389	3.21683	AAG
ENSBTAG00000006479	1:152267988:A:G	-0.649387	-0.160104	AAG
ENSBTAG00000019202	1:152728122:C:T	-0.752077	-0.253251	AAG
ENSBTAG00000023375	1:152428562:C:T	0.700735	0.192024	AAG
ENSBTAG00000051541	1:152482627:A:G	-0.795762	-2.25468	AAG
ENSBTAG00000019129	1:152607200:C:T	-0.920457	-0.486592	AAG
ENSBTAG00000003718	1:152607200:C:T	-1.57601	-1.36921	AAG
ENSBTAG00000003916	1:153252513:A:G	-0.877869	-0.453943	AAG
ENSBTAG00000004891	1:153240496:A:G	0.487849	0.206603	AAG
ENSBTAG00000030593	1:153583257:A:T	-0.330131	-0.130877	AAG
ENSBTAG00000052583	1:153836077:T:C	0.964156	0.713097	AAG
ENSBTAG00000030581	1:154699665:G:A	0.734882	0.209817	AAG
ENSBTAG00000021158	1:155516514:A:T	-0.200085	-0.108461	AAG
ENSBTAG00000013806	1:157113331:T:C	0.452175	0.261757	AAG
ENSBTAG00000004061	1:157238012:G:A	0.740531	0.501892	AAG
ENSBTAG00000000746	1:157304974:C:G	-0.396389	-0.222684	AAG
ENSBTAG00000049158	1:156900260:C:T	-0.693307	-0.249102	AAG
ENSBTAG00000012867	1:158248287:A:T	0.713895	0.148739	AAG
ENSBTAG00000013916	2:670307:G:A	0.44474	0.0852955	AAG
ENSBTAG00000016895	2:1069258:T:C	1.24812	0.392533	AAG
ENSBTAG00000014714	2:1241612:G:T	-0.351935	-0.147754	AAG
ENSBTAG00000003225	2:1316946:T:C	-0.456178	-0.136018	AAG
ENSBTAG00000011658	2:1362960:C:G	0.605926	0.125409	AAG
ENSBTAG00000034978	2:1880112:A:T	0.31216	0.059216	AAG
ENSBTAG00000000941	2:1939084:C:A	-0.360212	-0.115035	AAG
ENSBTAG00000050824	2:4016213:T:C	0.427745	0.25198	AAG
ENSBTAG00000006003	2:4429828:G:A	0.520753	0.198165	AAG
ENSBTAG00000050571	2:4781052:C:A	-0.65085	-1.03227	AAG
ENSBTAG00000006262	2:4860981:T:A	1.59108	1.67304	AAG
ENSBTAG00000039803	2:4860981:T:A	1.39449	1.99855	AAG
ENSBTAG00000021172	2:5015616:G:A	-0.603266	-0.0962113	AAG
ENSBTAG00000003950	2:5116433:A:G	-0.844518	-2.81897	AAG
ENSBTAG00000020777	2:5226974:T:A	-1.21167	-0.356474	AAG
ENSBTAG00000017214	2:5517411:A:C	-0.544214	-1.51605	AAG
ENSBTAG00000000266	2:5753776:A:G	-0.342907	-0.0903348	AAG
ENSBTAG00000015678	2:6683072:G:A	-0.606971	-0.370345	AAG
ENSBTAG00000007719	2:5909991:G:A	-0.717394	-0.183009	AAG
ENSBTAG00000007584	2:5913541:C:A	-0.32867	-0.12402	AAG
ENSBTAG00000007787	2:6009452:C:T	0.627205	0.179839	AAG
ENSBTAG00000026994	2:6054227:A:G	0.543408	0.375521	AAG
ENSBTAG00000012554	2:6604988:G:A	-0.819978	-0.886277	AAG
ENSBTAG00000000492	2:6674209:A:G	0.410954	0.134743	AAG
ENSBTAG00000003002	2:6956072:C:T	-0.489652	-0.102052	AAG
ENSBTAG00000050392	2:10080906:T:G	-0.385096	-0.476778	AAG
ENSBTAG00000020961	2:14343489:C:T	-0.551108	-0.220292	AAG
ENSBTAG00000010977	2:13749355:A:T	-1.16635	-2.76917	AAG
ENSBTAG00000008390	2:13821561:G:A	-0.506278	-0.165587	AAG
ENSBTAG00000000937	2:14740194:T:C	0.308037	0.102949	AAG
ENSBTAG00000009257	2:14673358:C:T	0.458016	0.186902	AAG
ENSBTAG00000009256	2:14673358:C:T	0.484469	0.208688	AAG
ENSBTAG00000050811	2:15333188:C:A	0.313844	0.278318	AAG
ENSBTAG00000043956	2:15658417:A:G	-0.431402	-0.116627	AAG
ENSBTAG00000001861	2:17631002:G:C	-0.7364	-0.659872	AAG
ENSBTAG00000052709	2:18104453:T:C	-0.738132	-1.83864	AAG
ENSBTAG00000001097	2:18228520:G:C	-0.753105	-0.612796	AAG
ENSBTAG00000014405	2:18636984:G:A	-0.589743	-0.619426	AAG
ENSBTAG00000009897	2:19417819:C:T	0.560989	0.243225	AAG
ENSBTAG00000049074	2:19417819:C:T	0.644626	0.35023	AAG
ENSBTAG00000021580	2:19782016:A:G	0.247639	0.0708416	AAG
ENSBTAG00000048896	2:20804224:C:A	-0.686714	-2.07432	AAG
ENSBTAG00000001585	2:22258490:C:A	-0.270411	-0.0750613	AAG
ENSBTAG00000021636	2:22343451:A:G	0.513903	0.337429	AAG
ENSBTAG00000038620	2:22348546:G:A	0.642008	0.17268	AAG
ENSBTAG00000012966	2:22380883:T:C	-1.3155	-1.16087	AAG
ENSBTAG00000006970	2:22623942:A:G	-0.372563	-0.113584	AAG
ENSBTAG00000053359	2:22895206:G:A	-0.634782	-1.16964	AAG
ENSBTAG00000017266	2:24335693:T:G	-0.41392	-0.273399	AAG
ENSBTAG00000019075	2:24496732:T:A	-0.351923	-0.198116	AAG
ENSBTAG00000010118	2:24612988:G:A	-0.595759	-0.202163	AAG
ENSBTAG00000007898	2:24912531:T:C	-0.463095	-0.288789	AAG
ENSBTAG00000007683	2:25939818:C:A	-0.686238	-0.147925	AAG
ENSBTAG00000016430	2:25044746:A:G	-0.471481	-0.159957	AAG
ENSBTAG00000049842	2:25273735:T:A	0.549382	0.251671	AAG
ENSBTAG00000006918	2:25273735:T:A	1.01858	0.414769	AAG
ENSBTAG00000010743	2:26658277:G:T	0.580247	0.217136	AAG
ENSBTAG00000010736	2:26764284:T:G	0.64172	0.413129	AAG
ENSBTAG00000004557	2:27027501:A:T	0.411368	0.426177	AAG
ENSBTAG00000044179	2:27560937:C:T	-0.884592	-0.889161	AAG
ENSBTAG00000016512	2:30428279:C:A	-0.494109	-0.280461	AAG
ENSBTAG00000050020	2:31096836:T:C	-0.818229	-1.61072	AAG
ENSBTAG00000019385	2:31096836:T:C	-0.901784	-1.81466	AAG
ENSBTAG00000007650	2:31246660:C:T	-0.928555	-1.61234	AAG
ENSBTAG00000018446	2:34066311:G:T	0.471802	0.591074	AAG
ENSBTAG00000048246	2:34384500:G:A	-1.05015	-0.677694	AAG
ENSBTAG00000017797	2:36515830:A:C	-0.465422	-0.195992	AAG
ENSBTAG00000020654	2:37065056:G:A	0.401607	0.505141	AAG
ENSBTAG00000004184	2:37133522:A:G	0.494173	0.33044	AAG
ENSBTAG00000004177	2:37347210:T:C	0.494069	0.312873	AAG
ENSBTAG00000013773	2:37699728:T:A	-0.612983	-0.410998	AAG
ENSBTAG00000009770	2:39867245:C:G	0.677279	0.243265	AAG
ENSBTAG00000048151	2:43310175:A:C	0.270062	0.0616859	AAG
ENSBTAG00000026851	2:43867274:T:C	0.683563	0.446372	AAG
ENSBTAG00000002293	2:44366495:T:C	0.337723	0.133766	AAG
ENSBTAG00000007239	2:44809424:T:C	0.707649	1.74637	AAG
ENSBTAG00000016217	2:44832717:T:A	-0.453464	-0.187018	AAG
ENSBTAG00000015962	2:46578445:T:C	-0.633458	-0.155241	AAG
ENSBTAG00000019592	2:48129260:C:A	0.414366	0.200443	AAG
ENSBTAG00000052105	2:52878386:G:T	0.50276	0.490629	AAG
ENSBTAG00000001132	2:52829279:G:A	0.434813	0.136159	AAG
ENSBTAG00000032277	2:53713199:G:A	-0.347101	-0.205912	AAG
ENSBTAG00000014432	2:59418418:G:A	-0.328617	-0.271847	AAG
ENSBTAG00000009949	2:61427646:G:A	0.463289	0.115208	AAG
ENSBTAG00000015172	2:61512014:C:T	-0.451549	-0.224275	AAG
ENSBTAG00000015169	2:60976018:C:T	-0.544065	-0.0782413	AAG
ENSBTAG00000013302	2:62594271:C:T	-0.421054	-0.114882	AAG
ENSBTAG00000026842	2:62133676:G:C	-0.582217	-0.16152	AAG
ENSBTAG00000013449	2:62396669:C:T	-0.59497	-0.112494	AAG
ENSBTAG00000018753	2:62532923:G:A	-0.379353	-0.182213	AAG
ENSBTAG00000018744	2:63019333:G:A	0.459506	0.189968	AAG
ENSBTAG00000021103	2:65292567:A:G	-0.454487	-0.105018	AAG
ENSBTAG00000002112	2:69820254:C:T	0.51422	0.131192	AAG
ENSBTAG00000050057	2:69820254:C:T	0.771662	1.28564	AAG
ENSBTAG00000010599	2:71173391:G:A	-1.03671	-0.711055	AAG
ENSBTAG00000009517	2:71028556:A:G	0.637624	0.330807	AAG
ENSBTAG00000009058	2:71933399:C:T	0.678792	0.668581	AAG
ENSBTAG00000019781	2:73148592:C:T	0.39242	0.0852002	AAG
ENSBTAG00000007863	2:79368737:T:C	-0.466512	-0.262621	AAG
ENSBTAG00000051479	2:79406882:C:G	-0.327073	-0.124329	AAG
ENSBTAG00000046699	2:79631369:C:T	0.228544	0.0863794	AAG
ENSBTAG00000016784	2:84173783:G:C	0.592331	0.440344	AAG
ENSBTAG00000007779	2:85502508:A:G	-0.820915	-0.246483	AAG
ENSBTAG00000020416	2:85045395:G:A	-0.69924	-0.634798	AAG
ENSBTAG00000031696	2:85307930:C:T	0.247983	0.0641214	AAG
ENSBTAG00000051056	2:86579332:A:T	-0.746252	-1.29329	AAG
ENSBTAG00000004659	2:86478259:T:C	-0.438578	-0.0926244	AAG
ENSBTAG00000012586	2:86207936:G:A	-0.460664	-0.143609	AAG
ENSBTAG00000007652	2:86027705:A:G	0.931982	0.684095	AAG
ENSBTAG00000016092	2:88674713:G:A	1.2378	0.905749	AAG
ENSBTAG00000002272	2:89067941:T:C	-1.0358	-0.400131	AAG
ENSBTAG00000031579	2:89458732:A:G	-0.491266	-0.220164	AAG
ENSBTAG00000009725	2:89116479:T:C	1.36285	6.20407	AAG
ENSBTAG00000038878	2:89323456:G:A	-0.932807	-1.1575	AAG
ENSBTAG00000006049	2:89744281:T:C	0.239205	0.0711177	AAG
ENSBTAG00000005416	2:89540666:G:A	0.534019	0.180207	AAG
ENSBTAG00000031473	2:90508837:G:T	0.449443	0.0788232	AAG
ENSBTAG00000012334	2:89980573:C:G	-0.89543	-1.89188	AAG
ENSBTAG00000019298	2:90014076:T:G	-0.644875	-0.362546	AAG
ENSBTAG00000017437	2:90357453:C:T	0.713647	0.373331	AAG
ENSBTAG00000007395	2:90253460:T:C	0.567033	0.254559	AAG
ENSBTAG00000006420	2:91018980:A:G	-0.206539	-0.123082	AAG
ENSBTAG00000016000	2:91243538:G:A	-0.395564	-0.136021	AAG
ENSBTAG00000000851	2:91638537:A:G	0.435711	0.17651	AAG
ENSBTAG00000011017	2:91093910:C:A	-0.329738	-0.276501	AAG
ENSBTAG00000027201	2:91638537:A:G	0.74451	1.02106	AAG
ENSBTAG00000011971	2:94740430:C:A	0.211863	0.181026	AAG
ENSBTAG00000016192	2:94942019:T:C	0.598887	0.492979	AAG
ENSBTAG00000016193	2:95077411:A:G	0.987197	0.352314	AAG
ENSBTAG00000052083	2:95909935:A:G	-0.845556	-0.38389	AAG
ENSBTAG00000055312	2:96509736:A:C	0.500894	0.237616	AAG
ENSBTAG00000018130	2:97993348:C:T	-0.883308	-0.488361	AAG
ENSBTAG00000021600	2:97834820:T:C	-0.538563	-0.190655	AAG
ENSBTAG00000015066	2:98364803:T:G	0.72809	0.328248	AAG
ENSBTAG00000019274	2:103330992:A:G	-0.884844	-0.408279	AAG
ENSBTAG00000013215	2:104022830:C:G	0.971717	0.596758	AAG
ENSBTAG00000010413	2:104107168:T:C	-1.05089	-0.747705	AAG
ENSBTAG00000010426	2:104183803:T:G	0.776584	0.226096	AAG
ENSBTAG00000003843	2:104422917:G:A	0.806465	0.217147	AAG
ENSBTAG00000003327	2:106132957:C:T	0.369657	0.636609	AAG
ENSBTAG00000038042	2:106171536:C:T	-0.300618	-0.51567	AAG
ENSBTAG00000003923	2:105638385:G:A	-0.928635	-1.1513	AAG
ENSBTAG00000003927	2:106276389:C:G	0.373438	0.117308	AAG
ENSBTAG00000003936	2:107010680:A:G	-0.564295	-0.207615	AAG
ENSBTAG00000015520	2:106196088:T:C	-0.523854	-0.433042	AAG
ENSBTAG00000003807	2:106474119:T:C	0.647586	0.132823	AAG
ENSBTAG00000018415	2:106787855:T:C	0.90412	0.209654	AAG
ENSBTAG00000013489	2:106805281:T:C	-0.854248	-1.08229	AAG
ENSBTAG00000012618	2:106555113:C:T	-0.917658	-0.994417	AAG
ENSBTAG00000012620	2:106787851:G:T	0.312596	0.0837914	AAG
ENSBTAG00000020606	2:107177602:G:T	0.734928	0.242394	AAG
ENSBTAG00000020607	2:107177602:G:T	-0.798423	-0.430972	AAG
ENSBTAG00000021514	2:107321583:C:G	-1.15768	-0.361714	AAG
ENSBTAG00000046176	2:107338252:A:G	-0.711906	-0.82222	AAG
ENSBTAG00000038992	2:107536954:C:T	0.548536	0.281936	AAG
ENSBTAG00000014975	2:106572393:G:A	0.922428	0.918813	AAG
ENSBTAG00000016951	2:112016137:A:G	0.58314	0.121619	AAG
ENSBTAG00000011514	2:112097514:A:T	0.509379	0.148829	AAG
ENSBTAG00000008717	2:111963345:G:A	-0.268789	-0.203346	AAG
ENSBTAG00000000581	2:112485068:A:C	-0.421748	-0.123254	AAG
ENSBTAG00000021319	2:115482724:T:G	-0.418658	-0.0851872	AAG
ENSBTAG00000021323	2:116087910:T:C	-0.33934	-0.0763681	AAG
ENSBTAG00000021326	2:116809758:T:C	0.859598	0.780186	AAG
ENSBTAG00000021653	2:117899049:T:C	0.317366	0.0730158	AAG
ENSBTAG00000007280	2:118121791:A:T	-0.570457	-0.463	AAG
ENSBTAG00000005584	2:118192487:G:C	-0.598164	-0.472715	AAG
ENSBTAG00000015752	2:118192487:G:C	0.473519	0.175099	AAG
ENSBTAG00000009664	2:118271238:G:A	-0.333644	-0.109823	AAG
ENSBTAG00000047133	2:118123615:G:C	0.463206	0.139224	AAG
ENSBTAG00000054636	2:118289765:G:T	0.659428	0.280252	AAG
ENSBTAG00000037702	2:117510617:G:A	-0.405698	-0.184546	AAG
ENSBTAG00000053516	2:118558303:A:G	0.612513	0.269189	AAG
ENSBTAG00000018502	2:118958086:G:A	-0.848167	-0.566227	AAG
ENSBTAG00000016174	2:120227127:G:A	-0.278144	-0.0510575	AAG
ENSBTAG00000017684	2:119303719:A:G	-0.954492	-1.15985	AAG
ENSBTAG00000005207	2:119496092:A:G	0.690964	0.131166	AAG
ENSBTAG00000011964	2:119731993:T:C	0.468745	0.122849	AAG
ENSBTAG00000011390	2:119707403:T:G	0.726215	1.55325	AAG
ENSBTAG00000010598	2:120157029:T:C	-0.631684	-0.136617	AAG
ENSBTAG00000012629	2:120456983:A:G	0.372967	0.18637	AAG
ENSBTAG00000018067	2:120823753:T:C	-0.606483	-0.24985	AAG
ENSBTAG00000018062	2:120920214:G:A	-1.14045	-1.28994	AAG
ENSBTAG00000046044	2:121148970:G:A	-0.793798	-1.08349	AAG
ENSBTAG00000037902	2:121205885:A:G	0.503551	0.511086	AAG
ENSBTAG00000012698	2:121179543:T:C	-0.396921	-0.0917543	AAG
ENSBTAG00000026696	2:120900652:A:G	-0.527957	-0.704263	AAG
ENSBTAG00000015103	2:121127866:A:G	-0.445861	-0.199664	AAG
ENSBTAG00000039121	2:121847337:G:T	-0.259223	-0.108161	AAG
ENSBTAG00000039994	2:122230698:T:C	-0.852625	-2.50187	AAG
ENSBTAG00000035081	2:122251320:C:A	-0.348641	-0.254533	AAG
ENSBTAG00000016819	2:122292273:T:G	1.22141	0.65876	AAG
ENSBTAG00000016817	2:122370165:C:T	0.269176	0.10827	AAG
ENSBTAG00000016818	2:122271438:T:C	-0.455546	-0.124711	AAG
ENSBTAG00000005477	2:122817831:C:T	0.256101	0.104993	AAG
ENSBTAG00000017253	2:124846638:T:G	1.12637	0.532215	AAG
ENSBTAG00000006667	2:124506921:C:A	0.2508	0.0944081	AAG
ENSBTAG00000021525	2:125244323:A:G	-0.722158	-0.566394	AAG
ENSBTAG00000052614	2:124910801:C:T	1.05942	1.07039	AAG
ENSBTAG00000048228	2:124910801:C:T	-0.767053	-0.301667	AAG
ENSBTAG00000050344	2:125606361:C:T	-1.23476	-1.74812	AAG
ENSBTAG00000051053	2:124910801:C:T	-1.00413	-1.72858	AAG
ENSBTAG00000002363	2:125131931:T:A	-0.770531	-0.33287	AAG
ENSBTAG00000027051	2:125262092:C:A	0.229626	0.215385	AAG
ENSBTAG00000043989	2:125303934:A:G	-0.780699	-0.299753	AAG
ENSBTAG00000012997	2:125388598:C:G	-0.771548	-1.65833	AAG
ENSBTAG00000006225	2:125735169:T:C	0.337342	0.187563	AAG
ENSBTAG00000006223	2:125493088:G:C	0.241928	0.184595	AAG
ENSBTAG00000019614	2:125536122:G:A	-0.458379	-0.161848	AAG
ENSBTAG00000018374	2:126335914:A:G	0.174603	0.0266621	AAG
ENSBTAG00000010254	2:125596582:C:T	-1.13914	-1.48658	AAG
ENSBTAG00000053588	2:126014657:G:A	-0.359525	-0.0983159	AAG
ENSBTAG00000004416	2:126319846:C:T	-0.223139	-0.0770854	AAG
ENSBTAG00000009796	2:126404382:T:C	-0.894924	-0.512541	AAG
ENSBTAG00000014447	2:126596187:T:C	0.317436	0.0741096	AAG
ENSBTAG00000009631	2:126732326:C:T	-0.685615	-0.749669	AAG
ENSBTAG00000005629	2:126771600:A:G	1.2702	0.958892	AAG
ENSBTAG00000009580	2:126846672:C:T	0.762404	0.315973	AAG
ENSBTAG00000009579	2:126843068:T:C	0.943064	0.427361	AAG
ENSBTAG00000026638	2:126931523:G:T	0.98027	0.952551	AAG
ENSBTAG00000006349	2:127055310:C:T	1.16362	2.77157	AAG
ENSBTAG00000005105	2:127108608:T:C	0.885743	0.283036	AAG
ENSBTAG00000001050	2:127500779:A:G	0.440458	0.212311	AAG
ENSBTAG00000002988	2:127967780:A:G	-0.343238	-0.0785432	AAG
ENSBTAG00000001296	2:127665212:C:T	-0.411658	-0.13063	AAG
ENSBTAG00000054645	2:128197205:G:A	0.609334	0.299552	AAG
ENSBTAG00000013772	2:128262474:C:T	-0.458614	-0.100148	AAG
ENSBTAG00000012604	2:128342748:T:G	0.53659	0.640593	AAG
ENSBTAG00000017452	2:127794369:G:T	-0.25985	-0.153724	AAG
ENSBTAG00000001101	2:128546623:C:T	0.372366	0.442525	AAG
ENSBTAG00000008072	2:128905963:T:C	0.326298	0.0819442	AAG
ENSBTAG00000019371	2:128971093:G:T	0.620412	0.629101	AAG
ENSBTAG00000030434	2:129068395:T:C	-0.583696	-0.598344	AAG
ENSBTAG00000021620	2:129124912:A:G	-0.456208	-0.132052	AAG
ENSBTAG00000049982	2:129133153:T:A	-0.580088	-0.245658	AAG
ENSBTAG00000026585	2:129171863:T:C	-0.369415	-0.0741821	AAG
ENSBTAG00000052293	2:129243168:C:T	-1.03097	-2.03842	AAG
ENSBTAG00000014400	2:129448351:G:C	-0.690354	-0.479453	AAG
ENSBTAG00000009502	2:129790475:G:A	-0.420592	-0.215015	AAG
ENSBTAG00000009500	2:129724492:G:A	0.718964	0.140734	AAG
ENSBTAG00000016448	2:131124353:A:G	0.625835	0.175027	AAG
ENSBTAG00000051083	2:130720298:T:C	0.996041	0.895509	AAG
ENSBTAG00000001700	2:130740654:G:A	-0.273155	-0.0876413	AAG
ENSBTAG00000040602	2:130800958:A:G	0.35752	0.140662	AAG
ENSBTAG00000017122	2:130845712:C:T	-0.554403	-0.918297	AAG
ENSBTAG00000006940	2:131014593:C:G	-0.348005	-0.0643845	AAG
ENSBTAG00000008951	2:131216900:G:A	1.50385	3.2743	AAG
ENSBTAG00000002977	2:131336764:G:A	0.698149	0.363586	AAG
ENSBTAG00000040215	2:131481716:T:A	0.52047	0.0915759	AAG
ENSBTAG00000018656	2:131751139:T:C	-0.389398	-0.0977033	AAG
ENSBTAG00000017644	2:131878076:G:A	1.32609	1.8076	AAG
ENSBTAG00000006085	2:131986059:A:G	-0.878506	-0.390232	AAG
ENSBTAG00000006084	2:131982850:C:G	0.635895	0.267232	AAG
ENSBTAG00000052516	2:132434252:C:T	0.445131	0.492526	AAG
ENSBTAG00000009156	2:132651025:A:G	-0.533303	-0.593956	AAG
ENSBTAG00000050271	2:132154440:G:A	-0.422418	-1.08907	AAG
ENSBTAG00000040547	2:132456311:C:A	-0.837296	-2.10547	AAG
ENSBTAG00000016877	2:132456311:C:A	-0.653152	-1.65697	AAG
ENSBTAG00000017108	2:132834619:A:G	-0.620616	-0.246551	AAG
ENSBTAG00000007998	2:132848837:C:G	0.423637	0.256405	AAG
ENSBTAG00000007996	2:133026461:A:G	1.56308	1.10348	AAG
ENSBTAG00000050219	2:132833949:T:C	-0.654321	-0.276998	AAG
ENSBTAG00000004554	2:133341411:A:G	-0.504537	-0.130729	AAG
ENSBTAG00000013650	2:133323201:A:G	0.539429	0.272745	AAG
ENSBTAG00000012289	2:133372471:A:G	-0.371079	-0.276432	AAG
ENSBTAG00000026758	2:133662714:G:A	0.851367	0.914448	AAG
ENSBTAG00000011950	2:133323201:A:G	0.942926	0.237522	AAG
ENSBTAG00000030335	2:133763824:T:C	0.765001	0.440615	AAG
ENSBTAG00000003403	2:135793984:A:G	0.535548	0.312684	AAG
ENSBTAG00000008309	2:135569772:A:G	-0.565207	-0.461277	AAG
ENSBTAG00000003832	2:135566090:A:G	-0.526645	-0.776701	AAG
ENSBTAG00000003822	2:135820126:T:C	-0.257179	-0.158175	AAG
ENSBTAG00000013282	2:135678071:A:G	0.327217	0.0960172	AAG
ENSBTAG00000013281	2:135652916:T:C	0.614806	0.471201	AAG
ENSBTAG00000005670	2:135785155:C:T	-0.712307	-0.973241	AAG
ENSBTAG00000002952	3:328116:G:A	-0.492558	-0.613931	AAG
ENSBTAG00000037819	3:328116:G:A	-0.566703	-0.222252	AAG
ENSBTAG00000020969	3:901104:C:T	-0.602158	-0.150854	AAG
ENSBTAG00000008931	3:1145799:C:T	-0.97018	-0.985255	AAG
ENSBTAG00000019497	3:1957985:T:C	0.440018	0.535917	AAG
ENSBTAG00000010456	3:2014616:A:G	-0.572079	-0.238826	AAG
ENSBTAG00000010775	3:2062637:C:T	-1.08167	-0.340906	AAG
ENSBTAG00000010009	3:3192182:T:C	-0.390722	-0.129495	AAG
ENSBTAG00000017852	3:3247773:T:C	0.560077	0.183109	AAG
ENSBTAG00000010265	3:2889755:G:A	0.445134	0.167374	AAG
ENSBTAG00000013801	3:4399381:C:T	0.437433	0.43713	AAG
ENSBTAG00000005976	3:6656773:G:C	-0.877351	-0.311057	AAG
ENSBTAG00000004885	3:6855012:G:T	-0.562355	-0.543597	AAG
ENSBTAG00000010206	3:6936373:G:T	0.669172	0.290402	AAG
ENSBTAG00000054194	3:7045219:T:A	0.28828	0.26126	AAG
ENSBTAG00000050790	3:7458392:T:C	-0.538068	-0.637993	AAG
ENSBTAG00000021754	3:7863245:C:T	-0.867862	-0.284421	AAG
ENSBTAG00000034159	3:7872518:C:T	0.392614	0.26768	AAG
ENSBTAG00000021842	3:7923447:G:C	-0.327445	-0.262902	AAG
ENSBTAG00000038124	3:8009835:G:C	1.03658	1.18862	AAG
ENSBTAG00000015856	3:8144020:C:A	0.479163	0.451945	AAG
ENSBTAG00000015853	3:8186958:C:A	-0.977091	-0.462611	AAG
ENSBTAG00000024503	3:8120358:A:G	-0.182488	-0.158725	AAG
ENSBTAG00000002203	3:9193796:T:A	-0.430538	-0.181647	AAG
ENSBTAG00000021893	3:8344544:C:T	-0.470774	-0.166296	AAG
ENSBTAG00000017875	3:8521903:C:T	-0.300726	-0.0803191	AAG
ENSBTAG00000017856	3:8998750:G:A	0.846069	0.29883	AAG
ENSBTAG00000017846	3:8451989:T:C	0.938045	0.845601	AAG
ENSBTAG00000002947	3:8797094:T:C	-1.06203	-0.536847	AAG
ENSBTAG00000010458	3:7832339:A:C	-0.975545	-0.741021	AAG
ENSBTAG00000001197	3:8497833:C:A	0.450669	0.208445	AAG
ENSBTAG00000007927	3:9307599:C:T	-0.520229	-0.23722	AAG
ENSBTAG00000019033	3:9036473:C:G	0.471049	0.379895	AAG
ENSBTAG00000007537	3:8527580:C:A	0.402359	0.114432	AAG
ENSBTAG00000005793	3:9461435:C:T	-0.895391	-0.499208	AAG
ENSBTAG00000002419	3:9630091:T:G	1.08511	0.305894	AAG
ENSBTAG00000004776	3:9972923:C:T	-0.612922	-0.423271	AAG
ENSBTAG00000039366	3:11394047:G:T	0.498756	0.418384	AAG
ENSBTAG00000009421	3:11637380:C:A	0.764056	0.833452	AAG
ENSBTAG00000038366	3:11646704:T:C	0.853008	1.41464	AAG
ENSBTAG00000039189	3:11777539:G:A	-0.538545	-1.88785	AAG
ENSBTAG00000022893	3:11773475:A:T	-1.1193	-6.20334	AAG
ENSBTAG00000054063	3:11821302:C:T	-1.02629	-3.75403	AAG
ENSBTAG00000039993	3:11422485:G:T	0.885287	0.715504	AAG
ENSBTAG00000024960	3:12181159:T:G	-0.931572	-0.818532	AAG
ENSBTAG00000053343	3:12254041:C:T	-0.62588	-0.98416	AAG
ENSBTAG00000005891	3:12534612:A:C	0.202345	0.132633	AAG
ENSBTAG00000051681	3:12608397:T:C	0.404603	0.423274	AAG
ENSBTAG00000039702	3:12608397:T:C	0.44101	0.496092	AAG
ENSBTAG00000054233	3:12752462:A:C	-0.646548	-0.734903	AAG
ENSBTAG00000000964	3:12854572:G:A	-0.290163	-0.160795	AAG
ENSBTAG00000053098	3:12958901:T:C	-0.499167	-0.305665	AAG
ENSBTAG00000052866	3:13133935:A:G	-0.364546	-0.227583	AAG
ENSBTAG00000049942	3:13083478:G:T	0.932661	1.24597	AAG
ENSBTAG00000053563	3:13083478:G:T	0.886166	1.2361	AAG
ENSBTAG00000012361	3:13847332:G:A	0.336863	0.143806	AAG
ENSBTAG00000012348	3:13924463:G:A	1.00586	0.960655	AAG
ENSBTAG00000003054	3:13981668:T:G	-0.705966	-1.07616	AAG
ENSBTAG00000000406	3:14232949:G:A	-0.642601	-0.407214	AAG
ENSBTAG00000000404	3:14277705:T:G	0.372502	0.147802	AAG
ENSBTAG00000009436	3:14708751:C:T	0.896766	0.546772	AAG
ENSBTAG00000009434	3:14640949:T:C	0.522611	0.280109	AAG
ENSBTAG00000012228	3:14620666:C:T	0.692922	0.449349	AAG
ENSBTAG00000017574	3:14403320:C:T	1.11435	1.01148	AAG
ENSBTAG00000001548	3:15546148:G:A	-0.283821	-0.08659	AAG
ENSBTAG00000000105	3:14836302:A:G	0.283339	0.0929045	AAG
ENSBTAG00000011209	3:14848949:C:T	0.661981	0.805926	AAG
ENSBTAG00000001199	3:14831667:T:C	0.429938	0.0896191	AAG
ENSBTAG00000054061	3:15161911:A:C	-1.08573	-0.783898	AAG
ENSBTAG00000003948	3:15161911:A:C	0.966952	0.515565	AAG
ENSBTAG00000017056	3:15902910:C:G	-0.453825	-0.473225	AAG
ENSBTAG00000017055	3:15061489:A:C	-0.65133	-0.737039	AAG
ENSBTAG00000014393	3:15395373:T:C	-0.359325	-0.136669	AAG
ENSBTAG00000012094	3:15369868:A:G	-0.471383	-0.108099	AAG
ENSBTAG00000014841	3:15392111:T:C	0.793075	0.280628	AAG
ENSBTAG00000014840	3:15712595:T:G	-0.525426	-0.133714	AAG
ENSBTAG00000020244	3:15390364:T:C	0.769067	0.413508	AAG
ENSBTAG00000019838	3:15716695:A:G	0.452371	0.0621534	AAG
ENSBTAG00000017819	3:15740194:G:A	-0.633214	-0.221264	AAG
ENSBTAG00000018249	3:15738784:G:A	-0.516702	-0.200911	AAG
ENSBTAG00000007519	3:16015122:C:A	0.252015	0.0293638	AAG
ENSBTAG00000018474	3:16111638:C:T	0.310539	0.128026	AAG
ENSBTAG00000020026	3:15541296:T:C	0.525021	0.0785061	AAG
ENSBTAG00000033217	3:16214408:T:G	-0.278405	-0.08106	AAG
ENSBTAG00000004987	3:16347204:G:T	0.962835	0.424525	AAG
ENSBTAG00000012471	3:16678442:T:C	0.726661	0.18552	AAG
ENSBTAG00000012470	3:16527843:T:C	1.00548	0.399014	AAG
ENSBTAG00000014204	3:16121872:T:C	0.666974	1.57002	AAG
ENSBTAG00000008238	3:17661059:G:A	-0.892273	-1.32422	AAG
ENSBTAG00000054765	3:17112450:G:A	-0.372161	-0.663873	AAG
ENSBTAG00000015145	3:18732605:C:T	-0.79109	-0.496813	AAG
ENSBTAG00000015147	3:18797182:C:T	-0.372185	-0.211543	AAG
ENSBTAG00000004772	3:18789364:T:G	0.662298	0.232324	AAG
ENSBTAG00000017566	3:19389652:A:T	1.03718	1.98022	AAG
ENSBTAG00000021288	3:19355821:C:T	-0.99598	-0.298242	AAG
ENSBTAG00000006099	3:19630161:C:T	0.24852	0.0709152	AAG
ENSBTAG00000018074	3:19576055:G:A	0.384547	0.114426	AAG
ENSBTAG00000020395	3:19713207:G:A	-0.514638	-0.167957	AAG
ENSBTAG00000020394	3:19642845:A:G	-0.59114	-0.195198	AAG
ENSBTAG00000015371	3:19688849:G:A	0.628377	0.197275	AAG
ENSBTAG00000021037	3:19888722:G:A	0.842499	0.125542	AAG
ENSBTAG00000021035	3:19932552:G:A	-0.416582	-0.147521	AAG
ENSBTAG00000003604	3:20434245:C:T	0.402353	0.206849	AAG
ENSBTAG00000003806	3:20178507:C:G	0.842259	1.0323	AAG
ENSBTAG00000021482	3:20408969:A:T	-0.336338	-0.123885	AAG
ENSBTAG00000001586	3:20680530:C:T	-0.771537	-0.282373	AAG
ENSBTAG00000001599	3:20694855:G:A	0.216412	0.136347	AAG
ENSBTAG00000032453	3:20738256:T:C	-0.875097	-0.795741	AAG
ENSBTAG00000037565	3:20881819:C:T	1.18574	0.854284	AAG
ENSBTAG00000053571	3:21223186:A:G	-1.18964	-5.24795	AAG
ENSBTAG00000008370	3:21438285:A:C	0.575988	0.205773	AAG
ENSBTAG00000008372	3:21380476:T:G	0.718632	0.187537	AAG
ENSBTAG00000008373	3:22410011:C:T	-0.258993	-0.119903	AAG
ENSBTAG00000021637	3:21530686:G:A	0.736835	0.299096	AAG
ENSBTAG00000053114	3:21522237:G:T	0.636765	0.527478	AAG
ENSBTAG00000005810	3:21746264:C:T	-0.335447	-0.175007	AAG
ENSBTAG00000005809	3:21759039:T:C	0.532401	0.127925	AAG
ENSBTAG00000002422	3:22381175:A:C	-0.540251	-0.218156	AAG
ENSBTAG00000035013	3:22489111:T:C	-0.757004	-1.57434	AAG
ENSBTAG00000020831	3:22399112:G:A	0.563082	0.267011	AAG
ENSBTAG00000010841	3:22457176:C:T	-0.849629	-0.379955	AAG
ENSBTAG00000014387	3:23373109:C:T	-0.712507	-0.569775	AAG
ENSBTAG00000003898	3:23551730:G:A	0.880366	2.01653	AAG
ENSBTAG00000039719	3:23581010:T:C	1.0385	0.605425	AAG
ENSBTAG00000005064	3:24107487:A:G	-0.703763	-0.238915	AAG
ENSBTAG00000001080	3:25251611:G:A	0.604315	0.260248	AAG
ENSBTAG00000019937	3:25258322:T:G	-0.529615	-0.153372	AAG
ENSBTAG00000046509	3:25552828:G:A	-0.669599	-0.630239	AAG
ENSBTAG00000003586	3:25954980:C:T	0.608885	0.293494	AAG
ENSBTAG00000014466	3:26033011:A:G	-0.815266	-2.17076	AAG
ENSBTAG00000001748	3:26099371:T:G	1.37344	1.19494	AAG
ENSBTAG00000015392	3:26130431:C:T	-0.79179	-0.236368	AAG
ENSBTAG00000018203	3:26243828:T:C	0.334871	0.435373	AAG
ENSBTAG00000008022	3:26172611:T:A	0.475241	0.299536	AAG
ENSBTAG00000017256	3:27389350:T:A	-0.175328	-0.114125	AAG
ENSBTAG00000040131	3:27568233:C:T	0.204098	0.0645867	AAG
ENSBTAG00000001406	3:27456775:C:A	0.597797	1.06532	AAG
ENSBTAG00000000664	3:27462742:C:T	0.65049	0.956131	AAG
ENSBTAG00000015067	3:27459472:A:G	0.769834	3.11897	AAG
ENSBTAG00000000678	3:29273052:C:G	0.163595	0.0366602	AAG
ENSBTAG00000016705	3:28769185:G:C	0.73084	0.190918	AAG
ENSBTAG00000011327	3:29420330:G:A	-0.560095	-0.433756	AAG
ENSBTAG00000019617	3:29273672:A:C	0.434356	0.1912	AAG
ENSBTAG00000031940	3:29625965:A:G	0.513801	0.201747	AAG
ENSBTAG00000014294	3:30888040:A:G	-0.31726	-0.228338	AAG
ENSBTAG00000022580	3:31346402:C:T	-0.628123	-0.507396	AAG
ENSBTAG00000039738	3:31065409:C:T	0.453617	0.428609	AAG
ENSBTAG00000014102	3:31866577:C:T	-0.437534	-0.17861	AAG
ENSBTAG00000005973	3:31866577:C:T	-0.419885	-0.279059	AAG
ENSBTAG00000020172	3:32847158:G:A	-0.262564	-0.0804425	AAG
ENSBTAG00000009888	3:32231909:T:C	-0.272433	-0.0716352	AAG
ENSBTAG00000053209	3:32311817:A:G	0.632732	1.34535	AAG
ENSBTAG00000006466	3:32629594:C:T	-0.293126	-0.136672	AAG
ENSBTAG00000007352	3:33110466:C:T	1.18818	1.47939	AAG
ENSBTAG00000001981	3:33320159:T:G	-0.504266	-0.427466	AAG
ENSBTAG00000020964	3:33394852:C:T	-0.898041	-0.174503	AAG
ENSBTAG00000018893	3:33811539:T:C	0.530066	0.0633266	AAG
ENSBTAG00000000283	3:33538884:C:T	-0.401658	-0.633465	AAG
ENSBTAG00000001842	3:33680192:T:C	0.851038	2.07544	AAG
ENSBTAG00000013017	3:33868450:C:T	0.451467	0.208358	AAG
ENSBTAG00000014083	3:33942908:C:A	-0.331239	-0.272974	AAG
ENSBTAG00000016643	3:33966842:T:C	0.256398	0.108621	AAG
ENSBTAG00000009042	3:33879349:G:A	0.551951	0.174704	AAG
ENSBTAG00000020641	3:34062755:A:G	-0.424644	-0.0849466	AAG
ENSBTAG00000008849	3:34062697:A:G	-0.721932	-1.01925	AAG
ENSBTAG00000012962	3:34211965:C:T	0.223187	0.128578	AAG
ENSBTAG00000001136	3:34277140:G:C	0.615492	0.440054	AAG
ENSBTAG00000051851	3:33993638:G:A	-0.568006	-0.55793	AAG
ENSBTAG00000038979	3:33853770:T:C	-0.337304	-0.101037	AAG
ENSBTAG00000017124	3:34470645:G:C	0.775785	0.323916	AAG
ENSBTAG00000051792	3:34553220:C:G	-1.02435	-4.2562	AAG
ENSBTAG00000007330	3:34558712:A:G	-0.266163	-0.0884667	AAG
ENSBTAG00000005439	3:34736966:C:A	0.458872	0.220474	AAG
ENSBTAG00000031575	3:35277267:G:C	0.509026	0.22691	AAG
ENSBTAG00000039951	3:36268809:C:A	-0.297128	-0.127372	AAG
ENSBTAG00000019093	3:40588906:C:T	0.358058	0.219361	AAG
ENSBTAG00000005990	3:41425561:C:T	0.302358	0.134909	AAG
ENSBTAG00000019027	3:42239063:A:G	0.48889	0.240186	AAG
ENSBTAG00000019026	3:42387161:T:C	-1.17893	-0.941656	AAG
ENSBTAG00000007773	3:42680245:T:A	-0.784435	-2.05714	AAG
ENSBTAG00000037539	3:42620262:C:T	1.56741	6.64386	AAG
ENSBTAG00000031439	3:42459664:C:T	-0.570872	-0.201654	AAG
ENSBTAG00000006321	3:42995603:C:T	1.1783	0.382796	AAG
ENSBTAG00000006320	3:43040926:C:T	-0.954596	-0.432312	AAG
ENSBTAG00000015778	3:43158805:T:C	-0.44056	-0.24694	AAG
ENSBTAG00000015781	3:43939605:C:T	0.319829	0.194926	AAG
ENSBTAG00000015776	3:43242990:C:T	-0.446358	-0.0762572	AAG
ENSBTAG00000006491	3:43378121:G:C	0.587598	0.310209	AAG
ENSBTAG00000004591	3:44190603:G:A	-0.672714	-1.0755	AAG
ENSBTAG00000031358	3:45917781:G:A	-0.254079	-0.212701	AAG
ENSBTAG00000021537	3:49144701:C:T	-0.663485	-0.300383	AAG
ENSBTAG00000004422	3:48386017:T:C	-1.00019	-0.59899	AAG
ENSBTAG00000020345	3:48501760:C:T	0.532424	0.838034	AAG
ENSBTAG00000007842	3:49583033:T:C	0.712021	0.34613	AAG
ENSBTAG00000003245	3:49742643:A:G	0.871024	0.579001	AAG
ENSBTAG00000020180	3:49514812:A:G	-0.529269	-0.199081	AAG
ENSBTAG00000027321	3:50038624:G:T	0.539744	0.332512	AAG
ENSBTAG00000011363	3:50940752:C:T	0.388081	0.180178	AAG
ENSBTAG00000018739	3:51104083:A:G	-0.401917	-0.144418	AAG
ENSBTAG00000006167	3:51151483:T:G	-0.478547	-0.205976	AAG
ENSBTAG00000005805	3:51000939:A:G	-0.609689	-0.424293	AAG
ENSBTAG00000003724	3:51000939:A:G	-0.616688	-0.594806	AAG
ENSBTAG00000011200	3:52138009:T:C	0.36079	0.106494	AAG
ENSBTAG00000019133	3:53218279:C:G	0.45626	0.108924	AAG
ENSBTAG00000020958	3:53414070:A:C	0.383649	0.173768	AAG
ENSBTAG00000050182	3:53539667:C:T	-0.628312	-0.924589	AAG
ENSBTAG00000020214	3:53753933:G:A	-0.537432	-0.218497	AAG
ENSBTAG00000038625	3:53649344:C:T	-0.63576	-0.729436	AAG
ENSBTAG00000048959	3:53889692:C:T	-0.54222	-0.400584	AAG
ENSBTAG00000015060	3:54176132:T:C	-0.873001	-0.746438	AAG
ENSBTAG00000001143	3:54136479:G:A	-0.559113	-0.51586	AAG
ENSBTAG00000037634	3:54178227:A:G	-0.971441	-2.09099	AAG
ENSBTAG00000038938	3:54175764:A:G	0.52511	0.894157	AAG
ENSBTAG00000043876	3:54178997:C:T	0.594318	1.31789	AAG
ENSBTAG00000014529	3:54907194:C:T	-0.64417	-0.858725	AAG
ENSBTAG00000031186	3:54902364:G:A	-0.842014	-1.03166	AAG
ENSBTAG00000024272	3:54915397:T:C	-0.968364	-4.35735	AAG
ENSBTAG00000038233	3:55001679:A:G	-0.417459	-0.232734	AAG
ENSBTAG00000002416	3:54902364:G:A	0.907288	0.452901	AAG
ENSBTAG00000000505	3:54962512:A:G	-0.685759	-0.47265	AAG
ENSBTAG00000000504	3:54986762:G:A	-0.570368	-0.128207	AAG
ENSBTAG00000021900	3:55126984:A:G	0.743853	0.39699	AAG
ENSBTAG00000000305	3:56775982:T:C	-0.515972	-0.225588	AAG
ENSBTAG00000052268	3:57562112:A:G	-0.288664	-0.111431	AAG
ENSBTAG00000031171	3:56711780:A:G	-0.476395	-0.133928	AAG
ENSBTAG00000021501	3:57668337:A:T	-0.817396	-0.725856	AAG
ENSBTAG00000016712	3:57804266:A:G	-0.559576	-0.505576	AAG
ENSBTAG00000017357	3:57217045:G:T	-0.799943	-2.00977	AAG
ENSBTAG00000012907	3:57158394:G:A	0.580516	0.251941	AAG
ENSBTAG00000013851	3:58816297:A:G	-0.731	-0.199284	AAG
ENSBTAG00000016326	3:58816297:A:G	-0.724853	-0.18468	AAG
ENSBTAG00000003791	3:59209291:T:G	-0.40119	-0.250682	AAG
ENSBTAG00000008122	3:59503006:G:T	-0.462232	-0.12975	AAG
ENSBTAG00000008118	3:59648782:A:T	0.74119	0.241888	AAG
ENSBTAG00000053482	3:60177371:A:G	0.477001	0.384937	AAG
ENSBTAG00000003322	3:60115195:T:C	-0.502316	-0.408835	AAG
ENSBTAG00000030932	3:66036718:G:A	0.991342	0.501045	AAG
ENSBTAG00000021752	3:65941453:C:T	-0.326123	-0.143121	AAG
ENSBTAG00000031044	3:66893914:T:C	-0.996499	-0.704302	AAG
ENSBTAG00000020761	3:66939554:C:T	0.494311	0.128462	AAG
ENSBTAG00000031012	3:67420949:G:C	-1.12771	-0.571863	AAG
ENSBTAG00000018448	3:68857673:T:C	0.537891	0.549303	AAG
ENSBTAG00000024240	3:69081051:A:T	-0.675338	-0.188849	AAG
ENSBTAG00000003162	3:69987468:C:G	0.606573	0.532766	AAG
ENSBTAG00000014791	3:74800951:A:C	-0.73905	-0.35954	AAG
ENSBTAG00000008243	3:75095292:A:G	-0.294041	-0.0910855	AAG
ENSBTAG00000012957	3:77670453:C:T	0.38149	0.072628	AAG
ENSBTAG00000009455	3:77956449:T:C	-0.593801	-0.425304	AAG
ENSBTAG00000005445	3:78235729:A:G	0.471893	0.194431	AAG
ENSBTAG00000005909	3:79914008:T:C	-0.536187	-0.11835	AAG
ENSBTAG00000050297	3:81099269:T:C	0.244039	0.217457	AAG
ENSBTAG00000003147	3:80476448:C:A	-0.119128	-0.0522194	AAG
ENSBTAG00000019011	3:82183697:C:T	0.321132	0.122845	AAG
ENSBTAG00000010124	3:82767196:T:C	-0.992818	-0.296714	AAG
ENSBTAG00000020451	3:83082797:C:T	-0.461813	-0.135501	AAG
ENSBTAG00000051542	3:85831714:G:A	-1.23017	-1.93024	AAG
ENSBTAG00000051904	3:85814032:A:G	-0.611269	-1.272	AAG
ENSBTAG00000053766	3:85977279:A:G	-0.609596	-0.496731	AAG
ENSBTAG00000051030	3:86040173:A:G	-1.51061	-4.10252	AAG
ENSBTAG00000030671	3:86156957:C:T	-1.20289	-3.81344	AAG
ENSBTAG00000017326	3:87485348:T:C	-0.827634	-0.37428	AAG
ENSBTAG00000011640	3:89767947:G:T	-1.00384	-1.9764	AAG
ENSBTAG00000016990	3:91166808:C:T	0.205622	0.064925	AAG
ENSBTAG00000004688	3:91429733:G:A	1.15062	0.629427	AAG
ENSBTAG00000017132	3:91456223:C:T	-0.799485	-1.69941	AAG
ENSBTAG00000015931	3:91543261:A:G	0.601173	0.134586	AAG
ENSBTAG00000019801	3:91741149:G:A	1.1708	1.07621	AAG
ENSBTAG00000039686	3:91741149:G:A	0.859232	1.05337	AAG
ENSBTAG00000010715	3:92055556:G:A	0.726279	0.186788	AAG
ENSBTAG00000020037	3:92054056:C:T	0.640421	0.285906	AAG
ENSBTAG00000009526	3:92181858:T:C	-0.50113	-0.076963	AAG
ENSBTAG00000019198	3:92328060:T:G	0.797705	0.361142	AAG
ENSBTAG00000007112	3:92334650:T:G	0.533708	0.279662	AAG
ENSBTAG00000000736	3:93246244:G:C	0.440204	0.261828	AAG
ENSBTAG00000003484	3:92982071:G:A	-0.455872	-0.107149	AAG
ENSBTAG00000014649	3:93059896:C:A	0.83151	0.268037	AAG
ENSBTAG00000054697	3:93247568:A:C	-0.428642	-0.137988	AAG
ENSBTAG00000003746	3:93343158:A:T	-0.314463	-0.107074	AAG
ENSBTAG00000002910	3:93617320:C:T	0.85746	1.15062	AAG
ENSBTAG00000044107	3:93787412:A:T	-0.826059	-1.45854	AAG
ENSBTAG00000018281	3:93695041:G:A	-0.480453	-0.384635	AAG
ENSBTAG00000002720	3:93482801:C:T	0.320849	0.0531469	AAG
ENSBTAG00000015896	3:94225770:A:G	-1.59064	-0.557159	AAG
ENSBTAG00000005542	3:95000213:G:T	0.227264	0.0630222	AAG
ENSBTAG00000003128	3:97819703:G:A	-0.516957	-0.42883	AAG
ENSBTAG00000045643	3:98794770:G:A	0.660866	0.57557	AAG
ENSBTAG00000019956	3:98504724:C:T	0.370723	0.123844	AAG
ENSBTAG00000023551	3:99502946:C:T	-0.880925	-0.281256	AAG
ENSBTAG00000045664	3:99766369:G:A	0.319711	0.0831295	AAG
ENSBTAG00000013322	3:99898969:C:A	-0.800623	-0.318867	AAG
ENSBTAG00000013320	3:99877592:T:C	-1.04789	-3.16344	AAG
ENSBTAG00000002979	3:99934515:G:A	0.597888	0.349724	AAG
ENSBTAG00000020444	3:100188631:G:A	0.968215	0.488611	AAG
ENSBTAG00000016377	3:100357228:T:C	-1.22282	-0.468949	AAG
ENSBTAG00000052979	3:100524867:C:G	-1.28892	-1.00589	AAG
ENSBTAG00000000497	3:100517505:C:T	0.81228	0.37735	AAG
ENSBTAG00000003642	3:100458951:G:A	-0.209041	-0.086833	AAG
ENSBTAG00000012648	3:101046488:G:A	-1.09922	-0.961155	AAG
ENSBTAG00000015559	3:101712819:G:A	-0.454901	-0.172435	AAG
ENSBTAG00000005912	3:101478739:C:T	0.898848	0.226063	AAG
ENSBTAG00000008690	3:102117079:T:C	0.744583	0.22804	AAG
ENSBTAG00000018887	3:102101667:A:G	1.27604	0.398093	AAG
ENSBTAG00000016899	3:102648886:C:T	0.608386	0.107764	AAG
ENSBTAG00000003777	3:102700978:A:C	0.78002	0.834446	AAG
ENSBTAG00000021544	3:102847859:A:G	0.44749	0.167903	AAG
ENSBTAG00000017382	3:103403215:G:T	-0.660728	-0.277666	AAG
ENSBTAG00000017381	3:103496622:A:T	-0.824456	-2.28659	AAG
ENSBTAG00000017368	3:103518929:C:T	-0.360569	-0.0900884	AAG
ENSBTAG00000004585	3:103700833:G:A	1.47561	0.892676	AAG
ENSBTAG00000020745	3:104624176:A:C	-0.486937	-0.26312	AAG
ENSBTAG00000001629	3:104359200:T:G	-0.414864	-0.171387	AAG
ENSBTAG00000001628	3:104936621:G:A	1.20455	2.17189	AAG
ENSBTAG00000001626	3:105292116:C:A	0.779042	0.218093	AAG
ENSBTAG00000015113	3:105475822:C:T	-0.694962	-1.18652	AAG
ENSBTAG00000018726	3:105528486:T:C	-0.754393	-0.952074	AAG
ENSBTAG00000000533	3:105588435:C:T	-1.07157	-1.2338	AAG
ENSBTAG00000000532	3:105654662:A:G	1.42486	3.68065	AAG
ENSBTAG00000044178	3:105830129:T:C	0.609678	0.216005	AAG
ENSBTAG00000019695	3:105775931:A:G	-0.650286	-0.133389	AAG
ENSBTAG00000013367	3:105513581:A:T	-0.908123	-0.462367	AAG
ENSBTAG00000013054	3:106197965:A:T	0.662466	0.902745	AAG
ENSBTAG00000054059	3:106263316:A:G	-0.894665	-1.1699	AAG
ENSBTAG00000013832	3:106232615:G:A	-1.08285	-0.335118	AAG
ENSBTAG00000047314	3:106317207:A:G	-0.840209	-0.276004	AAG
ENSBTAG00000024107	3:108747796:A:G	-0.304033	-0.0916141	AAG
ENSBTAG00000020510	3:108103096:T:C	0.73777	1.19719	AAG
ENSBTAG00000014326	3:108232025:C:T	0.343682	0.304637	AAG
ENSBTAG00000003837	3:108231091:C:T	1.56497	2.96838	AAG
ENSBTAG00000054152	3:109395479:C:T	-0.457386	-1.06238	AAG
ENSBTAG00000024097	3:109439419:G:A	0.855158	0.911285	AAG
ENSBTAG00000007994	3:109476599:A:C	-0.745587	-0.657297	AAG
ENSBTAG00000024096	3:109579844:A:G	0.836812	0.356611	AAG
ENSBTAG00000049000	3:109561696:G:C	0.519288	0.70355	AAG
ENSBTAG00000014358	3:109544036:C:T	0.287054	0.335687	AAG
ENSBTAG00000038617	3:109545529:G:T	0.74914	0.85332	AAG
ENSBTAG00000024095	3:109620839:C:T	-0.461435	-0.0717931	AAG
ENSBTAG00000018324	3:109878880:C:T	0.346605	0.18575	AAG
ENSBTAG00000012253	3:109425271:C:A	0.153237	0.0406437	AAG
ENSBTAG00000015220	3:108996760:T:C	-0.262132	-0.117159	AAG
ENSBTAG00000038292	3:110064586:G:T	-0.750071	-0.616047	AAG
ENSBTAG00000016696	3:110270731:T:C	-0.258507	-0.0827719	AAG
ENSBTAG00000016328	3:110451839:A:G	-0.365839	-0.0884333	AAG
ENSBTAG00000006555	3:110451839:A:G	-0.425828	-0.136073	AAG
ENSBTAG00000021948	3:110640246:G:C	0.462398	0.149555	AAG
ENSBTAG00000024086	3:110705071:T:A	-0.659629	-0.554764	AAG
ENSBTAG00000013867	3:110251452:C:T	-1.40451	-1.92308	AAG
ENSBTAG00000014079	3:112375265:G:C	-0.581543	-0.0765926	AAG
ENSBTAG00000003928	3:113586290:A:C	-0.242537	-0.0940123	AAG
ENSBTAG00000020616	3:113187599:G:A	-0.837801	-0.314419	AAG
ENSBTAG00000000149	3:113197054:C:A	0.40646	0.0930675	AAG
ENSBTAG00000053153	3:114014205:A:G	0.604827	0.294124	AAG
ENSBTAG00000016504	3:115341354:C:G	-0.674694	-0.528736	AAG
ENSBTAG00000005854	3:116648413:C:T	0.641628	0.0985162	AAG
ENSBTAG00000030190	3:116918986:C:T	0.889589	2.0746	AAG
ENSBTAG00000000634	3:117037012:T:C	-0.897791	-1.24159	AAG
ENSBTAG00000017624	3:117041205:G:A	1.42754	1.7407	AAG
ENSBTAG00000005354	3:116865569:C:T	0.817318	0.242979	AAG
ENSBTAG00000017826	3:117719404:A:G	-0.586385	-0.27994	AAG
ENSBTAG00000010164	3:117392592:A:C	-0.350696	-0.260604	AAG
ENSBTAG00000001879	3:117613901:C:A	-0.546008	-0.385593	AAG
ENSBTAG00000015973	3:117650247:G:A	1.16459	0.7268	AAG
ENSBTAG00000017764	3:118708105:G:A	0.551003	0.212029	AAG
ENSBTAG00000054834	3:118765826:A:G	-0.384297	-0.832135	AAG
ENSBTAG00000003279	3:118890976:T:C	0.781163	0.237945	AAG
ENSBTAG00000010910	3:118989078:G:A	0.658411	0.268563	AAG
ENSBTAG00000015996	3:118926295:C:A	-0.972479	-1.24198	AAG
ENSBTAG00000049766	3:118989078:G:A	-0.453503	-0.192866	AAG
ENSBTAG00000000784	3:120789079:C:T	0.34547	0.0699333	AAG
ENSBTAG00000000789	3:120368763:G:C	0.37638	0.119104	AAG
ENSBTAG00000004315	3:120962567:A:G	0.371484	0.0797928	AAG
ENSBTAG00000002608	3:120486792:G:A	-0.583367	-0.128155	AAG
ENSBTAG00000013110	3:120944941:G:A	0.445925	0.178087	AAG
ENSBTAG00000009676	3:120563334:T:C	-0.343226	-0.101983	AAG
ENSBTAG00000008711	3:120567200:C:T	-0.620188	-0.823831	AAG
ENSBTAG00000013253	3:120748746:G:A	0.778459	0.363087	AAG
ENSBTAG00000002847	3:120747721:T:C	-0.305183	-0.140372	AAG
ENSBTAG00000054385	3:120560795:C:A	1.57698	2.62189	AAG
ENSBTAG00000017086	4:5073374:G:A	-0.900507	-0.989221	AAG
ENSBTAG00000014016	4:5899217:G:A	0.437198	0.100599	AAG
ENSBTAG00000003531	4:7481193:A:G	1.53672	2.88334	AAG
ENSBTAG00000045617	4:9248633:A:C	0.744153	0.227262	AAG
ENSBTAG00000002750	4:9519695:C:T	-0.794727	-0.191137	AAG
ENSBTAG00000034936	4:9701660:G:A	-0.488873	-0.152666	AAG
ENSBTAG00000021996	4:9773463:G:A	0.452319	0.132608	AAG
ENSBTAG00000034905	4:10416569:G:A	-0.357911	-0.244801	AAG
ENSBTAG00000024431	4:9914718:C:G	0.616249	0.138638	AAG
ENSBTAG00000003810	4:9946022:A:T	-1.01532	-0.564038	AAG
ENSBTAG00000000820	4:11235488:A:G	-0.42644	-0.553876	AAG
ENSBTAG00000003424	4:11326136:C:T	0.680821	0.189221	AAG
ENSBTAG00000009109	4:11746454:G:A	-0.487709	-0.191331	AAG
ENSBTAG00000034645	4:12644343:T:A	-0.821323	-4.43386	AAG
ENSBTAG00000015925	4:15156602:G:A	1.17278	0.487632	AAG
ENSBTAG00000003222	4:15241607:T:C	1.33059	1.24231	AAG
ENSBTAG00000004995	4:15278134:T:A	-0.583265	-0.265929	AAG
ENSBTAG00000013168	4:14877205:T:C	-0.340196	-0.144695	AAG
ENSBTAG00000047004	4:15697922:C:A	0.486427	0.149011	AAG
ENSBTAG00000000799	4:16246563:A:G	0.687273	0.447336	AAG
ENSBTAG00000053922	4:18986722:T:C	0.459053	0.158623	AAG
ENSBTAG00000019750	4:20354046:C:T	0.557727	0.261393	AAG
ENSBTAG00000002869	4:20826745:A:G	0.458352	0.228626	AAG
ENSBTAG00000034091	4:25088333:A:G	-0.519841	-0.299861	AAG
ENSBTAG00000010980	4:25084448:G:A	-0.418178	-0.185596	AAG
ENSBTAG00000014262	4:25143840:G:A	-0.460349	-0.183028	AAG
ENSBTAG00000012805	4:25159912:C:T	0.50933	0.198641	AAG
ENSBTAG00000024406	4:25293069:A:T	-0.812932	-1.3016	AAG
ENSBTAG00000045578	4:25348409:G:T	0.647773	0.95965	AAG
ENSBTAG00000014074	4:25651371:T:C	0.295264	0.0952926	AAG
ENSBTAG00000006721	4:28379467:G:A	-0.955879	-0.474057	AAG
ENSBTAG00000014389	4:30975837:G:A	0.730323	0.356652	AAG
ENSBTAG00000004976	4:30732978:G:A	1.10637	0.543817	AAG
ENSBTAG00000015539	4:31867215:C:T	0.31099	0.516854	AAG
ENSBTAG00000051150	4:30840281:A:G	-0.416877	-0.111445	AAG
ENSBTAG00000016010	4:31810032:C:T	-0.638049	-0.228199	AAG
ENSBTAG00000016014	4:31842603:G:A	-0.74136	-0.322009	AAG
ENSBTAG00000054861	4:31842603:G:A	0.889675	1.41898	AAG
ENSBTAG00000000604	4:31902559:G:A	0.62904	1.34757	AAG
ENSBTAG00000019403	4:31921368:C:T	-1.22862	-1.4854	AAG
ENSBTAG00000013010	4:32277623:A:C	0.540039	0.122792	AAG
ENSBTAG00000054987	4:31387703:C:T	-0.452115	-0.169807	AAG
ENSBTAG00000015666	4:32249442:A:T	0.378873	0.436355	AAG
ENSBTAG00000021313	4:32638661:C:T	-0.703804	-1.30677	AAG
ENSBTAG00000033449	4:32961900:G:C	-0.738495	-0.99086	AAG
ENSBTAG00000005997	4:32961900:G:C	-0.652607	-0.524827	AAG
ENSBTAG00000038283	4:33156323:C:A	0.827025	0.493585	AAG
ENSBTAG00000002714	4:41065606:C:T	-0.912934	-1.14253	AAG
ENSBTAG00000005102	4:43280215:C:G	0.291453	0.1291	AAG
ENSBTAG00000033290	4:43920348:T:G	0.342044	0.103207	AAG
ENSBTAG00000003825	4:43613309:T:C	0.356798	0.101887	AAG
ENSBTAG00000018430	4:43156611:T:C	0.248712	0.122597	AAG
ENSBTAG00000014879	4:44052099:A:G	-0.629005	-0.404731	AAG
ENSBTAG00000014161	4:44368261:T:G	0.371191	0.127572	AAG
ENSBTAG00000006876	4:44511809:G:T	0.934798	0.273166	AAG
ENSBTAG00000014171	4:44364131:G:T	-0.654595	-0.25418	AAG
ENSBTAG00000003784	4:44503889:T:C	-0.695269	-0.143993	AAG
ENSBTAG00000046712	4:44518017:C:A	0.503062	0.0906983	AAG
ENSBTAG00000040058	4:45290925:C:T	1.74304	1.24238	AAG
ENSBTAG00000002175	4:46186377:C:A	-0.39251	-0.2314	AAG
ENSBTAG00000008302	4:46657012:A:G	-0.502002	-0.117422	AAG
ENSBTAG00000019794	4:47665292:C:T	0.718745	0.254301	AAG
ENSBTAG00000005526	4:48565648:T:C	-0.870329	-0.217589	AAG
ENSBTAG00000021849	4:48589649:C:T	-0.829633	-0.186182	AAG
ENSBTAG00000001908	4:48928046:C:T	-0.628907	-0.171069	AAG
ENSBTAG00000033197	4:49727148:T:C	-0.30315	-0.269966	AAG
ENSBTAG00000038795	4:50023481:A:G	-0.632724	-0.123177	AAG
ENSBTAG00000053502	4:50058770:C:T	-1.14666	-6.64386	AAG
ENSBTAG00000036154	4:50148424:G:T	0.815122	1.34049	AAG
ENSBTAG00000000169	4:51018646:A:G	0.824679	3.41108	AAG
ENSBTAG00000006161	4:51743547:G:T	-0.802245	-0.813824	AAG
ENSBTAG00000017869	4:51873743:G:A	1.18036	1.40902	AAG
ENSBTAG00000021204	4:52292610:C:T	0.552996	0.233996	AAG
ENSBTAG00000014228	4:52024921:T:A	-0.327644	-0.244052	AAG
ENSBTAG00000021543	4:53034096:T:C	-0.46191	-0.193914	AAG
ENSBTAG00000051506	4:54343810:G:A	0.666007	0.335404	AAG
ENSBTAG00000010549	4:55788401:T:C	-0.688766	-0.198913	AAG
ENSBTAG00000021182	4:55667125:T:C	0.425309	0.358787	AAG
ENSBTAG00000013050	4:56093189:G:A	1.26034	0.876808	AAG
ENSBTAG00000002154	4:59688094:C:T	0.655176	0.614823	AAG
ENSBTAG00000003490	4:60102483:G:A	0.304634	0.0716082	AAG
ENSBTAG00000018119	4:60515717:C:T	-0.30952	-0.286151	AAG
ENSBTAG00000005785	4:62065500:G:A	0.407446	0.253951	AAG
ENSBTAG00000032598	4:63756120:C:A	0.560616	0.212383	AAG
ENSBTAG00000016709	4:63915061:G:T	-0.227448	-0.113152	AAG
ENSBTAG00000003114	4:64028786:A:G	-0.376354	-0.199003	AAG
ENSBTAG00000002332	4:64073585:G:A	0.43632	0.171785	AAG
ENSBTAG00000020247	4:65892339:T:C	0.288133	0.145077	AAG
ENSBTAG00000051818	4:65724781:C:T	-1.1382	-1.67345	AAG
ENSBTAG00000010597	4:65997571:A:G	0.513699	0.204391	AAG
ENSBTAG00000038235	4:65951026:G:A	-0.392389	-0.288223	AAG
ENSBTAG00000000521	4:65890902:T:C	-0.787674	-0.448709	AAG
ENSBTAG00000007870	4:66387035:C:A	-0.932725	-0.895596	AAG
ENSBTAG00000016223	4:66596958:A:G	-1.13595	-1.74483	AAG
ENSBTAG00000018909	4:67452748:C:T	0.605059	0.807269	AAG
ENSBTAG00000001822	4:69642033:A:G	0.267311	0.196	AAG
ENSBTAG00000049437	4:69683074:T:C	-0.404071	-0.131304	AAG
ENSBTAG00000004136	4:69658099:T:A	-0.779173	-0.366518	AAG
ENSBTAG00000019445	4:70769063:G:T	0.745846	0.905228	AAG
ENSBTAG00000019342	4:70981561:T:A	-0.54287	-0.310623	AAG
ENSBTAG00000015326	4:71184016:T:A	-0.528672	-0.201031	AAG
ENSBTAG00000003506	4:74446059:G:A	0.583187	0.531822	AAG
ENSBTAG00000003508	4:74468596:T:C	0.507979	0.565056	AAG
ENSBTAG00000032166	4:74519848:T:C	0.939832	0.387117	AAG
ENSBTAG00000013226	4:74574610:G:A	0.916283	0.466473	AAG
ENSBTAG00000009655	4:74254339:G:T	-0.279523	-0.215333	AAG
ENSBTAG00000046768	4:76164313:C:T	0.726021	1.02628	AAG
ENSBTAG00000020704	4:76428995:A:G	0.49247	0.736141	AAG
ENSBTAG00000010504	4:76595592:C:T	0.50569	0.13	AAG
ENSBTAG00000008090	4:76533069:G:A	0.510764	0.092944	AAG
ENSBTAG00000052466	4:76595592:C:T	-0.411092	-0.19773	AAG
ENSBTAG00000006377	4:76534778:C:A	-0.403465	-0.0972534	AAG
ENSBTAG00000010612	4:76829684:G:A	0.440083	0.15456	AAG
ENSBTAG00000000274	4:77903890:T:C	0.3466	0.0734989	AAG
ENSBTAG00000012237	4:77252439:T:G	0.430744	0.227089	AAG
ENSBTAG00000013414	4:77479612:G:A	-0.667652	-0.435592	AAG
ENSBTAG00000012968	4:77376826:T:A	0.455633	0.393113	AAG
ENSBTAG00000000991	4:78157215:A:G	0.77695	0.278501	AAG
ENSBTAG00000007305	4:82181435:C:A	0.589486	0.14101	AAG
ENSBTAG00000031967	4:82625974:G:C	-0.356384	-0.317323	AAG
ENSBTAG00000000144	4:82525951:T:G	0.458632	0.461396	AAG
ENSBTAG00000049399	4:82698718:G:A	-0.517784	-0.551223	AAG
ENSBTAG00000007976	4:85867891:T:G	0.569517	0.228348	AAG
ENSBTAG00000012128	4:86105712:C:T	0.419342	0.276428	AAG
ENSBTAG00000009334	4:87788289:A:C	-0.389266	-0.138902	AAG
ENSBTAG00000004643	4:88197437:T:A	0.619456	0.169046	AAG
ENSBTAG00000010692	4:91886606:C:A	-0.270555	-0.101182	AAG
ENSBTAG00000031866	4:92540924:A:G	0.959193	0.710708	AAG
ENSBTAG00000000296	4:92548139:T:A	0.66098	0.283868	AAG
ENSBTAG00000011002	4:92942127:G:C	0.647319	0.895577	AAG
ENSBTAG00000007572	4:92482793:T:C	0.231444	0.0888662	AAG
ENSBTAG00000045645	4:93165233:G:A	0.730301	0.994938	AAG
ENSBTAG00000052301	4:92965658:A:C	1.05072	2.42561	AAG
ENSBTAG00000003449	4:92549782:T:C	1.10878	1.12366	AAG
ENSBTAG00000004989	4:92951781:T:C	0.244526	0.131163	AAG
ENSBTAG00000001754	4:93129638:T:G	-0.648041	-0.209341	AAG
ENSBTAG00000014273	4:93420148:T:C	-0.442892	-0.135233	AAG
ENSBTAG00000015588	4:93942021:G:A	0.828103	0.251591	AAG
ENSBTAG00000046648	4:94025460:G:A	-0.676055	-0.898428	AAG
ENSBTAG00000013476	4:94025460:G:A	-0.834337	-1.09739	AAG
ENSBTAG00000007413	4:94186104:C:A	0.634673	0.417665	AAG
ENSBTAG00000017245	4:94397940:A:G	0.478902	0.197196	AAG
ENSBTAG00000010452	4:95193498:T:C	1.18064	2.04564	AAG
ENSBTAG00000014112	4:96438981:G:A	0.416184	0.0949354	AAG
ENSBTAG00000009902	4:97788989:T:C	-0.618104	-0.352367	AAG
ENSBTAG00000008895	4:98322672:G:A	-0.7771	-0.303659	AAG
ENSBTAG00000013976	4:98850120:A:G	-0.427062	-0.306607	AAG
ENSBTAG00000001773	4:98839857:T:C	0.626312	0.245819	AAG
ENSBTAG00000017905	4:98839857:T:C	0.42004	0.138823	AAG
ENSBTAG00000031548	4:99088463:C:T	0.924943	1.24286	AAG
ENSBTAG00000047605	4:99088463:C:T	1.12118	4.13982	AAG
ENSBTAG00000054978	4:99084849:C:G	-0.43534	-0.424426	AAG
ENSBTAG00000047088	4:99088463:C:T	-0.371255	-0.37592	AAG
ENSBTAG00000017919	4:98982133:G:C	0.488575	0.0941355	AAG
ENSBTAG00000007806	4:99880438:T:G	-0.397826	-0.16289	AAG
ENSBTAG00000031458	4:100540215:C:G	-0.728267	-0.943097	AAG
ENSBTAG00000014250	4:102585491:A:G	0.530671	0.365798	AAG
ENSBTAG00000016546	4:103517315:A:G	0.372757	0.222308	AAG
ENSBTAG00000012261	4:103817032:T:C	0.858484	0.532455	AAG
ENSBTAG00000012239	4:103745876:T:G	-0.375105	-0.17992	AAG
ENSBTAG00000005285	4:104264848:G:C	-0.234356	-0.0963107	AAG
ENSBTAG00000004658	4:104958064:A:G	0.462347	0.870702	AAG
ENSBTAG00000020453	4:105285356:C:T	2.00099	2.46273	AAG
ENSBTAG00000046152	4:105229291:A:T	-0.822681	-1.32342	AAG
ENSBTAG00000050323	4:105555592:A:G	-1.09148	-2.59781	AAG
ENSBTAG00000048852	4:105758926:A:C	-0.65204	-0.644118	AAG
ENSBTAG00000031234	4:105342458:G:A	-0.814049	-0.73433	AAG
ENSBTAG00000053682	4:105563895:G:T	-0.635505	-0.594794	AAG
ENSBTAG00000051786	4:105423344:C:T	-0.805891	-1.13294	AAG
ENSBTAG00000048597	4:105530480:A:T	0.557678	0.607401	AAG
ENSBTAG00000050773	4:106275680:T:C	0.613916	0.504811	AAG
ENSBTAG00000050745	4:105561176:A:T	-0.595159	-1.82616	AAG
ENSBTAG00000040387	4:106287703:A:G	0.601173	1.02524	AAG
ENSBTAG00000048904	4:105723271:A:G	-1.21413	-2.56349	AAG
ENSBTAG00000053109	4:105736721:A:G	-1.30008	-1.72937	AAG
ENSBTAG00000049231	4:105760804:T:C	-0.708897	-0.91224	AAG
ENSBTAG00000050211	4:105718241:C:T	-0.595485	-0.519864	AAG
ENSBTAG00000039559	4:105760801:G:C	-0.939319	-3.34405	AAG
ENSBTAG00000053458	4:105764357:T:C	0.602778	0.809798	AAG
ENSBTAG00000049622	4:106006159:G:T	0.564064	0.572197	AAG
ENSBTAG00000051811	4:105767411:T:A	-0.888478	-2.28954	AAG
ENSBTAG00000048775	4:105774315:G:A	-0.719408	-0.799648	AAG
ENSBTAG00000038605	4:106017431:T:C	0.995401	1.36485	AAG
ENSBTAG00000026068	4:106033155:G:C	0.755456	1.28666	AAG
ENSBTAG00000049004	4:105773835:T:C	-0.697656	-0.587716	AAG
ENSBTAG00000047919	4:106063093:C:G	-0.746853	-0.956993	AAG
ENSBTAG00000034609	4:106173170:T:C	0.344933	0.206424	AAG
ENSBTAG00000027204	4:106100245:A:T	-0.719645	-0.428997	AAG
ENSBTAG00000009839	4:106668585:G:C	-0.584631	-0.31657	AAG
ENSBTAG00000009182	4:106675238:T:A	-1.08529	-3.87909	AAG
ENSBTAG00000009418	4:106639429:T:C	-0.37694	-0.397312	AAG
ENSBTAG00000017970	4:106856795:T:C	0.325058	0.124278	AAG
ENSBTAG00000005475	4:107203927:C:T	-0.504979	-0.521787	AAG
ENSBTAG00000002554	4:107189781:C:A	-0.271017	-0.264073	AAG
ENSBTAG00000051633	4:111772542:C:T	-0.808529	-1.31381	AAG
ENSBTAG00000050861	4:112190919:A:G	0.774496	0.907286	AAG
ENSBTAG00000017143	4:112234666:C:T	0.31754	0.209784	AAG
ENSBTAG00000014768	4:112186564:A:G	0.768883	0.293325	AAG
ENSBTAG00000020445	4:112386996:A:G	-0.33788	-0.118899	AAG
ENSBTAG00000000389	4:112457007:T:C	0.339171	0.0928799	AAG
ENSBTAG00000002445	4:112323788:G:A	0.531517	0.244991	AAG
ENSBTAG00000002810	4:112744187:A:G	0.319274	0.118399	AAG
ENSBTAG00000031106	4:112892658:C:T	0.491362	0.148843	AAG
ENSBTAG00000049343	4:112567200:G:A	0.796388	0.941131	AAG
ENSBTAG00000010219	4:112567200:G:A	0.702378	0.631829	AAG
ENSBTAG00000019844	4:112610202:T:C	-0.527011	-0.352717	AAG
ENSBTAG00000008542	4:112687610:C:T	0.727364	1.10844	AAG
ENSBTAG00000006022	4:112803008:A:G	0.73347	0.445473	AAG
ENSBTAG00000031059	4:112744187:A:G	-1.10328	-1.06701	AAG
ENSBTAG00000004215	4:112755579:A:C	-0.512538	-1.42524	AAG
ENSBTAG00000038241	4:112759185:C:T	-0.590717	-0.395133	AAG
ENSBTAG00000007983	4:111862967:G:A	0.742729	0.49593	AAG
ENSBTAG00000049318	4:112778300:C:A	-1.11877	-2.20455	AAG
ENSBTAG00000014402	4:112803008:A:G	-0.751922	-0.383108	AAG
ENSBTAG00000009850	4:112773221:C:G	0.680776	0.343418	AAG
ENSBTAG00000039588	4:112998833:A:G	0.870023	0.72134	AAG
ENSBTAG00000001198	4:112902047:G:A	0.329626	0.173595	AAG
ENSBTAG00000053452	4:112917976:A:G	0.894355	1.75253	AAG
ENSBTAG00000046257	4:113079928:T:C	-0.814484	-0.576412	AAG
ENSBTAG00000030940	4:113079928:T:C	0.66666	0.407754	AAG
ENSBTAG00000040331	4:113416796:A:G	-0.635511	-0.268658	AAG
ENSBTAG00000011240	4:112998833:A:G	-0.956721	-3.1093	AAG
ENSBTAG00000054649	4:112906141:C:T	0.582436	0.44781	AAG
ENSBTAG00000050052	4:113307323:A:T	-0.333764	-0.161029	AAG
ENSBTAG00000008550	4:113297542:C:A	-0.695072	-0.482344	AAG
ENSBTAG00000037510	4:113302276:G:A	-0.6445	-0.294612	AAG
ENSBTAG00000004894	4:113325587:A:G	0.739575	0.329996	AAG
ENSBTAG00000000715	4:113343059:T:C	-0.432551	-0.226543	AAG
ENSBTAG00000012078	4:113345604:A:G	0.698561	1.89625	AAG
ENSBTAG00000016766	4:113345604:A:G	0.729165	2.06131	AAG
ENSBTAG00000004078	4:113513693:C:G	1.18604	1.765	AAG
ENSBTAG00000017680	4:113580364:T:C	0.911955	1.76713	AAG
ENSBTAG00000011226	4:113580364:T:C	-0.289904	-0.0851197	AAG
ENSBTAG00000011229	4:113669757:C:G	-0.444328	-0.186079	AAG
ENSBTAG00000000607	4:113874403:A:G	0.474238	0.117288	AAG
ENSBTAG00000014371	4:114405346:C:T	0.35195	0.11032	AAG
ENSBTAG00000004540	4:113885353:C:T	0.594944	0.153505	AAG
ENSBTAG00000006232	4:113827791:C:A	0.564589	0.737408	AAG
ENSBTAG00000045535	4:114501533:C:A	-1.20565	-4.90479	AAG
ENSBTAG00000021260	4:114501533:C:A	-0.867066	-0.24889	AAG
ENSBTAG00000030897	4:115050483:C:T	-0.846277	-0.466606	AAG
ENSBTAG00000008032	4:115243046:G:A	0.489651	0.205609	AAG
ENSBTAG00000000397	4:116308851:T:C	-0.963456	-1.49279	AAG
ENSBTAG00000030817	4:118917035:G:A	0.845726	0.15016	AAG
ENSBTAG00000008025	4:118529591:G:C	-0.899887	-0.177457	AAG
ENSBTAG00000050041	4:118613814:C:T	1.08272	3.96831	AAG
ENSBTAG00000000771	4:118613814:C:T	0.471567	0.134601	AAG
ENSBTAG00000005483	4:119464256:C:G	0.677392	0.175705	AAG
ENSBTAG00000024157	4:119538953:T:C	-0.916359	-0.764891	AAG
ENSBTAG00000037649	4:119749030:T:C	-0.647696	-0.585743	AAG
ENSBTAG00000052417	5:1300938:G:A	-0.966697	-0.448102	AAG
ENSBTAG00000012272	5:1318714:C:G	1.26524	0.456182	AAG
ENSBTAG00000053598	5:1382965:G:T	0.800414	0.224021	AAG
ENSBTAG00000012828	5:1444559:G:T	-0.545551	-0.156904	AAG
ENSBTAG00000035083	5:4050392:G:A	0.668043	0.194045	AAG
ENSBTAG00000014859	5:4927515:C:T	1.0498	5.35235	AAG
ENSBTAG00000011590	5:5001122:T:C	0.274708	0.171765	AAG
ENSBTAG00000013406	5:6330544:A:C	0.703245	0.622596	AAG
ENSBTAG00000054695	5:7690916:C:A	-0.437762	-0.276088	AAG
ENSBTAG00000014609	5:10474800:C:T	0.358842	0.106531	AAG
ENSBTAG00000018694	5:10785351:T:C	0.872375	0.65417	AAG
ENSBTAG00000003036	5:10718231:G:C	-1.08274	-1.2919	AAG
ENSBTAG00000018432	5:14551836:C:T	0.794735	3.7575	AAG
ENSBTAG00000018743	5:17197611:T:C	0.471152	0.146144	AAG
ENSBTAG00000018745	5:17841438:A:T	-0.483318	-0.122999	AAG
ENSBTAG00000000421	5:22778298:C:T	0.46056	0.181243	AAG
ENSBTAG00000007447	5:22976243:A:G	-0.453168	-0.186708	AAG
ENSBTAG00000021767	5:23118234:G:T	0.499965	0.137548	AAG
ENSBTAG00000050045	5:23929531:C:T	-0.46119	-0.702136	AAG
ENSBTAG00000011245	5:23897299:C:T	-0.242195	-0.187043	AAG
ENSBTAG00000004484	5:24043422:C:T	-0.795457	-0.446334	AAG
ENSBTAG00000017729	5:24712166:C:T	0.429063	0.138328	AAG
ENSBTAG00000014030	5:24842119:A:G	0.714909	0.622527	AAG
ENSBTAG00000014044	5:24012967:G:A	0.58407	0.120198	AAG
ENSBTAG00000019686	5:26540238:A:C	-0.515672	-0.0958372	AAG
ENSBTAG00000015592	5:25741186:T:C	-0.454052	-0.581045	AAG
ENSBTAG00000006246	5:25816529:T:G	0.575865	0.186435	AAG
ENSBTAG00000021974	5:25622949:T:A	0.293553	0.13831	AAG
ENSBTAG00000042310	5:26357150:C:T	-0.777281	-2.78698	AAG
ENSBTAG00000000435	5:26450831:G:A	0.603015	0.334487	AAG
ENSBTAG00000026916	5:26616732:T:C	0.319816	0.167803	AAG
ENSBTAG00000020177	5:26699452:C:T	0.775671	0.276316	AAG
ENSBTAG00000007592	5:26816654:G:C	0.440818	0.181615	AAG
ENSBTAG00000018993	5:26799917:C:T	-0.47411	-0.196108	AAG
ENSBTAG00000046481	5:26942523:A:G	-0.497457	-0.138877	AAG
ENSBTAG00000007829	5:26799917:C:T	0.718872	0.242841	AAG
ENSBTAG00000021464	5:26942523:A:G	-0.323652	-0.114778	AAG
ENSBTAG00000006904	5:26857084:A:G	-0.683891	-1.09787	AAG
ENSBTAG00000017950	5:28394281:G:A	-0.742759	-0.591022	AAG
ENSBTAG00000017943	5:29327454:A:T	-0.340485	-0.123133	AAG
ENSBTAG00000008900	5:28419621:T:C	-0.817857	-0.594567	AAG
ENSBTAG00000008897	5:28535417:G:A	-0.460135	-0.169623	AAG
ENSBTAG00000004349	5:28538250:A:G	-0.270558	-0.10248	AAG
ENSBTAG00000016362	5:28250860:A:G	-0.597251	-0.486276	AAG
ENSBTAG00000051039	5:28065416:T:C	-0.707379	-0.472173	AAG
ENSBTAG00000019312	5:28672695:G:T	-0.758143	-0.190397	AAG
ENSBTAG00000010928	5:28697221:G:A	0.487903	0.171896	AAG
ENSBTAG00000010924	5:28694067:C:T	-0.638337	-0.258787	AAG
ENSBTAG00000032914	5:28819491:G:A	0.654863	0.203739	AAG
ENSBTAG00000032902	5:28826366:T:G	0.976065	1.59182	AAG
ENSBTAG00000032899	5:29007242:T:C	-1.02846	-1.03809	AAG
ENSBTAG00000025005	5:29007242:T:C	-1.0883	-1.17729	AAG
ENSBTAG00000005246	5:29336992:A:G	0.350976	0.111659	AAG
ENSBTAG00000017164	5:29450756:T:G	0.495301	0.155139	AAG
ENSBTAG00000012784	5:29804064:G:A	0.989823	0.635093	AAG
ENSBTAG00000017504	5:29961903:T:C	-1.80832	-6.64386	AAG
ENSBTAG00000019283	5:29363530:G:C	1.46238	1.01739	AAG
ENSBTAG00000019281	5:30279361:G:A	-0.508383	-0.112826	AAG
ENSBTAG00000004660	5:30414020:T:C	0.284837	0.155626	AAG
ENSBTAG00000008499	5:30507185:A:T	-0.33593	-0.200259	AAG
ENSBTAG00000039992	5:30570025:C:T	-1.27383	-1.95841	AAG
ENSBTAG00000012244	5:30514648:A:G	-0.449757	-0.180166	AAG
ENSBTAG00000044048	5:30717928:G:A	0.492052	0.214813	AAG
ENSBTAG00000021808	5:30974389:C:T	1.16654	1.59367	AAG
ENSBTAG00000032428	5:32092432:T:C	-0.678917	-0.908752	AAG
ENSBTAG00000002390	5:32055450:C:T	-0.7437	-0.716487	AAG
ENSBTAG00000000289	5:32123083:T:C	-1.07318	-0.281186	AAG
ENSBTAG00000000454	5:32315228:A:G	-1.00321	-0.607649	AAG
ENSBTAG00000002025	5:33163821:A:C	1.24078	0.822571	AAG
ENSBTAG00000011838	5:33000579:C:A	1.03428	0.539568	AAG
ENSBTAG00000011087	5:34763548:A:G	-0.208311	-0.0632395	AAG
ENSBTAG00000002902	5:34979276:A:G	-0.415803	-0.167587	AAG
ENSBTAG00000020938	5:36936965:C:T	0.762239	0.165105	AAG
ENSBTAG00000021105	5:37199089:A:T	-0.920549	-0.276382	AAG
ENSBTAG00000016260	5:40592048:A:G	0.207089	0.118891	AAG
ENSBTAG00000043962	5:40811168:T:G	-0.396373	-0.21342	AAG
ENSBTAG00000015311	5:42625480:G:C	-0.627386	-0.799962	AAG
ENSBTAG00000015296	5:42887194:G:A	-0.434888	-0.559345	AAG
ENSBTAG00000003748	5:43122757:A:G	-0.495128	-0.0801641	AAG
ENSBTAG00000031950	5:43628099:C:T	0.395745	0.359736	AAG
ENSBTAG00000002256	5:44026771:G:A	0.723937	0.226966	AAG
ENSBTAG00000026088	5:44495371:C:T	0.730453	1.55985	AAG
ENSBTAG00000043369	5:44535927:C:A	-0.625099	-0.977622	AAG
ENSBTAG00000026779	5:44535927:C:A	-0.486451	-0.497991	AAG
ENSBTAG00000013496	5:44843183:C:T	-0.933738	-0.966094	AAG
ENSBTAG00000051975	5:45558813:T:C	0.878497	0.841103	AAG
ENSBTAG00000010422	5:45144343:A:T	0.437833	0.125957	AAG
ENSBTAG00000031919	5:45056945:A:T	-0.498296	-0.214771	AAG
ENSBTAG00000006911	5:45100837:T:C	-0.598974	-0.148942	AAG
ENSBTAG00000019738	5:45427855:C:T	-0.821313	-0.393354	AAG
ENSBTAG00000007256	5:45386881:T:C	-0.231383	-0.0881306	AAG
ENSBTAG00000053087	5:47451276:A:G	0.449724	0.21559	AAG
ENSBTAG00000020806	5:47532841:A:C	0.685056	0.271615	AAG
ENSBTAG00000014758	5:49504391:C:T	0.654782	0.716909	AAG
ENSBTAG00000011352	5:49033736:C:A	0.54505	0.364208	AAG
ENSBTAG00000017465	5:48327982:T:C	-0.428176	-0.123284	AAG
ENSBTAG00000051013	5:48964669:A:G	0.417209	0.126827	AAG
ENSBTAG00000026962	5:49309716:A:G	0.795097	0.223904	AAG
ENSBTAG00000004753	5:49897592:C:G	-0.605331	-0.252306	AAG
ENSBTAG00000011857	5:50815888:C:T	0.354078	0.188833	AAG
ENSBTAG00000029994	5:50917239:A:C	-0.64475	-0.695205	AAG
ENSBTAG00000011068	5:51081724:T:C	-0.635348	-0.238889	AAG
ENSBTAG00000016912	5:55447163:C:T	-0.859697	-0.108689	AAG
ENSBTAG00000016906	5:55622093:C:T	-0.551242	-0.730317	AAG
ENSBTAG00000016910	5:55692233:T:G	-0.544271	-0.167347	AAG
ENSBTAG00000007152	5:55522813:C:G	-0.57696	-0.1536	AAG
ENSBTAG00000003942	5:56082918:T:A	-0.536057	-0.189465	AAG
ENSBTAG00000006631	5:56010292:A:G	0.832407	0.446569	AAG
ENSBTAG00000047650	5:56195053:G:C	-0.903177	-0.825211	AAG
ENSBTAG00000014659	5:56387613:A:T	-0.578017	-0.162037	AAG
ENSBTAG00000014655	5:56372736:A:C	-1.59953	-6.04336	AAG
ENSBTAG00000021807	5:56372736:A:C	-1.00474	-4.05126	AAG
ENSBTAG00000017967	5:57058174:G:A	0.494363	0.127175	AAG
ENSBTAG00000017840	5:56895111:T:C	0.396419	0.0752536	AAG
ENSBTAG00000004371	5:57134310:A:T	0.697068	0.270324	AAG
ENSBTAG00000002799	5:57286095:T:C	0.580833	0.374623	AAG
ENSBTAG00000014697	5:57173980:T:C	-0.606702	-0.104832	AAG
ENSBTAG00000009543	5:57277037:T:A	0.348761	0.0957946	AAG
ENSBTAG00000014129	5:57335862:A:T	0.433206	0.0819631	AAG
ENSBTAG00000004019	5:57338563:A:G	-0.504663	-0.404315	AAG
ENSBTAG00000004018	5:57393137:G:A	-0.304099	-0.11113	AAG
ENSBTAG00000009051	5:57379721:T:C	0.78853	0.905209	AAG
ENSBTAG00000009049	5:57441889:G:A	0.698135	0.557612	AAG
ENSBTAG00000005626	5:59926373:T:G	-0.792072	-1.34394	AAG
ENSBTAG00000016271	5:60436906:G:A	-0.426729	-0.182709	AAG
ENSBTAG00000016274	5:60216758:A:G	-0.724803	-0.663666	AAG
ENSBTAG00000016275	5:60216758:A:G	-0.992329	-1.18061	AAG
ENSBTAG00000016276	5:60012876:C:A	-0.504391	-0.797051	AAG
ENSBTAG00000016415	5:60342618:T:C	0.718118	0.40747	AAG
ENSBTAG00000002251	5:60795487:G:A	-0.481919	-0.309228	AAG
ENSBTAG00000052520	5:60778138:C:T	1.05564	1.19175	AAG
ENSBTAG00000015792	5:60772080:T:C	0.682578	0.8366	AAG
ENSBTAG00000001894	5:61034731:G:T	0.81905	0.197661	AAG
ENSBTAG00000021660	5:62723650:G:A	0.567045	0.297225	AAG
ENSBTAG00000021661	5:62682820:C:G	-0.858406	-0.201071	AAG
ENSBTAG00000006040	5:64062362:T:C	-0.576768	-0.252937	AAG
ENSBTAG00000013859	5:64281140:C:A	0.365301	0.108484	AAG
ENSBTAG00000003239	5:65156541:G:C	-0.368613	-0.116409	AAG
ENSBTAG00000011883	5:65273330:G:A	-0.500056	-0.0991097	AAG
ENSBTAG00000002490	5:65516697:C:A	-0.847026	-0.522344	AAG
ENSBTAG00000002492	5:65527437:T:C	0.868267	0.654702	AAG
ENSBTAG00000006013	5:67503379:G:T	0.838297	0.396172	AAG
ENSBTAG00000027899	5:67615582:T:C	0.715399	1.39457	AAG
ENSBTAG00000048280	5:67568741:T:C	1.42648	0.726045	AAG
ENSBTAG00000013912	5:67985335:T:C	-0.43481	-0.117487	AAG
ENSBTAG00000021196	5:68516911:A:G	-0.987817	-0.854903	AAG
ENSBTAG00000030784	5:68733097:G:A	-0.682016	-0.229458	AAG
ENSBTAG00000011913	5:69635135:C:T	-0.594407	-0.348639	AAG
ENSBTAG00000002127	5:69641148:G:A	0.466603	0.191072	AAG
ENSBTAG00000004781	5:69806585:C:T	0.472892	0.105258	AAG
ENSBTAG00000053105	5:70294526:A:G	-0.438559	-0.194845	AAG
ENSBTAG00000010144	5:70363440:C:T	0.920024	0.498424	AAG
ENSBTAG00000027064	5:70648425:T:G	-0.379842	-0.255037	AAG
ENSBTAG00000004654	5:70969627:A:G	-0.69976	-0.191905	AAG
ENSBTAG00000011070	5:70872696:T:C	-0.401757	-0.112956	AAG
ENSBTAG00000017116	5:73747323:C:T	-0.869185	-1.1025	AAG
ENSBTAG00000049297	5:74206253:A:G	1.09538	0.955804	AAG
ENSBTAG00000037799	5:74299409:T:G	0.55096	0.214575	AAG
ENSBTAG00000052884	5:74336190:A:C	-0.827225	-0.863994	AAG
ENSBTAG00000055135	5:74362548:C:T	-1.06209	-1.47015	AAG
ENSBTAG00000053500	5:74470378:T:A	-0.71503	-0.892487	AAG
ENSBTAG00000048740	5:74594898:T:C	-0.482086	-0.200122	AAG
ENSBTAG00000053144	5:74594898:T:C	-0.705937	-0.406839	AAG
ENSBTAG00000050417	5:74594898:T:C	-0.782239	-0.98297	AAG
ENSBTAG00000038652	5:74659139:A:G	0.516752	0.816691	AAG
ENSBTAG00000039524	5:74490935:A:G	1.44161	3.61672	AAG
ENSBTAG00000040244	5:74579955:A:T	-0.854593	-0.516559	AAG
ENSBTAG00000012192	5:74635396:A:G	-1.0258	-1.56259	AAG
ENSBTAG00000000667	5:74652306:T:C	0.517693	0.248154	AAG
ENSBTAG00000010402	5:74799240:C:T	-0.394674	-0.134702	AAG
ENSBTAG00000001988	5:74878486:A:C	0.715886	0.224764	AAG
ENSBTAG00000026657	5:75138437:T:C	0.584876	0.493969	AAG
ENSBTAG00000009064	5:75249134:G:A	0.439452	0.366613	AAG
ENSBTAG00000030648	5:75532527:G:A	-0.887859	-0.280362	AAG
ENSBTAG00000030650	5:75551742:G:A	0.42074	0.268013	AAG
ENSBTAG00000032152	5:75459852:G:A	-0.716825	-0.95188	AAG
ENSBTAG00000011043	5:75625588:T:G	-0.32757	-0.120518	AAG
ENSBTAG00000007259	5:75221014:G:A	-0.802297	-1.64023	AAG
ENSBTAG00000015043	5:75894954:A:C	0.34954	0.120133	AAG
ENSBTAG00000030632	5:76041598:G:A	-0.544115	-0.187048	AAG
ENSBTAG00000002651	5:77039824:G:A	-1.08429	-1.19542	AAG
ENSBTAG00000011395	5:77207910:A:G	0.501397	0.152908	AAG
ENSBTAG00000004999	5:77853141:G:T	-0.399158	-0.157399	AAG
ENSBTAG00000014156	5:78305190:C:A	0.273789	0.131507	AAG
ENSBTAG00000000877	5:78277516:T:C	-0.784202	-0.420831	AAG
ENSBTAG00000019373	5:78799428:G:A	0.522933	0.260302	AAG
ENSBTAG00000014106	5:78863409:C:T	-0.96875	-0.228319	AAG
ENSBTAG00000054066	5:80198587:T:G	-0.537543	-0.979205	AAG
ENSBTAG00000012448	5:81588867:A:C	-0.627526	-0.189653	AAG
ENSBTAG00000006372	5:82103890:A:T	-0.548862	-0.300767	AAG
ENSBTAG00000006369	5:82095023:C:A	-1.01277	-0.581927	AAG
ENSBTAG00000004283	5:82347963:C:T	1.27282	1.38803	AAG
ENSBTAG00000005082	5:82772616:C:T	-0.362929	-0.169495	AAG
ENSBTAG00000006985	5:82773700:C:T	-0.365265	-0.179612	AAG
ENSBTAG00000013515	5:82924501:C:T	-0.585833	-0.176038	AAG
ENSBTAG00000000393	5:84454334:C:T	-0.473284	-0.29552	AAG
ENSBTAG00000010136	5:88100675:A:C	-0.483544	-0.12656	AAG
ENSBTAG00000019603	5:88535527:C:T	-0.285646	-0.119844	AAG
ENSBTAG00000053951	5:88671264:T:C	0.581872	0.439796	AAG
ENSBTAG00000021083	5:88718593:G:T	-0.383862	-0.122634	AAG
ENSBTAG00000021078	5:88613135:C:G	1.10616	0.277952	AAG
ENSBTAG00000017571	5:90849456:T:C	0.692037	0.628967	AAG
ENSBTAG00000008541	5:93625466:A:G	-0.518625	-0.375071	AAG
ENSBTAG00000022167	5:94003139:A:G	1.69419	0.683649	AAG
ENSBTAG00000006036	5:94968616:A:C	0.484743	0.360641	AAG
ENSBTAG00000019722	5:95091626:A:G	-0.723268	-0.522937	AAG
ENSBTAG00000015562	5:95191806:C:T	0.247217	0.242645	AAG
ENSBTAG00000036078	5:96056271:T:C	-0.531565	-0.467257	AAG
ENSBTAG00000005868	5:96909202:A:G	-0.752789	-0.465064	AAG
ENSBTAG00000002362	5:97954486:T:C	0.707498	0.864416	AAG
ENSBTAG00000018254	5:96974991:T:A	0.293169	0.0798235	AAG
ENSBTAG00000011959	5:97150019:A:G	-0.629423	-0.406321	AAG
ENSBTAG00000011957	5:97721707:T:G	-0.263339	-0.090728	AAG
ENSBTAG00000010763	5:96769929:A:G	-0.605204	-0.332522	AAG
ENSBTAG00000008721	5:97400455:T:A	-0.745267	-1.28343	AAG
ENSBTAG00000014605	5:97745049:T:C	0.311072	0.109831	AAG
ENSBTAG00000048489	5:98567304:G:T	0.82875	0.829554	AAG
ENSBTAG00000030472	5:98460237:G:A	0.71963	1.83306	AAG
ENSBTAG00000051472	5:98419772:A:G	0.336936	0.11128	AAG
ENSBTAG00000009663	5:98428434:C:T	-0.646062	-0.426003	AAG
ENSBTAG00000052514	5:98928330:C:T	-0.606645	-0.887656	AAG
ENSBTAG00000052658	5:99548754:C:G	0.683365	1.41381	AAG
ENSBTAG00000038843	5:99539851:G:T	0.921691	1.98012	AAG
ENSBTAG00000004917	5:99650715:G:A	0.710866	0.67785	AAG
ENSBTAG00000046389	5:99656863:A:G	-0.672801	-0.73591	AAG
ENSBTAG00000052739	5:99672653:G:A	0.576288	1.04683	AAG
ENSBTAG00000030426	5:98945720:A:G	-0.634342	-0.893088	AAG
ENSBTAG00000011765	5:99761712:T:C	-0.409486	-0.201339	AAG
ENSBTAG00000004547	5:99762342:C:G	0.769826	0.638382	AAG
ENSBTAG00000014546	5:99840356:A:G	-0.635522	-0.819569	AAG
ENSBTAG00000030424	5:99813464:A:G	-0.779768	-1.01443	AAG
ENSBTAG00000012815	5:99894460:C:G	0.430772	0.394416	AAG
ENSBTAG00000046742	5:100060090:G:A	1.25381	6.64386	AAG
ENSBTAG00000046980	5:100060090:G:A	1.17312	6.64386	AAG
ENSBTAG00000055140	5:100060090:G:A	0.790426	0.80366	AAG
ENSBTAG00000006851	5:100076058:G:A	-1.32443	-0.617086	AAG
ENSBTAG00000049580	5:100076058:G:A	-0.829138	-0.45	AAG
ENSBTAG00000049487	5:100184250:G:A	0.416327	0.368118	AAG
ENSBTAG00000049573	5:100120382:G:A	0.622639	0.565848	AAG
ENSBTAG00000012026	5:100205871:A:G	-0.78219	-0.312954	AAG
ENSBTAG00000037534	5:100133803:C:T	0.683225	1.64641	AAG
ENSBTAG00000039980	5:100304131:T:C	-0.590054	-0.588356	AAG
ENSBTAG00000053590	5:99514619:C:T	0.617939	0.48995	AAG
ENSBTAG00000053740	5:100207873:A:G	0.579026	0.364206	AAG
ENSBTAG00000046324	5:100481637:T:C	-0.207036	-0.072741	AAG
ENSBTAG00000018137	5:100859865:A:G	0.342468	0.252523	AAG
ENSBTAG00000013640	5:100945385:C:T	1.09202	2.23552	AAG
ENSBTAG00000004556	5:101506801:G:A	0.371323	0.170929	AAG
ENSBTAG00000019742	5:102502497:G:A	0.497738	0.107675	AAG
ENSBTAG00000019741	5:101566487:G:A	-0.553637	-0.763918	AAG
ENSBTAG00000038490	5:101587610:G:A	-0.728563	-0.847649	AAG
ENSBTAG00000050124	5:101602792:G:A	0.664595	0.497269	AAG
ENSBTAG00000012185	5:101690540:T:C	0.241972	0.19682	AAG
ENSBTAG00000053242	5:101841650:T:A	0.722274	0.798708	AAG
ENSBTAG00000053486	5:101875025:A:C	0.31829	0.548852	AAG
ENSBTAG00000048875	5:101883608:A:G	0.585672	0.583851	AAG
ENSBTAG00000052355	5:102285368:C:T	0.491888	0.880429	AAG
ENSBTAG00000024318	5:103229047:G:C	-0.390114	-0.697275	AAG
ENSBTAG00000052270	5:102532308:C:T	1.46907	6.64386	AAG
ENSBTAG00000052511	5:102291824:T:C	-0.495133	-1.62482	AAG
ENSBTAG00000050603	5:103116523:C:A	0.443926	0.763538	AAG
ENSBTAG00000039256	5:103082917:C:T	0.72851	2.72502	AAG
ENSBTAG00000054245	5:103103289:T:C	-0.438121	-0.553026	AAG
ENSBTAG00000010490	5:103207432:G:A	-0.420383	-0.180382	AAG
ENSBTAG00000037743	5:103305162:C:T	1.1062	2.85369	AAG
ENSBTAG00000018828	5:103165408:C:T	-0.535281	-0.159406	AAG
ENSBTAG00000011274	5:104465537:A:G	1.22718	2.25733	AAG
ENSBTAG00000019780	5:104094345:A:G	0.64182	0.138158	AAG
ENSBTAG00000034385	5:103753589:G:C	-0.447551	-0.438961	AAG
ENSBTAG00000014931	5:103711500:C:G	-0.268303	-0.124087	AAG
ENSBTAG00000011111	5:103711500:C:G	-0.58175	-0.155676	AAG
ENSBTAG00000034246	5:103695163:C:T	0.526323	0.454343	AAG
ENSBTAG00000004541	5:104378316:T:G	0.551542	0.313114	AAG
ENSBTAG00000030369	5:103834135:C:T	-0.321472	-0.134634	AAG
ENSBTAG00000014730	5:103820692:C:T	-0.557475	-0.143025	AAG
ENSBTAG00000014729	5:103867420:C:T	0.649966	0.232359	AAG
ENSBTAG00000004208	5:104316911:C:T	-0.765041	-1.59845	AAG
ENSBTAG00000014764	5:104101112:G:T	0.805166	0.691984	AAG
ENSBTAG00000012265	5:104436662:G:C	0.553636	0.685851	AAG
ENSBTAG00000047191	5:105387375:C:T	-0.925774	-2.70542	AAG
ENSBTAG00000007556	5:105543310:G:T	1.43838	1.26888	AAG
ENSBTAG00000040065	5:105600892:T:C	0.595789	0.202863	AAG
ENSBTAG00000053303	5:105637122:G:A	0.827293	0.252475	AAG
ENSBTAG00000016649	5:105731247:C:A	-0.669467	-0.275626	AAG
ENSBTAG00000000275	5:106139186:C:T	0.383827	0.100144	AAG
ENSBTAG00000018940	5:106197724:G:A	0.397517	0.190131	AAG
ENSBTAG00000049163	5:107076811:A:G	0.567303	0.444428	AAG
ENSBTAG00000015879	5:106871508:C:A	-1.14451	-1.72507	AAG
ENSBTAG00000015878	5:106883538:A:G	-0.496907	-0.248747	AAG
ENSBTAG00000011902	5:106862700:T:G	0.391274	0.168925	AAG
ENSBTAG00000019058	5:107342674:C:T	1.31536	6.05373	AAG
ENSBTAG00000008554	5:107651005:G:A	0.536987	1.12759	AAG
ENSBTAG00000005225	5:107830919:C:A	0.576932	0.197469	AAG
ENSBTAG00000013658	5:106840733:T:G	-0.360946	-0.0818488	AAG
ENSBTAG00000011067	5:108824606:G:A	-0.575904	-0.163266	AAG
ENSBTAG00000016995	5:108846916:G:A	0.572622	0.254054	AAG
ENSBTAG00000017313	5:108291510:C:T	-0.800707	-0.519673	AAG
ENSBTAG00000009704	5:109046140:G:C	0.642086	0.440358	AAG
ENSBTAG00000013956	5:109148832:T:G	0.313816	0.0842095	AAG
ENSBTAG00000014238	5:109068642:G:A	0.442909	0.103944	AAG
ENSBTAG00000013988	5:109135298:G:A	1.24585	0.556874	AAG
ENSBTAG00000048271	5:109227882:G:T	1.07297	0.584359	AAG
ENSBTAG00000011826	5:109317354:A:T	-0.528978	-0.311867	AAG
ENSBTAG00000030258	5:108781087:G:C	-0.509833	-1.09936	AAG
ENSBTAG00000051118	5:109527324:C:A	-1.07267	-0.507596	AAG
ENSBTAG00000002539	5:109443483:G:A	0.64845	0.218263	AAG
ENSBTAG00000008434	5:108764157:C:T	0.760891	0.464916	AAG
ENSBTAG00000010789	5:109659811:C:G	1.267	0.318016	AAG
ENSBTAG00000010790	5:109672953:A:T	-0.297932	-0.0839555	AAG
ENSBTAG00000037703	5:109723417:G:C	0.451744	0.135743	AAG
ENSBTAG00000015268	5:109852035:C:G	0.807395	0.586924	AAG
ENSBTAG00000014015	5:109870845:C:T	0.945836	0.491085	AAG
ENSBTAG00000005936	5:110184460:C:T	-0.471129	-0.656191	AAG
ENSBTAG00000048693	5:110307007:A:G	1.02728	1.43075	AAG
ENSBTAG00000006588	5:110295443:A:G	1.19016	0.834798	AAG
ENSBTAG00000010157	5:110317740:G:A	0.460076	0.185829	AAG
ENSBTAG00000010324	5:110329901:C:A	-0.560593	-0.154451	AAG
ENSBTAG00000003693	5:110398433:C:T	-0.265991	-0.0898155	AAG
ENSBTAG00000037800	5:110614128:A:C	0.363067	0.893038	AAG
ENSBTAG00000007755	5:110570030:C:T	1.07968	0.494145	AAG
ENSBTAG00000005765	5:110761171:A:G	0.38497	0.371397	AAG
ENSBTAG00000019828	5:110817923:C:T	-0.700953	-0.246639	AAG
ENSBTAG00000017439	5:111036587:T:C	0.544237	0.0837856	AAG
ENSBTAG00000017462	5:111352078:C:T	-0.299556	-0.0774886	AAG
ENSBTAG00000017463	5:110951449:A:G	-0.541667	-0.171895	AAG
ENSBTAG00000000077	5:112173900:A:G	-0.32318	-0.0911212	AAG
ENSBTAG00000009624	5:111766863:T:C	-0.682249	-0.253415	AAG
ENSBTAG00000006200	5:112093154:G:A	0.594136	0.20954	AAG
ENSBTAG00000016198	5:112296154:G:T	0.375503	0.0708767	AAG
ENSBTAG00000012481	5:112424533:C:T	-0.72226	-0.243429	AAG
ENSBTAG00000002782	5:112424533:C:T	-0.272694	-0.104237	AAG
ENSBTAG00000006429	5:112625762:T:C	0.349223	0.118114	AAG
ENSBTAG00000005311	5:112628793:C:T	-0.91094	-0.602155	AAG
ENSBTAG00000004004	5:113201953:T:C	-0.572746	-0.737596	AAG
ENSBTAG00000004009	5:112649115:C:G	0.743456	0.305756	AAG
ENSBTAG00000006103	5:112702894:C:A	-0.681094	-0.237241	AAG
ENSBTAG00000051879	5:112941008:G:A	-0.446159	-0.642984	AAG
ENSBTAG00000009506	5:113064229:T:C	-0.377377	-0.160691	AAG
ENSBTAG00000009507	5:113503021:A:C	-1.15953	-0.639427	AAG
ENSBTAG00000026501	5:112994681:C:T	1.16432	3.27694	AAG
ENSBTAG00000026502	5:113515371:C:A	0.336673	0.289866	AAG
ENSBTAG00000016510	5:113443330:G:A	0.312429	0.123834	AAG
ENSBTAG00000016516	5:113450586:A:C	-0.728828	-0.251153	AAG
ENSBTAG00000026497	5:113651443:G:A	-0.697997	-0.376016	AAG
ENSBTAG00000001057	5:113820794:G:A	0.423147	0.123688	AAG
ENSBTAG00000019290	5:113743190:A:G	-0.583613	-0.134497	AAG
ENSBTAG00000012030	5:113554598:G:A	-1.03908	-2.01935	AAG
ENSBTAG00000049724	5:113726251:G:A	0.519786	0.570884	AAG
ENSBTAG00000018073	5:113503021:A:C	-0.509507	-0.265757	AAG
ENSBTAG00000001708	5:113654310:C:T	-0.774415	-0.283111	AAG
ENSBTAG00000011275	5:114367548:G:A	0.582961	0.413178	AAG
ENSBTAG00000021978	5:114375340:G:T	-0.453045	-0.407416	AAG
ENSBTAG00000012425	5:115134070:A:G	0.545035	0.333375	AAG
ENSBTAG00000010590	5:115696953:C:T	1.06613	0.874191	AAG
ENSBTAG00000003594	5:115852887:T:C	-0.531041	-0.611066	AAG
ENSBTAG00000008065	5:116546691:G:A	-0.59156	-0.336636	AAG
ENSBTAG00000012291	5:117334822:C:T	1.158	0.469312	AAG
ENSBTAG00000048741	5:119098136:T:C	-0.554439	-0.336747	AAG
ENSBTAG00000049889	5:118328149:C:G	-0.51905	-0.224525	AAG
ENSBTAG00000046173	5:119278522:C:G	-0.357509	-0.1878	AAG
ENSBTAG00000021626	5:119053522:G:A	-0.542437	-0.830333	AAG
ENSBTAG00000020341	5:119042769:G:A	-0.569144	-0.929235	AAG
ENSBTAG00000000650	5:119531420:C:T	-0.359572	-0.141726	AAG
ENSBTAG00000014966	5:118965787:C:A	0.730196	0.625653	AAG
ENSBTAG00000018660	5:119725352:A:G	-0.269138	-0.151375	AAG
ENSBTAG00000002559	5:119834751:A:T	-0.298185	-0.305539	AAG
ENSBTAG00000017925	5:119832347:A:G	1.03277	0.83255	AAG
ENSBTAG00000012609	5:119834751:A:T	-0.419657	-0.211647	AAG
ENSBTAG00000030179	5:119788693:T:C	0.309866	0.200162	AAG
ENSBTAG00000016053	5:119757293:G:A	0.545342	0.328154	AAG
ENSBTAG00000049874	5:119873372:A:G	0.40311	0.349004	AAG
ENSBTAG00000030180	5:119757293:G:A	0.576484	0.426488	AAG
ENSBTAG00000010182	5:119725352:A:G	0.552876	1.14402	AAG
ENSBTAG00000004876	5:119485163:T:C	0.426207	0.142644	AAG
ENSBTAG00000012658	6:2117865:C:T	0.508996	0.238443	AAG
ENSBTAG00000008947	6:2139113:G:A	1.2798	2.10673	AAG
ENSBTAG00000034700	6:2674849:A:G	0.283347	0.141774	AAG
ENSBTAG00000004945	6:3377412:G:A	-0.658687	-0.216445	AAG
ENSBTAG00000021746	6:3568967:A:C	-0.414626	-0.182743	AAG
ENSBTAG00000024888	6:6002682:T:C	1.78092	1.83165	AAG
ENSBTAG00000017045	6:6015409:A:G	1.05181	2.04232	AAG
ENSBTAG00000048273	6:6185856:C:T	0.424541	0.143688	AAG
ENSBTAG00000010350	6:6002682:T:C	1.1413	0.763309	AAG
ENSBTAG00000003619	6:6392389:T:C	-0.254674	-0.121667	AAG
ENSBTAG00000014080	6:6614246:G:A	0.633548	0.233194	AAG
ENSBTAG00000004574	6:10996266:A:C	0.97978	6.64386	AAG
ENSBTAG00000017808	6:12003088:G:A	-0.620302	-0.707721	AAG
ENSBTAG00000014463	6:10800880:A:G	-0.398325	-0.169057	AAG
ENSBTAG00000026936	6:13063555:A:G	-0.490447	-0.287764	AAG
ENSBTAG00000015259	6:13064230:C:T	0.641961	0.45032	AAG
ENSBTAG00000034875	6:13219289:C:T	-0.350432	-0.422936	AAG
ENSBTAG00000049422	6:13240104:T:C	1.20938	0.956508	AAG
ENSBTAG00000003941	6:13237461:C:T	0.874573	0.570257	AAG
ENSBTAG00000034501	6:15653081:A:G	-0.700179	-1.06227	AAG
ENSBTAG00000015230	6:15768128:C:T	-0.513346	-0.197086	AAG
ENSBTAG00000012537	6:15046058:G:A	-0.905928	-0.350276	AAG
ENSBTAG00000012995	6:15797853:T:C	-0.860718	-0.482079	AAG
ENSBTAG00000011611	6:16634317:T:C	-0.377173	-0.100744	AAG
ENSBTAG00000006844	6:17035009:C:T	0.479998	0.307113	AAG
ENSBTAG00000002049	6:17279331:G:T	-0.444724	-0.167423	AAG
ENSBTAG00000012961	6:17634080:C:T	0.602956	0.24035	AAG
ENSBTAG00000047891	6:18818178:A:T	0.793375	0.903883	AAG
ENSBTAG00000004227	6:19006919:T:C	0.46234	0.119307	AAG
ENSBTAG00000054813	6:19138951:T:C	-0.818398	-2.27504	AAG
ENSBTAG00000033648	6:19527677:G:A	-0.540444	-0.129232	AAG
ENSBTAG00000008797	6:19499439:T:C	0.513676	0.325013	AAG
ENSBTAG00000002428	6:19599969:C:T	0.535268	0.202575	AAG
ENSBTAG00000054116	6:20192417:A:G	0.635916	0.772653	AAG
ENSBTAG00000002526	6:21766589:A:G	0.921312	0.745004	AAG
ENSBTAG00000009673	6:21845740:C:A	-1.19103	-1.36859	AAG
ENSBTAG00000048761	6:21808736:T:G	-0.379867	-0.0582789	AAG
ENSBTAG00000019761	6:22069281:G:A	1.41079	0.59325	AAG
ENSBTAG00000020270	6:22188219:A:G	0.300419	0.0644568	AAG
ENSBTAG00000015297	6:22985059:A:G	0.178512	0.0930043	AAG
ENSBTAG00000007921	6:25060037:G:A	-0.226569	-0.078608	AAG
ENSBTAG00000000197	6:25036391:T:C	1.14016	0.511992	AAG
ENSBTAG00000019429	6:25097591:A:T	0.691687	0.498734	AAG
ENSBTAG00000016007	6:25549413:T:C	0.312109	0.106765	AAG
ENSBTAG00000009522	6:25159235:T:A	0.234897	0.0905211	AAG
ENSBTAG00000007522	6:26120174:T:C	-0.53682	-0.13825	AAG
ENSBTAG00000015265	6:35681328:A:G	-0.922572	-0.445299	AAG
ENSBTAG00000020541	6:36356532:T:C	-1.00856	-0.456413	AAG
ENSBTAG00000005754	6:36426928:T:C	-0.721147	-0.296248	AAG
ENSBTAG00000017704	6:36486023:T:A	0.538344	0.379627	AAG
ENSBTAG00000019441	6:37144122:A:G	-1.17636	-0.738729	AAG
ENSBTAG00000021582	6:37241294:G:A	0.544443	0.324316	AAG
ENSBTAG00000005932	6:37294266:T:C	1.07789	1.61455	AAG
ENSBTAG00000046561	6:37286325:T:C	0.241584	0.106649	AAG
ENSBTAG00000033351	6:40212760:T:C	0.871173	0.840079	AAG
ENSBTAG00000004653	6:42105303:T:G	0.973825	3.0104	AAG
ENSBTAG00000013980	6:44385025:C:T	-0.912485	-2.24009	AAG
ENSBTAG00000021940	6:44038534:G:A	0.614738	0.283289	AAG
ENSBTAG00000014616	6:44687881:G:A	0.419921	0.198019	AAG
ENSBTAG00000006492	6:44777950:A:C	0.302819	0.142761	AAG
ENSBTAG00000007240	6:44953340:A:G	-0.561146	-0.200778	AAG
ENSBTAG00000000646	6:44951539:T:C	-0.713912	-0.224389	AAG
ENSBTAG00000002299	6:45327713:A:G	0.532375	0.514514	AAG
ENSBTAG00000003897	6:45800164:T:C	-0.438098	-0.0991853	AAG
ENSBTAG00000019353	6:47204101:A:G	-0.536499	-0.148781	AAG
ENSBTAG00000006643	6:56922678:A:G	0.547177	0.791434	AAG
ENSBTAG00000004329	6:57097650:A:G	0.493626	0.275703	AAG
ENSBTAG00000005773	6:57066293:C:T	0.547364	0.247936	AAG
ENSBTAG00000013699	6:57236961:T:C	-0.406367	-0.0958319	AAG
ENSBTAG00000017488	6:58751446:A:G	-0.408935	-0.115732	AAG
ENSBTAG00000014042	6:58079938:G:A	-0.411992	-0.276476	AAG
ENSBTAG00000014031	6:58044371:A:G	-0.547882	-0.205238	AAG
ENSBTAG00000033160	6:58644012:A:T	-0.40094	-0.226212	AAG
ENSBTAG00000006044	6:58154836:G:A	-0.450285	-0.138297	AAG
ENSBTAG00000014512	6:58429831:T:C	-0.432987	-0.1542	AAG
ENSBTAG00000014517	6:58578573:T:C	0.603164	0.841232	AAG
ENSBTAG00000014520	6:58552722:A:G	-0.45389	-0.129539	AAG
ENSBTAG00000014521	6:59541417:T:A	0.597461	0.216879	AAG
ENSBTAG00000000175	6:58615787:T:C	0.680402	0.782511	AAG
ENSBTAG00000049669	6:59338362:T:C	-1.23308	-3.0963	AAG
ENSBTAG00000051708	6:59882575:T:G	1.02091	2.50935	AAG
ENSBTAG00000043958	6:60790803:A:G	-0.47511	-0.158617	AAG
ENSBTAG00000000285	6:63352865:C:A	0.549469	0.313398	AAG
ENSBTAG00000050016	6:65334780:G:A	0.730682	3.24975	AAG
ENSBTAG00000000473	6:66139210:G:A	0.741059	0.363559	AAG
ENSBTAG00000002199	6:66271786:T:C	0.820386	0.659584	AAG
ENSBTAG00000002205	6:66438334:C:T	0.610978	0.704203	AAG
ENSBTAG00000009423	6:66611195:G:A	-0.290987	-0.148482	AAG
ENSBTAG00000005055	6:67787688:C:G	-0.291212	-0.108706	AAG
ENSBTAG00000005062	6:66974308:T:G	-0.405431	-0.354519	AAG
ENSBTAG00000001839	6:67687643:A:G	-0.7336	-0.372234	AAG
ENSBTAG00000001600	6:67746332:G:T	0.640393	0.234854	AAG
ENSBTAG00000014599	6:66985906:C:A	-0.544778	-0.718792	AAG
ENSBTAG00000014601	6:67181496:G:A	-0.413008	-0.279623	AAG
ENSBTAG00000003443	6:68476329:T:A	-0.96283	-0.287585	AAG
ENSBTAG00000020648	6:68930173:C:T	0.47574	0.173354	AAG
ENSBTAG00000020658	6:68979685:G:A	0.551123	0.593406	AAG
ENSBTAG00000032660	6:69395469:G:A	0.496855	0.188043	AAG
ENSBTAG00000000782	6:70616196:G:A	0.996822	1.62633	AAG
ENSBTAG00000032637	6:71280999:G:T	0.645373	0.14323	AAG
ENSBTAG00000020583	6:71759698:T:C	-1.36462	-0.472585	AAG
ENSBTAG00000010577	6:71742473:G:A	-0.282517	-0.0794843	AAG
ENSBTAG00000010571	6:71746805:C:T	-0.634084	-0.2168	AAG
ENSBTAG00000010593	6:71467324:C:T	0.566112	0.241495	AAG
ENSBTAG00000002333	6:71983630:G:T	0.556507	0.498137	AAG
ENSBTAG00000011789	6:72140592:G:T	0.679758	0.14284	AAG
ENSBTAG00000019362	6:72313309:A:G	0.649785	0.140117	AAG
ENSBTAG00000019366	6:72275641:C:T	-0.84833	-0.145592	AAG
ENSBTAG00000000962	6:83282939:T:C	1.05657	0.601132	AAG
ENSBTAG00000006837	6:83460060:A:T	0.283465	0.0714035	AAG
ENSBTAG00000035726	6:83830474:A:G	0.56288	0.928774	AAG
ENSBTAG00000010346	6:86011626:A:G	-0.951401	-2.30117	AAG
ENSBTAG00000009310	6:86056406:T:C	0.398134	0.14106	AAG
ENSBTAG00000008577	6:86187439:T:C	-0.631071	-0.210626	AAG
ENSBTAG00000012397	6:86281195:A:G	-1.05441	-0.646147	AAG
ENSBTAG00000019716	6:88812260:G:T	-1.0187	-1.84764	AAG
ENSBTAG00000027534	6:89364766:C:T	0.789557	1.13755	AAG
ENSBTAG00000027513	6:88926167:T:C	-0.864675	-1.94227	AAG
ENSBTAG00000043960	6:89106881:A:G	0.770555	0.605539	AAG
ENSBTAG00000010273	6:89390100:C:A	0.524774	1.51945	AAG
ENSBTAG00000018134	6:88926167:T:C	0.531815	0.922955	AAG
ENSBTAG00000015919	6:90679717:A:G	-0.34334	-0.319033	AAG
ENSBTAG00000007189	6:90289672:T:C	-0.670014	-0.210615	AAG
ENSBTAG00000017028	6:90649008:C:T	0.504977	0.104084	AAG
ENSBTAG00000014041	6:90387391:A:G	-0.214756	-0.0542691	AAG
ENSBTAG00000015449	6:90768477:T:C	-0.5838	-0.431466	AAG
ENSBTAG00000019478	6:90778719:C:T	0.652996	0.320154	AAG
ENSBTAG00000010955	6:91067264:G:A	0.420409	0.107288	AAG
ENSBTAG00000010956	6:91102742:T:C	-1.01261	-0.756653	AAG
ENSBTAG00000021372	6:91873968:G:A	-0.619373	-0.23812	AAG
ENSBTAG00000000599	6:91893653:G:A	0.387158	0.138506	AAG
ENSBTAG00000021768	6:92046444:A:G	0.617612	0.274431	AAG
ENSBTAG00000008479	6:92246708:C:T	1.38722	3.69254	AAG
ENSBTAG00000049571	6:92464128:T:C	0.451736	0.102654	AAG
ENSBTAG00000014805	6:97241687:A:G	-1.11411	-0.511278	AAG
ENSBTAG00000022450	6:97689844:T:C	-1.09887	-0.442983	AAG
ENSBTAG00000031750	6:97878693:A:G	0.353968	0.221042	AAG
ENSBTAG00000009849	6:97973109:G:A	-0.89209	-1.14579	AAG
ENSBTAG00000005744	6:98069094:T:C	0.665415	0.237826	AAG
ENSBTAG00000005745	6:98104684:C:T	1.02654	0.797198	AAG
ENSBTAG00000018151	6:98143002:C:T	0.519044	0.371726	AAG
ENSBTAG00000014076	6:98182802:T:C	0.469473	0.24236	AAG
ENSBTAG00000017592	6:98277725:G:A	-0.399661	-0.322206	AAG
ENSBTAG00000003959	6:100367902:A:G	-0.373349	-0.289634	AAG
ENSBTAG00000002455	6:102113580:G:A	-0.253311	-0.296698	AAG
ENSBTAG00000031679	6:102226732:C:A	1.35269	1.5785	AAG
ENSBTAG00000046671	6:102883183:C:A	-1.18364	-0.853957	AAG
ENSBTAG00000011170	6:103178582:C:G	-0.667623	-0.50802	AAG
ENSBTAG00000053771	6:103922885:C:A	-0.599812	-0.637824	AAG
ENSBTAG00000005712	6:104601218:G:A	-0.624634	-0.180938	AAG
ENSBTAG00000014680	6:104883322:G:T	0.362618	0.079878	AAG
ENSBTAG00000003653	6:104777794:G:T	0.702218	0.228272	AAG
ENSBTAG00000003652	6:104869178:C:A	0.693813	0.175256	AAG
ENSBTAG00000003651	6:104868363:T:C	1.23963	2.20044	AAG
ENSBTAG00000039197	6:105209871:A:G	0.46175	0.718671	AAG
ENSBTAG00000050234	6:105634293:A:G	-0.550097	-0.147231	AAG
ENSBTAG00000007449	6:106499289:A:G	0.761599	0.706138	AAG
ENSBTAG00000003218	6:108261389:G:C	-0.505798	-0.125605	AAG
ENSBTAG00000004316	6:109429641:C:T	-0.425418	-0.121101	AAG
ENSBTAG00000019847	6:110274943:C:T	0.464979	0.25269	AAG
ENSBTAG00000051635	6:110817889:T:G	0.603764	1.39043	AAG
ENSBTAG00000055011	6:110817889:T:G	0.642347	0.392083	AAG
ENSBTAG00000013569	6:110946137:A:G	0.767118	0.808136	AAG
ENSBTAG00000013736	6:111251001:G:A	0.544002	0.71095	AAG
ENSBTAG00000019451	6:112401544:A:T	-0.237432	-0.177985	AAG
ENSBTAG00000040333	6:113535363:C:A	-0.433449	-0.162402	AAG
ENSBTAG00000019427	6:112594887:A:G	-0.521785	-0.206923	AAG
ENSBTAG00000047810	6:113538521:T:G	0.709687	1.03359	AAG
ENSBTAG00000012464	6:114209883:A:G	0.812161	0.994897	AAG
ENSBTAG00000047876	6:114184475:T:C	0.541948	0.294078	AAG
ENSBTAG00000004893	6:114496279:A:G	0.745451	0.377976	AAG
ENSBTAG00000014803	6:114496207:C:T	-0.609148	-0.6637	AAG
ENSBTAG00000000073	6:116017592:T:C	0.430765	0.124825	AAG
ENSBTAG00000001505	6:115742984:G:A	0.690365	0.224605	AAG
ENSBTAG00000021130	6:115816688:G:A	0.493143	0.245383	AAG
ENSBTAG00000021128	6:115839244:G:C	0.981978	0.184569	AAG
ENSBTAG00000015126	6:116013479:T:C	0.564869	0.312964	AAG
ENSBTAG00000027453	6:116145609:G:C	0.435702	0.0895428	AAG
ENSBTAG00000054376	6:115919174:T:C	-0.605941	-0.975174	AAG
ENSBTAG00000017296	6:116442226:A:G	-0.851781	-0.336416	AAG
ENSBTAG00000020108	6:116146934:G:T	0.281055	0.0633767	AAG
ENSBTAG00000012575	6:117142681:G:T	0.356733	0.235526	AAG
ENSBTAG00000055098	6:117161768:C:T	-1.08788	-2.30344	AAG
ENSBTAG00000008480	6:116745378:C:T	0.745672	0.220011	AAG
ENSBTAG00000007002	6:116745699:A:C	-0.302341	-0.185273	AAG
ENSBTAG00000018379	6:117752283:T:C	-0.183757	-0.0867178	AAG
ENSBTAG00000053888	6:117694239:G:A	-0.549276	-1.06025	AAG
ENSBTAG00000031553	6:117752283:T:C	-1.02316	-2.42775	AAG
ENSBTAG00000004709	7:557190:G:T	-0.607724	-0.190752	AAG
ENSBTAG00000015602	7:1403432:G:A	1.29561	1.25324	AAG
ENSBTAG00000009738	7:1454665:G:A	0.485517	0.19785	AAG
ENSBTAG00000015591	7:907319:T:C	-0.609705	-0.37524	AAG
ENSBTAG00000009737	7:1417140:T:C	-0.469738	-0.655935	AAG
ENSBTAG00000048107	7:1628737:C:A	0.268376	0.0751566	AAG
ENSBTAG00000019868	7:1858096:G:A	0.728737	0.189381	AAG
ENSBTAG00000014665	7:2550149:C:T	0.326734	0.26128	AAG
ENSBTAG00000004262	7:2487157:T:C	-0.465628	-0.285768	AAG
ENSBTAG00000050595	7:2417136:G:A	0.73263	0.505525	AAG
ENSBTAG00000039246	7:2627554:G:A	-0.473086	-0.096673	AAG
ENSBTAG00000014918	7:2935802:G:A	0.57354	0.188883	AAG
ENSBTAG00000020721	7:2994309:C:T	0.949881	0.381908	AAG
ENSBTAG00000014775	7:2347269:A:G	-0.271337	-0.0913777	AAG
ENSBTAG00000020720	7:2994776:C:G	-0.281726	-0.141691	AAG
ENSBTAG00000004191	7:3487795:G:A	-0.693832	-0.215279	AAG
ENSBTAG00000004188	7:3411372:A:G	-0.622738	-0.163128	AAG
ENSBTAG00000017123	7:3542902:C:A	0.390079	0.1354	AAG
ENSBTAG00000015144	7:3459926:A:C	-1.03178	-0.373188	AAG
ENSBTAG00000009975	7:3675237:G:A	-0.470741	-0.504293	AAG
ENSBTAG00000014968	7:3425126:C:T	-0.791057	-0.670987	AAG
ENSBTAG00000006116	7:3949113:T:C	0.298766	0.077822	AAG
ENSBTAG00000006124	7:3876985:T:C	-0.335054	-0.132518	AAG
ENSBTAG00000016042	7:3982323:T:C	0.571753	1.77385	AAG
ENSBTAG00000001762	7:3447243:C:G	-0.249449	-0.104496	AAG
ENSBTAG00000025817	7:4026532:C:T	-0.770715	-0.307561	AAG
ENSBTAG00000013288	7:3271473:A:C	-0.148234	-0.0781899	AAG
ENSBTAG00000020922	7:4349413:C:G	-0.347807	-0.0641386	AAG
ENSBTAG00000010545	7:3979090:G:A	1.21564	0.559559	AAG
ENSBTAG00000017482	7:4776202:G:T	-0.768473	-0.555129	AAG
ENSBTAG00000003947	7:5656455:G:A	-0.452137	-0.224548	AAG
ENSBTAG00000054700	7:4867358:C:G	-1.32636	-1.27228	AAG
ENSBTAG00000010652	7:5841243:T:C	0.411863	0.398623	AAG
ENSBTAG00000010635	7:4054567:C:T	-0.784685	-0.580472	AAG
ENSBTAG00000025788	7:5656455:G:A	-0.903709	-0.369771	AAG
ENSBTAG00000018349	7:5842071:A:G	0.509179	0.395861	AAG
ENSBTAG00000011481	7:5693182:G:C	0.334145	0.162848	AAG
ENSBTAG00000039335	7:5156395:C:T	0.749304	0.251021	AAG
ENSBTAG00000008626	7:5160883:G:A	0.659888	1.14182	AAG
ENSBTAG00000046750	7:5291371:C:G	0.802982	0.551414	AAG
ENSBTAG00000012678	7:5560829:T:G	0.42751	0.249689	AAG
ENSBTAG00000018946	7:5596147:C:A	-0.922157	-0.690292	AAG
ENSBTAG00000016775	7:5626437:T:C	0.649098	0.206709	AAG
ENSBTAG00000003914	7:5673825:A:G	0.396313	0.173247	AAG
ENSBTAG00000045588	7:5717433:G:A	0.718422	1.20336	AAG
ENSBTAG00000008021	7:5748516:T:C	0.498876	0.844526	AAG
ENSBTAG00000053806	7:5425819:A:G	-0.412211	-0.427163	AAG
ENSBTAG00000053424	7:5745766:C:T	-0.790776	-1.22851	AAG
ENSBTAG00000015108	7:5850065:T:C	0.589238	0.596976	AAG
ENSBTAG00000011136	7:6041034:C:T	-0.423665	-0.297967	AAG
ENSBTAG00000011135	7:5783405:T:C	-0.74826	-0.198747	AAG
ENSBTAG00000011134	7:5840195:T:C	-0.819185	-0.293017	AAG
ENSBTAG00000007366	7:5928632:C:G	0.509203	0.189886	AAG
ENSBTAG00000013329	7:6808928:T:C	-0.486642	-0.115801	AAG
ENSBTAG00000046846	7:6827380:G:A	0.722661	0.225606	AAG
ENSBTAG00000039337	7:7460358:A:G	-0.689985	-2.7675	AAG
ENSBTAG00000048257	7:7835748:C:T	0.663094	0.884739	AAG
ENSBTAG00000012280	7:7688581:T:C	0.552337	0.516933	AAG
ENSBTAG00000011602	7:7796595:T:C	0.40656	0.138123	AAG
ENSBTAG00000010439	7:7832138:C:T	-0.190493	-0.0880253	AAG
ENSBTAG00000002495	7:7843984:T:G	0.624467	0.11548	AAG
ENSBTAG00000054865	7:8191362:C:T	0.272104	0.0717885	AAG
ENSBTAG00000043971	7:7871925:T:C	0.493031	0.386357	AAG
ENSBTAG00000015186	7:8063560:A:G	0.538595	0.268545	AAG
ENSBTAG00000015184	7:8074405:T:C	0.659638	0.462354	AAG
ENSBTAG00000003528	7:10669911:C:T	-0.690795	-1.53006	AAG
ENSBTAG00000026148	7:10691338:C:G	-0.606509	-1.01622	AAG
ENSBTAG00000025908	7:10669911:C:T	-0.772694	-2.16291	AAG
ENSBTAG00000014365	7:10520981:A:G	-0.738432	-1.31947	AAG
ENSBTAG00000048788	7:11086071:T:C	0.592417	0.258774	AAG
ENSBTAG00000002937	7:11080253:C:T	0.369653	0.494541	AAG
ENSBTAG00000051693	7:11485170:C:A	-0.437247	-0.47009	AAG
ENSBTAG00000003675	7:12038525:G:A	-0.375444	-0.284516	AAG
ENSBTAG00000006642	7:11628011:C:T	-0.498089	-0.158824	AAG
ENSBTAG00000016937	7:11675655:A:G	0.538312	0.205402	AAG
ENSBTAG00000016936	7:11617675:T:A	1.13902	0.895977	AAG
ENSBTAG00000016933	7:11681829:C:T	0.226732	0.0874149	AAG
ENSBTAG00000006073	7:11729865:C:G	-0.50127	-0.465825	AAG
ENSBTAG00000006064	7:11778520:C:T	1.11409	1.03055	AAG
ENSBTAG00000006068	7:12401652:C:T	-0.345229	-0.105643	AAG
ENSBTAG00000029996	7:12309549:G:A	-0.648344	-1.18378	AAG
ENSBTAG00000015114	7:12693005:T:G	-0.291064	-0.0851048	AAG
ENSBTAG00000006083	7:12614934:T:C	-0.781398	-0.681493	AAG
ENSBTAG00000006080	7:12689921:A:G	-0.723433	-0.708314	AAG
ENSBTAG00000012062	7:12718290:C:A	0.518591	0.187549	AAG
ENSBTAG00000006244	7:12825597:G:A	0.98249	0.326182	AAG
ENSBTAG00000049339	7:13144208:G:A	-0.338502	-0.196854	AAG
ENSBTAG00000016077	7:13586533:A:G	-0.992228	-0.305297	AAG
ENSBTAG00000047414	7:14202595:A:G	0.987785	1.24816	AAG
ENSBTAG00000050244	7:14218850:A:G	-1.12088	-0.540475	AAG
ENSBTAG00000025146	7:14289219:A:C	-0.515896	-0.339167	AAG
ENSBTAG00000035777	7:13694243:G:A	0.254909	0.14204	AAG
ENSBTAG00000025148	7:14854682:A:G	0.361662	0.110441	AAG
ENSBTAG00000010179	7:14587807:C:A	0.580312	1.43742	AAG
ENSBTAG00000010188	7:14631064:G:A	-0.735159	-2.89999	AAG
ENSBTAG00000015557	7:14631064:G:A	-0.946514	-2.78449	AAG
ENSBTAG00000015636	7:14604091:G:C	0.234306	0.0812687	AAG
ENSBTAG00000001419	7:15235795:A:G	0.374168	0.096604	AAG
ENSBTAG00000015742	7:14904660:C:G	0.360868	0.303809	AAG
ENSBTAG00000011698	7:14682418:C:A	-0.265777	-0.0755143	AAG
ENSBTAG00000010727	7:15391044:G:A	-0.607351	-0.21682	AAG
ENSBTAG00000010729	7:15066462:T:C	-1.18218	-0.324173	AAG
ENSBTAG00000010731	7:15019103:A:G	0.311607	0.125215	AAG
ENSBTAG00000021160	7:15050753:C:T	0.777241	0.589957	AAG
ENSBTAG00000040076	7:15145757:G:T	-0.393995	-0.097083	AAG
ENSBTAG00000051140	7:15168671:A:G	-0.755553	-1.80255	AAG
ENSBTAG00000037941	7:15225832:A:C	-0.302459	-0.140644	AAG
ENSBTAG00000013362	7:15197250:T:C	0.283424	0.0745928	AAG
ENSBTAG00000010968	7:15272842:G:C	0.426638	0.120017	AAG
ENSBTAG00000019220	7:15466384:A:G	-0.522788	-0.182309	AAG
ENSBTAG00000006185	7:15718347:T:A	-0.315617	-0.289619	AAG
ENSBTAG00000016429	7:15758145:T:G	1.077	2.32779	AAG
ENSBTAG00000038680	7:15964178:C:T	-0.7289	-1.83842	AAG
ENSBTAG00000012687	7:16198189:A:G	-0.616	-0.319053	AAG
ENSBTAG00000040507	7:16142660:G:A	-0.329646	-0.0632661	AAG
ENSBTAG00000032137	7:16865240:A:G	0.522448	0.150936	AAG
ENSBTAG00000009178	7:16416493:T:C	-0.257428	-0.0683782	AAG
ENSBTAG00000004714	7:16570621:A:G	0.431197	0.259156	AAG
ENSBTAG00000004268	7:16434999:T:A	0.347787	0.16709	AAG
ENSBTAG00000004270	7:16725239:C:T	1.04585	0.724185	AAG
ENSBTAG00000007312	7:16573915:C:A	0.588081	1.00273	AAG
ENSBTAG00000004300	7:16071859:A:G	0.903369	0.812531	AAG
ENSBTAG00000015567	7:16619101:A:G	0.642151	0.27544	AAG
ENSBTAG00000003434	7:16868323:T:C	0.627745	0.416356	AAG
ENSBTAG00000007660	7:17121822:T:A	0.418732	0.222879	AAG
ENSBTAG00000014207	7:17176022:T:C	0.807262	0.579302	AAG
ENSBTAG00000052571	7:17552233:G:C	-0.457997	-0.999393	AAG
ENSBTAG00000007901	7:17243434:C:T	-0.529172	-0.565266	AAG
ENSBTAG00000017280	7:18228824:T:C	-0.638963	-0.749145	AAG
ENSBTAG00000021013	7:17978910:G:C	-0.716923	-1.01753	AAG
ENSBTAG00000031809	7:17989821:C:A	-0.296712	-0.13235	AAG
ENSBTAG00000003491	7:18564473:G:A	0.860922	0.386727	AAG
ENSBTAG00000020017	7:17984568:T:G	-0.25834	-0.161008	AAG
ENSBTAG00000021018	7:17939279:T:C	0.345858	0.095246	AAG
ENSBTAG00000006070	7:18355087:T:A	0.333425	0.0634528	AAG
ENSBTAG00000006069	7:18228089:G:C	-1.08787	-0.547679	AAG
ENSBTAG00000006067	7:18436862:A:G	0.899929	0.381543	AAG
ENSBTAG00000001796	7:18355277:C:T	-0.50389	-0.327153	AAG
ENSBTAG00000001793	7:18643170:G:C	-1.10611	-1.37674	AAG
ENSBTAG00000001790	7:18678002:G:T	0.599903	0.198175	AAG
ENSBTAG00000051794	7:18619681:A:G	0.358849	0.21282	AAG
ENSBTAG00000018052	7:19235959:C:G	0.266699	0.192667	AAG
ENSBTAG00000002224	7:19199578:G:C	-0.409311	-0.188285	AAG
ENSBTAG00000031673	7:19543139:C:G	-0.467022	-0.36004	AAG
ENSBTAG00000031647	7:19595008:A:C	-0.736472	-2.57098	AAG
ENSBTAG00000013251	7:18881709:C:T	-0.459538	-0.146269	AAG
ENSBTAG00000006007	7:19661775:A:T	-0.290954	-0.0981578	AAG
ENSBTAG00000006005	7:19563995:A:G	-0.748727	-0.500122	AAG
ENSBTAG00000005999	7:19768125:G:A	-0.334278	-0.491407	AAG
ENSBTAG00000004936	7:19765084:C:T	0.627261	0.842264	AAG
ENSBTAG00000019909	7:20074832:G:A	0.483291	0.197358	AAG
ENSBTAG00000024450	7:19917586:T:C	-0.846745	-0.35295	AAG
ENSBTAG00000000755	7:20171579:G:A	0.610608	0.589889	AAG
ENSBTAG00000008396	7:20245374:A:C	0.21468	0.0902262	AAG
ENSBTAG00000018342	7:20171579:G:A	0.52828	0.343379	AAG
ENSBTAG00000000710	7:20269515:C:G	-0.319915	-0.12628	AAG
ENSBTAG00000014979	7:20234289:C:T	0.719619	0.248344	AAG
ENSBTAG00000014982	7:20234289:C:T	0.520194	0.16599	AAG
ENSBTAG00000054259	7:20588327:C:T	-0.98161	-0.644895	AAG
ENSBTAG00000019988	7:20788140:T:C	0.487572	0.269139	AAG
ENSBTAG00000012181	7:20734199:C:G	-0.348587	-0.148466	AAG
ENSBTAG00000001153	7:21352786:T:G	-0.397262	-0.398974	AAG
ENSBTAG00000001152	7:20777935:T:C	0.914596	1.58889	AAG
ENSBTAG00000017706	7:20861596:T:C	-0.939584	-0.299019	AAG
ENSBTAG00000025462	7:20555237:A:G	0.290289	0.161998	AAG
ENSBTAG00000013623	7:22048669:C:T	0.587559	0.248397	AAG
ENSBTAG00000000718	7:21141520:A:G	1.26083	1.84208	AAG
ENSBTAG00000009996	7:21705432:G:T	0.384876	0.107031	AAG
ENSBTAG00000001647	7:21381122:G:C	0.321944	0.181827	AAG
ENSBTAG00000009034	7:21416915:G:A	-0.315255	-0.0650219	AAG
ENSBTAG00000014526	7:22135417:C:T	-0.405931	-0.106779	AAG
ENSBTAG00000031246	7:21588436:T:C	0.764238	1.35828	AAG
ENSBTAG00000015953	7:22521948:C:A	-0.81966	-1.68022	AAG
ENSBTAG00000000668	7:22057135:G:A	-0.447189	-0.197448	AAG
ENSBTAG00000031209	7:22120990:G:A	0.641518	0.507457	AAG
ENSBTAG00000019708	7:22471991:T:C	0.26363	0.220331	AAG
ENSBTAG00000025443	7:22789655:A:T	-0.343238	-0.128184	AAG
ENSBTAG00000000682	7:23300416:G:C	0.676606	0.419595	AAG
ENSBTAG00000005961	7:23285102:A:G	1.09254	0.570721	AAG
ENSBTAG00000010961	7:23245466:A:C	1.53995	0.838109	AAG
ENSBTAG00000010959	7:23285102:A:G	0.946348	0.609028	AAG
ENSBTAG00000021977	7:26411795:T:C	-0.51377	-0.147573	AAG
ENSBTAG00000017835	7:27467233:G:C	0.729478	0.489877	AAG
ENSBTAG00000014974	7:27405996:G:T	0.800299	0.212227	AAG
ENSBTAG00000017550	7:30317888:G:T	0.340145	0.0742122	AAG
ENSBTAG00000013184	7:30364732:G:C	0.379384	0.100991	AAG
ENSBTAG00000031069	7:31043732:C:T	-0.513579	-0.342224	AAG
ENSBTAG00000025358	7:30996180:T:C	-0.486156	-0.124847	AAG
ENSBTAG00000012994	7:31767672:C:A	0.913185	3.13749	AAG
ENSBTAG00000014320	7:31951869:T:G	-0.4494	-0.161531	AAG
ENSBTAG00000003047	7:34329644:A:C	1.17578	1.54585	AAG
ENSBTAG00000006978	7:34381335:A:C	0.460384	0.126957	AAG
ENSBTAG00000019071	7:37786504:A:G	-0.559116	-0.22662	AAG
ENSBTAG00000025345	7:37765237:A:G	-0.454493	-0.272126	AAG
ENSBTAG00000010734	7:37886991:G:A	-0.408446	-0.127419	AAG
ENSBTAG00000017744	7:37989731:G:A	-0.74917	-0.173688	AAG
ENSBTAG00000017748	7:37988923:G:T	-0.393645	-0.111689	AAG
ENSBTAG00000009803	7:38143470:A:G	1.40213	2.32401	AAG
ENSBTAG00000017451	7:38122699:C:T	-0.45081	-0.206228	AAG
ENSBTAG00000014897	7:38315747:C:T	0.808277	1.36346	AAG
ENSBTAG00000025425	7:38625596:A:T	-0.237274	-0.0874314	AAG
ENSBTAG00000008497	7:38840297:G:A	0.62914	0.152347	AAG
ENSBTAG00000011398	7:39138192:A:T	0.642803	0.419414	AAG
ENSBTAG00000011400	7:39035139:T:G	-0.89635	-0.384236	AAG
ENSBTAG00000006368	7:39243123:C:T	-0.959023	-1.22358	AAG
ENSBTAG00000006371	7:39184073:T:C	-0.487614	-0.121521	AAG
ENSBTAG00000013628	7:39292005:T:C	-0.674208	-0.248313	AAG
ENSBTAG00000019414	7:39762549:T:C	0.249043	0.107731	AAG
ENSBTAG00000039711	7:39683329:G:A	0.517754	0.212815	AAG
ENSBTAG00000020954	7:40321133:A:G	0.77667	0.515422	AAG
ENSBTAG00000019646	7:40365387:T:A	-1.11348	-0.278846	AAG
ENSBTAG00000019648	7:40358429:G:C	-0.363106	-0.123168	AAG
ENSBTAG00000019651	7:40365349:C:G	-1.01599	-0.503653	AAG
ENSBTAG00000004815	7:40399479:T:A	-0.930559	-0.348567	AAG
ENSBTAG00000015727	7:40467850:C:T	-1.07523	-1.42987	AAG
ENSBTAG00000049098	7:40513137:T:C	-0.656194	-0.329032	AAG
ENSBTAG00000001273	7:40127793:A:G	0.220373	0.117677	AAG
ENSBTAG00000051477	7:40886241:C:T	-0.3463	-0.519319	AAG
ENSBTAG00000054452	7:40887479:G:A	-0.531891	-1.58509	AAG
ENSBTAG00000024809	7:42486896:G:T	-1.14242	-2.62568	AAG
ENSBTAG00000030711	7:42523236:G:T	1.40284	2.1613	AAG
ENSBTAG00000002645	7:42992019:T:A	0.757434	0.132178	AAG
ENSBTAG00000019814	7:42703128:T:C	-0.595079	-0.23291	AAG
ENSBTAG00000000717	7:43065843:T:C	-0.341377	-0.314735	AAG
ENSBTAG00000002098	7:44126101:G:A	0.439575	0.143973	AAG
ENSBTAG00000002100	7:43328674:A:G	0.567486	0.568933	AAG
ENSBTAG00000021616	7:44127867:G:A	0.59746	0.628855	AAG
ENSBTAG00000020269	7:43189131:C:T	-0.408239	-0.347822	AAG
ENSBTAG00000051609	7:44238909:T:C	0.294805	0.192123	AAG
ENSBTAG00000048122	7:44385037:A:G	0.51795	0.4203	AAG
ENSBTAG00000008607	7:44085849:A:T	-0.236642	-0.0873105	AAG
ENSBTAG00000002434	7:43321901:G:A	0.462461	0.130992	AAG
ENSBTAG00000011639	7:43939440:G:A	0.385103	0.0768566	AAG
ENSBTAG00000025233	7:43783257:C:T	0.825596	1.04988	AAG
ENSBTAG00000046542	7:44047956:T:C	-0.361586	-0.147407	AAG
ENSBTAG00000038221	7:44047956:T:C	0.79963	0.998279	AAG
ENSBTAG00000019419	7:43881766:C:G	-0.255243	-0.0811142	AAG
ENSBTAG00000004112	7:43823006:C:T	-0.353098	-0.167632	AAG
ENSBTAG00000019714	7:43880580:G:A	-0.243418	-0.103992	AAG
ENSBTAG00000015433	7:43783257:C:T	-0.876229	-0.799188	AAG
ENSBTAG00000051357	7:44012462:T:C	0.496349	0.135916	AAG
ENSBTAG00000025277	7:44261005:C:T	-0.359908	-0.107872	AAG
ENSBTAG00000045762	7:44275749:A:T	0.26363	0.122865	AAG
ENSBTAG00000016797	7:44291306:A:C	0.288655	0.0983229	AAG
ENSBTAG00000016108	7:44306535:T:G	0.360196	0.124984	AAG
ENSBTAG00000018926	7:44481043:C:T	1.344	2.48059	AAG
ENSBTAG00000009482	7:44575193:A:T	-0.201109	-0.0899285	AAG
ENSBTAG00000017105	7:44811662:T:A	0.647625	0.384578	AAG
ENSBTAG00000013113	7:45677646:G:T	-0.571574	-0.312392	AAG
ENSBTAG00000001002	7:45390532:C:T	0.164815	0.113627	AAG
ENSBTAG00000010979	7:45239074:T:C	0.563127	0.659077	AAG
ENSBTAG00000021226	7:46701447:T:G	0.508744	0.101453	AAG
ENSBTAG00000050621	7:46394400:G:A	0.622472	0.234989	AAG
ENSBTAG00000014746	7:47007932:C:T	-0.637518	-0.692324	AAG
ENSBTAG00000025182	7:46904798:C:T	0.543712	0.85157	AAG
[truncated: 10,262 more rows]

## Sheet: Fig 4c
Expression	Sample	Group	Genotype	density
-0.404809	C001	bTB-	GG	GG:bTB-
-0.125374	C002	bTB-	GG	GG:bTB-
0.581201	C003	bTB-	GG	GG:bTB-
-0.346052	C004	bTB-	GG	GG:bTB-
-0.0311529	C005	bTB-	GG	GG:bTB-
0.0926795	C006	bTB-	GG	GG:bTB-
0.176846	C007	bTB-	GG	GG:bTB-
0.524522	C008	bTB-	GG	GG:bTB-
0.121362	C009	bTB-	GG	GG:bTB-
-0.16945	C010	bTB-	GG	GG:bTB-
0.374412	C011	bTB-	GG	GG:bTB-
-0.190375	C012	bTB-	GG	GG:bTB-
0.166232	C013	bTB-	GG	GG:bTB-
-0.143541	C014	bTB-	GG	GG:bTB-
0.312768	C015	bTB-	GG	GG:bTB-
-0.312413	C016	bTB-	GG	GG:bTB-
-0.543936	C017	bTB-	GG	GG:bTB-
-0.414209	C018	bTB-	GG	GG:bTB-
1.0708	C019	bTB-	GG	GG:bTB-
0.062185	C020	bTB-	GG	GG:bTB-
0.0266637	C021	bTB-	GG	GG:bTB-
0.0234438	C022	bTB-	GG	GG:bTB-
-0.597534	C023	bTB-	GG	GG:bTB-
0.33757	C024	bTB-	GG	GG:bTB-
-0.262214	C025	bTB-	GG	GG:bTB-
-0.323878	C026	bTB-	GG	GG:bTB-
-0.171896	C027	bTB-	GG	GG:bTB-
-0.233731	C028	bTB-	GG	GG:bTB-
-0.0775349	C029	bTB-	GG	GG:bTB-
-0.0817621	C030	bTB-	GG	GG:bTB-
0.13457	C031	bTB-	GG	GG:bTB-
-0.402066	C033	bTB-	GG	GG:bTB-
0.304293	C034	bTB-	GG	GG:bTB-
-0.254091	C035	bTB-	GG	GG:bTB-
-0.161337	C036	bTB-	GG	GG:bTB-
0.159558	C037	bTB-	GG	GG:bTB-
-0.00475318	C038	bTB-	GG	GG:bTB-
-0.14974	C039	bTB-	GG	GG:bTB-
0.393505	C040	bTB-	GG	GG:bTB-
-0.618161	C041	bTB-	GG	GG:bTB-
0.32685	C042	bTB-	GG	GG:bTB-
-0.0943378	C043	bTB-	GG	GG:bTB-
0.190287	C044	bTB-	GG	GG:bTB-
-0.36141	C045	bTB-	GG	GG:bTB-
0.58196	C046	bTB-	GA	GA:bTB-
1.27253	C047	bTB-	GA	GA:bTB-
-0.418196	C048	bTB-	GG	GG:bTB-
-0.484664	C049	bTB-	GG	GG:bTB-
-0.664245	C050	bTB-	GG	GG:bTB-
-0.778412	C051	bTB-	GG	GG:bTB-
0.0672728	C052	bTB-	GA	GA:bTB-
0.797269	C053	bTB-	GA	GA:bTB-
0.877053	C054	bTB-	AA	AA:bTB-
0.144248	C055	bTB-	GG	GG:bTB-
0.499123	C056	bTB-	GA	GA:bTB-
0.337785	C057	bTB-	GA	GA:bTB-
-0.152841	C058	bTB-	GG	GG:bTB-
-0.520918	C059	bTB-	GG	GG:bTB-
1.09526	C060	bTB-	GA	GA:bTB-
0.0987189	C061	bTB-	GG	GG:bTB-
-0.530946	C062	bTB-	GG	GG:bTB-
-0.450934	C063	bTB-	GG	GG:bTB-
-0.674054	C064	bTB-	GG	GG:bTB-
0.286026	T001	bTB+	GA	GA:bTB+
0.145873	T002	bTB+	GG	GG:bTB+
-0.109274	T003	bTB+	GG	GG:bTB+
-0.460461	T004	bTB+	GG	GG:bTB+
-0.489624	T005	bTB+	GG	GG:bTB+
-0.211778	T006	bTB+	GG	GG:bTB+
0.0260437	T007	bTB+	GG	GG:bTB+
-0.34884	T008	bTB+	AA	AA:bTB+
-0.136626	T009	bTB+	GA	GA:bTB+
-0.120211	T010	bTB+	GG	GG:bTB+
-0.264086	T011	bTB+	GG	GG:bTB+
0.305881	T013	bTB+	GG	GG:bTB+
0.244416	T014	bTB+	GG	GG:bTB+
0.667127	T015	bTB+	GG	GG:bTB+
-0.0149143	T016	bTB+	GG	GG:bTB+
-0.119019	T017	bTB+	GA	GA:bTB+
0.0298429	T018	bTB+	GG	GG:bTB+
0.0670813	T019	bTB+	GA	GA:bTB+
-1.39533	T020	bTB+	AA	AA:bTB+
0.184355	T022	bTB+	GG	GG:bTB+
0.0251816	T023	bTB+	GG	GG:bTB+
-0.167656	T024	bTB+	GA	GA:bTB+
-0.258052	T026	bTB+	GG	GG:bTB+
-0.164075	T028	bTB+	GA	GA:bTB+
0.535342	T029	bTB+	GG	GG:bTB+
0.361833	T030	bTB+	GG	GG:bTB+
-0.289306	T031	bTB+	GA	GA:bTB+
-0.242022	T032	bTB+	AA	AA:bTB+
0.360477	T033	bTB+	GA	GA:bTB+
0.571796	T034	bTB+	GG	GG:bTB+
0.46813	T035	bTB+	GG	GG:bTB+
0.229267	T036	bTB+	GG	GG:bTB+
0.0564939	T037	bTB+	GG	GG:bTB+
0.000737031	T038	bTB+	GG	GG:bTB+
0.397408	T039	bTB+	GG	GG:bTB+
0.193222	T040	bTB+	GG	GG:bTB+
0.4039	T041	bTB+	GG	GG:bTB+
-0.145866	T042	bTB+	GG	GG:bTB+
-0.587651	T043	bTB+	GA	GA:bTB+
-0.277454	T044	bTB+	GG	GG:bTB+
-0.00747918	T045	bTB+	GA	GA:bTB+
-0.389254	T046	bTB+	GG	GG:bTB+
-0.453984	T047	bTB+	GG	GG:bTB+
0.145119	T048	bTB+	GG	GG:bTB+
0.0980021	T049	bTB+	GG	GG:bTB+
-0.00621808	T050	bTB+	GG	GG:bTB+
-0.205267	T051	bTB+	GG	GG:bTB+
0.115867	T052	bTB+	GG	GG:bTB+
-0.0857909	T053	bTB+	GG	GG:bTB+
0.350672	T054	bTB+	GG	GG:bTB+
0.186818	T055	bTB+	GG	GG:bTB+
0.14796	T056	bTB+	GG	GG:bTB+
-0.185568	T057	bTB+	GG	GG:bTB+
0.587438	T058	bTB+	GG	GG:bTB+
-0.237447	T059	bTB+	GG	GG:bTB+
-0.537277	T060	bTB+	GA	GA:bTB+
-0.259781	T061	bTB+	GG	GG:bTB+
0.0963098	T062	bTB+	GA	GA:bTB+
0.515624	T063	bTB+	GG	GG:bTB+
0.366072	T064	bTB+	GA	GA:bTB+

## Sheet: Fig 4d
Association	top_group	CONTROL_slope_plot	INFECTED_slope_plot	direction	grouping
11:98799086:G:T-ENSBTAG00000014150	bTB−	1.28407	1.06822	Consistent	Shared
15:76630824:G:A-ENSBTAG00000016501	bTB−	1.3659	1.21788	Consistent	Shared
10:13010965:C:T-ENSBTAG00000005213	bTB−	1.93799	1.44741	Consistent	Shared
18:57574025:T:A-ENSBTAG00000050510	bTB−	-1.21441	-0.96346	Consistent	Shared
21:68489428:C:T-ENSBTAG00000020402	bTB−	1.15255	1.21807	Consistent	Shared
1:133287498:G:A-ENSBTAG00000023416	bTB−	1.26287	1.22148	Consistent	Shared
10:20551114:T:C-ENSBTAG00000025803	bTB−	-0.978585	-1.14832	Consistent	Shared
18:10518297:T:C-ENSBTAG00000018772	bTB−	1.4148	0.832158	Consistent	Shared
6:37144122:A:G-ENSBTAG00000019441	bTB−	-1.16209	-1.0328	Consistent	Shared
4:112744187:A:G-ENSBTAG00000031059	bTB−	-1.04427	-1.00337	Consistent	Shared
21:28732772:C:G-ENSBTAG00000007651	bTB−	-1.0886	-1.0061	Consistent	Shared
19:14548240:G:A-ENSBTAG00000002850	bTB+	1.1657	1.2971	Consistent	Shared
2:22347852:A:C-ENSBTAG00000012966	bTB−	1.47287	1.14868	Consistent	Shared
20:18149435:C:T-ENSBTAG00000053323	bTB−	1.58899	1.0345	Consistent	Shared
10:9988159:G:A-ENSBTAG00000008341	bTB−	1.2078	1.22363	Consistent	Shared
23:22201756:G:C-ENSBTAG00000020710	bTB−	-1.23559	-1.37279	Consistent	Shared
11:98791745:G:T-ENSBTAG00000012274	bTB−	1.1903	1.18774	Consistent	Shared
7:96302676:T:C-ENSBTAG00000039275	bTB+	-1.06894	-1.04437	Consistent	Shared
22:16918637:T:C-ENSBTAG00000007964	bTB−	0.65006	0.206343	Consistent	bTB− magnified
2:129243168:C:T-ENSBTAG00000052293	bTB−	-1.20349	-0.948775	Consistent	Shared
18:59940624:T:G-ENSBTAG00000054088	bTB−	-1.11308	-1.05596	Consistent	Shared
21:57623377:G:A-ENSBTAG00000009845	bTB−	-1.48618	-1.01545	Consistent	Shared
3:42387161:T:C-ENSBTAG00000019026	bTB−	-1.19341	-1.09453	Consistent	Shared
26:23400595:T:C-ENSBTAG00000014335	bTB−	1.15083	0.922786	Consistent	Shared
7:40365349:C:G-ENSBTAG00000019651	bTB−	-0.989617	-0.948368	Consistent	Shared
17:44195678:T:C-ENSBTAG00000040336	bTB−	-0.97119	-0.721451	Consistent	Shared
14:330256:T:G-ENSBTAG00000012353	bTB+	0.982877	0.975461	Consistent	Shared
7:110557317:A:G-ENSBTAG00000045886	bTB+	1.26506	1.30021	Consistent	Shared
23:17150154:G:C-ENSBTAG00000009549	bTB−	-1.24273	-1.22027	Consistent	Shared
23:10137524:G:A-ENSBTAG00000015118	bTB−	-1.20327	-1.09103	Consistent	Shared
20:6750944:A:G-ENSBTAG00000003066	bTB−	1.0476	0.767292	Consistent	Shared
18:56322937:C:A-ENSBTAG00000005367	bTB−	-1.1355	-0.914809	Consistent	Shared
10:21100825:C:T-ENSBTAG00000017665	bTB+	1.74755	1.50861	Consistent	Shared
7:40467850:C:T-ENSBTAG00000015727	bTB−	-1.22101	-0.922817	Consistent	Shared
6:91102742:T:C-ENSBTAG00000010956	bTB−	-0.976225	-0.994684	Consistent	Shared
23:12517200:T:G-ENSBTAG00000012703	bTB−	1.41716	1.46983	Consistent	Shared
15:51660367:A:T-ENSBTAG00000017964	bTB−	1.51398	1.36318	Consistent	Shared
5:110295443:A:G-ENSBTAG00000006588	bTB−	1.27785	1.23104	Consistent	Shared
15:65424537:T:G-ENSBTAG00000018257	bTB−	-1.2011	-1.19136	Consistent	Shared
11:44833527:T:A-ENSBTAG00000054241	bTB−	1.24688	0.590052	Consistent	bTB− magnified
5:74579955:A:T-ENSBTAG00000040244	bTB−	-0.961798	-0.691201	Consistent	Shared
5:29007242:T:C-ENSBTAG00000025005	bTB−	-1.18451	-0.971808	Consistent	Shared
6:83282939:T:C-ENSBTAG00000000962	bTB−	1.11166	0.93977	Consistent	Shared
29:45469900:C:A-ENSBTAG00000021777	bTB−	-0.955977	-0.686101	Consistent	bTB− magnified
23:17027017:A:G-ENSBTAG00000011189	bTB−	0.941195	0.872309	Consistent	Shared
8:63270881:C:T-ENSBTAG00000007659	bTB−	-1.28543	-0.861487	Consistent	Shared
8:59815984:A:G-ENSBTAG00000011416	bTB+	0.847572	1.03614	Consistent	Shared
3:26099371:T:G-ENSBTAG00000001748	bTB−	1.61103	1.17595	Consistent	Shared
22:16928968:T:C-ENSBTAG00000007961	bTB−	0.999197	0.625585	Consistent	Shared
9:40787638:T:C-ENSBTAG00000008147	bTB−	-1.09474	-1.12588	Consistent	Shared
25:2977132:A:G-ENSBTAG00000020109	bTB−	1.07145	1.02456	Consistent	Shared
23:39437603:C:G-ENSBTAG00000019217	bTB−	-1.4479	-1.20472	Consistent	Shared
29:5954311:A:C-ENSBTAG00000007397	bTB−	1.20456	0.97433	Consistent	Shared
4:31921368:C:T-ENSBTAG00000019403	bTB+	-1.18765	-1.23156	Consistent	Shared
26:42704367:T:C-ENSBTAG00000023846	bTB−	1.08717	0.791927	Consistent	Shared
15:74024631:C:T-ENSBTAG00000009518	bTB+	-1.09479	-1.13503	Consistent	Shared
26:18795109:T:G-ENSBTAG00000011137	bTB−	1.22588	1.16759	Consistent	Shared
18:1626819:G:A-ENSBTAG00000012985	bTB−	-0.895261	-0.715375	Consistent	Shared
19:51157440:A:T-ENSBTAG00000000356	bTB−	-1.12953	-0.813038	Consistent	Shared
29:37288648:C:T-ENSBTAG00000018362	bTB+	1.59275	1.17191	Consistent	Shared
17:62339720:T:G-ENSBTAG00000008743	bTB−	1.19711	0.877307	Consistent	Shared
23:25579129:C:T-ENSBTAG00000009656	bTB+	1.22285	1.19894	Consistent	Shared
25:21230427:C:T-ENSBTAG00000006405	bTB+	-1.12322	-1.34045	Consistent	Shared
19:30479187:T:C-ENSBTAG00000022509	bTB−	-1.21812	-0.70279	Consistent	Shared
6:6015409:A:G-ENSBTAG00000017045	bTB−	1.19629	0.799676	Consistent	Shared
13:42740296:G:A-ENSBTAG00000009881	bTB−	-0.850146	-0.737965	Consistent	Shared
20:6795930:T:C-ENSBTAG00000015512	bTB−	-1.23329	-0.990674	Consistent	Shared
6:98104684:C:T-ENSBTAG00000005745	bTB−	1.10836	0.831206	Consistent	Shared
24:37325764:A:T-ENSBTAG00000016024	bTB−	-0.695372	-0.33798	Consistent	Shared
7:51553641:G:T-ENSBTAG00000030584	bTB−	-0.905406	-0.936212	Consistent	Shared
7:96146121:T:C-ENSBTAG00000013557	bTB−	-1.15152	-0.971796	Consistent	Shared
18:57646155:G:T-ENSBTAG00000050420	bTB−	1.01373	0.765262	Consistent	Shared
15:27514697:A:G-ENSBTAG00000015119	bTB−	1.02826	0.929648	Consistent	Shared
5:109527324:C:A-ENSBTAG00000051118	bTB−	-1.113	-0.972872	Consistent	Shared
11:87661323:T:A-ENSBTAG00000007543	bTB−	-1.18611	-1.17903	Consistent	Shared
5:60217992:T:C-ENSBTAG00000016275	bTB−	-1.20826	-0.894696	Consistent	Shared
4:113079928:T:C-ENSBTAG00000046257	bTB−	-1.00084	-0.796984	Consistent	Shared
28:26560902:C:T-ENSBTAG00000005666	bTB+	-1.49082	-1.17043	Consistent	Shared
4:114501533:C:A-ENSBTAG00000045535	bTB−	-1.10653	-1.12992	Consistent	Shared
28:3992348:A:C-ENSBTAG00000010765	bTB−	-1.02802	-1.11162	Consistent	Shared
12:25183395:A:G-ENSBTAG00000008040	bTB−	1.64092	1.30477	Consistent	Shared
26:2785709:A:G-ENSBTAG00000002655	bTB−	1.30856	1.13525	Consistent	Shared
29:40163557:C:T-ENSBTAG00000019947	bTB−	1.24005	0.9036	Consistent	Shared
23:25579129:C:T-ENSBTAG00000037605	bTB+	-1.11923	-1.19384	Consistent	Shared
11:73208246:G:A-ENSBTAG00000010083	bTB−	-1.02436	-0.857192	Consistent	Shared
19:20067305:T:C-ENSBTAG00000012845	bTB−	0.855417	1.43267	Consistent	Shared
1:144086187:C:T-ENSBTAG00000007106	bTB−	0.993132	0.908049	Consistent	Shared
3:34546681:C:T-ENSBTAG00000051792	bTB−	-1.07267	-0.895013	Consistent	Shared
26:24879879:G:C-ENSBTAG00000003989	bTB−	-1.32725	-1.40087	Consistent	Shared
23:15080511:T:A-ENSBTAG00000007275	bTB−	-1.47914	-1.19092	Consistent	Shared
18:57574025:T:A-ENSBTAG00000045880	bTB−	0.739739	0.958712	Consistent	Shared
1:126898795:G:T-ENSBTAG00000006222	bTB−	-0.976048	-0.881226	Consistent	Shared
5:100060090:G:A-ENSBTAG00000046980	bTB−	1.28731	1.10949	Consistent	Shared
23:27201902:C:T-ENSBTAG00000014421	bTB−	1.29979	1.0401	Consistent	Shared
3:91741149:G:A-ENSBTAG00000019801	bTB−	1.14145	1.08681	Consistent	Shared
16:64503387:G:A-ENSBTAG00000049987	bTB−	-1.05608	-1.11562	Consistent	Shared
15:22494071:G:A-ENSBTAG00000034193	bTB−	0.98307	0.749267	Consistent	Shared
3:20860609:G:A-ENSBTAG00000037565	bTB+	1.03397	1.18136	Consistent	Shared
7:18643170:G:C-ENSBTAG00000001793	bTB−	-1.06025	-1.07563	Consistent	Shared
9:65199533:G:A-ENSBTAG00000003384	bTB−	-1.14049	-1.18727	Consistent	Shared
13:53427939:T:C-ENSBTAG00000039520	bTB−	-0.828214	-0.839191	Consistent	Shared
6:117670047:A:G-ENSBTAG00000031553	bTB−	-1.01132	-0.858743	Consistent	Shared
17:68932625:T:C-ENSBTAG00000002452	bTB−	-1.09557	-1.1215	Consistent	Shared
12:86862529:G:A-ENSBTAG00000053845	bTB+	-1.45544	-1.43723	Consistent	Shared
2:5203217:A:G-ENSBTAG00000020777	bTB−	-1.01921	-1.15454	Consistent	Shared
5:115693887:T:C-ENSBTAG00000010590	bTB−	-0.95748	-0.688399	Consistent	Shared
9:96062374:A:G-ENSBTAG00000015166	bTB−	1.04661	0.861966	Consistent	Shared
16:46698324:G:A-ENSBTAG00000016735	bTB−	0.988658	0.835079	Consistent	Shared
7:82200007:A:G-ENSBTAG00000050733	bTB−	-1.18301	-1.02393	Consistent	Shared
1:66669212:G:A-ENSBTAG00000003865	bTB−	1.08354	0.929443	Consistent	Shared
4:113325587:A:G-ENSBTAG00000004894	bTB−	0.833854	0.74885	Consistent	Shared
29:41982865:T:G-ENSBTAG00000011019	bTB−	1.14603	1.02842	Consistent	Shared
19:55714865:G:A-ENSBTAG00000030175	bTB−	-0.766782	-0.653851	Consistent	Shared
11:99102097:A:C-ENSBTAG00000015327	bTB−	1.183	0.799124	Consistent	Shared
25:17178414:C:G-ENSBTAG00000003960	bTB+	-0.977721	-1.07304	Consistent	Shared
13:12539028:T:C-ENSBTAG00000012377	bTB+	-1.15654	-1.13644	Consistent	Shared
13:42579456:A:G-ENSBTAG00000004278	bTB−	0.805501	0.835067	Consistent	Shared
7:43457994:T:C-ENSBTAG00000015433	bTB−	-1.04946	-0.77467	Consistent	Shared
18:24172259:G:A-ENSBTAG00000001171	bTB−	1.17381	1.0044	Consistent	Shared
11:49419581:T:G-ENSBTAG00000018285	bTB−	0.973078	0.894377	Consistent	Shared
5:73747323:C:T-ENSBTAG00000017116	bTB−	-0.853149	-0.92823	Consistent	Shared
11:98684240:A:T-ENSBTAG00000050072	bTB−	-1.16942	-0.839684	Consistent	Shared
11:98173675:G:A-ENSBTAG00000006963	bTB−	-0.93859	-0.606136	Consistent	Shared
9:40787638:T:C-ENSBTAG00000008145	bTB−	1.05164	1.05541	Consistent	Shared
1:135518080:C:T-ENSBTAG00000000905	bTB+	-1.11424	-1.3842	Consistent	Shared
5:119762480:T:C-ENSBTAG00000017925	bTB−	0.973459	0.997476	Consistent	Shared
3:23581010:T:C-ENSBTAG00000039719	bTB+	1.11826	1.08536	Consistent	Shared
23:28444926:A:G-ENSBTAG00000019386	bTB−	-1.02807	-0.785571	Consistent	Shared
12:73283546:T:C-ENSBTAG00000012065	bTB−	0.859587	0.456292	Consistent	bTB− magnified
16:59440491:C:A-ENSBTAG00000046172	bTB−	-0.864385	-1.07009	Consistent	Shared
2:71028556:A:G-ENSBTAG00000009517	bTB−	0.727611	0.546291	Consistent	Shared
24:37387414:T:G-ENSBTAG00000026266	bTB−	-1.04625	-0.734047	Consistent	Shared
29:1713354:C:G-ENSBTAG00000008530	bTB−	-1.10606	-0.849584	Consistent	Shared
4:56093189:G:A-ENSBTAG00000013050	bTB−	1.34802	1.11395	Consistent	Shared
19:55020792:T:C-ENSBTAG00000018260	bTB−	1.19388	1.08463	Consistent	Shared
25:26747729:G:C-ENSBTAG00000051451	bTB−	-1.00975	-0.99045	Consistent	Shared
23:17110716:G:A-ENSBTAG00000006016	bTB−	1.19374	1.02244	Consistent	Shared
12:32246491:A:G-ENSBTAG00000048386	bTB−	-0.947919	-0.501611	Consistent	Shared
6:97249200:T:G-ENSBTAG00000014805	bTB+	-1.08528	-1.0674	Consistent	Shared
19:26001559:G:C-ENSBTAG00000020433	bTB+	-0.996536	-1.01191	Consistent	Shared
9:76740980:G:A-ENSBTAG00000001446	bTB−	1.21995	0.775068	Consistent	Shared
2:71028556:A:G-ENSBTAG00000010599	bTB−	-0.994862	-0.986782	Consistent	Shared
2:25273735:T:A-ENSBTAG00000006918	bTB−	0.967883	0.874857	Consistent	Shared
16:42439749:C:T-ENSBTAG00000002590	bTB−	-0.969327	-0.66155	Consistent	Shared
18:62536147:T:C-ENSBTAG00000052880	bTB−	1.43159	1.05998	Consistent	Shared
27:15073765:G:C-ENSBTAG00000018863	bTB−	-1.20819	-1.13235	Consistent	Shared
1:57222035:T:C-ENSBTAG00000033319	bTB+	0.91001	0.935996	Consistent	Shared
7:39243123:C:T-ENSBTAG00000006368	bTB−	-1.1677	-1.01862	Consistent	Shared
23:25658632:A:G-ENSBTAG00000019588	bTB−	-1.26327	-1.00209	Consistent	Shared
24:21028067:A:G-ENSBTAG00000000998	bTB−	1.30261	0.879994	Consistent	Shared
10:92462784:T:C-ENSBTAG00000013652	bTB−	1.07247	0.974149	Consistent	Shared
23:32741696:C:T-ENSBTAG00000003892	bTB−	1.4687	1.08777	Consistent	Shared
21:65045778:G:A-ENSBTAG00000009294	bTB−	-1.45634	-1.21458	Consistent	Shared
8:100994455:C:T-ENSBTAG00000011027	bTB−	-1.25756	-1.16236	Consistent	Shared
8:102594142:A:G-ENSBTAG00000005884	bTB−	1.16242	1.01931	Consistent	Shared
18:15299323:C:T-ENSBTAG00000002980	bTB−	0.866947	0.685193	Consistent	Shared
3:66893914:T:C-ENSBTAG00000031044	bTB+	-1.08501	-0.889042	Consistent	Shared
19:17989390:G:A-ENSBTAG00000010001	bTB−	1.15705	1.09123	Consistent	Shared
22:37617051:A:G-ENSBTAG00000032872	bTB−	-1.11549	-0.92397	Consistent	Shared
9:23937178:T:C-ENSBTAG00000003887	bTB+	1.28952	1.24117	Consistent	Shared
5:68516911:A:G-ENSBTAG00000021196	bTB−	-0.974873	-1.04119	Consistent	Shared
23:7970756:T:C-ENSBTAG00000015538	bTB−	-0.703724	-0.364222	Consistent	bTB− magnified
6:104868363:T:C-ENSBTAG00000003651	bTB−	1.18402	1.25689	Consistent	Shared
23:25574176:T:C-ENSBTAG00000021077	bTB+	-1.42226	-1.16163	Consistent	Shared
1:152607200:C:T-ENSBTAG00000003718	bTB+	-1.25261	-1.61642	Consistent	Shared
8:85326506:G:T-ENSBTAG00000005017	bTB−	1.05943	0.883968	Consistent	Shared
13:12293125:T:C-ENSBTAG00000019508	bTB−	-0.681682	-0.418264	Consistent	Shared
1:79213081:T:C-ENSBTAG00000049984	bTB−	1.03381	0.852057	Consistent	Shared
12:53764012:C:T-ENSBTAG00000000869	bTB−	-1.15984	-1.086	Consistent	Shared
3:11821302:C:T-ENSBTAG00000054063	bTB−	-0.990677	-1.06604	Consistent	Shared
5:31026997:G:A-ENSBTAG00000021808	bTB−	1.08335	1.2736	Consistent	Shared
23:39437603:C:G-ENSBTAG00000012087	bTB−	-1.53313	-1.06232	Consistent	Shared
5:100060090:G:A-ENSBTAG00000046742	bTB−	1.37628	1.17758	Consistent	Shared
8:76881043:A:C-ENSBTAG00000047103	bTB−	-1.08911	-1.13325	Consistent	Shared
3:48386017:T:C-ENSBTAG00000004422	bTB−	-1.04596	-1.04952	Consistent	Shared
5:110563181:C:T-ENSBTAG00000007755	bTB−	1.1558	1.1066	Consistent	Shared
15:13844873:A:G-ENSBTAG00000006581	bTB−	-0.93787	-0.584835	Consistent	bTB− magnified
11:87977726:G:T-ENSBTAG00000001140	bTB−	1.05036	0.850941	Consistent	Shared
13:52528631:T:C-ENSBTAG00000018813	bTB−	-1.33668	-0.893371	Consistent	Shared
6:13237461:C:T-ENSBTAG00000003941	bTB−	0.81758	0.867215	Consistent	Shared
1:114951439:A:C-ENSBTAG00000001465	bTB−	-0.923973	-0.725864	Consistent	Shared
3:1140240:C:T-ENSBTAG00000008931	bTB−	-0.965254	-0.934369	Consistent	Shared
13:75382138:A:G-ENSBTAG00000002942	bTB−	-1.64034	-0.916487	Consistent	Shared
17:51345739:A:G-ENSBTAG00000020414	bTB−	2.06975	1.5478	Consistent	Shared
18:34822371:C:T-ENSBTAG00000003514	bTB−	1.11003	0.624657	Consistent	Shared
18:57574897:G:A-ENSBTAG00000019227	bTB−	1.01121	0.866042	Consistent	Shared
5:32123083:T:C-ENSBTAG00000000289	bTB−	-1.1526	-0.926074	Consistent	Shared
11:6161376:C:T-ENSBTAG00000008267	bTB+	-0.94857	-1.03316	Consistent	Shared
7:82200007:A:G-ENSBTAG00000013358	bTB−	-0.714672	-0.975458	Consistent	Shared
26:17297272:T:C-ENSBTAG00000039132	bTB−	-1.09659	-1.01968	Consistent	Shared
11:22058355:T:C-ENSBTAG00000004722	bTB−	1.29997	1.20971	Consistent	Shared
7:20158152:G:A-ENSBTAG00000054259	bTB−	-1.42546	-0.711009	Consistent	bTB− magnified
3:11773475:A:T-ENSBTAG00000022893	bTB+	-1.00268	-1.17278	Consistent	Shared
8:75113263:T:A-ENSBTAG00000012385	bTB−	1.39655	1.24794	Consistent	Shared
15:46630142:G:A-ENSBTAG00000015655	bTB−	1.15772	0.951596	Consistent	Shared
20:71456292:G:T-ENSBTAG00000011405	bTB−	-0.77572	-0.396531	Consistent	bTB− magnified
9:91583767:A:C-ENSBTAG00000048759	bTB−	-0.919109	-0.964308	Consistent	Shared
13:68104546:T:C-ENSBTAG00000050770	bTB−	-1.107	-0.547963	Consistent	bTB− magnified
23:30441398:T:C-ENSBTAG00000031871	bTB+	-1.02349	-1.02551	Consistent	Shared
29:44577341:A:G-ENSBTAG00000004343	bTB−	-0.816773	-0.278149	Consistent	bTB− magnified
9:87577534:A:C-ENSBTAG00000036061	bTB−	1.25132	0.764905	Consistent	bTB− magnified
19:43762362:A:G-ENSBTAG00000007434	bTB+	-0.953926	-1.18867	Consistent	Shared
25:17289458:A:G-ENSBTAG00000044092	bTB+	-1.02647	-0.944692	Consistent	Shared
15:43068179:T:C-ENSBTAG00000027722	bTB−	-1.17	-0.679984	Consistent	Shared
1:97154900:G:C-ENSBTAG00000001403	bTB−	0.912425	1.04031	Consistent	Shared
26:22147551:G:A-ENSBTAG00000007476	bTB−	-0.958732	-0.818946	Consistent	Shared
11:73267540:C:G-ENSBTAG00000015038	bTB−	-1.02629	-1.04198	Consistent	Shared
7:62294153:C:T-ENSBTAG00000054043	bTB−	1.01533	0.945987	Consistent	Shared
25:35441368:C:T-ENSBTAG00000007900	bTB+	-0.755438	-0.669891	Consistent	Shared
5:75532527:G:A-ENSBTAG00000030648	bTB−	-0.99185	-0.740295	Consistent	Shared
8:38291941:G:C-ENSBTAG00000025903	bTB−	-0.892806	-0.776548	Consistent	Shared
25:40932091:T:C-ENSBTAG00000013708	bTB−	-0.684333	-0.478243	Consistent	Shared
5:74207420:G:A-ENSBTAG00000049297	bTB−	1.05088	0.980382	Consistent	Shared
13:16407296:C:T-ENSBTAG00000005915	bTB−	-0.981376	-0.716694	Consistent	Shared
23:29019038:A:T-ENSBTAG00000031825	bTB−	-1.13003	-1.1738	Consistent	Shared
3:55126984:A:G-ENSBTAG00000021900	bTB−	0.835212	0.877413	Consistent	Shared
24:46834622:T:C-ENSBTAG00000032961	bTB−	0.971036	1.00452	Consistent	Shared
3:91734428:A:G-ENSBTAG00000039686	bTB−	1.10618	0.611474	Consistent	bTB− magnified
6:21766589:A:G-ENSBTAG00000002526	bTB−	1.23498	0.688331	Consistent	Shared
18:55464988:T:C-ENSBTAG00000001294	bTB−	1.06212	0.830604	Consistent	Shared
28:33691343:G:A-ENSBTAG00000013259	bTB−	1.09439	1.1771	Consistent	Shared
5:56372736:A:C-ENSBTAG00000014655	bTB+	-1.46648	-2.14267	Consistent	Shared
10:20454550:G:A-ENSBTAG00000008218	bTB−	1.08693	1.08364	Consistent	Shared
4:112565588:A:G-ENSBTAG00000010219	bTB−	0.816521	0.509113	Consistent	Shared
25:27445618:T:C-ENSBTAG00000019524	bTB−	-0.901328	-0.813613	Consistent	Shared
15:56480533:C:T-ENSBTAG00000005034	bTB−	1.45811	0.931678	Consistent	Shared
25:18445411:C:T-ENSBTAG00000046098	bTB−	1.29116	1.31001	Consistent	Shared
25:21161937:T:C-ENSBTAG00000002352	bTB−	1.23892	0.891218	Consistent	Shared
15:22494071:G:A-ENSBTAG00000016548	bTB−	0.941806	0.833297	Consistent	Shared
12:19239931:A:C-ENSBTAG00000018410	bTB−	-1.08488	-1.03338	Consistent	Shared
29:29560178:C:T-ENSBTAG00000020900	bTB−	0.995948	1.06427	Consistent	Shared
20:37043925:G:A-ENSBTAG00000000586	bTB−	0.750239	0.596453	Consistent	Shared
13:30955649:T:A-ENSBTAG00000016676	bTB−	-1.02801	-0.85322	Consistent	Shared
25:37707361:T:C-ENSBTAG00000019181	bTB−	1.18471	1.16594	Consistent	Shared
12:73307608:C:T-ENSBTAG00000004401	bTB+	1.11638	1.36746	Consistent	Shared
2:126771600:A:G-ENSBTAG00000005629	bTB−	1.25144	1.23862	Consistent	Shared
21:58716513:A:C-ENSBTAG00000003152	bTB+	-1.22151	-1.26033	Consistent	Shared
23:28827047:C:A-ENSBTAG00000053664	bTB−	-1.19088	-1.25331	Consistent	Shared
6:6717635:G:A-ENSBTAG00000014080	bTB+	0.581321	0.631663	Consistent	Shared
25:1781366:C:T-ENSBTAG00000009965	bTB−	-0.922994	-0.980505	Consistent	Shared
1:57467055:T:A-ENSBTAG00000009085	bTB−	1.33315	0.875894	Consistent	bTB− magnified
23:28833498:C:G-ENSBTAG00000051089	bTB−	1.17443	1.25192	Consistent	Shared
19:17986878:G:A-ENSBTAG00000017225	bTB+	-1.09803	-1.07216	Consistent	Shared
14:76149254:T:G-ENSBTAG00000015734	bTB−	0.921818	0.823141	Consistent	Shared
12:34600172:G:A-ENSBTAG00000001867	bTB−	-0.911334	-0.870437	Consistent	Shared
12:73075938:A:T-ENSBTAG00000003569	bTB−	-1.29468	-0.70413	Consistent	Shared
22:10538637:C:T-ENSBTAG00000016758	bTB−	-0.790022	-0.330721	Consistent	bTB− magnified
1:10772041:T:G-ENSBTAG00000000603	bTB+	-1.25191	-1.39967	Consistent	Shared
18:62453029:T:C-ENSBTAG00000046383	bTB−	-1.01768	-0.753104	Consistent	Shared
11:106698857:A:G-ENSBTAG00000047715	bTB−	1.42197	1.34133	Consistent	Shared
18:58551762:G:A-ENSBTAG00000015899	bTB−	-1.41021	-0.711349	Consistent	bTB− magnified
3:100517505:C:T-ENSBTAG00000000497	bTB−	0.786815	0.748175	Consistent	Shared
5:24037117:T:C-ENSBTAG00000004484	bTB−	-0.821375	-0.522236	Consistent	Shared
3:8769531:G:A-ENSBTAG00000002947	bTB−	-1.02963	-1.0435	Consistent	Shared
8:57665588:T:G-ENSBTAG00000005667	bTB−	1.05082	0.881403	Consistent	Shared
28:8117067:C:T-ENSBTAG00000013735	bTB−	-1.2222	-0.817383	Consistent	Shared
19:48015957:A:C-ENSBTAG00000000056	bTB−	0.813131	1.07553	Consistent	Shared
26:42978253:G:A-ENSBTAG00000052558	bTB−	0.917628	1.0842	Consistent	Shared
25:38060407:A:G-ENSBTAG00000007367	bTB+	-0.766755	-1.20423	Consistent	Shared
21:20020735:T:C-ENSBTAG00000053832	bTB+	-0.789783	-1.51716	Consistent	Shared
1:141650585:C:A-ENSBTAG00000030913	bTB+	-0.868217	-0.750796	Consistent	Shared
19:27851323:G:A-ENSBTAG00000012344	bTB−	-1.23058	-0.648449	Consistent	Shared
11:10498811:C:T-ENSBTAG00000050675	bTB−	0.939987	1.00392	Consistent	Shared
2:1069258:T:C-ENSBTAG00000016895	bTB+	1.1071	1.20461	Consistent	Shared
29:12701684:G:A-ENSBTAG00000011636	bTB+	-0.878651	-1.04588	Consistent	Shared
18:46478084:T:G-ENSBTAG00000018599	bTB+	-1.77146	-1.57489	Consistent	Shared
5:74490935:A:G-ENSBTAG00000039524	bTB+	1.29258	1.48771	Consistent	Shared
3:113184746:T:G-ENSBTAG00000020616	bTB+	-0.552532	-0.896392	Consistent	Shared
25:2291571:G:A-ENSBTAG00000006117	bTB+	0.767365	0.805505	Consistent	Shared
7:45677646:G:T-ENSBTAG00000013113	bTB−	-0.650256	-0.632134	Consistent	Shared
5:67568726:G:A-ENSBTAG00000048280	bTB−	1.37765	1.42204	Consistent	Shared
10:11390245:G:A-ENSBTAG00000046956	bTB−	-1.1607	-1.31239	Consistent	Shared
16:52099185:C:T-ENSBTAG00000002408	bTB−	-0.995122	-0.943071	Consistent	Shared
1:2207707:G:C-ENSBTAG00000021819	bTB−	-0.674941	-0.684967	Consistent	Shared
5:33000579:C:A-ENSBTAG00000011838	bTB−	1.09689	0.823409	Consistent	bTB− magnified
18:48535838:G:C-ENSBTAG00000001776	bTB−	1.01743	1.00725	Consistent	Shared
11:72054731:G:A-ENSBTAG00000003904	bTB−	0.945747	0.741697	Consistent	Shared
3:8186958:C:A-ENSBTAG00000015853	bTB−	-1.08657	-0.795699	Consistent	Shared
18:35706685:G:A-ENSBTAG00000009636	bTB−	0.674122	0.459055	Consistent	bTB− magnified
13:73587024:G:A-ENSBTAG00000008870	bTB−	1.34142	0.95163	Consistent	Shared
10:102142448:T:C-ENSBTAG00000006392	bTB−	1.07139	0.648253	Consistent	bTB− magnified
29:37221849:C:T-ENSBTAG00000014366	bTB−	0.595367	0.248905	Consistent	bTB− magnified
6:22069281:G:A-ENSBTAG00000019761	bTB+	1.36909	1.39308	Consistent	Shared
13:34776822:A:T-ENSBTAG00000027444	bTB+	-0.927171	-1.26124	Consistent	Shared
21:55414911:A:C-ENSBTAG00000017215	bTB−	-1.21714	-1.12518	Consistent	Shared
9:80974224:A:G-ENSBTAG00000001747	bTB−	-1.11955	-1.00783	Consistent	Shared
1:137172107:C:T-ENSBTAG00000002966	bTB−	0.681183	0.720268	Consistent	Shared
3:54094428:A:G-ENSBTAG00000015060	bTB+	1.10442	0.806353	Consistent	Shared
14:37163723:C:T-ENSBTAG00000008864	bTB−	0.647956	0.696101	Consistent	Shared
18:1733688:C:T-ENSBTAG00000020714	bTB−	-1.04733	-0.865871	Consistent	Shared
5:109135298:G:A-ENSBTAG00000013988	bTB−	1.68576	0.843609	Consistent	bTB− magnified
28:43917873:C:G-ENSBTAG00000023018	bTB−	1.10166	0.845539	Consistent	Shared
1:117513647:A:G-ENSBTAG00000031435	bTB−	0.810956	0.629217	Consistent	Shared
18:15127180:A:C-ENSBTAG00000003503	bTB−	-1.06842	-0.928255	Consistent	Shared
11:106464112:G:A-ENSBTAG00000030246	bTB−	1.64047	1.24018	Consistent	Shared
15:29749183:T:C-ENSBTAG00000006835	bTB−	-1.40352	-1.18601	Consistent	Shared
25:35760258:G:A-ENSBTAG00000001139	bTB−	-1.1919	-1.01515	Consistent	Shared
17:52984636:G:A-ENSBTAG00000016779	bTB−	-1.03399	-0.637994	Consistent	Shared
7:1406973:T:C-ENSBTAG00000015602	bTB+	1.59531	1.27048	Consistent	Shared
28:27065368:T:C-ENSBTAG00000011866	bTB−	1.4405	1.39882	Consistent	Shared
1:64446789:A:G-ENSBTAG00000001293	bTB−	0.8948	0.756333	Consistent	Shared
25:13585437:C:T-ENSBTAG00000021521	bTB−	0.983657	1.09604	Consistent	Shared
23:28190908:A:G-ENSBTAG00000007075	bTB−	1.40883	0.684538	Consistent	bTB− magnified
26:45303710:T:C-ENSBTAG00000005791	bTB−	1.16034	0.900669	Consistent	Shared
1:71369819:C:A-ENSBTAG00000008873	bTB−	-1.01328	-0.776192	Consistent	Shared
10:100155948:T:C-ENSBTAG00000030456	bTB+	0.666948	0.727652	Consistent	Shared
25:1205717:T:G-ENSBTAG00000015889	bTB−	0.678391	0.401571	Consistent	Shared
23:7433254:G:A-ENSBTAG00000002643	bTB−	0.768893	0.411388	Consistent	Shared
10:13262783:A:T-ENSBTAG00000000372	bTB−	0.771131	0.355704	Consistent	Shared
23:28852461:G:A-ENSBTAG00000037421	bTB−	1.23543	0.746306	Consistent	Shared
7:86285658:T:C-ENSBTAG00000039555	bTB−	0.764635	0.64846	Consistent	Shared
19:24717561:C:T-ENSBTAG00000016319	bTB−	-0.921581	-0.758768	Consistent	Shared
15:5733797:C:A-ENSBTAG00000037768	bTB−	-0.9711	-0.856345	Consistent	Shared
19:12847533:C:T-ENSBTAG00000012675	bTB−	-1.29186	-1.27257	Consistent	bTB− magnified
1:67067049:A:G-ENSBTAG00000005066	bTB−	0.884276	0.658531	Consistent	Shared
15:25946862:T:C-ENSBTAG00000000977	bTB−	-1.31433	-1.3967	Consistent	Shared
13:35178390:T:C-ENSBTAG00000011600	bTB+	-0.959886	-0.784192	Consistent	Shared
14:19601411:A:G-ENSBTAG00000017019	bTB−	-1.01361	-1.02542	Consistent	Shared
23:27614730:C:T-ENSBTAG00000013533	bTB−	-0.868025	-0.705552	Consistent	Shared
5:100935406:C:T-ENSBTAG00000013640	bTB−	-1.34662	-0.936516	Consistent	Shared
9:12971514:T:C-ENSBTAG00000014534	bTB+	-0.640588	-0.567908	Consistent	Shared
13:62813557:A:T-ENSBTAG00000018535	bTB+	0.906381	0.931223	Consistent	Shared
1:143714566:A:G-ENSBTAG00000017407	bTB−	-1.20402	-1.16796	Consistent	Shared
25:12874659:C:A-ENSBTAG00000021773	bTB−	-1.6601	-1.79182	Consistent	Shared
14:64220537:C:T-ENSBTAG00000022539	bTB−	-1.15001	-1.06607	Consistent	Shared
8:83027306:C:T-ENSBTAG00000016867	bTB−	0.971759	0.664874	Consistent	Shared
3:91429733:G:A-ENSBTAG00000004688	bTB−	1.12098	1.20098	Consistent	Shared
19:10868806:A:G-ENSBTAG00000016851	bTB−	-0.866555	-0.420719	Consistent	bTB− magnified
26:18630412:C:G-ENSBTAG00000002191	bTB−	1.23279	0.678497	Consistent	Shared
12:35558362:A:G-ENSBTAG00000015943	bTB+	0.763465	1.08171	Consistent	Shared
2:135569772:A:G-ENSBTAG00000008309	bTB−	-0.670464	-0.39435	Consistent	Shared
11:68756958:A:G-ENSBTAG00000015865	bTB−	1.09306	0.837251	Consistent	Shared
1:148461441:G:T-ENSBTAG00000014306	bTB−	-1.39291	-1.4233	Consistent	Shared
10:12465372:A:G-ENSBTAG00000015158	bTB+	0.841535	0.991499	Consistent	Shared
8:23384303:A:G-ENSBTAG00000017741	bTB−	1.19819	0.950449	Consistent	Shared
25:35974862:A:G-ENSBTAG00000003169	bTB+	-0.981294	-1.01074	Consistent	Shared
10:13939575:A:G-ENSBTAG00000040368	bTB−	0.93376	0.724056	Consistent	Shared
27:36647426:A:G-ENSBTAG00000054394	bTB−	-1.11226	-0.912964	Consistent	Shared
29:26066378:A:T-ENSBTAG00000048059	bTB−	-0.920404	-0.78821	Consistent	Shared
23:28635955:T:C-ENSBTAG00000054323	bTB−	1.07583	0.954035	Consistent	Shared
13:46349662:A:G-ENSBTAG00000014917	bTB−	0.626552	0.589713	Consistent	Shared
18:24151591:C:T-ENSBTAG00000003798	bTB−	-0.827934	-0.972505	Consistent	Shared
5:74549120:A:G-ENSBTAG00000050417	bTB−	-0.971967	-0.790614	Consistent	Shared
16:60935728:G:A-ENSBTAG00000049599	bTB−	-1.14457	-0.829846	Consistent	Shared
29:39803276:C:T-ENSBTAG00000014761	bTB−	0.944767	0.698062	Consistent	bTB− magnified
10:21016082:T:C-ENSBTAG00000021392	bTB−	-0.763322	-0.722605	Consistent	Shared
10:85342881:A:T-ENSBTAG00000020331	bTB+	-0.828629	-1.25506	Consistent	Shared
4:106671562:C:G-ENSBTAG00000009182	bTB−	-1.19361	-0.938255	Consistent	Shared
5:109852035:C:G-ENSBTAG00000015268	bTB+	0.795036	0.800567	Consistent	Shared
7:12587487:A:C-ENSBTAG00000012062	bTB−	0.756759	0.310687	Consistent	bTB− magnified
8:62022512:C:G-ENSBTAG00000014922	bTB−	1.12648	0.659488	Consistent	bTB− magnified
25:1017285:G:T-ENSBTAG00000014100	bTB−	-0.906839	-0.412146	Consistent	bTB− magnified
19:39767880:A:G-ENSBTAG00000008366	bTB−	1.10574	0.789653	Consistent	Shared
3:117041205:G:A-ENSBTAG00000017624	bTB−	1.44668	1.38945	Consistent	Shared
18:26295846:C:A-ENSBTAG00000020781	bTB−	0.840305	0.837232	Consistent	Shared
4:118613814:C:T-ENSBTAG00000050041	bTB−	1.19635	1.0568	Consistent	Shared
18:60477822:C:T-ENSBTAG00000053237	bTB+	-1.03865	-1.06738	Consistent	Shared
21:26814460:G:A-ENSBTAG00000001565	bTB−	-0.718479	-0.525342	Consistent	Shared
28:34973595:C:A-ENSBTAG00000016711	bTB−	-1.30264	-1.00027	Consistent	Shared
25:38410270:C:T-ENSBTAG00000009547	bTB−	1.16133	0.736801	Consistent	bTB− magnified
5:29007242:T:C-ENSBTAG00000032899	bTB+	-0.96736	-0.989588	Consistent	Shared
10:26010152:T:C-ENSBTAG00000046189	bTB−	-1.17396	-0.96947	Consistent	Shared
11:25096690:C:T-ENSBTAG00000004674	bTB−	-0.868396	-0.642983	Consistent	Shared
3:16347204:G:T-ENSBTAG00000004987	bTB+	1.22042	0.80732	Consistent	Shared
5:112465077:C:T-ENSBTAG00000012481	bTB+	-0.712703	-0.841315	Consistent	Shared
18:46616469:C:T-ENSBTAG00000001151	bTB+	0.972588	0.979306	Consistent	Shared
8:101066994:T:C-ENSBTAG00000009087	bTB−	0.72073	0.50303	Consistent	bTB− magnified
4:99088463:C:T-ENSBTAG00000047605	bTB−	1.08204	1.17952	Consistent	Shared
29:12409364:C:T-ENSBTAG00000001391	bTB−	-0.837722	-0.927729	Consistent	Shared
1:121934326:T:C-ENSBTAG00000022227	bTB−	-1.08805	-0.833424	Consistent	Shared
12:22432656:A:G-ENSBTAG00000053790	bTB−	-0.949306	-0.864534	Consistent	Shared
11:100269975:G:A-ENSBTAG00000020313	bTB−	0.929445	0.969843	Consistent	Shared
5:82302942:T:C-ENSBTAG00000004283	bTB−	-1.10648	-0.638626	Consistent	bTB− magnified
8:87419608:T:C-ENSBTAG00000055211	bTB+	-1.38846	-1.61458	Consistent	Shared
16:75559626:T:C-ENSBTAG00000051920	bTB+	1.30429	1.39067	Consistent	Shared
23:43084672:T:C-ENSBTAG00000048652	bTB−	-0.942878	-0.869882	Consistent	Shared
23:27536514:T:C-ENSBTAG00000039620	bTB+	0.707742	0.970804	Consistent	Shared
23:31128238:C:T-ENSBTAG00000055174	bTB+	-1.0556	-1.43066	Consistent	Shared
25:40987331:T:C-ENSBTAG00000002477	bTB−	0.797684	0.660412	Consistent	Shared
2:104422800:G:A-ENSBTAG00000003843	bTB−	1.09483	0.548869	Consistent	bTB− magnified
25:2188389:A:G-ENSBTAG00000020582	bTB−	-1.1033	-0.736369	Consistent	Shared
20:71441102:C:T-ENSBTAG00000053495	bTB−	-0.846033	-0.790107	Consistent	Shared
3:54906036:A:G-ENSBTAG00000002416	bTB−	0.988298	0.814363	Consistent	Shared
4:33156323:C:A-ENSBTAG00000038283	bTB−	0.962492	0.732173	Consistent	Shared
20:71440714:T:C-ENSBTAG00000034435	bTB−	-0.624008	-0.701223	Consistent	Shared
10:28644681:C:T-ENSBTAG00000025642	bTB+	1.21442	1.13106	Consistent	Shared
8:110588794:A:G-ENSBTAG00000017803	bTB−	1.2144	1.07319	Consistent	Shared
22:2734165:G:C-ENSBTAG00000004117	bTB−	-1.19237	-1.03381	Consistent	Shared
8:83803964:C:T-ENSBTAG00000031682	bTB−	1.05576	0.944937	Consistent	Shared
18:58369926:G:A-ENSBTAG00000033523	bTB+	1.45533	1.17198	Consistent	Shared
20:39345495:G:A-ENSBTAG00000019209	bTB+	0.803065	1.3366	Consistent	Shared
8:91331763:C:A-ENSBTAG00000018445	bTB−	0.954709	0.762666	Consistent	Shared
3:54178227:A:G-ENSBTAG00000037634	bTB−	-1.07951	-0.797734	Consistent	Shared
29:41584227:C:G-ENSBTAG00000007108	bTB−	-0.776489	-0.605201	Consistent	bTB− magnified
15:43889508:A:G-ENSBTAG00000020890	bTB+	-0.9101	-0.973569	Consistent	Shared
5:28715583:G:A-ENSBTAG00000032902	bTB+	0.99981	1.11139	Consistent	Shared
4:105741249:G:A-ENSBTAG00000048904	bTB−	-1.25712	-1.22333	Consistent	Shared
1:139405395:C:T-ENSBTAG00000023106	bTB−	-1.12982	-0.419953	Consistent	bTB− magnified
7:21141520:A:G-ENSBTAG00000000718	bTB−	1.11397	1.33652	Consistent	Shared
17:58130125:A:G-ENSBTAG00000036183	bTB+	0.977731	0.867306	Consistent	Shared
18:48597690:G:C-ENSBTAG00000001775	bTB−	1.03009	0.717422	Consistent	Shared
5:29803484:G:T-ENSBTAG00000012784	bTB−	1.11456	0.830779	Consistent	Shared
14:1044777:G:A-ENSBTAG00000048486	bTB+	-1.02668	-0.765587	Consistent	Shared
19:58238359:T:C-ENSBTAG00000018837	bTB−	0.984746	0.982387	Consistent	Shared
4:112998833:A:G-ENSBTAG00000039588	bTB−	0.923961	0.775775	Consistent	Shared
3:2044534:G:A-ENSBTAG00000010775	bTB−	1.26285	0.876426	Consistent	Shared
17:4878687:A:G-ENSBTAG00000008438	bTB−	-0.776571	-0.583746	Consistent	bTB− magnified
7:6831645:A:G-ENSBTAG00000046846	bTB−	-0.693023	-0.562808	Consistent	Shared
24:45406992:G:A-ENSBTAG00000019870	bTB+	1.24702	1.20936	Consistent	Shared
23:16631250:G:T-ENSBTAG00000005532	bTB−	0.788286	0.449214	Consistent	Shared
29:39889157:C:G-ENSBTAG00000021517	bTB+	-0.968835	-1.35535	Consistent	Shared
24:21148247:A:G-ENSBTAG00000011622	bTB−	-1.42052	-0.964343	Consistent	Shared
7:5580155:T:C-ENSBTAG00000018946	bTB−	-1.03593	-0.756361	Consistent	Shared
15:83011606:G:A-ENSBTAG00000027348	bTB−	1.43246	1.58506	Consistent	Shared
8:1936770:A:C-ENSBTAG00000050967	bTB−	0.984623	0.583459	Consistent	bTB− magnified
18:64594623:C:A-ENSBTAG00000037375	bTB+	-0.661496	-1.10989	Consistent	Shared
23:27833321:C:A-ENSBTAG00000005182	bTB−	-1.31924	-1.0848	Consistent	bTB− magnified
14:64206695:T:G-ENSBTAG00000032544	bTB+	-1.15213	-1.20081	Consistent	Shared
2:13749355:A:T-ENSBTAG00000010977	bTB−	-1.19478	-1.01542	Consistent	Shared
23:29360873:C:T-ENSBTAG00000048946	bTB−	1.3539	1.1046	Consistent	bTB− magnified
10:79577039:C:T-ENSBTAG00000001945	bTB+	0.309309	0.696281	Consistent	bTB+ magnified
10:26669896:C:T-ENSBTAG00000001183	bTB−	-0.901495	-0.619093	Consistent	bTB− magnified
17:72017404:G:A-ENSBTAG00000013971	bTB+	0.777241	1.03555	Consistent	Shared
15:47753493:A:C-ENSBTAG00000038536	bTB−	-1.28261	-0.865734	Consistent	Shared
19:20007548:C:A-ENSBTAG00000013096	bTB−	-0.652488	-0.560446	Consistent	Shared
19:36174572:A:G-ENSBTAG00000004155	bTB−	-1.08291	-0.667417	Consistent	bTB− magnified
16:52015014:A:G-ENSBTAG00000002472	bTB−	-1.2079	-1.08719	Consistent	Shared
2:106764202:C:G-ENSBTAG00000013489	bTB−	-0.808121	-0.723346	Consistent	Shared
23:30589043:C:T-ENSBTAG00000050532	bTB−	1.42916	1.14029	Consistent	Shared
29:22003224:T:C-ENSBTAG00000054222	bTB−	-1.06867	-0.777522	Consistent	Shared
3:91404193:C:T-ENSBTAG00000017132	bTB−	0.942599	0.711022	Consistent	bTB− magnified
10:4011171:T:C-ENSBTAG00000014027	bTB+	-0.851322	-0.973177	Consistent	Shared
5:10786011:C:A-ENSBTAG00000018694	bTB+	-0.621055	-1.13924	Consistent	Shared
10:81156233:A:G-ENSBTAG00000017798	bTB+	0.529686	0.779473	Consistent	Shared
7:68677117:T:G-ENSBTAG00000000495	bTB−	0.979698	0.530217	Consistent	Shared
10:100076890:A:G-ENSBTAG00000019355	bTB+	-0.729189	-0.800932	Consistent	Shared
9:14852678:T:C-ENSBTAG00000005096	bTB−	-0.678975	-0.398212	Consistent	bTB− magnified
5:74355844:G:A-ENSBTAG00000052884	bTB−	-1.14011	-0.584022	Consistent	bTB− magnified
26:42750481:T:C-ENSBTAG00000023845	bTB−	-0.937419	-0.369792	Consistent	bTB− magnified
25:2749658:A:G-ENSBTAG00000020209	bTB−	1.39145	1.13793	Consistent	Shared
21:69087231:C:T-ENSBTAG00000006673	bTB−	0.890148	0.909815	Consistent	Shared
23:27513617:G:A-ENSBTAG00000043151	bTB+	-0.878849	-1.00334	Consistent	Shared
4:113302276:G:A-ENSBTAG00000037510	bTB−	-0.914514	-0.425203	Consistent	bTB− magnified
23:28828306:G:A-ENSBTAG00000007530	bTB−	1.09203	0.574647	Consistent	bTB− magnified
1:57245854:G:A-ENSBTAG00000009084	bTB−	-0.873519	-0.652747	Consistent	Shared
4:113513693:C:G-ENSBTAG00000004078	bTB−	1.0852	1.37682	Consistent	Shared
11:4444869:A:C-ENSBTAG00000004544	bTB−	-1.0693	-0.873701	Consistent	bTB− magnified
18:55813706:T:A-ENSBTAG00000016526	bTB−	0.752659	0.533253	Consistent	Shared
19:50613697:T:C-ENSBTAG00000017461	bTB−	0.901979	0.749633	Consistent	bTB− magnified
5:1318714:C:G-ENSBTAG00000012272	bTB+	1.3518	1.27988	Consistent	Shared
5:74470378:T:A-ENSBTAG00000053500	bTB+	-0.750479	-0.833291	Consistent	Shared
16:21815850:T:C-ENSBTAG00000005359	bTB−	-1.11241	-1.07075	Consistent	Shared
8:60419993:T:G-ENSBTAG00000000078	bTB−	0.643873	0.545909	Consistent	Shared
4:28408379:G:A-ENSBTAG00000006721	bTB+	-0.729658	-0.956422	Consistent	Shared
8:1534576:G:A-ENSBTAG00000026915	bTB+	1.11525	1.01455	Consistent	Shared
11:104174030:T:G-ENSBTAG00000049030	bTB−	-0.997196	-0.823676	Consistent	Shared
11:75048700:T:C-ENSBTAG00000002034	bTB+	-0.740486	-1.11941	Consistent	Shared
11:45730326:T:C-ENSBTAG00000005614	bTB−	-1.27841	-0.888828	Consistent	Shared
1:2895291:C:A-ENSBTAG00000003063	bTB−	-0.680327	-0.412695	Consistent	bTB− magnified
22:48600438:T:C-ENSBTAG00000004118	bTB−	0.798288	0.793477	Consistent	Shared
22:57103239:G:A-ENSBTAG00000031115	bTB−	1.82576	1.60656	Consistent	Shared
3:33680192:T:C-ENSBTAG00000001842	bTB+	0.922935	0.929739	Consistent	Shared
21:44827415:T:C-ENSBTAG00000013981	bTB−	1.18901	0.743064	Consistent	Shared
21:49061158:A:G-ENSBTAG00000015023	bTB−	1.12446	1.08665	Consistent	Shared
5:4927515:C:T-ENSBTAG00000014859	bTB−	1.15783	1.01925	Consistent	Shared
29:12453462:T:C-ENSBTAG00000007479	bTB−	-0.711864	-0.64117	Consistent	bTB− magnified
5:96882114:A:G-ENSBTAG00000005868	bTB−	-0.741945	-0.711543	Consistent	Shared
3:99503255:C:T-ENSBTAG00000023551	bTB−	-1.0953	-0.692272	Consistent	bTB− magnified
13:10761277:C:T-ENSBTAG00000051764	bTB−	-1.20677	-0.577438	Consistent	bTB− magnified
5:70969627:A:G-ENSBTAG00000004654	bTB−	-0.902072	-0.418909	Consistent	bTB− magnified
19:20026392:T:C-ENSBTAG00000013098	bTB+	-1.1824	-0.910229	Consistent	Shared
13:29927895:G:C-ENSBTAG00000008787	bTB−	-1.15449	-0.954787	Consistent	Shared
1:70167078:G:A-ENSBTAG00000018025	bTB−	1.3025	1.09841	Consistent	bTB− magnified
11:49363617:T:G-ENSBTAG00000018291	bTB−	1.02779	1.00374	Consistent	Shared
19:19847974:T:C-ENSBTAG00000002817	bTB−	1.25205	0.662441	Consistent	bTB− magnified
16:75586836:A:T-ENSBTAG00000005397	bTB−	2.07335	1.15171	Consistent	Shared
5:101604926:T:A-ENSBTAG00000038490	bTB−	-0.699386	-0.642996	Consistent	Shared
3:15019443:A:G-ENSBTAG00000054061	bTB−	-0.988818	-0.857782	Consistent	Shared
23:28771944:G:A-ENSBTAG00000035744	bTB−	0.883152	0.343812	Consistent	bTB− magnified
10:32244557:A:G-ENSBTAG00000002179	bTB−	-0.837976	-0.784419	Consistent	Shared
18:35741856:G:A-ENSBTAG00000009638	bTB−	0.897234	0.840592	Consistent	bTB− magnified
23:27494675:C:G-ENSBTAG00000053399	bTB+	0.835999	1.11795	Consistent	Shared
7:13586533:A:G-ENSBTAG00000016077	bTB+	-1.01008	-0.864587	Consistent	Shared
21:57529069:G:C-ENSBTAG00000009836	bTB+	0.706755	1.35911	Consistent	bTB+ magnified
29:32992958:A:G-ENSBTAG00000003176	bTB+	-0.97594	-0.99862	Consistent	Shared
22:52722367:C:T-ENSBTAG00000031447	bTB−	0.947784	0.945689	Consistent	Shared
23:27818217:A:T-ENSBTAG00000020116	bTB−	-0.881213	-0.605442	Consistent	bTB− magnified
21:48383101:G:A-ENSBTAG00000006582	bTB−	-0.888166	-0.805613	Consistent	bTB− magnified
26:49094264:A:G-ENSBTAG00000008272	bTB−	1.11829	1.00552	Consistent	Shared
7:99832714:A:C-ENSBTAG00000045909	bTB−	-0.727419	-0.570744	Consistent	bTB− magnified
5:112709092:C:T-ENSBTAG00000006103	bTB−	-0.631263	-0.313225	Consistent	bTB− magnified
4:15241607:T:C-ENSBTAG00000003222	bTB+	1.17973	1.57903	Consistent	Shared
25:3602664:G:A-ENSBTAG00000018937	bTB+	-0.810436	-0.689388	Consistent	Shared
11:87967331:C:T-ENSBTAG00000013063	bTB−	0.961777	0.830893	Consistent	Shared
11:95705391:C:T-ENSBTAG00000015098	bTB−	1.62569	1.64709	Consistent	Shared
28:25593347:C:A-ENSBTAG00000001044	bTB−	-1.01356	-0.92733	Consistent	Shared
3:9658785:A:G-ENSBTAG00000002419	bTB−	1.108	0.855701	Consistent	Shared
28:8646905:C:T-ENSBTAG00000016804	bTB−	-0.459598	-0.544565	Consistent	Shared
16:12373031:T:A-ENSBTAG00000034366	bTB−	-1.05676	-0.877331	Consistent	Shared
26:39356475:T:C-ENSBTAG00000008731	bTB−	-0.976696	-0.786613	Consistent	Shared
13:74635670:A:G-ENSBTAG00000027337	bTB−	0.810823	0.742402	Consistent	Shared
5:44843183:C:T-ENSBTAG00000013496	bTB+	-1.06305	-0.862927	Consistent	Shared
11:28993516:A:G-ENSBTAG00000013734	bTB−	1.48515	1.0265	Consistent	Shared
5:74355844:G:A-ENSBTAG00000055135	bTB−	-1.08082	-0.953776	Consistent	Shared
20:13896951:T:C-ENSBTAG00000016900	bTB+	0.813408	0.827278	Consistent	Shared
5:24861201:T:C-ENSBTAG00000014030	bTB−	0.73842	0.40126	Consistent	bTB− magnified
20:31752163:A:T-ENSBTAG00000054085	bTB+	1.20761	1.10035	Consistent	Shared
10:79142222:A:G-ENSBTAG00000011767	bTB−	0.79344	0.39404	Consistent	Shared
8:75353092:G:A-ENSBTAG00000000695	bTB−	-0.887299	-0.602921	Consistent	Shared
27:488507:A:G-ENSBTAG00000017096	bTB−	0.907475	0.568116	Consistent	Shared
21:33355880:A:G-ENSBTAG00000007368	bTB+	0.796746	1.22692	Consistent	Shared
4:113668807:G:C-ENSBTAG00000017680	bTB+	-0.899442	-1.05154	Consistent	Shared
19:20601562:C:T-ENSBTAG00000033077	bTB−	0.792462	0.822293	Consistent	Shared
3:19389652:A:T-ENSBTAG00000017566	bTB−	1.1469	0.83161	Consistent	Shared
4:114495321:A:G-ENSBTAG00000021260	bTB−	-0.890428	-0.799787	Consistent	Shared
8:48694383:T:C-ENSBTAG00000009417	bTB−	0.782065	0.549023	Consistent	Shared
8:71596904:T:C-ENSBTAG00000001125	bTB+	0.897644	1.06973	Consistent	Shared
11:83634247:A:G-ENSBTAG00000004948	bTB−	1.33871	1.3574	Consistent	Shared
3:118888099:C:G-ENSBTAG00000010910	bTB−	0.707766	0.575635	Consistent	bTB− magnified
10:79501466:T:C-ENSBTAG00000001948	bTB−	-0.837444	-0.698102	Consistent	Shared
12:28525196:T:G-ENSBTAG00000023279	bTB−	-0.804314	-0.785242	Consistent	Shared
7:18669303:C:A-ENSBTAG00000001790	bTB−	-0.698707	-0.568867	Consistent	Shared
4:106671562:C:G-ENSBTAG00000009839	bTB−	-0.645112	-0.369457	Consistent	bTB− magnified
21:5983569:G:A-ENSBTAG00000016495	bTB−	0.66014	0.589754	Consistent	Shared
11:102940864:A:C-ENSBTAG00000004092	bTB+	-0.343665	-1.05306	Consistent	bTB+ magnified
12:35773617:C:T-ENSBTAG00000014286	bTB−	-1.22043	-0.730512	Consistent	bTB− magnified
21:58696778:G:A-ENSBTAG00000003155	bTB+	-0.725048	-0.956569	Consistent	Shared
8:23326378:G:A-ENSBTAG00000051058	bTB−	-1.02521	-0.950533	Consistent	Shared
23:22201756:G:C-ENSBTAG00000014272	bTB−	1.0079	0.714391	Consistent	bTB− magnified
29:39877239:G:A-ENSBTAG00000053752	bTB−	-0.964862	-0.838741	Consistent	Shared
4:51743547:G:T-ENSBTAG00000006161	bTB−	-0.826617	-0.781041	Consistent	bTB− magnified
19:56896242:A:G-ENSBTAG00000008328	bTB+	0.939827	0.98397	Consistent	Shared
4:112998833:A:G-ENSBTAG00000011240	bTB+	-0.994961	-0.996616	Consistent	Shared
21:22363202:C:T-ENSBTAG00000001618	bTB−	-0.834868	-0.677192	Consistent	Shared
18:57806415:C:T-ENSBTAG00000038487	bTB−	0.869894	0.634793	Consistent	bTB− magnified
16:47001718:T:C-ENSBTAG00000021202	bTB−	-0.98138	-0.400167	Consistent	bTB− magnified
18:52080449:T:C-ENSBTAG00000026263	bTB−	1.13187	0.999023	Consistent	Shared
13:59322882:G:A-ENSBTAG00000002065	bTB−	1.1646	0.873013	Consistent	Shared
19:27552246:C:T-ENSBTAG00000051950	bTB−	-1.06078	-0.804595	Consistent	Shared
10:103083130:C:G-ENSBTAG00000048782	bTB−	-0.557595	-0.506423	Consistent	bTB− magnified
22:43000929:C:G-ENSBTAG00000019987	bTB+	0.73649	0.95472	Consistent	Shared
16:51910262:A:G-ENSBTAG00000002478	bTB+	-0.5874	-0.843447	Consistent	Shared
4:112687610:C:T-ENSBTAG00000008542	bTB−	0.822424	0.683165	Consistent	Shared
17:63676486:G:C-ENSBTAG00000002698	bTB−	-1.09217	-0.917755	Consistent	Shared
22:7264536:T:G-ENSBTAG00000017426	bTB−	1.36737	0.8571	Consistent	bTB− magnified
24:49127267:G:A-ENSBTAG00000000024	bTB+	1.08095	1.02848	Consistent	Shared
13:63685358:C:G-ENSBTAG00000034077	bTB−	-1.65162	-0.567044	Consistent	bTB− magnified
6:90780796:C:G-ENSBTAG00000019478	bTB+	0.570283	0.70645	Consistent	Shared
22:49118272:A:C-ENSBTAG00000034796	bTB+	0.629689	0.618516	Consistent	Shared
17:2821693:T:C-ENSBTAG00000048413	bTB+	-0.981694	-0.87877	Consistent	Shared
18:23976844:T:C-ENSBTAG00000014923	bTB+	-0.313575	-1.43924	Consistent	bTB+ magnified
10:82182183:T:C-ENSBTAG00000006786	bTB+	-0.553034	-0.818031	Consistent	Shared
1:66112305:C:T-ENSBTAG00000014508	bTB+	0.696559	0.88293	Consistent	bTB+ magnified
7:10520981:A:G-ENSBTAG00000014365	bTB−	-0.81734	-0.765645	Consistent	Shared
5:106871508:C:A-ENSBTAG00000015879	bTB−	-1.19402	-1.02315	Consistent	Shared
10:21637290:G:C-ENSBTAG00000037679	bTB−	-0.954715	-0.523093	Consistent	bTB− magnified
18:46444346:T:A-ENSBTAG00000002764	bTB−	-0.820472	-0.53061	Consistent	bTB− magnified
19:40028926:C:T-ENSBTAG00000006035	bTB−	-0.946436	-0.778273	Consistent	Shared
22:50641103:A:G-ENSBTAG00000011894	bTB−	1.24276	0.293119	Consistent	bTB− magnified
15:63284302:G:A-ENSBTAG00000005338	bTB−	-0.705286	-0.626759	Consistent	Shared
3:15392111:T:C-ENSBTAG00000014841	bTB−	0.866296	0.666974	Consistent	Shared
13:51287979:T:A-ENSBTAG00000007920	bTB+	-0.805371	-1.00493	Consistent	Shared
5:60276203:C:T-ENSBTAG00000016274	bTB−	1.10618	0.500309	Consistent	bTB− magnified
17:61393349:T:C-ENSBTAG00000004247	bTB−	-1.02035	-0.594125	Consistent	bTB− magnified
15:32098603:T:C-ENSBTAG00000018213	bTB−	1.018	0.336976	Consistent	bTB− magnified
29:43373753:G:A-ENSBTAG00000005069	bTB−	-0.98371	-0.49123	Consistent	Shared
19:44472050:T:A-ENSBTAG00000001735	bTB−	-1.06168	-0.872996	Consistent	Shared
3:120748746:G:A-ENSBTAG00000013253	bTB−	0.766156	0.835623	Consistent	Shared
19:51629057:A:G-ENSBTAG00000038745	bTB−	0.693491	0.609855	Consistent	Shared
9:31982335:G:A-ENSBTAG00000015467	bTB−	1.07044	0.480583	Consistent	bTB− magnified
1:82952183:G:A-ENSBTAG00000019336	bTB−	0.861876	0.262556	Consistent	bTB− magnified
5:44539243:A:T-ENSBTAG00000043369	bTB+	-0.450755	-0.688328	Consistent	bTB+ magnified
5:1382965:G:T-ENSBTAG00000053598	bTB+	0.806391	0.750075	Consistent	Shared
25:36120850:T:A-ENSBTAG00000052147	bTB+	0.995901	1.05169	Consistent	Shared
10:58420394:C:T-ENSBTAG00000048622	bTB+	-1.32347	-1.06801	Consistent	Shared
18:46669902:A:G-ENSBTAG00000019678	bTB−	-0.916869	-0.892409	Consistent	Shared
23:15109033:A:G-ENSBTAG00000015707	bTB−	0.989713	0.630501	Consistent	bTB− magnified
9:25959883:G:A-ENSBTAG00000003340	bTB+	0.585455	1.13496	Consistent	bTB+ magnified
7:2417136:G:A-ENSBTAG00000050595	bTB−	0.924984	0.413482	Consistent	bTB− magnified
2:89021401:G:A-ENSBTAG00000002272	bTB−	-0.981333	-0.784711	Consistent	Shared
22:34170799:A:G-ENSBTAG00000009541	bTB+	-0.86468	-0.760544	Consistent	Shared
2:104107168:T:C-ENSBTAG00000010413	bTB+	-1.02684	-1.07848	Consistent	Shared
22:48722209:T:C-ENSBTAG00000054131	bTB−	-0.787292	-0.872415	Consistent	Shared
9:101301213:C:T-ENSBTAG00000002993	bTB+	0.765895	0.775162	Consistent	Shared
29:8902557:A:G-ENSBTAG00000000246	bTB−	-1.11173	-0.518657	Consistent	bTB− magnified
21:19493544:G:A-ENSBTAG00000019831	bTB+	0.759932	1.09855	Consistent	Shared
20:23104107:A:G-ENSBTAG00000051655	bTB−	-1.05332	-1.08953	Consistent	Shared
10:30989805:C:T-ENSBTAG00000001364	bTB−	0.823322	0.423158	Consistent	bTB− magnified
18:48118695:T:C-ENSBTAG00000054406	bTB+	0.749459	1.10913	Consistent	bTB+ magnified
13:51153507:A:G-ENSBTAG00000007922	bTB+	0.297453	0.837905	Consistent	bTB+ magnified
8:75201255:A:G-ENSBTAG00000003323	bTB−	-1.04309	-0.862197	Consistent	Shared
21:23274794:G:A-ENSBTAG00000016522	bTB−	0.926546	1.33686	Consistent	Shared
2:43867274:T:C-ENSBTAG00000026851	bTB−	0.880189	0.69767	Consistent	bTB− magnified
13:75346450:A:G-ENSBTAG00000027326	bTB−	1.23649	0.991616	Consistent	Shared
18:2676596:A:C-ENSBTAG00000009805	bTB−	0.701362	0.33965	Consistent	bTB− magnified
21:31961266:G:C-ENSBTAG00000007382	bTB−	0.620891	0.293295	Consistent	bTB− magnified
9:33927471:G:A-ENSBTAG00000003878	bTB+	1.19003	1.05191	Consistent	Shared
12:78977394:A:C-ENSBTAG00000048674	bTB+	-0.520196	-0.694572	Consistent	bTB+ magnified
2:31033368:T:G-ENSBTAG00000050020	bTB+	0.548724	0.908285	Consistent	bTB+ magnified
5:78850967:G:A-ENSBTAG00000014106	bTB−	-1.26562	-0.601636	Consistent	bTB− magnified
12:74555071:G:A-ENSBTAG00000020412	bTB−	0.750403	0.526522	Consistent	Shared
4:118550228:T:C-ENSBTAG00000008025	bTB+	-0.704757	-1.15584	Consistent	Shared
15:46464218:G:A-ENSBTAG00000000697	bTB−	-1.01021	-0.704153	Consistent	Shared
27:36647426:A:G-ENSBTAG00000003275	bTB−	-1.07087	-0.949358	Consistent	Shared
14:76964292:T:C-ENSBTAG00000046121	bTB−	-0.918414	-0.561599	Consistent	bTB− magnified
10:86861963:T:C-ENSBTAG00000040078	bTB+	0.862117	0.940256	Consistent	Shared
15:83011606:G:A-ENSBTAG00000012057	bTB−	1.35604	1.19811	Consistent	Shared
5:102532308:C:T-ENSBTAG00000052270	bTB−	1.38136	1.31013	Consistent	bTB− magnified
13:3852457:G:A-ENSBTAG00000051621	bTB+	0.804342	0.872607	Consistent	Shared
7:17176022:T:C-ENSBTAG00000014207	bTB−	0.752871	0.845949	Consistent	Shared
13:18036024:T:G-ENSBTAG00000012526	bTB−	-0.596767	-0.579398	Consistent	Shared
10:26134328:T:C-ENSBTAG00000048928	bTB−	-1.09224	-0.422259	Consistent	bTB− magnified
7:5155499:C:A-ENSBTAG00000008626	bTB−	0.706368	0.464551	Consistent	bTB− magnified
21:19929546:C:G-ENSBTAG00000054230	bTB−	0.858582	0.532175	Consistent	bTB− magnified
11:100202765:G:A-ENSBTAG00000002837	bTB−	0.707845	0.683364	Consistent	Shared
7:51791896:A:G-ENSBTAG00000015041	bTB+	-0.577832	-0.650713	Consistent	Shared
8:98631717:G:A-ENSBTAG00000004997	bTB−	1.26198	1.05705	Consistent	Shared
6:116442226:A:G-ENSBTAG00000017296	bTB−	-0.890502	-0.738262	Consistent	Shared
22:5835646:A:C-ENSBTAG00000052171	bTB−	1.04475	0.632869	Consistent	bTB− magnified
18:50175949:T:C-ENSBTAG00000054384	bTB−	-1.86603	-0.103294	Consistent	bTB− magnified
23:50892557:T:C-ENSBTAG00000012079	bTB−	1.30763	1.04305	Consistent	bTB− magnified
19:61416697:T:C-ENSBTAG00000006921	bTB+	0.534823	1.09971	Consistent	Shared
15:42461543:G:A-ENSBTAG00000043981	bTB−	0.919274	0.814364	Consistent	Shared
10:28644681:C:T-ENSBTAG00000044029	bTB+	0.934802	0.969462	Consistent	Shared
26:22750499:G:A-ENSBTAG00000016343	bTB+	1.30997	1.25864	Consistent	Shared
7:40365387:T:A-ENSBTAG00000019646	bTB+	-1.28282	-0.927383	Consistent	Shared
3:89761730:A:G-ENSBTAG00000011640	bTB−	1.11964	0.830635	Consistent	Shared
1:1145418:T:C-ENSBTAG00000011528	bTB+	-0.705324	-1.14218	Consistent	Shared
13:7535644:A:G-ENSBTAG00000048850	bTB−	-0.936491	-0.747196	Consistent	Shared
5:82095023:C:A-ENSBTAG00000006369	bTB−	-1.11806	-1.03945	Consistent	Shared
25:3596944:T:C-ENSBTAG00000010015	bTB−	-1.05828	-0.626399	Consistent	Shared
2:125388598:C:G-ENSBTAG00000012997	bTB+	-0.751787	-0.852399	Consistent	Shared
18:2935002:G:A-ENSBTAG00000015669	bTB+	-0.640873	-0.60289	Consistent	Shared
8:99517231:G:A-ENSBTAG00000014471	bTB−	-1.2964	-1.40788	Consistent	Shared
19:17531488:G:A-ENSBTAG00000015527	bTB−	1.05642	0.608012	Consistent	bTB− magnified
4:74574610:G:A-ENSBTAG00000013226	bTB+	0.808169	0.904658	Consistent	Shared
3:42614109:T:A-ENSBTAG00000037539	bTB+	1.33944	1.47808	Consistent	Shared
26:44520298:T:C-ENSBTAG00000023840	bTB−	-1.222	-0.918212	Consistent	bTB− magnified
18:25861138:G:A-ENSBTAG00000012919	bTB−	1.76622	1.4523	Consistent	bTB− magnified
19:56509217:G:A-ENSBTAG00000017242	bTB−	1.05294	0.849732	Consistent	bTB− magnified
1:80179635:C:T-ENSBTAG00000010357	bTB−	-1.13773	-0.725544	Consistent	bTB− magnified
19:24513093:G:A-ENSBTAG00000015258	bTB−	-0.993001	-0.588618	Consistent	bTB− magnified
19:36600315:C:A-ENSBTAG00000019498	bTB−	0.961209	1.01634	Consistent	Shared
27:36647426:A:G-ENSBTAG00000027629	bTB−	-1.11877	-0.812425	Consistent	Shared
21:41954468:C:T-ENSBTAG00000038020	bTB−	1.16949	1.17782	Consistent	Shared
9:96889206:A:G-ENSBTAG00000007668	bTB−	0.693106	0.453047	Consistent	bTB− magnified
5:110295443:A:G-ENSBTAG00000048693	bTB−	1.04139	0.969125	Consistent	bTB− magnified
9:102005495:A:G-ENSBTAG00000014498	bTB+	-0.938929	-0.874026	Consistent	Shared
5:94003139:A:G-ENSBTAG00000022167	bTB−	1.73925	1.73612	Consistent	Shared
28:1267179:T:C-ENSBTAG00000000079	bTB−	0.996637	0.472277	Consistent	bTB− magnified
2:5909991:G:A-ENSBTAG00000007719	bTB−	-0.810076	-0.286341	Consistent	bTB− magnified
8:85534393:C:T-ENSBTAG00000031359	bTB−	-0.908803	-0.732612	Consistent	Shared
23:28606685:C:T-ENSBTAG00000002069	bTB−	-1.26137	-0.38284	Consistent	bTB− magnified
10:64642560:A:G-ENSBTAG00000010365	bTB+	-0.807867	-0.981107	Consistent	Shared
6:115816688:G:A-ENSBTAG00000021130	bTB−	0.517598	0.435502	Consistent	bTB− magnified
18:60877514:C:A-ENSBTAG00000040392	bTB+	-0.788652	-0.772682	Consistent	Shared
13:51153507:A:G-ENSBTAG00000050318	bTB+	0.466266	0.897957	Consistent	Shared
29:26800088:C:A-ENSBTAG00000021215	bTB−	1.30824	0.886711	Consistent	Shared
2:104183803:T:G-ENSBTAG00000010426	bTB−	0.943448	0.706555	Consistent	Shared
14:73710448:T:C-ENSBTAG00000019663	bTB+	-0.818079	-0.973343	Consistent	Shared
6:98143002:C:T-ENSBTAG00000018151	bTB−	0.54394	0.309289	Consistent	Shared
1:69350220:C:A-ENSBTAG00000048794	bTB−	-0.960766	-1.08458	Consistent	Shared
14:31230324:A:C-ENSBTAG00000014691	bTB+	0.470835	0.696998	Consistent	bTB+ magnified
18:51971326:C:T-ENSBTAG00000004588	bTB−	0.382638	0.394504	Consistent	bTB− magnified
10:61601257:G:A-ENSBTAG00000002278	bTB−	1.31839	1.01815	Consistent	Shared
17:12703038:C:T-ENSBTAG00000012800	bTB+	1.50276	1.49409	Consistent	Shared
3:20738256:T:C-ENSBTAG00000032453	bTB−	-0.88937	-0.775198	Consistent	Shared
23:48581627:T:C-ENSBTAG00000031444	bTB−	-0.960237	-0.819805	Consistent	Shared
13:51392005:C:T-ENSBTAG00000045784	bTB−	-0.731381	-0.469423	Consistent	bTB− magnified
17:17402834:G:A-ENSBTAG00000002599	bTB+	-0.343721	-1.12122	Consistent	bTB+ magnified
23:29413058:G:T-ENSBTAG00000017227	bTB−	1.00519	0.477818	Consistent	bTB− magnified
5:77013416:A:G-ENSBTAG00000002651	bTB+	-0.739213	-1.03615	Consistent	Shared
17:470209:A:G-ENSBTAG00000005263	bTB+	-0.541151	-0.757838	Consistent	Shared
11:6851248:C:G-ENSBTAG00000005273	bTB−	0.545727	0.0675993	Consistent	bTB− magnified
19:33136853:T:C-ENSBTAG00000013274	bTB−	1.27415	0.866158	Consistent	bTB− magnified
27:26321210:G:A-ENSBTAG00000013581	bTB−	0.707091	0.758748	Consistent	Shared
1:7245147:G:T-ENSBTAG00000001412	bTB−	1.12873	0.881646	Consistent	Shared
3:120627155:C:T-ENSBTAG00000054385	bTB−	1.24459	0.615363	Consistent	bTB− magnified
18:62536147:T:C-ENSBTAG00000045951	bTB−	1.28353	0.822477	Consistent	bTB− magnified
3:42995603:C:T-ENSBTAG00000006321	bTB−	1.07887	1.17545	Consistent	Shared
4:105723271:A:G-ENSBTAG00000053109	bTB−	-1.29942	-1.142	Consistent	Shared
2:127055310:C:T-ENSBTAG00000006349	bTB−	1.10242	1.12132	Consistent	Shared
22:13334628:A:T-ENSBTAG00000018057	bTB−	0.946874	1.01656	Consistent	Shared
18:65500028:G:A-ENSBTAG00000003465	bTB−	-0.993696	-0.919418	Consistent	bTB− magnified
7:5649833:T:C-ENSBTAG00000016775	bTB−	-1.01012	-0.758984	Consistent	bTB− magnified
4:105767411:T:A-ENSBTAG00000051811	bTB−	-0.944498	-0.790238	Consistent	Shared
13:75166050:C:G-ENSBTAG00000003639	bTB−	0.871206	0.251488	Consistent	bTB− magnified
29:28226543:G:A-ENSBTAG00000022379	bTB+	-1.03	-0.959762	Consistent	Shared
16:46735439:A:T-ENSBTAG00000008350	bTB−	1.05945	0.85215	Consistent	Shared
23:29177764:C:A-ENSBTAG00000040188	bTB−	-1.10847	-0.841889	Consistent	bTB− magnified
21:68207990:G:A-ENSBTAG00000021199	bTB−	-0.927175	-0.790291	Consistent	Shared
3:59607609:G:A-ENSBTAG00000008118	bTB−	-0.782425	-0.762325	Consistent	Shared
6:97973109:G:A-ENSBTAG00000009849	bTB−	-1.05718	-0.756809	Consistent	Shared
1:56867484:G:T-ENSBTAG00000048550	bTB−	0.97335	0.661646	Consistent	Shared
29:37681112:T:C-ENSBTAG00000039652	bTB−	-1.0116	-0.223584	Consistent	bTB− magnified
24:41605164:C:A-ENSBTAG00000021250	bTB−	1.60198	0.465861	Consistent	bTB− magnified
10:85760733:A:G-ENSBTAG00000052950	bTB+	1.43822	1.14297	Consistent	Shared
12:32246491:A:G-ENSBTAG00000015614	bTB+	0.87928	0.821035	Consistent	Shared
21:19775781:G:A-ENSBTAG00000050172	bTB−	-1.56845	-0.717738	Consistent	bTB− magnified
19:62746835:C:G-ENSBTAG00000001061	bTB+	0.589682	0.90755	Consistent	bTB+ magnified
22:57628571:T:C-ENSBTAG00000053422	bTB−	1.06756	1.01824	Consistent	Shared
11:37953283:G:C-ENSBTAG00000000295	bTB−	-1.07055	-0.3382	Consistent	bTB− magnified
21:19766747:C:G-ENSBTAG00000001308	bTB−	1.29622	0.839929	Consistent	bTB− magnified
1:56886792:G:C-ENSBTAG00000016554	bTB−	1.13165	0.730562	Consistent	bTB− magnified
18:48080435:A:G-ENSBTAG00000000182	bTB+	0.682937	0.594684	Consistent	Shared
2:31033368:T:G-ENSBTAG00000019385	bTB+	0.442062	1.01178	Consistent	bTB+ magnified
10:5010597:T:C-ENSBTAG00000011608	bTB+	-0.784126	-0.879026	Consistent	Shared
6:58044371:A:G-ENSBTAG00000014031	bTB−	-0.582939	-0.566009	Consistent	Shared
1:76836072:T:C-ENSBTAG00000013205	bTB−	0.679497	0.694055	Consistent	Shared
3:87559276:A:T-ENSBTAG00000017326	bTB−	-0.990205	-0.371602	Consistent	bTB− magnified
11:28008151:C:G-ENSBTAG00000007508	bTB−	0.820593	0.55121	Consistent	bTB− magnified
5:105614525:A:G-ENSBTAG00000053303	bTB+	0.534277	0.954515	Consistent	bTB+ magnified
2:95909935:A:G-ENSBTAG00000052083	bTB−	-0.993749	-0.762762	Consistent	Shared
14:71293500:T:C-ENSBTAG00000047532	bTB−	0.84075	0.423644	Consistent	bTB− magnified
9:95942436:C:A-ENSBTAG00000006523	bTB−	-0.844729	-0.72873	Consistent	Shared
13:58039410:C:T-ENSBTAG00000018053	bTB−	1.15322	0.719422	Consistent	Shared
5:56084022:C:T-ENSBTAG00000003942	bTB−	0.488598	0.55282	Consistent	Shared
18:63187997:A:G-ENSBTAG00000049178	bTB+	-0.954481	-1.02963	Consistent	Shared
17:43354655:G:C-ENSBTAG00000011063	bTB−	-1.31365	-1.22137	Consistent	Shared
9:10323105:C:T-ENSBTAG00000016374	bTB−	-0.929108	-0.753387	Consistent	Shared
25:2461761:G:A-ENSBTAG00000004727	bTB+	-0.577133	-0.776696	Consistent	Shared
25:18983198:G:A-ENSBTAG00000018562	bTB+	-1.121	-0.902273	Consistent	Shared
23:31937709:T:C-ENSBTAG00000018523	bTB−	0.957923	0.590086	Consistent	Shared
8:107059021:G:A-ENSBTAG00000006240	bTB−	0.354798	0.333349	Consistent	bTB− magnified
3:93059896:C:A-ENSBTAG00000014649	bTB−	0.862249	0.734269	Consistent	Shared
18:4949172:A:C-ENSBTAG00000007184	bTB−	-0.512402	-0.527838	Consistent	bTB− magnified
10:86858995:C:T-ENSBTAG00000025403	bTB−	1.16578	0.909725	Consistent	Shared
23:7044431:T:A-ENSBTAG00000050757	bTB−	0.881574	0.552453	Consistent	bTB− magnified
5:74490935:A:G-ENSBTAG00000012192	bTB+	-0.901523	-1.12465	Consistent	Shared
10:4521315:C:T-ENSBTAG00000001898	bTB−	0.805901	0.353494	Consistent	bTB− magnified
28:30923186:G:A-ENSBTAG00000012977	bTB+	1.07114	0.957883	Consistent	Shared
18:55813666:T:C-ENSBTAG00000000330	bTB+	0.436391	0.659119	Consistent	bTB+ magnified
15:30935783:T:C-ENSBTAG00000021343	bTB+	1.1784	0.984179	Consistent	Shared
15:15749709:G:A-ENSBTAG00000018945	bTB−	-1.20558	-1.25651	Consistent	Shared
24:54190071:T:A-ENSBTAG00000002788	bTB−	-1.06077	-1.18427	Consistent	bTB− magnified
19:51663162:A:G-ENSBTAG00000019044	bTB−	-0.995471	-0.790317	Consistent	Shared
7:58539372:C:T-ENSBTAG00000010661	bTB−	1.23679	0.884351	Consistent	bTB− magnified
15:47793636:C:T-ENSBTAG00000005609	bTB−	1.18457	0.793417	Consistent	Shared
7:19563995:A:G-ENSBTAG00000006005	bTB−	-1.1261	-0.398761	Consistent	bTB− magnified
2:122229887:C:T-ENSBTAG00000039994	bTB−	-1.05574	-0.521105	Consistent	bTB− magnified
11:69797489:A:G-ENSBTAG00000023744	bTB−	-0.900414	-0.258286	Consistent	bTB− magnified
15:64876712:A:G-ENSBTAG00000005923	bTB+	0.206335	1.05704	Consistent	bTB+ magnified
16:73527270:T:G-ENSBTAG00000002848	bTB+	1.18805	0.999469	Consistent	Shared
7:17978910:G:C-ENSBTAG00000021013	bTB+	-0.556308	-1.03521	Consistent	bTB+ magnified
5:65516280:C:T-ENSBTAG00000002492	bTB−	0.786198	0.903788	Consistent	Shared
7:42486896:G:T-ENSBTAG00000024809	bTB−	-1.16483	-1.1272	Consistent	Shared
7:31767672:C:A-ENSBTAG00000012994	bTB−	1.03083	0.765422	Consistent	bTB− magnified
7:52357001:C:T-ENSBTAG00000017349	bTB−	0.975932	0.437849	Consistent	bTB− magnified
7:12777690:A:G-ENSBTAG00000006244	bTB−	1.03015	0.680853	Consistent	Shared
19:34788169:A:G-ENSBTAG00000016432	bTB−	1.3095	0.969728	Consistent	Shared
15:51807820:C:G-ENSBTAG00000026796	bTB−	-1.00121	-0.79865	Consistent	Shared
2:34348824:A:T-ENSBTAG00000048246	bTB−	0.955581	0.946546	Consistent	Shared
9:38344986:G:C-ENSBTAG00000013837	bTB−	0.750829	0.408609	Consistent	bTB− magnified
18:50880127:T:C-ENSBTAG00000054537	bTB+	0.691412	0.918104	Consistent	bTB+ magnified
23:50639515:T:G-ENSBTAG00000000786	bTB−	0.631599	0.565091	Consistent	Shared
4:105774315:G:A-ENSBTAG00000048775	bTB+	-0.730716	-0.719916	Consistent	Shared
17:51950480:C:T-ENSBTAG00000007272	bTB−	-0.98377	-0.861848	Consistent	Shared
27:19362069:T:C-ENSBTAG00000016177	bTB−	1.04733	1.1741	Consistent	Shared
27:26786466:T:C-ENSBTAG00000012691	bTB−	-0.983815	-0.621421	Consistent	bTB− magnified
12:86206630:T:C-ENSBTAG00000054563	bTB−	1.12996	0.809626	Consistent	Shared
6:86281195:A:G-ENSBTAG00000012397	bTB−	-1.06098	-1.11418	Consistent	Shared
5:110817923:C:T-ENSBTAG00000019828	bTB−	-0.6939	-0.70702	Consistent	Shared
17:6379557:G:A-ENSBTAG00000025263	bTB−	1.00084	0.990138	Consistent	Shared
18:62452550:T:C-ENSBTAG00000045854	bTB−	-1.0334	-0.654081	Consistent	Shared
2:131986059:A:G-ENSBTAG00000006085	bTB−	-0.86241	-0.680672	Consistent	Shared
3:12958901:T:C-ENSBTAG00000053098	bTB−	-0.58738	-0.567583	Consistent	bTB− magnified
23:28911267:A:C-ENSBTAG00000005146	bTB−	1.19595	0.821849	Consistent	bTB− magnified
18:36131889:C:G-ENSBTAG00000013941	bTB−	1.37271	1.21399	Consistent	Shared
13:68070936:T:G-ENSBTAG00000004039	bTB−	0.973925	0.510159	Consistent	bTB− magnified
19:43790575:G:A-ENSBTAG00000001279	bTB+	-0.8632	-1.019	Consistent	Shared
23:27504504:G:A-ENSBTAG00000005674	bTB−	-0.866792	-0.531246	Consistent	Shared
7:10506709:C:T-ENSBTAG00000025908	bTB−	-0.951578	-0.613037	Consistent	bTB− magnified
26:14496936:T:G-ENSBTAG00000019759	bTB−	0.921828	0.641518	Consistent	bTB− magnified
23:50739747:T:C-ENSBTAG00000050155	bTB−	-1.00338	-0.68088	Consistent	bTB− magnified
8:77084815:C:T-ENSBTAG00000020436	bTB+	1.00921	1.18871	Consistent	Shared
6:42105303:T:G-ENSBTAG00000004653	bTB−	1.29095	0.901051	Consistent	Shared
13:42021346:A:G-ENSBTAG00000032704	bTB+	-0.58535	-0.486813	Consistent	Shared
5:51065707:A:G-ENSBTAG00000011068	bTB−	-0.686561	-0.571024	Consistent	Shared
6:105209758:A:G-ENSBTAG00000003653	bTB−	0.668509	0.0743894	Consistent	bTB− magnified
19:35533182:C:A-ENSBTAG00000047186	bTB−	-0.716775	-0.353292	Consistent	bTB− magnified
7:66099868:A:G-ENSBTAG00000019457	bTB−	0.874945	1.01637	Consistent	Shared
18:55858826:A:G-ENSBTAG00000007036	bTB−	1.02763	0.940746	Consistent	Shared
1:148461441:G:T-ENSBTAG00000053201	bTB−	-1.2667	-1.34706	Consistent	Shared
1:22882990:A:T-ENSBTAG00000054574	bTB−	0.873127	0.711623	Consistent	Shared
1:7269343:A:G-ENSBTAG00000038433	bTB−	-1.05179	-0.942586	Consistent	Shared
15:34312658:C:T-ENSBTAG00000016684	bTB−	0.691954	0.897308	Consistent	Shared
18:49938688:T:A-ENSBTAG00000004757	bTB−	1.77537	1.57186	Consistent	bTB− magnified
23:15110028:G:A-ENSBTAG00000017593	bTB−	0.696618	0.475172	Consistent	Shared
10:20947333:T:G-ENSBTAG00000002712	bTB−	0.981524	0.583361	Consistent	Shared
19:48124674:A:C-ENSBTAG00000004770	bTB−	0.715462	0.275205	Consistent	bTB− magnified
26:19418651:G:A-ENSBTAG00000020895	bTB+	0.701943	1.20704	Consistent	Shared
8:75790736:T:C-ENSBTAG00000008376	bTB−	-0.810116	-0.540748	Consistent	bTB− magnified
7:53032542:A:G-ENSBTAG00000005249	bTB−	0.923845	0.657171	Consistent	Shared
11:49444259:T:C-ENSBTAG00000023997	bTB−	0.710102	0.583495	Consistent	bTB− magnified
22:48281248:G:A-ENSBTAG00000014784	bTB−	1.12529	0.542446	Consistent	bTB− magnified
9:40686933:G:A-ENSBTAG00000010113	bTB−	0.855442	0.72648	Consistent	Shared
13:65713134:T:C-ENSBTAG00000052632	bTB−	0.950964	0.641692	Consistent	bTB− magnified
19:19810504:G:A-ENSBTAG00000008109	bTB+	-1.14269	-1.28972	Consistent	Shared
23:30011247:G:T-ENSBTAG00000008349	bTB+	-0.921955	-0.905384	Consistent	bTB+ magnified
14:76096583:A:C-ENSBTAG00000015536	bTB+	-0.372307	-0.745363	Consistent	bTB+ magnified
14:72165113:A:G-ENSBTAG00000017339	bTB−	-0.859414	-0.706975	Consistent	Shared
23:25468420:C:A-ENSBTAG00000048364	bTB−	-1.09514	-0.46562	Consistent	bTB− magnified
23:25820953:G:A-ENSBTAG00000038397	bTB−	1.13537	0.719643	Consistent	Shared
2:135789781:T:G-ENSBTAG00000005670	bTB−	0.836645	0.559146	Consistent	Shared
26:31658754:C:A-ENSBTAG00000054236	bTB+	1.13629	0.888267	Consistent	Shared
11:3825660:A:G-ENSBTAG00000014877	bTB−	-0.756474	-0.804789	Consistent	Shared
6:71759698:T:C-ENSBTAG00000020583	bTB−	-1.30451	-0.937677	Consistent	bTB− magnified
18:59405674:T:C-ENSBTAG00000021433	bTB−	-0.850033	-0.897495	Consistent	Shared
17:48360680:C:T-ENSBTAG00000009167	bTB−	-0.665384	-0.413942	Consistent	Shared
26:42780887:C:T-ENSBTAG00000018041	bTB−	-0.929897	-1.00372	Consistent	Shared
18:64524583:G:C-ENSBTAG00000054041	bTB−	1.18171	0.767549	Consistent	Shared
7:43764338:C:T-ENSBTAG00000038221	bTB+	-0.550829	-0.809738	Consistent	Shared
23:25000787:G:A-ENSBTAG00000004288	bTB−	1.18832	0.534214	Consistent	bTB− magnified
3:22451106:T:C-ENSBTAG00000010841	bTB−	-0.795345	-0.813232	Consistent	Shared
27:16521862:A:C-ENSBTAG00000020657	bTB−	-1.17785	-0.749051	Consistent	bTB− magnified
15:80688909:T:A-ENSBTAG00000010060	bTB−	1.19519	1.11603	Consistent	Shared
23:27644015:C:G-ENSBTAG00000008835	bTB+	1.35971	1.22548	Consistent	Shared
21:29274307:T:C-ENSBTAG00000003957	bTB+	0.615852	1.02014	Consistent	bTB+ magnified
13:73060437:T:C-ENSBTAG00000005280	bTB+	-0.929416	-1.00439	Consistent	Shared
18:39605450:A:T-ENSBTAG00000050281	bTB−	0.728823	0.680773	Consistent	Shared
2:4867713:C:G-ENSBTAG00000006262	bTB+	-0.431522	-1.1368	Consistent	bTB+ magnified
4:95273870:G:C-ENSBTAG00000010452	bTB−	-1.38999	-0.831227	Consistent	Shared
21:31005096:G:A-ENSBTAG00000003130	bTB−	1.00533	0.491869	Consistent	bTB− magnified
4:112655362:T:G-ENSBTAG00000049318	bTB−	-1.31295	-0.434349	Consistent	bTB− magnified
11:70897673:A:G-ENSBTAG00000031347	bTB+	-0.66974	-0.815766	Consistent	Shared
11:72661671:G:T-ENSBTAG00000008884	bTB+	0.902011	0.971151	Consistent	Shared
3:93787412:A:T-ENSBTAG00000044107	bTB−	-0.929676	-0.680265	Consistent	Shared
28:29249615:T:G-ENSBTAG00000019130	bTB−	0.870178	0.51974	Consistent	Shared
11:67808219:G:A-ENSBTAG00000000141	bTB−	-1.20401	-0.924282	Consistent	Shared
19:50865818:T:C-ENSBTAG00000051698	bTB−	0.94885	1.10731	Consistent	Shared
1:149322534:T:G-ENSBTAG00000008167	bTB+	0.893423	0.947297	Consistent	bTB+ magnified
29:39870269:C:G-ENSBTAG00000018202	bTB−	0.54484	0.290906	Consistent	Shared
2:122473951:G:A-ENSBTAG00000016819	bTB−	1.18057	0.656961	Consistent	bTB− magnified
25:36943531:G:T-ENSBTAG00000002090	bTB−	0.84612	0.58868	Consistent	Shared
10:76935235:T:C-ENSBTAG00000001551	bTB−	0.734454	0.515405	Consistent	bTB− magnified
17:63608806:A:G-ENSBTAG00000005183	bTB−	1.15809	0.534743	Consistent	bTB− magnified
7:65479995:A:G-ENSBTAG00000034113	bTB−	1.18846	0.924761	Consistent	Shared
23:33208207:A:G-ENSBTAG00000021902	bTB−	-0.730442	-0.583303	Consistent	bTB− magnified
7:62668312:C:T-ENSBTAG00000016094	bTB−	0.559672	0.905878	Consistent	Shared
4:16245752:A:G-ENSBTAG00000000799	bTB−	0.796503	0.489703	Consistent	Shared
1:154655617:G:C-ENSBTAG00000030581	bTB−	0.875985	0.682308	Consistent	bTB− magnified
29:45072569:C:A-ENSBTAG00000012141	bTB+	0.846741	1.51333	Consistent	Shared
5:74878486:A:C-ENSBTAG00000001988	bTB−	0.746279	0.621152	Consistent	Shared
15:66423199:C:T-ENSBTAG00000044158	bTB−	1.22564	1.19546	Consistent	bTB− magnified
7:68918666:A:G-ENSBTAG00000008916	bTB−	0.569126	0.307936	Consistent	bTB− magnified
13:54404725:T:C-ENSBTAG00000047991	bTB−	1.0928	0.728235	Consistent	bTB− magnified
11:68404726:T:C-ENSBTAG00000008985	bTB+	-0.965679	-0.65097	Consistent	Shared
17:62389951:T:G-ENSBTAG00000003696	bTB+	1.36722	1.12856	Consistent	Shared
4:48589649:C:T-ENSBTAG00000021849	bTB−	-1.1013	-0.771597	Consistent	Shared
29:37288648:C:T-ENSBTAG00000018364	bTB+	0.915007	1.04594	Consistent	bTB+ magnified
8:9976468:A:G-ENSBTAG00000008844	bTB+	-0.626099	-0.665653	Consistent	Shared
29:28164052:C:T-ENSBTAG00000033464	bTB+	-1.5517	-1.13944	Consistent	Shared
8:84352932:G:A-ENSBTAG00000052048	bTB+	0.857078	1.02947	Consistent	Shared
12:23221982:A:T-ENSBTAG00000010951	bTB−	-1.38635	-0.503761	Consistent	bTB− magnified
29:41046723:C:T-ENSBTAG00000000773	bTB−	-1.35991	-0.967533	Consistent	Shared
13:54336623:T:C-ENSBTAG00000004916	bTB−	-0.579863	-0.433951	Consistent	bTB− magnified
4:94025460:G:A-ENSBTAG00000013476	bTB−	-0.72569	-0.972608	Consistent	Shared
10:65044381:G:A-ENSBTAG00000020934	bTB−	1.21853	1.08714	Consistent	Shared
18:53633432:A:G-ENSBTAG00000018181	bTB−	-1.78171	-0.924262	Consistent	bTB− magnified
23:20318256:A:G-ENSBTAG00000021609	bTB−	-1.04578	-0.546143	Consistent	bTB− magnified
5:78123357:T:C-ENSBTAG00000000877	bTB−	-0.866345	-0.561985	Consistent	bTB− magnified
3:11422485:G:T-ENSBTAG00000039993	bTB+	0.761622	0.948558	Consistent	Shared
25:39427902:T:C-ENSBTAG00000051420	bTB−	-1.19623	-1.11284	Consistent	bTB− magnified
17:10471465:T:G-ENSBTAG00000010381	bTB−	-0.81403	-0.779288	Consistent	Shared
3:116844652:C:T-ENSBTAG00000030190	bTB−	0.99343	0.698371	Consistent	bTB− magnified
19:56326713:A:C-ENSBTAG00000014799	bTB−	-0.794889	-0.293898	Consistent	bTB− magnified
1:136995840:C:T-ENSBTAG00000031010	bTB+	-1.11513	-1.31287	Consistent	Shared
2:126404382:T:C-ENSBTAG00000009796	bTB+	-0.913289	-0.940089	Consistent	Shared
24:56743248:T:C-ENSBTAG00000006393	bTB+	0.525853	0.643186	Consistent	bTB+ magnified
25:27400677:T:A-ENSBTAG00000054461	bTB+	-0.228681	-0.568727	Consistent	bTB+ magnified
20:4741040:A:G-ENSBTAG00000015100	bTB+	0.604407	0.698422	Consistent	bTB+ magnified
23:25753992:A:G-ENSBTAG00000038128	bTB−	-1.09511	-0.371488	Consistent	bTB− magnified
27:33251404:G:T-ENSBTAG00000027654	bTB−	-0.848828	-0.440248	Consistent	bTB− magnified
10:86140632:C:T-ENSBTAG00000006688	bTB−	-0.877332	-0.763141	Consistent	Shared
23:48013853:G:A-ENSBTAG00000022731	bTB+	0.687719	0.650351	Consistent	Shared
9:70886960:G:A-ENSBTAG00000048464	bTB−	-0.701193	-0.7221	Consistent	bTB− magnified
1:138842631:A:G-ENSBTAG00000011626	bTB−	-1.13266	-0.68326	Consistent	Shared
22:23107425:T:C-ENSBTAG00000019536	bTB−	0.735146	0.645271	Consistent	Shared
16:12159618:G:A-ENSBTAG00000013812	bTB+	-0.739201	-0.866432	Consistent	Shared
19:27933154:A:G-ENSBTAG00000031509	bTB−	0.818977	0.684935	Consistent	Shared
3:6936373:G:T-ENSBTAG00000010206	bTB−	0.713619	0.62812	Consistent	bTB− magnified
25:35733843:G:T-ENSBTAG00000015738	bTB−	-0.970163	-0.738421	Consistent	Shared
20:71449177:G:A-ENSBTAG00000006971	bTB+	-0.50693	-0.621379	Consistent	Shared
14:31351673:A:G-ENSBTAG00000014689	bTB−	1.31985	1.03287	Consistent	Shared
7:80566922:C:T-ENSBTAG00000021577	bTB−	0.554899	0.454668	Consistent	bTB− magnified
22:48604757:T:C-ENSBTAG00000021695	bTB−	-1.36445	-1.52622	Consistent	Shared
5:14600635:G:A-ENSBTAG00000018432	bTB+	-0.601847	-0.948034	Consistent	Shared
4:105773835:T:C-ENSBTAG00000049004	bTB−	-0.991092	-0.688187	Consistent	Shared
17:14771797:G:C-ENSBTAG00000049218	bTB−	0.990665	0.722495	Consistent	Shared
13:16108612:T:C-ENSBTAG00000013930	bTB−	-0.831739	-0.397928	Consistent	bTB− magnified
15:26860529:T:C-ENSBTAG00000051561	bTB−	1.16411	0.704522	Consistent	bTB− magnified
17:62692818:C:T-ENSBTAG00000009800	bTB+	-0.987963	-1.0963	Consistent	Shared
11:2419124:C:T-ENSBTAG00000034995	bTB+	-0.516059	-0.601483	Consistent	Shared
1:107224916:T:G-ENSBTAG00000008078	bTB+	-0.85916	-0.741217	Consistent	Shared
18:59293143:A:G-ENSBTAG00000050359	bTB+	1.25923	0.926182	Consistent	Shared
8:102459466:C:A-ENSBTAG00000005116	bTB−	0.646421	0.597994	Consistent	Shared
14:73563959:G:A-ENSBTAG00000011268	bTB−	-1.26853	-0.338536	Consistent	bTB− magnified
6:37222105:C:T-ENSBTAG00000005932	bTB−	0.965484	1.04601	Consistent	bTB− magnified
25:36356714:A:C-ENSBTAG00000007012	bTB−	-1.01789	-0.343041	Consistent	bTB− magnified
2:126855243:G:A-ENSBTAG00000009579	bTB+	0.826783	0.886212	Consistent	Shared
15:40617733:T:G-ENSBTAG00000014855	bTB+	0.734813	0.880782	Consistent	bTB+ magnified
21:25964441:T:C-ENSBTAG00000020023	bTB−	0.584988	0.139104	Consistent	bTB− magnified
22:13472100:T:C-ENSBTAG00000002038	bTB−	0.318639	0.0403145	Consistent	bTB− magnified
23:28499224:C:G-ENSBTAG00000038619	bTB−	0.771265	0.546737	Consistent	bTB− magnified
26:16962609:C:G-ENSBTAG00000002880	bTB−	1.34783	0.642318	Consistent	bTB− magnified
27:34163221:T:C-ENSBTAG00000019532	bTB−	1.22159	0.909164	Consistent	Shared
23:20071259:A:C-ENSBTAG00000003499	bTB−	0.648826	0.223303	Consistent	bTB− magnified
7:14639804:T:C-ENSBTAG00000015557	bTB−	-0.951407	-0.649853	Consistent	bTB− magnified
8:102772063:T:A-ENSBTAG00000000251	bTB−	0.846157	0.619879	Consistent	Shared
21:20789897:T:C-ENSBTAG00000009097	bTB−	0.731176	0.494346	Consistent	Shared
19:34944220:T:G-ENSBTAG00000008010	bTB−	-0.890694	-0.37467	Consistent	bTB− magnified
22:56318776:A:G-ENSBTAG00000021643	bTB+	0.693159	1.09951	Consistent	bTB+ magnified
19:55287375:G:C-ENSBTAG00000053118	bTB−	-0.954852	-0.770766	Consistent	bTB− magnified
4:106080641:C:G-ENSBTAG00000047919	bTB−	-1.12334	-0.610889	Consistent	Shared
16:43158078:G:A-ENSBTAG00000013527	bTB+	-0.475589	-0.677972	Consistent	Shared
18:51459688:A:T-ENSBTAG00000006859	bTB−	0.734201	0.647412	Consistent	bTB− magnified
6:15797853:T:C-ENSBTAG00000012995	bTB−	-0.801577	-0.813202	Consistent	Shared
27:41275646:C:T-ENSBTAG00000017802	bTB−	-0.937036	-0.826776	Consistent	Shared
13:61515963:G:A-ENSBTAG00000005937	bTB−	-1.10201	-0.701344	Consistent	bTB− magnified
1:65867686:G:A-ENSBTAG00000001920	bTB+	0.351895	0.589962	Consistent	bTB+ magnified
4:112998833:A:G-ENSBTAG00000053452	bTB−	1.08742	0.200624	Consistent	bTB− magnified
16:5166115:A:G-ENSBTAG00000019798	bTB+	0.396931	0.801736	Consistent	bTB+ magnified
15:28177574:A:G-ENSBTAG00000014354	bTB−	-1.19896	0.176357	Discordant	bTB− magnified
25:636353:T:C-ENSBTAG00000002484	bTB−	0.812178	0.620804	Consistent	Shared
29:29739134:C:T-ENSBTAG00000016506	bTB−	0.835026	0.532856	Consistent	bTB− magnified
16:80042516:C:T-ENSBTAG00000049594	bTB−	1.07934	0.802863	Consistent	Shared
29:5046546:A:G-ENSBTAG00000000284	bTB−	-1.06136	-0.458562	Consistent	bTB− magnified
23:50598015:G:A-ENSBTAG00000006378	bTB+	0.308605	0.851642	Consistent	Shared
9:87012469:G:C-ENSBTAG00000032007	bTB+	0.729943	0.966059	Consistent	Shared
18:57127543:A:G-ENSBTAG00000037537	bTB−	0.810671	0.953299	Consistent	bTB− magnified
5:57335862:A:T-ENSBTAG00000014129	bTB−	0.789443	0.259753	Consistent	bTB− magnified
23:27799797:C:A-ENSBTAG00000031913	bTB−	1.42901	0.70485	Consistent	bTB− magnified
6:86112142:A:G-ENSBTAG00000010346	bTB−	-1.11469	-0.416776	Consistent	bTB− magnified
15:82262582:C:T-ENSBTAG00000036016	bTB−	1.58379	0.524809	Consistent	bTB− magnified
1:130694786:G:A-ENSBTAG00000001497	bTB−	1.15422	0.926208	Consistent	Shared
6:102226732:C:A-ENSBTAG00000031679	bTB−	1.38969	1.46332	Consistent	Shared
19:48254536:T:C-ENSBTAG00000055302	bTB−	1.05379	0.928699	Consistent	Shared
15:6363217:T:C-ENSBTAG00000035735	bTB−	-1.03986	-0.6973	Consistent	Shared
4:112190563:A:G-ENSBTAG00000014768	bTB−	-0.612516	-0.643746	Consistent	Shared
1:141650585:C:A-ENSBTAG00000009132	bTB+	-0.326366	-0.761859	Consistent	bTB+ magnified
7:42544148:A:G-ENSBTAG00000030711	bTB+	1.44846	1.37856	Consistent	Shared
8:21730626:A:G-ENSBTAG00000001315	bTB−	1.2267	0.969233	Consistent	Shared
22:53625227:T:C-ENSBTAG00000031340	bTB+	-0.334875	-0.873911	Consistent	bTB+ magnified
10:4678202:C:G-ENSBTAG00000017442	bTB+	-1.08555	-1.03909	Consistent	Shared
4:119529150:G:A-ENSBTAG00000024157	bTB+	-0.842151	-1.03919	Consistent	Shared
14:81756065:C:T-ENSBTAG00000006770	bTB−	1.36654	0.817316	Consistent	bTB− magnified
13:63276093:G:A-ENSBTAG00000039313	bTB+	0.807756	0.817914	Consistent	Shared
16:35211063:A:G-ENSBTAG00000021688	bTB+	0.564517	1.22064	Consistent	bTB+ magnified
3:109545529:G:T-ENSBTAG00000038617	bTB−	0.821476	0.602178	Consistent	bTB− magnified
18:44606591:A:T-ENSBTAG00000000630	bTB−	-0.652406	-0.254549	Consistent	bTB− magnified
10:26010152:T:C-ENSBTAG00000013401	bTB−	-1.25991	-0.878886	Consistent	Shared
23:9754626:C:T-ENSBTAG00000016834	bTB−	0.903292	0.339755	Consistent	bTB− magnified
5:74812862:A:G-ENSBTAG00000010402	bTB−	-0.724625	-0.205739	Consistent	bTB− magnified
29:1274404:A:G-ENSBTAG00000033621	bTB−	0.754922	0.458228	Consistent	bTB− magnified
19:34155630:G:A-ENSBTAG00000017771	bTB−	-1.05216	-1.06764	Consistent	Shared
8:37181110:C:T-ENSBTAG00000015963	bTB+	-0.685551	-1.00996	Consistent	bTB+ magnified
2:118123162:G:A-ENSBTAG00000007280	bTB−	-0.612491	-0.425743	Consistent	bTB− magnified
25:37127484:A:G-ENSBTAG00000015737	bTB+	0.784152	0.97243	Consistent	Shared
5:49323329:G:T-ENSBTAG00000026962	bTB+	0.93235	0.68422	Consistent	Shared
8:44335672:C:T-ENSBTAG00000000269	bTB−	1.0192	0.724662	Consistent	Shared
18:64965528:C:T-ENSBTAG00000049069	bTB+	-0.907366	-0.875538	Consistent	Shared
10:21849485:T:C-ENSBTAG00000012725	bTB+	0.438885	0.804383	Consistent	bTB+ magnified
28:18493400:G:A-ENSBTAG00000010591	bTB−	-0.790069	-0.350128	Consistent	bTB− magnified
7:4842339:G:T-ENSBTAG00000054700	bTB−	1.65221	0.679704	Consistent	bTB− magnified
28:3642132:C:G-ENSBTAG00000010367	bTB−	-0.67663	-0.147513	Consistent	bTB− magnified
14:55056159:G:A-ENSBTAG00000007386	bTB−	-0.870133	-0.549399	Consistent	Shared
11:74842956:T:G-ENSBTAG00000003405	bTB−	0.989683	0.562944	Consistent	bTB− magnified
13:27922656:G:A-ENSBTAG00000016401	bTB−	-0.592829	-0.154766	Consistent	bTB− magnified
3:15468924:T:C-ENSBTAG00000020244	bTB+	0.565643	0.943167	Consistent	bTB+ magnified
15:42122860:C:G-ENSBTAG00000015824	bTB+	-0.697868	-1.04541	Consistent	Shared
1:81866332:G:C-ENSBTAG00000019625	bTB−	0.934732	0.939526	Consistent	Shared
8:110051750:T:C-ENSBTAG00000013706	bTB−	-0.861314	-0.53201	Consistent	bTB− magnified
25:7881076:G:A-ENSBTAG00000013858	bTB+	-0.484561	-0.575143	Consistent	Shared
3:92328060:T:G-ENSBTAG00000019198	bTB−	0.982501	0.659626	Consistent	Shared
17:61207784:T:C-ENSBTAG00000001806	bTB+	-0.748791	-0.762536	Consistent	Shared
10:36828845:T:G-ENSBTAG00000010778	bTB−	0.901101	0.758401	Consistent	Shared
25:2363243:G:A-ENSBTAG00000050846	bTB−	-1.13972	-0.797191	Consistent	bTB− magnified
1:129405089:T:A-ENSBTAG00000051936	bTB−	1.24021	0.627211	Consistent	bTB− magnified
3:34470645:G:C-ENSBTAG00000017124	bTB−	0.722461	0.961459	Consistent	Shared
29:46245805:T:C-ENSBTAG00000004348	bTB−	0.595501	0.508422	Consistent	Shared
4:70655321:A:G-ENSBTAG00000019445	bTB+	-0.852757	-1.51837	Consistent	bTB+ magnified
13:78855329:A:C-ENSBTAG00000007721	bTB−	-0.804874	-0.508339	Consistent	bTB− magnified
15:44412962:G:A-ENSBTAG00000004863	bTB−	-0.875848	-0.745908	Consistent	Shared
3:58816297:A:G-ENSBTAG00000013851	bTB−	-0.727348	-0.694108	Consistent	Shared
21:44996429:C:G-ENSBTAG00000012873	bTB−	0.838478	0.174786	Consistent	bTB− magnified
10:2149348:T:A-ENSBTAG00000051430	bTB−	1.45176	1.1843	Consistent	bTB− magnified
4:112906141:C:T-ENSBTAG00000054649	bTB−	0.686267	0.447861	Consistent	bTB− magnified
11:294487:G:A-ENSBTAG00000015965	bTB−	1.05332	0.269334	Consistent	bTB− magnified
18:56703227:G:A-ENSBTAG00000013105	bTB−	-0.945491	-0.62951	Consistent	bTB− magnified
19:53769767:T:C-ENSBTAG00000000920	bTB−	0.696196	0.619319	Consistent	Shared
10:81154153:A:G-ENSBTAG00000017811	bTB+	0.786422	0.792833	Consistent	Shared
29:32451569:A:G-ENSBTAG00000015905	bTB−	1.00672	0.749169	Consistent	Shared
26:34642544:G:A-ENSBTAG00000001242	bTB−	1.17691	1.07914	Consistent	bTB− magnified
11:106729922:C:T-ENSBTAG00000007882	bTB+	0.849838	1.12706	Consistent	Shared
8:51157943:G:T-ENSBTAG00000002746	bTB−	-0.785377	-0.755812	Consistent	bTB− magnified
3:22362745:A:T-ENSBTAG00000020831	bTB−	0.509386	0.575595	Consistent	Shared
26:39293382:C:T-ENSBTAG00000008729	bTB+	0.496654	0.719172	Consistent	Shared
4:74541855:T:C-ENSBTAG00000032166	bTB−	1.1619	0.31751	Consistent	bTB− magnified
11:30744926:A:C-ENSBTAG00000004168	bTB−	1.44675	0.467175	Consistent	bTB− magnified
23:42887146:C:T-ENSBTAG00000001475	bTB−	-0.944169	-0.564111	Consistent	bTB− magnified
4:30015420:C:G-ENSBTAG00000014389	bTB−	-0.579242	-0.305582	Consistent	bTB− magnified
17:61379308:C:T-ENSBTAG00000053807	bTB+	-0.774212	-0.845981	Consistent	Shared
29:44352677:C:T-ENSBTAG00000044073	bTB−	1.09102	0.296247	Consistent	bTB− magnified
5:103867420:C:T-ENSBTAG00000014729	bTB+	0.834992	0.568836	Consistent	Shared
26:39442794:T:G-ENSBTAG00000008730	bTB+	-0.526005	-1.0858	Consistent	bTB+ magnified
22:15580431:T:C-ENSBTAG00000008416	bTB−	-0.700808	-0.59237	Consistent	bTB− magnified
26:45341728:T:C-ENSBTAG00000005795	bTB−	0.890006	0.724052	Consistent	Shared
23:29016551:T:C-ENSBTAG00000025398	bTB−	1.02413	1.20532	Consistent	Shared
13:53397133:G:A-ENSBTAG00000051981	bTB−	-0.373396	-0.474637	Consistent	Shared
11:2833794:T:C-ENSBTAG00000050476	bTB−	1.09444	0.824892	Consistent	Shared
22:9417120:A:G-ENSBTAG00000050443	bTB−	-1.03726	-0.253266	Consistent	bTB− magnified
11:6142227:T:C-ENSBTAG00000025898	bTB+	-0.721599	-1.05826	Consistent	bTB+ magnified
18:56408103:A:G-ENSBTAG00000002580	bTB−	0.655412	0.308247	Consistent	bTB− magnified
10:5487612:A:G-ENSBTAG00000044071	bTB−	0.81778	0.606746	Consistent	bTB− magnified
25:36718011:G:A-ENSBTAG00000039720	bTB−	-0.859865	-0.666748	Consistent	bTB− magnified
6:63473477:G:A-ENSBTAG00000000285	bTB−	0.538367	0.298709	Consistent	bTB− magnified
11:86422065:T:C-ENSBTAG00000020297	bTB−	-0.897471	-0.943256	Consistent	Shared
18:53800646:T:C-ENSBTAG00000050243	bTB−	-0.802804	-0.486772	Consistent	bTB− magnified
9:88507844:G:A-ENSBTAG00000004099	bTB−	0.701979	0.905656	Consistent	Shared
16:51775533:T:C-ENSBTAG00000018722	bTB−	-0.697494	-0.59892	Consistent	bTB− magnified
18:43908689:C:T-ENSBTAG00000031941	bTB−	-0.910418	-0.613324	Consistent	bTB− magnified
23:30411228:G:A-ENSBTAG00000046573	bTB−	1.08804	0.5526	Consistent	bTB− magnified
23:28140377:C:G-ENSBTAG00000054342	bTB−	1.43531	0.692868	Consistent	bTB− magnified
4:99740368:T:C-ENSBTAG00000007806	bTB−	-0.477232	-0.334119	Consistent	bTB− magnified
7:65331927:G:T-ENSBTAG00000017078	bTB+	0.823199	0.80375	Consistent	Shared
19:33026439:A:C-ENSBTAG00000002605	bTB−	0.791557	0.73777	Consistent	Shared
17:62627915:A:G-ENSBTAG00000055032	bTB−	1.36017	0.302849	Consistent	bTB− magnified
19:55903043:A:G-ENSBTAG00000018169	bTB−	-0.857267	-0.643645	Consistent	Shared
23:49536150:T:A-ENSBTAG00000051366	bTB−	1.03934	0.279665	Consistent	bTB− magnified
8:85548953:G:A-ENSBTAG00000052693	bTB+	-0.760451	-1.07712	Consistent	Shared
10:13189945:G:A-ENSBTAG00000005214	bTB−	1.48499	0.838457	Consistent	Shared
21:25178923:G:C-ENSBTAG00000010992	bTB+	-0.212962	-0.927365	Consistent	bTB+ magnified
15:45942170:A:G-ENSBTAG00000037937	bTB−	1.16809	0.702966	Consistent	Shared
6:19629143:G:A-ENSBTAG00000002428	bTB−	-0.701161	-0.279946	Consistent	bTB− magnified
1:64262288:G:A-ENSBTAG00000012581	bTB−	0.502515	0.226671	Consistent	bTB− magnified
29:39803276:C:T-ENSBTAG00000021568	bTB−	0.862303	0.760691	Consistent	Shared
10:21057498:A:G-ENSBTAG00000011934	bTB−	0.895199	0.798509	Consistent	Shared
18:25702916:G:A-ENSBTAG00000007181	bTB−	-0.839413	-0.75279	Consistent	Shared
17:52061341:A:C-ENSBTAG00000007269	bTB−	0.955725	0.649118	Consistent	Shared
4:113297542:C:A-ENSBTAG00000008550	bTB−	-0.849388	-0.547869	Consistent	bTB− magnified
19:54742801:G:T-ENSBTAG00000013677	bTB+	0.492636	0.805749	Consistent	Shared
19:38547235:G:A-ENSBTAG00000013740	bTB−	-0.725267	-0.83185	Consistent	Shared
10:26654613:C:A-ENSBTAG00000037452	bTB−	1.55916	1.47105	Consistent	Shared
13:81575150:C:G-ENSBTAG00000008812	bTB−	-0.622697	-0.426594	Consistent	bTB− magnified
13:75468323:T:C-ENSBTAG00000000873	bTB−	0.772952	0.56785	Consistent	bTB− magnified
21:33940317:T:C-ENSBTAG00000005838	bTB−	-0.510953	-0.369144	Consistent	bTB− magnified
3:53880586:A:C-ENSBTAG00000038625	bTB−	-0.887908	-0.38059	Consistent	bTB− magnified
8:7601383:T:C-ENSBTAG00000004769	bTB−	1.17297	0.829989	Consistent	bTB− magnified
5:101883608:A:G-ENSBTAG00000048875	bTB+	0.347456	0.808808	Consistent	bTB+ magnified
20:36954604:T:C-ENSBTAG00000002458	bTB−	0.714241	0.409622	Consistent	bTB− magnified
23:50866188:T:C-ENSBTAG00000006166	bTB−	0.63203	0.520882	Consistent	Shared
23:33000707:G:T-ENSBTAG00000017329	bTB−	-0.615518	-0.369447	Consistent	bTB− magnified
2:121170149:T:G-ENSBTAG00000046044	bTB+	-0.546478	-0.834671	Consistent	bTB+ magnified
4:112567200:G:A-ENSBTAG00000049343	bTB+	0.828212	0.727087	Consistent	Shared
18:65554084:G:A-ENSBTAG00000049556	bTB+	-0.959502	-1.22957	Consistent	Shared
19:45066661:A:G-ENSBTAG00000000571	bTB−	0.689104	0.408475	Consistent	bTB− magnified
3:2866518:G:C-ENSBTAG00000010456	bTB−	-0.694441	-0.475246	Consistent	bTB− magnified
10:5639254:T:C-ENSBTAG00000014536	bTB−	0.744525	0.773588	Consistent	Shared
23:19906826:T:C-ENSBTAG00000016302	bTB+	-0.909811	-0.773075	Consistent	Shared
19:50613207:C:G-ENSBTAG00000019321	bTB+	-0.838474	-0.871473	Consistent	Shared
6:44919235:C:T-ENSBTAG00000000646	bTB+	-0.755868	-0.620989	Consistent	Shared
4:18986722:T:C-ENSBTAG00000053922	bTB−	0.960506	0.266937	Consistent	bTB− magnified
15:46513334:T:C-ENSBTAG00000052878	bTB−	1.22274	0.841908	Consistent	Shared
16:64583204:T:A-ENSBTAG00000000795	bTB−	-0.589017	-0.362278	Consistent	bTB− magnified
13:27934063:G:C-ENSBTAG00000007700	bTB−	-0.994247	-0.620595	Consistent	bTB− magnified
2:95036830:T:C-ENSBTAG00000016193	bTB−	0.823695	0.894957	Consistent	Shared
15:54597311:A:G-ENSBTAG00000020485	bTB−	0.66434	0.669517	Consistent	Shared
8:52503070:A:G-ENSBTAG00000019345	bTB+	0.544844	0.776907	Consistent	bTB+ magnified
29:43644453:G:A-ENSBTAG00000020203	bTB−	-0.643068	-0.237333	Consistent	bTB− magnified
16:61322631:A:G-ENSBTAG00000014191	bTB+	-0.500343	-0.623104	Consistent	Shared
1:152269977:G:A-ENSBTAG00000006479	bTB−	-0.807782	-0.711602	Consistent	Shared
24:41441542:G:A-ENSBTAG00000004871	bTB+	-1.01245	-1.15228	Consistent	Shared
13:53210826:C:A-ENSBTAG00000054594	bTB+	0.607976	0.754646	Consistent	Shared
25:3105584:A:C-ENSBTAG00000004502	bTB+	1.40773	1.19569	Consistent	Shared
2:97832133:G:A-ENSBTAG00000021600	bTB−	-0.593751	-0.28955	Consistent	bTB− magnified
3:110637311:C:T-ENSBTAG00000024086	bTB−	-1.2532	-0.687271	Consistent	bTB− magnified
7:39035139:T:G-ENSBTAG00000011400	bTB−	-0.927305	-0.929041	Consistent	Shared
23:39447409:C:T-ENSBTAG00000048340	bTB−	-1.03349	-1.08042	Consistent	Shared
28:8083862:G:A-ENSBTAG00000013068	bTB+	1.62552	1.2248	Consistent	Shared
22:42831593:C:G-ENSBTAG00000021724	bTB+	-0.738127	-1.12339	Consistent	Shared
25:37998298:A:G-ENSBTAG00000007370	bTB+	0.658852	0.918993	Consistent	Shared
6:44687881:G:A-ENSBTAG00000014616	bTB−	0.577502	0.366545	Consistent	bTB− magnified
3:118890976:T:C-ENSBTAG00000003279	bTB+	0.753038	0.809542	Consistent	Shared
22:52722367:C:T-ENSBTAG00000050911	bTB−	0.932664	0.923853	Consistent	Shared
1:144059420:A:G-ENSBTAG00000007100	bTB+	1.31512	1.50585	Consistent	Shared
18:35302233:A:G-ENSBTAG00000032427	bTB+	-0.265894	-0.999647	Consistent	bTB+ magnified
23:32992806:A:G-ENSBTAG00000051964	bTB+	-0.626689	-0.810366	Consistent	Shared
23:27507543:A:G-ENSBTAG00000013530	bTB−	0.908034	0.384487	Consistent	bTB− magnified
26:34288118:G:A-ENSBTAG00000020193	bTB−	-0.849932	-0.590012	Consistent	Shared
5:69641148:G:A-ENSBTAG00000002127	bTB−	0.557812	0.500807	Consistent	bTB− magnified
3:93493382:C:T-ENSBTAG00000018281	bTB−	-0.629226	-0.0252203	Consistent	bTB− magnified
23:28825626:T:C-ENSBTAG00000052499	bTB−	-1.16688	-0.560694	Consistent	bTB− magnified
13:42548700:G:A-ENSBTAG00000003335	bTB−	1.25416	1.3283	Consistent	bTB− magnified
7:107887282:G:A-ENSBTAG00000051829	bTB−	-1.02519	-0.462981	Consistent	bTB− magnified
7:3500633:A:T-ENSBTAG00000009975	bTB−	0.810117	0.0794782	Consistent	bTB− magnified
22:379778:G:T-ENSBTAG00000017547	bTB−	-0.526589	-0.597847	Consistent	Shared
9:9680432:G:A-ENSBTAG00000027049	bTB−	-0.985259	-1.0764	Consistent	Shared
19:19847974:T:C-ENSBTAG00000002816	bTB−	1.18342	0.855463	Consistent	Shared
5:119873372:A:G-ENSBTAG00000030180	bTB−	0.57602	0.574754	Consistent	Shared
18:65423260:C:T-ENSBTAG00000052906	bTB−	-1.28811	-0.343542	Consistent	bTB− magnified
16:27346427:G:C-ENSBTAG00000012705	bTB−	-0.557965	-0.552782	Consistent	Shared
18:62841088:C:G-ENSBTAG00000039413	bTB+	-0.674469	-0.950256	Consistent	Shared
15:45051086:C:G-ENSBTAG00000016142	bTB+	-1.04966	-0.738465	Consistent	Shared
23:27468806:C:T-ENSBTAG00000025441	bTB+	1.32893	1.32404	Consistent	Shared
1:121977228:G:A-ENSBTAG00000054268	bTB+	0.584507	0.941765	Consistent	bTB+ magnified
25:13393350:T:G-ENSBTAG00000018097	bTB+	0.354671	0.68852	Consistent	bTB+ magnified
23:3239236:C:A-ENSBTAG00000021237	bTB−	-1.19324	-0.93464	Consistent	bTB− magnified
25:1066876:C:T-ENSBTAG00000014126	bTB+	0.467324	0.587761	Consistent	Shared
3:43040314:C:T-ENSBTAG00000006320	bTB+	-0.923794	-1.06435	Consistent	Shared
4:92787103:C:T-ENSBTAG00000052301	bTB−	1.21074	0.881457	Consistent	Shared
1:152482627:A:G-ENSBTAG00000051541	bTB−	-0.832693	-0.66197	Consistent	bTB− magnified
26:49096419:A:T-ENSBTAG00000054930	bTB−	0.862804	0.725009	Consistent	Shared
10:82510842:G:A-ENSBTAG00000012565	bTB−	0.704427	0.32466	Consistent	bTB− magnified
1:142656467:G:A-ENSBTAG00000021280	bTB+	1.25649	1.13514	Consistent	Shared
23:28289460:A:G-ENSBTAG00000023628	bTB+	-0.964304	-1.0137	Consistent	Shared
12:71305763:A:G-ENSBTAG00000047181	bTB+	0.906801	0.933246	Consistent	Shared
7:68767646:G:A-ENSBTAG00000050263	bTB+	-0.929113	-0.924402	Consistent	Shared
16:37552458:C:T-ENSBTAG00000014794	bTB+	-0.630638	-0.855137	Consistent	Shared
15:28076987:G:A-ENSBTAG00000019358	bTB+	-0.946471	-1.31778	Consistent	Shared
16:33790894:C:T-ENSBTAG00000017775	bTB+	-0.998399	-1.05987	Consistent	Shared
8:60486334:G:C-ENSBTAG00000001142	bTB−	0.876687	0.71763	Consistent	bTB− magnified
18:35035228:C:T-ENSBTAG00000032396	bTB−	1.05022	0.740676	Consistent	bTB− magnified
11:67599749:T:A-ENSBTAG00000018401	bTB−	0.990472	0.198054	Consistent	bTB− magnified
5:61272067:A:T-ENSBTAG00000052520	bTB−	0.917468	0.302339	Consistent	bTB− magnified
7:38313072:G:T-ENSBTAG00000014897	bTB+	0.626676	0.876143	Consistent	Shared
1:106151762:T:C-ENSBTAG00000016228	bTB+	0.625844	0.604398	Consistent	Shared
11:2910796:C:G-ENSBTAG00000010846	bTB+	-0.561012	-0.870224	Consistent	bTB+ magnified
23:43288139:C:T-ENSBTAG00000012039	bTB−	0.986242	0.58234	Consistent	Shared
29:43319876:G:A-ENSBTAG00000005075	bTB−	0.98988	0.832928	Consistent	Shared
2:103330457:C:G-ENSBTAG00000019274	bTB−	-0.972062	-0.809548	Consistent	bTB− magnified
6:15692029:A:G-ENSBTAG00000012537	bTB−	-0.866237	-0.529162	Consistent	bTB− magnified
23:29419449:T:C-ENSBTAG00000027246	bTB−	-1.02093	-0.526195	Consistent	bTB− magnified
20:31302219:G:A-ENSBTAG00000001457	bTB−	0.890392	0.579557	Consistent	Shared
11:98799086:G:T-ENSBTAG00000011307	bTB−	0.686433	0.461832	Consistent	Shared
25:22803812:G:C-ENSBTAG00000011162	bTB+	0.939179	0.93233	Consistent	Shared
15:51441976:T:C-ENSBTAG00000023648	bTB−	-0.755548	-0.859348	Consistent	Shared
5:32474251:G:C-ENSBTAG00000000454	bTB−	1.15718	0.16205	Consistent	bTB− magnified
1:38383058:G:A-ENSBTAG00000015728	bTB+	-0.845543	-0.582584	Consistent	Shared
28:29922290:A:T-ENSBTAG00000005947	bTB−	0.735804	0.729291	Consistent	bTB− magnified
26:21761090:A:G-ENSBTAG00000012077	bTB−	-0.784985	-0.251012	Consistent	bTB− magnified
18:55816411:C:T-ENSBTAG00000030543	bTB+	0.93654	0.873349	Consistent	Shared
29:43064762:G:A-ENSBTAG00000007825	bTB−	-0.67494	-0.430436	Consistent	bTB− magnified
11:99902071:C:T-ENSBTAG00000054738	bTB+	-0.545946	-0.878421	Consistent	bTB+ magnified
12:21834319:C:T-ENSBTAG00000015522	bTB−	-0.71203	-0.541907	Consistent	Shared
5:74482047:A:G-ENSBTAG00000053144	bTB−	-0.895239	-0.541311	Consistent	Shared
10:72290636:C:A-ENSBTAG00000014096	bTB−	-1.06726	-0.591955	Consistent	Shared
6:69030371:C:T-ENSBTAG00000020658	bTB+	0.230706	0.976231	Consistent	bTB+ magnified
5:103305162:C:T-ENSBTAG00000037743	bTB+	1.17086	1.20777	Consistent	Shared
4:92898581:G:A-ENSBTAG00000011002	bTB+	0.423357	0.74961	Consistent	bTB+ magnified
7:8074405:T:C-ENSBTAG00000015184	bTB+	0.650197	0.692816	Consistent	Shared
24:12649817:A:T-ENSBTAG00000001801	bTB−	-1.28678	-0.988091	Consistent	Shared
11:38322480:A:C-ENSBTAG00000000545	bTB+	-0.454009	-0.704171	Consistent	Shared
25:26140650:T:C-ENSBTAG00000008633	bTB−	0.579849	0.658066	Consistent	bTB− magnified
11:106537237:A:G-ENSBTAG00000012126	bTB−	-0.780252	-0.770512	Consistent	Shared
1:87517235:C:G-ENSBTAG00000002462	bTB−	-0.788371	-0.982632	Consistent	Shared
19:48266748:T:C-ENSBTAG00000019432	bTB+	0.940101	0.774229	Consistent	Shared
25:35430811:A:G-ENSBTAG00000000345	bTB+	0.66252	0.706807	Consistent	bTB+ magnified
11:46881596:G:T-ENSBTAG00000029076	bTB−	1.08267	1.09127	Consistent	Shared
17:70659847:C:T-ENSBTAG00000046584	bTB−	-0.527085	-0.377556	Consistent	bTB− magnified
6:98210817:A:G-ENSBTAG00000014076	bTB−	-0.543206	-0.52431	Consistent	Shared
23:43054068:G:A-ENSBTAG00000014904	bTB−	-0.89565	-0.830533	Consistent	bTB− magnified
11:5503633:A:G-ENSBTAG00000004328	bTB+	0.866641	0.982023	Consistent	Shared
28:25787288:T:A-ENSBTAG00000000224	bTB−	0.630779	0.497823	Consistent	Shared
11:78327195:G:C-ENSBTAG00000020893	bTB−	1.58642	0.421864	Consistent	bTB− magnified
3:54907194:C:T-ENSBTAG00000031186	bTB−	-0.995236	-0.374574	Consistent	bTB− magnified
1:43065126:G:T-ENSBTAG00000004471	bTB−	0.916167	0.582343	Consistent	Shared
2:6683072:G:A-ENSBTAG00000015678	bTB−	-0.683132	-0.434399	Consistent	bTB− magnified
6:70616196:G:A-ENSBTAG00000000782	bTB−	1.10196	0.784088	Consistent	bTB− magnified
9:87974989:T:C-ENSBTAG00000009846	bTB−	-0.888023	-0.509	Consistent	bTB− magnified
18:57527564:C:A-ENSBTAG00000023365	bTB−	-1.2638	-0.905182	Consistent	Shared
18:36131889:C:G-ENSBTAG00000050602	bTB−	1.23545	1.3966	Consistent	Shared
15:1401545:A:G-ENSBTAG00000008925	bTB−	0.686365	0.403169	Consistent	bTB− magnified
21:67771342:G:C-ENSBTAG00000026893	bTB−	1.74537	1.14034	Consistent	Shared
19:48059605:A:C-ENSBTAG00000021062	bTB−	-0.695982	-0.520244	Consistent	bTB− magnified
17:64163158:G:T-ENSBTAG00000022058	bTB−	-1.08472	-0.337961	Consistent	bTB− magnified
14:22061193:G:C-ENSBTAG00000004243	bTB+	0.562501	0.950745	Consistent	bTB+ magnified
12:85095615:C:T-ENSBTAG00000025210	bTB−	-1.09476	-0.544121	Consistent	bTB− magnified
5:44535927:C:A-ENSBTAG00000026779	bTB+	-0.405875	-0.556948	Consistent	bTB+ magnified
19:19342458:A:G-ENSBTAG00000006846	bTB−	-0.695854	-0.160144	Consistent	bTB− magnified
19:42887896:A:T-ENSBTAG00000030333	bTB−	1.09127	0.48506	Consistent	bTB− magnified
8:95359127:G:T-ENSBTAG00000013420	bTB+	0.668164	1.03237	Consistent	Shared
18:35743575:A:G-ENSBTAG00000012112	bTB−	-0.406906	-0.19885	Consistent	bTB− magnified
19:27352334:T:A-ENSBTAG00000004222	bTB+	0.74688	0.833122	Consistent	Shared
23:31128067:T:G-ENSBTAG00000011498	bTB+	-0.761243	-0.853417	Consistent	Shared
21:20212789:A:C-ENSBTAG00000016158	bTB−	-0.964964	-0.29213	Consistent	bTB− magnified
10:37588016:C:T-ENSBTAG00000004079	bTB−	-0.684161	-0.282118	Consistent	bTB− magnified
7:12655671:A:T-ENSBTAG00000006083	bTB−	-0.919565	-0.574743	Consistent	bTB− magnified
16:70749449:T:C-ENSBTAG00000024443	bTB−	-1.54194	-0.0226228	Consistent	bTB− magnified
5:60969194:A:G-ENSBTAG00000001894	bTB−	0.81604	0.597472	Consistent	bTB− magnified
18:23994582:A:G-ENSBTAG00000054808	bTB−	-1.38443	-0.867165	Consistent	bTB− magnified
10:20854812:G:C-ENSBTAG00000010234	bTB−	0.757627	0.717084	Consistent	bTB− magnified
18:10210477:A:G-ENSBTAG00000004248	bTB−	-1.07209	-0.296546	Consistent	bTB− magnified
10:37997211:C:T-ENSBTAG00000048958	bTB−	0.638933	0.406994	Consistent	bTB− magnified
20:65381241:C:T-ENSBTAG00000009401	bTB−	0.950115	0.229649	Consistent	bTB− magnified
10:16598253:C:T-ENSBTAG00000052439	bTB−	-1.112	-0.932285	Consistent	Shared
22:58134328:C:G-ENSBTAG00000007360	bTB+	0.535728	0.676878	Consistent	bTB+ magnified
25:2545455:A:C-ENSBTAG00000005572	bTB−	-1.10068	-0.71338	Consistent	Shared
7:10485472:G:A-ENSBTAG00000003528	bTB−	-0.689748	-0.663871	Consistent	bTB− magnified
19:56786480:A:G-ENSBTAG00000053365	bTB−	0.968006	0.50512	Consistent	bTB− magnified
1:68257059:T:C-ENSBTAG00000000566	bTB−	0.707203	0.553748	Consistent	Shared
23:28000765:G:A-ENSBTAG00000010698	bTB−	-0.84557	-0.438037	Consistent	bTB− magnified
28:39211633:T:C-ENSBTAG00000001231	bTB−	1.24891	1.14124	Consistent	Shared
11:46190917:C:T-ENSBTAG00000014159	bTB−	-1.33436	-0.773946	Consistent	Shared
25:26900876:G:A-ENSBTAG00000040555	bTB+	-1.058	-1.0541	Consistent	Shared
8:1720433:G:A-ENSBTAG00000020132	bTB−	-0.916432	0.116626	Discordant	bTB− magnified
14:955774:T:C-ENSBTAG00000026356	bTB−	0.567013	0.238675	Consistent	bTB− magnified
27:19573139:C:T-ENSBTAG00000039682	bTB+	-0.939295	-1.15892	Consistent	Shared
17:44057230:G:A-ENSBTAG00000053385	bTB+	-0.557949	-0.869037	Consistent	bTB+ magnified
22:52045253:C:A-ENSBTAG00000031567	bTB−	0.618577	0.433394	Consistent	Shared
18:43296893:T:A-ENSBTAG00000004864	bTB−	-0.747916	-0.457854	Consistent	bTB− magnified
4:112798636:T:C-ENSBTAG00000016766	bTB−	0.978082	0.587695	Consistent	bTB− magnified
14:1055511:T:C-ENSBTAG00000038682	bTB−	0.677193	0.36873	Consistent	bTB− magnified
23:39183585:G:A-ENSBTAG00000009055	bTB−	-0.438961	-0.556113	Consistent	Shared
1:2789784:C:G-ENSBTAG00000003059	bTB−	0.610448	0.401484	Consistent	bTB− magnified
7:2994309:C:T-ENSBTAG00000020721	bTB+	0.974703	0.89748	Consistent	Shared
8:60445638:C:G-ENSBTAG00000001137	bTB+	-0.328552	-0.536742	Consistent	bTB+ magnified
4:15278089:T:C-ENSBTAG00000004995	bTB+	-0.422989	-0.732155	Consistent	bTB+ magnified
26:30850204:T:C-ENSBTAG00000003265	bTB−	-0.501672	-0.148443	Consistent	bTB− magnified
23:22398380:C:T-ENSBTAG00000047591	bTB−	0.993886	0.626485	Consistent	bTB− magnified
13:52239089:C:T-ENSBTAG00000001320	bTB−	-0.531568	-0.218299	Consistent	bTB− magnified
18:58313598:T:G-ENSBTAG00000011052	bTB+	0.561949	0.791494	Consistent	Shared
5:29450756:T:G-ENSBTAG00000017164	bTB+	0.513896	0.510017	Consistent	Shared
13:17824130:A:G-ENSBTAG00000048553	bTB−	-0.80657	-0.521672	Consistent	bTB− magnified
10:66429325:G:A-ENSBTAG00000003835	bTB+	-0.255713	-0.717878	Consistent	bTB+ magnified
19:61257569:G:C-ENSBTAG00000002747	bTB+	-0.428481	-0.871008	Consistent	bTB+ magnified
10:43934831:C:T-ENSBTAG00000011225	bTB−	0.855397	0.405874	Consistent	bTB− magnified
13:77196013:G:A-ENSBTAG00000000241	bTB−	0.682012	0.447055	Consistent	bTB− magnified
4:112878993:C:T-ENSBTAG00000000715	bTB−	0.665024	0.115332	Consistent	bTB− magnified
14:12381512:T:C-ENSBTAG00000052059	bTB−	0.796041	0.243602	Consistent	bTB− magnified
1:82426102:T:C-ENSBTAG00000019014	bTB+	-0.373858	-0.636604	Consistent	bTB+ magnified
8:64016976:C:T-ENSBTAG00000010082	bTB−	-0.887581	-0.873299	Consistent	Shared
11:66692152:C:G-ENSBTAG00000050333	bTB−	1.01625	0.9366	Consistent	Shared
19:26998725:T:C-ENSBTAG00000021931	bTB+	-0.0966097	-0.973699	Consistent	bTB+ magnified
11:100203097:A:C-ENSBTAG00000020305	bTB+	0.704279	0.986163	Consistent	Shared
1:42901803:C:T-ENSBTAG00000004124	bTB−	0.708531	0.331361	Consistent	bTB− magnified
19:20813775:T:C-ENSBTAG00000014687	bTB−	-0.965305	-0.704592	Consistent	Shared
21:55393743:C:A-ENSBTAG00000032132	bTB−	-1.0474	-0.953837	Consistent	Shared
11:25245769:C:G-ENSBTAG00000004073	bTB−	0.898199	0.329026	Consistent	bTB− magnified
10:73101962:G:A-ENSBTAG00000011796	bTB+	-0.634744	-0.661107	Consistent	Shared
12:24587287:C:A-ENSBTAG00000011860	bTB−	0.672709	0.462256	Consistent	bTB− magnified
8:70252099:G:T-ENSBTAG00000035958	bTB−	0.626378	0.638843	Consistent	Shared
2:103979259:T:A-ENSBTAG00000013215	bTB−	-0.985274	-1.02828	Consistent	Shared
9:87006336:G:C-ENSBTAG00000024751	bTB+	0.888555	0.87157	Consistent	Shared
18:60887584:T:A-ENSBTAG00000014328	bTB+	0.545471	0.859726	Consistent	bTB+ magnified
2:131154340:A:G-ENSBTAG00000008951	bTB−	1.28265	1.20415	Consistent	Shared
5:90886004:T:G-ENSBTAG00000017571	bTB−	-0.704652	-0.27948	Consistent	bTB− magnified
19:12192645:T:C-ENSBTAG00000010311	bTB−	-0.711364	-0.138747	Consistent	bTB− magnified
10:9063955:G:A-ENSBTAG00000005016	bTB−	-0.773117	-0.225294	Consistent	bTB− magnified
3:12216656:C:T-ENSBTAG00000024960	bTB−	-0.889856	-0.763523	Consistent	bTB− magnified
7:40399479:T:A-ENSBTAG00000004815	bTB+	-0.980837	-1.03968	Consistent	Shared
1:146261244:A:G-ENSBTAG00000003161	bTB−	-1.07768	-0.387903	Consistent	bTB− magnified
6:10996266:A:C-ENSBTAG00000004574	bTB−	1.05554	1.02354	Consistent	Shared
16:60327615:C:G-ENSBTAG00000010718	bTB−	0.75895	0.4606	Consistent	bTB− magnified
8:45345652:C:T-ENSBTAG00000011770	bTB−	0.953421	0.663234	Consistent	bTB− magnified
18:7722433:A:G-ENSBTAG00000008213	bTB−	0.857918	0.847957	Consistent	Shared
11:10129144:C:T-ENSBTAG00000051550	bTB−	-1.42731	-0.882314	Consistent	bTB− magnified
24:56865744:A:G-ENSBTAG00000005738	bTB+	-1.15056	-0.852836	Consistent	Shared
16:51792286:A:G-ENSBTAG00000018725	bTB−	0.991141	0.928571	Consistent	Shared
1:130507715:G:A-ENSBTAG00000018538	bTB−	0.796219	0.491274	Consistent	bTB− magnified
19:41095211:T:C-ENSBTAG00000040460	bTB+	0.745055	0.830249	Consistent	Shared
7:39292005:T:C-ENSBTAG00000013628	bTB−	-0.814386	-0.735862	Consistent	Shared
21:67159142:A:G-ENSBTAG00000010995	bTB−	-1.22136	-1.55234	Consistent	Shared
8:89775928:G:A-ENSBTAG00000025756	bTB−	0.55	0.0397506	Consistent	bTB− magnified
2:27560937:C:T-ENSBTAG00000044179	bTB−	-0.842801	-0.82558	Consistent	bTB− magnified
4:112773221:C:G-ENSBTAG00000009850	bTB+	0.733406	0.727617	Consistent	Shared
17:54023885:G:A-ENSBTAG00000008948	bTB−	0.853807	0.661697	Consistent	bTB− magnified
9:28531192:G:A-ENSBTAG00000004394	bTB−	-0.572825	-0.286534	Consistent	bTB− magnified
11:80155012:C:T-ENSBTAG00000023928	bTB−	-0.774848	-0.408352	Consistent	bTB− magnified
18:59939542:T:C-ENSBTAG00000038674	bTB−	1.01855	0.326894	Consistent	bTB− magnified
11:49176066:G:A-ENSBTAG00000047449	bTB+	-1.11098	-1.17052	Consistent	Shared
6:90595386:G:C-ENSBTAG00000017028	bTB−	-0.642333	-0.354534	Consistent	bTB− magnified
19:26426269:A:G-ENSBTAG00000004910	bTB−	-0.807189	-0.50968	Consistent	bTB− magnified
16:824234:G:A-ENSBTAG00000011465	bTB−	0.698585	0.608743	Consistent	bTB− magnified
4:30725248:T:C-ENSBTAG00000004976	bTB−	1.17644	0.909944	Consistent	bTB− magnified
4:99110858:A:G-ENSBTAG00000031548	bTB−	1.018	0.603616	Consistent	bTB− magnified
23:28200828:C:A-ENSBTAG00000005587	bTB+	-0.743437	-0.687145	Consistent	bTB+ magnified
1:142755701:G:A-ENSBTAG00000017418	bTB−	0.818369	0.45516	Consistent	bTB− magnified
1:145877502:C:T-ENSBTAG00000003148	bTB+	-1.06125	-1.1811	Consistent	Shared
7:51749787:T:C-ENSBTAG00000025212	bTB−	0.870429	0.770869	Consistent	Shared
19:34896473:G:A-ENSBTAG00000018973	bTB−	0.696802	0.544853	Consistent	bTB− magnified
18:55807546:A:G-ENSBTAG00000012205	bTB−	1.09296	0.792438	Consistent	bTB− magnified
12:35672574:A:G-ENSBTAG00000014406	bTB−	0.877313	0.912413	Consistent	Shared
16:71462055:C:T-ENSBTAG00000018548	bTB−	-0.858896	-0.84513	Consistent	Shared
19:14972524:C:T-ENSBTAG00000019082	bTB−	0.712987	0.478	Consistent	bTB− magnified
2:133323201:A:G-ENSBTAG00000011950	bTB−	0.931238	0.87694	Consistent	Shared
28:8948043:C:G-ENSBTAG00000034633	bTB−	-0.64355	-0.324542	Consistent	bTB− magnified
5:33163821:A:C-ENSBTAG00000002025	bTB−	1.10995	1.03144	Consistent	Shared
7:57048269:C:A-ENSBTAG00000044169	bTB−	0.725949	0.963372	Consistent	Shared
4:115050483:C:T-ENSBTAG00000030897	bTB−	-1.01074	-0.740694	Consistent	Shared
16:71622719:C:T-ENSBTAG00000005137	bTB−	0.851077	0.669476	Consistent	bTB− magnified
12:23237795:A:T-ENSBTAG00000010949	bTB−	-1.04655	-0.912565	Consistent	Shared
16:59282395:C:T-ENSBTAG00000000854	bTB−	-0.92113	-0.273087	Consistent	bTB− magnified
18:2029146:T:A-ENSBTAG00000004460	bTB−	0.929407	0.55669	Consistent	bTB− magnified
25:36992070:C:T-ENSBTAG00000044040	bTB+	-0.570719	-0.67709	Consistent	Shared
9:88754300:C:T-ENSBTAG00000007159	bTB+	-1.05664	-1.05201	Consistent	Shared
22:17043252:G:C-ENSBTAG00000007966	bTB−	0.526066	0.0426976	Consistent	bTB− magnified
12:15521308:T:C-ENSBTAG00000016529	bTB−	-0.791045	-0.414246	Consistent	bTB− magnified
21:20621201:G:A-ENSBTAG00000019954	bTB−	-0.716629	-0.595104	Consistent	bTB− magnified
1:44704232:T:C-ENSBTAG00000014302	bTB−	0.671966	0.0850512	Consistent	bTB− magnified
21:20862521:A:G-ENSBTAG00000002440	bTB−	1.21244	0.862207	Consistent	bTB− magnified
3:21530686:G:A-ENSBTAG00000021637	bTB+	0.718855	0.617838	Consistent	Shared
3:21146025:A:G-ENSBTAG00000053571	bTB−	-1.13943	-0.466562	Consistent	bTB− magnified
4:65724781:C:T-ENSBTAG00000051818	bTB−	-1.24614	-1.15375	Consistent	Shared
10:57874547:C:T-ENSBTAG00000006489	bTB−	-0.57536	-0.359063	Consistent	bTB− magnified
5:26450831:G:A-ENSBTAG00000000435	bTB−	0.783254	0.58748	Consistent	Shared
10:20504869:G:T-ENSBTAG00000019734	bTB+	-0.720938	-0.741901	Consistent	Shared
21:34039663:T:C-ENSBTAG00000007308	bTB+	0.402059	1.04779	Consistent	bTB+ magnified
21:44932349:A:G-ENSBTAG00000049660	bTB−	-0.87689	-0.410007	Consistent	bTB− magnified
18:35671437:A:G-ENSBTAG00000009639	bTB−	-0.747821	-0.345087	Consistent	bTB− magnified
12:15381611:T:G-ENSBTAG00000034495	bTB−	-0.881396	-0.24354	Consistent	bTB− magnified
11:98688849:A:G-ENSBTAG00000012156	bTB−	-0.621373	-0.531371	Consistent	bTB− magnified
10:14909678:G:A-ENSBTAG00000005565	bTB−	-0.702551	-0.111382	Consistent	bTB− magnified
23:30441418:G:C-ENSBTAG00000031869	bTB−	-0.869363	-0.410553	Consistent	bTB− magnified
21:19468933:C:A-ENSBTAG00000019830	bTB−	-0.814894	-0.840605	Consistent	bTB− magnified
6:36486023:T:A-ENSBTAG00000017704	bTB−	0.696365	0.459578	Consistent	bTB− magnified
15:73464304:G:A-ENSBTAG00000031299	bTB+	0.818449	0.825914	Consistent	bTB+ magnified
18:62554264:G:A-ENSBTAG00000049820	bTB−	1.16877	0.802195	Consistent	bTB− magnified
3:60115195:T:C-ENSBTAG00000003322	bTB−	-0.493671	-0.438686	Consistent	bTB− magnified
13:73398368:C:T-ENSBTAG00000003256	bTB−	0.850296	0.378278	Consistent	bTB− magnified
20:39229816:T:C-ENSBTAG00000019211	bTB+	0.578186	0.870981	Consistent	Shared
3:15161911:A:C-ENSBTAG00000003948	bTB+	0.932082	1.11238	Consistent	Shared
2:133662468:T:G-ENSBTAG00000026758	bTB−	0.956735	0.743119	Consistent	bTB− magnified
4:106100245:A:T-ENSBTAG00000027204	bTB−	-0.960728	-0.65448	Consistent	bTB− magnified
1:152607200:C:T-ENSBTAG00000019129	bTB+	-0.607629	-1.26381	Consistent	bTB+ magnified
11:13403921:T:C-ENSBTAG00000048791	bTB+	-0.70459	-0.793936	Consistent	Shared
8:110074774:T:C-ENSBTAG00000016952	bTB+	0.32194	0.86802	Consistent	bTB+ magnified
23:3239236:C:A-ENSBTAG00000051082	bTB−	-0.935974	-0.777075	Consistent	bTB− magnified
13:67143716:A:G-ENSBTAG00000014046	bTB−	-0.889698	-0.800934	Consistent	Shared
26:45360418:A:G-ENSBTAG00000005792	bTB−	-0.617248	-0.731797	Consistent	Shared
17:40428095:A:G-ENSBTAG00000033547	bTB+	0.358221	0.745972	Consistent	bTB+ magnified
29:45533419:A:G-ENSBTAG00000012072	bTB+	0.381066	0.602084	Consistent	bTB+ magnified
2:131640700:C:G-ENSBTAG00000006084	bTB−	-1.44921	-0.200102	Consistent	bTB− magnified
3:20178507:C:G-ENSBTAG00000003806	bTB−	0.613259	0.957275	Consistent	Shared
19:14944927:C:T-ENSBTAG00000019094	bTB+	0.77231	1.21976	Consistent	Shared
1:56415608:A:T-ENSBTAG00000012646	bTB+	1.02895	0.927119	Consistent	Shared
20:41940117:C:T-ENSBTAG00000017569	bTB−	0.980362	0.565975	Consistent	bTB− magnified
6:89140494:T:A-ENSBTAG00000043960	bTB−	-0.755806	-0.342877	Consistent	bTB− magnified
10:13234929:C:G-ENSBTAG00000000371	bTB−	1.05145	0.65007	Consistent	bTB− magnified
3:99924726:A:C-ENSBTAG00000013322	bTB−	-0.628651	-0.182325	Consistent	bTB− magnified
19:19777417:T:C-ENSBTAG00000014825	bTB−	-0.834321	-0.472923	Consistent	bTB− magnified
18:47346702:T:C-ENSBTAG00000050438	bTB−	-0.646981	-0.248926	Consistent	bTB− magnified
25:33523643:C:T-ENSBTAG00000017075	bTB−	1.07929	0.724899	Consistent	bTB− magnified
11:87948980:T:G-ENSBTAG00000001141	bTB+	-0.458291	-0.580121	Consistent	Shared
29:44423819:C:T-ENSBTAG00000012024	bTB−	-0.710832	-0.212495	Consistent	bTB− magnified
8:62910141:A:G-ENSBTAG00000009732	bTB+	-0.199053	-0.59031	Consistent	bTB+ magnified
5:98557681:T:C-ENSBTAG00000048489	bTB+	0.764581	0.785233	Consistent	bTB+ magnified
5:100052720:T:A-ENSBTAG00000055140	bTB−	-0.748679	-0.288522	Consistent	bTB− magnified
26:43681341:G:A-ENSBTAG00000018941	bTB+	-0.836368	-0.855741	Consistent	Shared
10:80734302:G:A-ENSBTAG00000018255	bTB−	0.678789	0.534991	Consistent	Shared
29:9976436:G:A-ENSBTAG00000020596	bTB−	0.777837	0.786919	Consistent	bTB− magnified
25:29812369:A:C-ENSBTAG00000002083	bTB+	-0.62302	-0.755259	Consistent	Shared
4:77376826:T:A-ENSBTAG00000012968	bTB+	0.403446	0.562795	Consistent	bTB+ magnified
7:98266840:C:A-ENSBTAG00000052914	bTB−	-0.887304	-0.737251	Consistent	Shared
19:5262058:T:G-ENSBTAG00000016078	bTB−	0.747018	0.502986	Consistent	bTB− magnified
23:27371661:A:G-ENSBTAG00000005589	bTB−	-0.801822	-0.368062	Consistent	Shared
29:36163731:T:C-ENSBTAG00000019001	bTB+	-0.414036	-0.928224	Consistent	bTB+ magnified
2:5147906:T:C-ENSBTAG00000003950	bTB−	-0.946134	-0.747786	Consistent	bTB− magnified
5:114375340:G:T-ENSBTAG00000021978	bTB−	-0.763032	0.07025	Discordant	bTB− magnified
10:102968472:A:T-ENSBTAG00000012545	bTB−	0.647803	0.455242	Consistent	bTB− magnified
22:47801937:A:G-ENSBTAG00000020973	bTB+	0.707885	0.858097	Consistent	Shared
29:7419197:A:G-ENSBTAG00000011100	bTB−	0.434873	0.155426	Consistent	bTB− magnified
24:12454638:G:A-ENSBTAG00000023026	bTB+	-0.815824	-0.687261	Consistent	Shared
2:119303719:A:G-ENSBTAG00000017684	bTB−	-1.0559	-0.686521	Consistent	bTB− magnified
4:103737791:G:A-ENSBTAG00000012239	bTB+	-0.289	-0.73841	Consistent	bTB+ magnified
4:76700627:G:A-ENSBTAG00000008090	bTB−	0.624962	0.29552	Consistent	bTB− magnified
10:22133918:G:A-ENSBTAG00000045863	bTB+	-0.584272	-1.57247	Consistent	bTB+ magnified
11:106477783:T:C-ENSBTAG00000030247	bTB−	-0.528312	-0.425158	Consistent	bTB− magnified
20:32158196:G:A-ENSBTAG00000033186	bTB−	-1.17815	-0.187413	Consistent	bTB− magnified
5:109312626:A:G-ENSBTAG00000011826	bTB+	-0.258046	-0.574381	Consistent	bTB+ magnified
5:112077953:T:C-ENSBTAG00000006200	bTB+	0.521562	0.923833	Consistent	Shared
11:3394497:C:T-ENSBTAG00000034384	bTB−	0.616773	0.661914	Consistent	Shared
4:118613814:C:T-ENSBTAG00000000771	bTB−	0.666403	0.366171	Consistent	bTB− magnified
11:82139768:T:G-ENSBTAG00000023372	bTB+	0.197594	1.52461	Consistent	bTB+ magnified
11:18801653:C:T-ENSBTAG00000009020	bTB−	-0.824414	-0.144293	Consistent	bTB− magnified
3:110602025:A:G-ENSBTAG00000016328	bTB−	0.508421	0.174365	Consistent	bTB− magnified
12:35558579:G:A-ENSBTAG00000018631	bTB−	-0.538848	-0.142	Consistent	bTB− magnified
1:1946700:G:A-ENSBTAG00000009187	bTB−	0.901377	0.752447	Consistent	Shared
8:39981538:G:A-ENSBTAG00000012047	bTB+	0.17925	0.533723	Consistent	bTB+ magnified
10:68319080:T:A-ENSBTAG00000005141	bTB−	-1.02571	-0.136014	Consistent	bTB− magnified
1:149322534:T:G-ENSBTAG00000055107	bTB+	1.14931	1.18468	Consistent	bTB+ magnified
10:102182629:C:T-ENSBTAG00000010906	bTB−	0.81909	0.256511	Consistent	bTB− magnified
22:11762869:G:A-ENSBTAG00000011278	bTB+	-0.739727	-0.987291	Consistent	Shared
12:36243582:A:G-ENSBTAG00000025400	bTB−	-0.817189	-1.09172	Consistent	bTB− magnified
15:54002230:G:A-ENSBTAG00000021306	bTB−	-0.923946	-0.731678	Consistent	bTB− magnified
7:5741150:A:G-ENSBTAG00000053424	bTB−	-1.27839	-0.706979	Consistent	bTB− magnified
11:2151227:T:A-ENSBTAG00000011553	bTB+	0.659764	0.726859	Consistent	Shared
10:46003254:T:C-ENSBTAG00000015806	bTB−	-0.474003	-0.192486	Consistent	bTB− magnified
18:57434024:C:T-ENSBTAG00000020447	bTB−	0.636515	0.484688	Consistent	Shared
5:75806521:G:C-ENSBTAG00000015043	bTB−	0.357779	0.266661	Consistent	bTB− magnified
29:1126651:A:G-ENSBTAG00000003550	bTB+	1.12639	1.28667	Consistent	Shared
25:34542593:G:A-ENSBTAG00000005448	bTB+	0.686338	0.771362	Consistent	Shared
18:46776010:G:A-ENSBTAG00000015004	bTB+	-0.775763	-0.889356	Consistent	Shared
1:157304974:C:G-ENSBTAG00000000746	bTB−	-0.360618	-0.405994	Consistent	bTB− magnified
18:2035413:C:A-ENSBTAG00000002303	bTB−	-1.01988	-0.732468	Consistent	bTB− magnified
11:72217265:A:G-ENSBTAG00000046280	bTB−	-1.27302	-1.00094	Consistent	bTB− magnified
27:16193849:C:T-ENSBTAG00000008682	bTB+	0.721057	0.89041	Consistent	bTB+ magnified
28:41574257:A:G-ENSBTAG00000032774	bTB+	-0.427499	-0.655725	Consistent	bTB+ magnified
3:105576393:A:G-ENSBTAG00000000533	bTB+	0.910861	1.08359	Consistent	Shared
17:69227735:C:T-ENSBTAG00000031351	bTB−	0.775972	0.192007	Consistent	bTB− magnified
18:48152369:C:T-ENSBTAG00000000621	bTB+	0.531521	0.590736	Consistent	Shared
11:26789824:G:C-ENSBTAG00000017421	bTB+	-0.233498	-0.583355	Consistent	bTB+ magnified
8:102656254:G:C-ENSBTAG00000000252	bTB−	-1.02687	-0.579962	Consistent	bTB− magnified
19:48859543:A:G-ENSBTAG00000014002	bTB−	0.618511	0.294877	Consistent	bTB− magnified
5:103820692:C:T-ENSBTAG00000014730	bTB−	-0.804978	-0.515109	Consistent	bTB− magnified
25:35974862:A:G-ENSBTAG00000020528	bTB+	-0.492931	-0.690829	Consistent	bTB+ magnified
7:18363941:T:C-ENSBTAG00000006067	bTB−	1.54104	0.271401	Consistent	bTB− magnified
18:1760490:A:G-ENSBTAG00000019810	bTB−	0.602093	0.348393	Consistent	bTB− magnified
25:2836271:C:T-ENSBTAG00000001614	bTB+	0.645086	0.55675	Consistent	Shared
19:56390057:C:T-ENSBTAG00000053909	bTB−	-0.685148	-0.6952	Consistent	bTB− magnified
2:36491413:A:G-ENSBTAG00000017797	bTB+	-0.353438	-0.73163	Consistent	bTB+ magnified
7:40316153:C:T-ENSBTAG00000020954	bTB+	0.798565	0.852979	Consistent	Shared
15:47800650:T:C-ENSBTAG00000052606	bTB+	-0.693939	-0.724054	Consistent	Shared
11:13406411:C:T-ENSBTAG00000002105	bTB−	0.751671	0.223478	Consistent	bTB− magnified
22:57563379:C:T-ENSBTAG00000006789	bTB−	0.860446	0.545503	Consistent	bTB− magnified
17:70588740:A:T-ENSBTAG00000040298	bTB−	0.787919	0.696727	Consistent	Shared
21:1979899:G:A-ENSBTAG00000053856	bTB−	0.912436	0.629135	Consistent	bTB− magnified
4:112133668:G:A-ENSBTAG00000007983	bTB−	1.06331	0.391508	Consistent	bTB− magnified
9:87389858:C:T-ENSBTAG00000039329	bTB−	-1.04668	-0.558602	Consistent	bTB− magnified
22:7988200:A:G-ENSBTAG00000015254	bTB−	-0.916673	-0.519749	Consistent	bTB− magnified
6:13239517:G:A-ENSBTAG00000049422	bTB−	1.22577	0.828371	Consistent	bTB− magnified
10:51473378:C:T-ENSBTAG00000011319	bTB+	0.588408	0.794252	Consistent	bTB+ magnified
1:67439805:A:G-ENSBTAG00000018765	bTB−	-1.01516	-0.570102	Consistent	bTB− magnified
22:52865131:C:G-ENSBTAG00000006155	bTB−	1.03201	0.448967	Consistent	bTB− magnified
4:112190563:A:G-ENSBTAG00000050861	bTB−	-0.734904	-0.602693	Consistent	Shared
1:144793584:G:A-ENSBTAG00000017010	bTB−	0.868537	0.421593	Consistent	bTB− magnified
29:48682220:G:A-ENSBTAG00000010447	bTB−	0.355161	0.0121395	Consistent	bTB− magnified
6:114203480:A:G-ENSBTAG00000012464	bTB+	0.397319	1.11868	Consistent	bTB+ magnified
13:78700497:G:C-ENSBTAG00000021601	bTB−	1.09272	0.850518	Consistent	bTB− magnified
14:1930810:G:A-ENSBTAG00000049400	bTB−	1.36874	0.275412	Consistent	bTB− magnified
19:14456087:T:A-ENSBTAG00000053578	bTB+	-0.442434	-1.0524	Consistent	bTB+ magnified
3:20612745:T:A-ENSBTAG00000001586	bTB+	-0.729217	-1.08024	Consistent	Shared
7:19917586:T:C-ENSBTAG00000024450	bTB+	-0.601076	-0.94551	Consistent	Shared
23:31822111:C:T-ENSBTAG00000050477	bTB−	1.11146	1.03065	Consistent	Shared
23:30556360:T:C-ENSBTAG00000008943	bTB+	0.659994	0.914395	Consistent	Shared
13:72180112:T:C-ENSBTAG00000019606	bTB−	0.732892	0.676034	Consistent	Shared
12:83667714:T:C-ENSBTAG00000011563	bTB−	-0.414146	0.112748	Discordant	bTB− magnified
6:111251001:G:A-ENSBTAG00000013736	bTB−	0.818931	0.43577	Consistent	bTB− magnified
13:51781548:C:T-ENSBTAG00000003494	bTB+	-1.2712	-1.21991	Consistent	Shared
29:28087198:G:A-ENSBTAG00000009410	bTB+	-0.657063	-0.621812	Consistent	Shared
23:27286441:A:T-ENSBTAG00000025410	bTB+	0.878028	0.89495	Consistent	bTB+ magnified
5:102261568:C:T-ENSBTAG00000052355	bTB+	0.398294	0.712144	Consistent	bTB+ magnified
3:109424789:G:A-ENSBTAG00000024097	bTB+	-0.561176	-0.828185	Consistent	Shared
2:71468081:A:C-ENSBTAG00000009058	bTB−	0.828353	0.343926	Consistent	bTB− magnified
7:5291371:C:G-ENSBTAG00000046750	bTB+	0.697362	0.728532	Consistent	Shared
18:25521819:T:C-ENSBTAG00000005170	bTB−	-0.671196	-0.651689	Consistent	bTB− magnified
18:57915298:G:A-ENSBTAG00000051766	bTB−	-1.79677	-1.29524	Consistent	Shared
18:60940607:A:C-ENSBTAG00000014953	bTB−	0.956735	0.257636	Consistent	bTB− magnified
6:72281531:A:T-ENSBTAG00000019362	bTB+	-0.809462	-0.611245	Consistent	Shared
6:35681328:A:G-ENSBTAG00000015265	bTB−	-0.874012	-1.09127	Consistent	Shared
14:30889918:T:C-ENSBTAG00000002192	bTB−	1.20863	0.522328	Consistent	bTB− magnified
18:35471040:G:A-ENSBTAG00000014644	bTB−	-1.22082	-1.06635	Consistent	bTB− magnified
29:50589276:G:C-ENSBTAG00000022147	bTB−	0.710397	0.525366	Consistent	Shared
21:22254625:G:C-ENSBTAG00000047955	bTB−	-0.767383	-0.476293	Consistent	bTB− magnified
13:64813239:A:G-ENSBTAG00000006670	bTB−	-0.420077	-0.424069	Consistent	bTB− magnified
18:2023346:C:G-ENSBTAG00000012216	bTB−	-1.31231	-0.906567	Consistent	bTB− magnified
18:61818140:G:A-ENSBTAG00000047270	bTB+	0.412204	0.957129	Consistent	bTB+ magnified
21:20950891:G:A-ENSBTAG00000005471	bTB−	-1.22177	-0.8692	Consistent	bTB− magnified
18:62497252:C:T-ENSBTAG00000047473	bTB−	0.972667	0.842581	Consistent	Shared
12:79076578:T:A-ENSBTAG00000014043	bTB−	0.966609	0.836433	Consistent	Shared
18:57476722:A:G-ENSBTAG00000035868	bTB−	0.761298	0.748548	Consistent	bTB− magnified
3:19004407:C:T-ENSBTAG00000015145	bTB−	-1.0591	-0.473696	Consistent	bTB− magnified
13:42566881:G:A-ENSBTAG00000004273	bTB−	-0.706943	-0.533441	Consistent	bTB− magnified
2:131841619:C:G-ENSBTAG00000017644	bTB−	1.30117	0.791106	Consistent	bTB− magnified
8:63851662:T:C-ENSBTAG00000009037	bTB−	-0.646328	-0.553522	Consistent	bTB− magnified
3:57267974:A:G-ENSBTAG00000017357	bTB−	-1.10353	-0.731112	Consistent	bTB− magnified
10:1815386:G:C-ENSBTAG00000043295	bTB+	0.6401	0.981859	Consistent	bTB+ magnified
8:69895482:C:T-ENSBTAG00000007369	bTB−	-1.03137	-0.0955927	Consistent	bTB− magnified
25:36302221:T:G-ENSBTAG00000011470	bTB−	-1.36254	-0.947685	Consistent	Shared
20:32437045:A:G-ENSBTAG00000016981	bTB−	0.694126	0.353472	Consistent	bTB− magnified
7:11637052:C:G-ENSBTAG00000016937	bTB+	0.319627	0.764627	Consistent	bTB+ magnified
7:17121822:T:A-ENSBTAG00000007660	bTB−	0.424809	0.521539	Consistent	Shared
7:23300416:G:C-ENSBTAG00000005961	bTB−	1.56559	0.520895	Consistent	bTB− magnified
8:102029309:G:A-ENSBTAG00000019275	bTB−	-1.07764	-0.709085	Consistent	bTB− magnified
5:30308083:C:T-ENSBTAG00000019277	bTB−	-0.714589	-0.15648	Consistent	bTB− magnified
21:21765681:C:T-ENSBTAG00000020301	bTB−	-1.63315	-0.812254	Consistent	bTB− magnified
12:72909078:T:C-ENSBTAG00000023309	bTB−	1.17423	0.82095	Consistent	bTB− magnified
5:26937403:A:G-ENSBTAG00000007829	bTB+	0.179048	0.669506	Consistent	bTB+ magnified
15:82564623:A:G-ENSBTAG00000049888	bTB−	-1.08619	-0.761358	Consistent	Shared
6:117161768:C:T-ENSBTAG00000055098	bTB−	-1.39252	-1.20891	Consistent	Shared
3:82757418:A:G-ENSBTAG00000010124	bTB−	-0.8481	-0.666497	Consistent	bTB− magnified
23:25714713:C:A-ENSBTAG00000015590	bTB−	-0.888753	-0.270716	Consistent	bTB− magnified
29:28034919:C:G-ENSBTAG00000009412	bTB−	-1.11442	-0.512827	Consistent	bTB− magnified
1:114522742:G:T-ENSBTAG00000055257	bTB−	-0.687497	-0.304378	Consistent	bTB− magnified
16:64637688:A:G-ENSBTAG00000011966	bTB−	0.701458	0.163776	Consistent	bTB− magnified
15:47844837:A:G-ENSBTAG00000005251	bTB+	-0.478017	-0.651659	Consistent	Shared
29:28151881:T:C-ENSBTAG00000001474	bTB+	-0.621286	-0.857453	Consistent	Shared
18:48125451:A:G-ENSBTAG00000039593	bTB+	-0.839288	-1.16639	Consistent	Shared
18:55465094:T:C-ENSBTAG00000009872	bTB−	-0.961622	-0.78122	Consistent	bTB− magnified
18:57887738:T:A-ENSBTAG00000049500	bTB−	1.13964	0.717455	Consistent	bTB− magnified
3:99877592:T:C-ENSBTAG00000013320	bTB+	-0.962152	-1.02197	Consistent	Shared
17:70201647:A:G-ENSBTAG00000008991	bTB+	0.778058	0.852989	Consistent	Shared
19:56293270:G:A-ENSBTAG00000016128	bTB−	0.47572	0.231776	Consistent	bTB− magnified
11:6662944:T:C-ENSBTAG00000006343	bTB−	0.802778	1.24265	Consistent	bTB− magnified
4:103817032:T:C-ENSBTAG00000012261	bTB−	0.969106	1.067	Consistent	Shared
7:51827575:A:G-ENSBTAG00000018845	bTB−	0.724378	0.452996	Consistent	bTB− magnified
15:42222635:G:A-ENSBTAG00000051340	bTB−	0.635087	0.534165	Consistent	bTB− magnified
10:100289243:T:C-ENSBTAG00000018596	bTB−	-1.43357	-0.205748	Consistent	bTB− magnified
10:88759227:A:G-ENSBTAG00000020480	bTB−	-0.904425	-0.602041	Consistent	bTB− magnified
7:6000579:C:T-ENSBTAG00000018349	bTB−	-0.949053	-0.659769	Consistent	bTB− magnified
19:56085582:A:G-ENSBTAG00000007217	bTB−	-1.1778	-0.67534	Consistent	bTB− magnified
18:56593833:A:G-ENSBTAG00000045510	bTB−	-0.625611	-0.417406	Consistent	bTB− magnified
2:4429828:G:A-ENSBTAG00000006003	bTB−	0.573477	0.37359	Consistent	bTB− magnified
3:78010433:C:A-ENSBTAG00000009455	bTB−	-0.868802	-0.364701	Consistent	bTB− magnified
23:27608317:T:C-ENSBTAG00000051047	bTB−	0.711074	0.558277	Consistent	bTB− magnified
13:10601847:C:T-ENSBTAG00000000686	bTB−	0.794083	0.640331	Consistent	bTB− magnified
13:56537389:T:C-ENSBTAG00000018784	bTB−	0.884301	0.557346	Consistent	bTB− magnified
5:119757293:G:A-ENSBTAG00000016053	bTB−	0.583524	0.485341	Consistent	Shared
5:30717928:G:A-ENSBTAG00000044048	bTB+	0.476079	0.570351	Consistent	Shared
16:71139167:G:A-ENSBTAG00000000758	bTB−	0.682357	0.609593	Consistent	Shared
17:69642789:A:C-ENSBTAG00000017404	bTB−	0.91457	0.382112	Consistent	bTB− magnified
18:63861374:G:T-ENSBTAG00000054544	bTB−	0.861618	0.387546	Consistent	bTB− magnified
7:16617364:G:A-ENSBTAG00000015567	bTB−	0.899664	0.731702	Consistent	bTB− magnified
6:103296544:T:C-ENSBTAG00000046671	bTB−	-0.881482	-0.116966	Consistent	bTB− magnified
18:47610364:T:C-ENSBTAG00000051435	bTB−	-0.548299	-0.241786	Consistent	bTB− magnified
19:19826735:C:A-ENSBTAG00000008116	bTB−	-0.735937	-0.448204	Consistent	bTB− magnified
2:62396669:C:T-ENSBTAG00000013449	bTB−	-0.884867	-0.42193	Consistent	bTB− magnified
10:37321736:C:T-ENSBTAG00000011567	bTB−	-0.490112	-0.0341064	Consistent	bTB− magnified
6:36503646:C:G-ENSBTAG00000005754	bTB−	-0.729892	-0.454683	Consistent	bTB− magnified
11:10862073:C:T-ENSBTAG00000033255	bTB+	0.917698	0.968159	Consistent	bTB+ magnified
6:13063555:A:G-ENSBTAG00000026936	bTB−	-0.54244	-0.357528	Consistent	bTB− magnified
7:62139180:T:G-ENSBTAG00000015625	bTB−	-0.431967	-0.115172	Consistent	bTB− magnified
25:646588:G:A-ENSBTAG00000020198	bTB−	0.947505	0.768858	Consistent	bTB− magnified
23:31070027:C:T-ENSBTAG00000051743	bTB−	-0.957884	-0.933929	Consistent	Shared
28:1517494:G:C-ENSBTAG00000017053	bTB−	0.995982	0.822029	Consistent	bTB− magnified
8:95240466:C:T-ENSBTAG00000010247	bTB−	-0.746077	-0.259574	Consistent	bTB− magnified
29:29739134:C:T-ENSBTAG00000006804	bTB−	0.642627	0.286218	Consistent	bTB− magnified
7:40616873:A:G-ENSBTAG00000049098	bTB−	-0.880933	-0.246281	Consistent	bTB− magnified
9:76854579:A:G-ENSBTAG00000002964	bTB−	0.72595	0.209978	Consistent	bTB− magnified
3:105242397:A:G-ENSBTAG00000001626	bTB−	1.19335	0.0671749	Consistent	bTB− magnified
25:33548587:A:G-ENSBTAG00000017067	bTB−	0.967131	0.587045	Consistent	Shared
19:35533249:A:C-ENSBTAG00000003956	bTB−	1.51911	0.841302	Consistent	bTB− magnified
5:113738053:T:C-ENSBTAG00000012030	bTB+	0.309173	0.750374	Consistent	bTB+ magnified
6:88796353:T:A-ENSBTAG00000019716	bTB+	-0.699647	-0.848283	Consistent	Shared
14:19223341:G:A-ENSBTAG00000055270	bTB+	0.32327	1.2662	Consistent	bTB+ magnified
17:67314609:C:T-ENSBTAG00000012193	bTB+	-1.03525	-1.40197	Consistent	Shared
26:20603735:G:A-ENSBTAG00000012107	bTB−	0.590381	0.178533	Consistent	bTB− magnified
1:87827672:G:C-ENSBTAG00000009235	bTB+	-0.498854	-0.548902	Consistent	Shared
26:14078112:T:C-ENSBTAG00000014217	bTB+	0.267352	0.603818	Consistent	bTB+ magnified
19:55664738:T:C-ENSBTAG00000010509	bTB−	0.58923	0.447935	Consistent	bTB− magnified
14:8579200:T:C-ENSBTAG00000017138	bTB−	0.658536	0.456266	Consistent	bTB− magnified
23:28921764:T:G-ENSBTAG00000054588	bTB+	1.05904	1.14669	Consistent	Shared
13:46908746:T:C-ENSBTAG00000017346	bTB−	0.656424	0.130892	Consistent	bTB− magnified
2:135687116:C:A-ENSBTAG00000013281	bTB−	0.796376	0.423983	Consistent	bTB− magnified
19:55593749:T:C-ENSBTAG00000009228	bTB−	0.448796	0.110109	Consistent	bTB− magnified
9:62205049:G:A-ENSBTAG00000016969	bTB−	0.721357	0.473529	Consistent	bTB− magnified
27:7955379:G:A-ENSBTAG00000014737	bTB−	-0.892649	-0.901691	Consistent	Shared
24:35495080:C:T-ENSBTAG00000007000	bTB−	-0.821441	0.0273536	Discordant	bTB− magnified
2:126846672:C:T-ENSBTAG00000009580	bTB−	0.755201	0.553523	Consistent	bTB− magnified
25:39226165:T:C-ENSBTAG00000007772	bTB−	0.975295	0.504382	Consistent	bTB− magnified
11:98905265:T:G-ENSBTAG00000015436	bTB+	-0.551559	-0.8447	Consistent	Shared
7:15964178:C:T-ENSBTAG00000038680	bTB−	-0.909538	-0.54567	Consistent	bTB− magnified
22:14955794:G:C-ENSBTAG00000053695	bTB+	0.502598	0.635529	Consistent	Shared
28:43648222:G:C-ENSBTAG00000032527	bTB+	-0.896766	-0.965309	Consistent	Shared
1:119020358:A:G-ENSBTAG00000019704	bTB−	-0.791472	-0.437675	Consistent	bTB− magnified
7:39265962:T:C-ENSBTAG00000006371	bTB−	-0.663188	-0.165601	Consistent	bTB− magnified
5:28378884:A:G-ENSBTAG00000017950	bTB−	-0.937131	-0.399506	Consistent	bTB− magnified
20:10365600:T:C-ENSBTAG00000040001	bTB−	-0.984125	-0.657516	Consistent	bTB− magnified
11:4570389:G:A-ENSBTAG00000034255	bTB−	-0.858058	-0.589469	Consistent	bTB− magnified
15:77462643:T:C-ENSBTAG00000051215	bTB+	0.464394	0.94012	Consistent	bTB+ magnified
15:51960792:C:T-ENSBTAG00000008419	bTB−	-1.03215	-0.0366018	Consistent	bTB− magnified
3:49742643:A:G-ENSBTAG00000003245	bTB−	0.983062	0.667924	Consistent	bTB− magnified
19:63184601:C:T-ENSBTAG00000054931	bTB+	0.684691	0.927502	Consistent	bTB+ magnified
4:9841241:T:G-ENSBTAG00000021996	bTB−	0.810553	0.0366569	Consistent	bTB− magnified
19:53912212:G:A-ENSBTAG00000009029	bTB+	0.743282	0.81032	Consistent	Shared
5:30570025:C:T-ENSBTAG00000039992	bTB+	-1.08297	-1.28508	Consistent	Shared
14:17048994:A:C-ENSBTAG00000005025	bTB−	-1.22635	-0.291781	Consistent	bTB− magnified
27:37360631:C:A-ENSBTAG00000000979	bTB−	-0.849163	-0.813064	Consistent	Shared
16:35132527:C:T-ENSBTAG00000014439	bTB−	1.01647	0.489411	Consistent	bTB− magnified
25:26074894:T:C-ENSBTAG00000018016	bTB−	1.01649	0.474979	Consistent	bTB− magnified
16:67519448:A:G-ENSBTAG00000004176	bTB−	-1.17858	-0.796095	Consistent	Shared
8:52903980:C:T-ENSBTAG00000021127	bTB−	-0.926506	-0.524634	Consistent	bTB− magnified
8:102659043:T:C-ENSBTAG00000009596	bTB−	-1.17824	-1.20388	Consistent	Shared
3:43859005:T:C-ENSBTAG00000015781	bTB−	-0.717173	-0.178145	Consistent	bTB− magnified
12:10969212:C:T-ENSBTAG00000007356	bTB−	-0.448838	-0.0796738	Consistent	bTB− magnified
17:62133380:T:G-ENSBTAG00000006665	bTB+	0.430061	0.487678	Consistent	Shared
24:32623491:C:T-ENSBTAG00000020467	bTB+	0.00580986	-1.81425	Discordant	bTB+ magnified
23:50432685:A:T-ENSBTAG00000031249	bTB−	-0.562009	-0.545506	Consistent	bTB− magnified
17:43559613:C:T-ENSBTAG00000003840	bTB+	0.748895	0.835631	Consistent	Shared
26:40010665:C:T-ENSBTAG00000007441	bTB−	0.658813	0.600832	Consistent	bTB− magnified
1:70497667:G:C-ENSBTAG00000021364	bTB−	-0.45446	-0.107466	Consistent	bTB− magnified
2:31301782:C:T-ENSBTAG00000007650	bTB−	0.950429	0.824996	Consistent	Shared
15:53649103:G:A-ENSBTAG00000002907	bTB−	-0.6873	-0.280195	Consistent	bTB− magnified
29:40855788:T:C-ENSBTAG00000010484	bTB−	-0.762966	-0.34515	Consistent	bTB− magnified
9:34156773:C:T-ENSBTAG00000009689	bTB−	0.636886	0.349011	Consistent	bTB− magnified
9:94839989:T:C-ENSBTAG00000005083	bTB−	-0.929834	-0.511677	Consistent	bTB− magnified
23:30015576:A:G-ENSBTAG00000015175	bTB+	0.763017	0.965712	Consistent	Shared
3:7859841:C:G-ENSBTAG00000021754	bTB−	-0.748404	-0.816168	Consistent	Shared
25:26055999:A:G-ENSBTAG00000050361	bTB−	0.420644	0.40012	Consistent	bTB− magnified
18:56599482:T:C-ENSBTAG00000020082	bTB−	-1.15479	-1.17348	Consistent	Shared
12:32608166:C:G-ENSBTAG00000005244	bTB+	-0.761595	-0.953997	Consistent	bTB+ magnified
3:8477252:G:A-ENSBTAG00000010458	bTB−	0.733829	0.11378	Consistent	bTB− magnified
2:118271238:G:A-ENSBTAG00000009664	bTB−	-0.621956	-0.135661	Consistent	bTB− magnified
19:57286250:G:A-ENSBTAG00000011007	bTB−	0.849006	0.255671	Consistent	bTB− magnified
10:102226130:C:T-ENSBTAG00000005427	bTB+	-0.329005	-0.481863	Consistent	bTB+ magnified
4:69777598:C:G-ENSBTAG00000004136	bTB−	-0.532054	-0.503936	Consistent	bTB− magnified
21:22082454:C:T-ENSBTAG00000010915	bTB−	-0.883284	-0.472483	Consistent	bTB− magnified
3:20686295:G:A-ENSBTAG00000001599	bTB−	0.410606	0.194092	Consistent	bTB− magnified
26:24283878:T:C-ENSBTAG00000044153	bTB−	1.05673	0.495289	Consistent	bTB− magnified
2:107177602:G:T-ENSBTAG00000020607	bTB−	-0.8782	-0.843209	Consistent	bTB− magnified
2:37714112:A:G-ENSBTAG00000013773	bTB−	-0.82205	-0.568133	Consistent	bTB− magnified
10:84475964:C:G-ENSBTAG00000011680	bTB−	-1.35204	-1.33513	Consistent	Shared
25:37988092:A:G-ENSBTAG00000005908	bTB−	-0.765827	-0.543913	Consistent	Shared
3:110659353:T:C-ENSBTAG00000021948	bTB+	0.305437	0.955284	Consistent	bTB+ magnified
16:45339306:A:G-ENSBTAG00000020518	bTB−	-0.516912	-0.359213	Consistent	bTB− magnified
25:20166488:G:A-ENSBTAG00000018870	bTB−	0.615067	0.46602	Consistent	bTB− magnified
22:37437026:C:T-ENSBTAG00000015112	bTB−	1.21238	0.664315	Consistent	bTB− magnified
9:95452200:G:A-ENSBTAG00000046120	bTB+	0.304853	1.52918	Consistent	bTB+ magnified
18:61223403:T:C-ENSBTAG00000054918	bTB−	-1.14142	-0.860332	Consistent	Shared
13:52473586:G:A-ENSBTAG00000037757	bTB+	0.822515	0.852272	Consistent	Shared
1:49414040:G:A-ENSBTAG00000000088	bTB+	0.0674594	-0.891026	Discordant	bTB+ magnified
8:69734181:G:A-ENSBTAG00000006768	bTB−	-1.29699	-0.034603	Consistent	bTB− magnified
11:25908656:C:T-ENSBTAG00000013676	bTB−	-1.31008	0.0399408	Discordant	bTB− magnified
6:3571608:T:C-ENSBTAG00000021746	bTB+	-0.448991	-0.38419	Consistent	Shared
10:73116020:A:G-ENSBTAG00000007931	bTB+	-0.370236	-1.1008	Consistent	bTB+ magnified
13:73722507:C:T-ENSBTAG00000005186	bTB−	0.825158	0.689639	Consistent	Shared
29:43715254:G:C-ENSBTAG00000006747	bTB−	-0.746854	-0.596336	Consistent	Shared
9:81485567:G:A-ENSBTAG00000009795	bTB−	0.92192	0.786857	Consistent	Shared
14:77391688:G:A-ENSBTAG00000032227	bTB−	0.684263	0.340648	Consistent	bTB− magnified
28:4490596:G:A-ENSBTAG00000050839	bTB−	0.624537	0.462876	Consistent	bTB− magnified
16:47971310:G:C-ENSBTAG00000009075	bTB−	-1.33497	-0.995762	Consistent	Shared
17:64353681:A:G-ENSBTAG00000031849	bTB−	-0.878318	-0.63878	Consistent	Shared
18:57514496:T:C-ENSBTAG00000040603	bTB−	-0.710929	-0.598948	Consistent	bTB− magnified
23:47942264:A:C-ENSBTAG00000013821	bTB−	-0.721135	-0.642501	Consistent	bTB− magnified
27:39385640:C:A-ENSBTAG00000004593	bTB−	-0.518389	0.0421417	Discordant	bTB− magnified
21:67615752:A:G-ENSBTAG00000015750	bTB−	-1.0328	-1.40734	Consistent	bTB− magnified
1:97416827:A:T-ENSBTAG00000004154	bTB+	-0.0341595	-0.768646	Consistent	bTB+ magnified
26:24854634:A:G-ENSBTAG00000040290	bTB−	1.08929	1.00085	Consistent	Shared
18:49838712:T:C-ENSBTAG00000019150	bTB−	0.886716	0.143039	Consistent	bTB− magnified
25:7491406:G:A-ENSBTAG00000026381	bTB+	0.551017	0.956859	Consistent	bTB+ magnified
24:41075432:A:G-ENSBTAG00000010356	bTB−	-0.694379	-0.412142	Consistent	bTB− magnified
12:18919316:C:A-ENSBTAG00000034222	bTB+	-0.707388	-0.681189	Consistent	Shared
19:41950507:G:A-ENSBTAG00000052414	bTB−	-0.891775	-0.76175	Consistent	bTB− magnified
16:4706355:C:T-ENSBTAG00000002126	bTB−	-0.822503	-0.415657	Consistent	bTB− magnified
10:88961598:A:G-ENSBTAG00000012106	bTB−	0.710462	0.345996	Consistent	bTB− magnified
3:54136479:G:A-ENSBTAG00000001143	bTB+	-0.595866	-0.641567	Consistent	bTB+ magnified
19:42121525:A:C-ENSBTAG00000000666	bTB−	1.02635	0.3122	Consistent	bTB− magnified
6:110752280:G:A-ENSBTAG00000055011	bTB−	0.757403	0.379763	Consistent	bTB− magnified
23:27705111:A:G-ENSBTAG00000018343	bTB−	0.814187	0.633543	Consistent	Shared
17:64148523:T:C-ENSBTAG00000018825	bTB−	0.675695	0.445125	Consistent	bTB− magnified
1:143714566:A:G-ENSBTAG00000000524	bTB−	0.708142	0.701991	Consistent	bTB− magnified
4:31846645:T:A-ENSBTAG00000016014	bTB−	0.825167	0.665324	Consistent	bTB− magnified
10:12556518:A:T-ENSBTAG00000000625	bTB−	0.781536	0.121953	Consistent	bTB− magnified
27:38400858:A:C-ENSBTAG00000004613	bTB−	0.683098	0.147108	Consistent	bTB− magnified
29:45961514:C:T-ENSBTAG00000051210	bTB−	-0.69085	-0.366202	Consistent	bTB− magnified
1:157221121:T:G-ENSBTAG00000004061	bTB−	0.69135	0.506637	Consistent	bTB− magnified
5:47520209:C:G-ENSBTAG00000020806	bTB−	0.651026	0.503703	Consistent	bTB− magnified
1:83283425:T:C-ENSBTAG00000014459	bTB−	-0.935881	-0.563177	Consistent	Shared
6:90284571:G:A-ENSBTAG00000007189	bTB−	-0.917638	-0.434626	Consistent	bTB− magnified
23:31937709:T:C-ENSBTAG00000011677	bTB−	-0.875279	0.149906	Discordant	bTB− magnified
19:27496286:C:T-ENSBTAG00000054934	bTB+	0.34564	0.442993	Consistent	bTB+ magnified
1:136884516:C:A-ENSBTAG00000004495	bTB−	-0.845021	-0.657344	Consistent	Shared
10:101869869:A:C-ENSBTAG00000005426	bTB−	0.329912	0.354139	Consistent	bTB− magnified
10:16294599:T:C-ENSBTAG00000009983	bTB+	0.740992	0.927168	Consistent	Shared
16:77617526:T:C-ENSBTAG00000023144	bTB+	-0.755845	-0.83684	Consistent	bTB+ magnified
15:83495048:T:C-ENSBTAG00000014838	bTB−	0.544146	0.463446	Consistent	bTB− magnified
24:41640540:A:G-ENSBTAG00000001805	bTB+	-0.676859	-0.833816	Consistent	bTB+ magnified
10:84526665:C:T-ENSBTAG00000017177	bTB+	0.74497	0.669405	Consistent	bTB+ magnified
6:65448292:T:G-ENSBTAG00000050016	bTB−	1.01164	0.661497	Consistent	bTB− magnified
9:61072522:C:T-ENSBTAG00000011667	bTB−	1.00537	1.06294	Consistent	Shared
25:9560372:G:A-ENSBTAG00000020649	bTB−	0.970701	0.771151	Consistent	bTB− magnified
17:55593357:G:A-ENSBTAG00000001168	bTB+	0.9984	1.1841	Consistent	Shared
25:40811811:T:A-ENSBTAG00000015253	bTB+	0.620339	1.06284	Consistent	Shared
28:26390971:A:G-ENSBTAG00000016858	bTB+	0.373515	0.733783	Consistent	bTB+ magnified
17:53217974:G:T-ENSBTAG00000004189	bTB−	-0.576199	-0.614653	Consistent	bTB− magnified
5:64062195:G:A-ENSBTAG00000006040	bTB−	-0.665553	-0.600689	Consistent	Shared
23:31856351:C:A-ENSBTAG00000052382	bTB−	0.97247	0.695272	Consistent	Shared
15:22623937:G:A-ENSBTAG00000053780	bTB+	-0.444409	-1.03762	Consistent	bTB+ magnified
4:44364131:G:T-ENSBTAG00000014171	bTB−	-0.792334	-0.606628	Consistent	Shared
10:26273927:T:C-ENSBTAG00000004950	bTB−	-1.12096	-0.66491	Consistent	bTB− magnified
8:22673420:G:A-ENSBTAG00000046967	bTB−	-1.15756	-0.535073	Consistent	bTB− magnified
15:53909844:A:G-ENSBTAG00000016869	bTB−	0.724599	0.792836	Consistent	Shared
5:98419772:A:G-ENSBTAG00000051472	bTB−	0.732778	0.201535	Consistent	bTB− magnified
5:113508252:G:A-ENSBTAG00000026501	bTB+	-0.263064	-1.26371	Consistent	bTB+ magnified
9:54422340:G:A-ENSBTAG00000005026	bTB−	0.70135	0.468918	Consistent	bTB− magnified
19:33500149:T:C-ENSBTAG00000003439	bTB−	0.825464	0.661932	Consistent	bTB− magnified
3:15622666:A:G-ENSBTAG00000004552	bTB−	0.739672	-0.123998	Discordant	bTB− magnified
15:77028479:T:C-ENSBTAG00000008429	bTB−	-0.844838	-0.637747	Consistent	bTB− magnified
19:20286207:C:G-ENSBTAG00000015979	bTB−	-0.750246	-0.621878	Consistent	bTB− magnified
25:19650450:C:T-ENSBTAG00000021651	bTB−	-1.09069	-0.741812	Consistent	bTB− magnified
13:57488806:T:C-ENSBTAG00000047223	bTB−	0.584143	0.192333	Consistent	bTB− magnified
17:6721156:T:C-ENSBTAG00000009908	bTB+	-0.596445	-0.541169	Consistent	Shared
3:108198027:A:G-ENSBTAG00000014326	bTB−	0.542079	0.23143	Consistent	bTB− magnified
6:43874626:T:G-ENSBTAG00000007240	bTB−	-0.794739	0.153362	Discordant	bTB− magnified
27:20228529:C:G-ENSBTAG00000010372	bTB−	-0.44127	0.00310531	Discordant	bTB− magnified
6:104868363:T:C-ENSBTAG00000003652	bTB−	0.770352	0.441213	Consistent	bTB− magnified
6:105209871:A:G-ENSBTAG00000039197	bTB+	0.353021	0.645575	Consistent	Shared
9:69667519:T:A-ENSBTAG00000012418	bTB−	0.597582	0.371776	Consistent	bTB− magnified
18:10850694:C:G-ENSBTAG00000008385	bTB+	0.798366	0.773573	Consistent	Shared
16:75559626:T:C-ENSBTAG00000051785	bTB+	-0.907774	-1.22771	Consistent	Shared
14:2218225:T:C-ENSBTAG00000013955	bTB−	-0.664546	-0.055226	Consistent	bTB− magnified
7:10643472:T:C-ENSBTAG00000026148	bTB−	-0.562701	-0.280132	Consistent	bTB− magnified
1:44690024:G:A-ENSBTAG00000034442	bTB−	1.51468	1.12889	Consistent	bTB− magnified
10:79218994:G:A-ENSBTAG00000016309	bTB−	-0.734465	-0.477149	Consistent	bTB− magnified
18:62157921:T:C-ENSBTAG00000022813	bTB+	0.576187	0.685997	Consistent	bTB+ magnified
10:13359947:A:G-ENSBTAG00000005210	bTB−	0.920839	0.541337	Consistent	bTB− magnified
25:2388220:C:A-ENSBTAG00000004729	bTB−	-0.651484	-0.581705	Consistent	Shared
11:98719719:A:G-ENSBTAG00000016218	bTB−	-0.798845	-0.6046	Consistent	bTB− magnified
20:63002858:T:G-ENSBTAG00000017889	bTB−	0.578974	0.34076	Consistent	bTB− magnified
28:24279278:A:C-ENSBTAG00000010932	bTB+	0.981063	0.792442	Consistent	Shared
5:119725352:A:G-ENSBTAG00000018660	bTB+	-0.29278	-0.307936	Consistent	Shared
25:28369739:C:T-ENSBTAG00000004051	bTB−	-0.638545	-0.621835	Consistent	Shared
15:46464218:G:A-ENSBTAG00000000696	bTB−	-0.583098	-0.541538	Consistent	bTB− magnified
24:32213076:A:G-ENSBTAG00000003035	bTB+	0.648881	0.843985	Consistent	Shared
25:33571118:T:C-ENSBTAG00000008487	bTB−	0.832274	0.873267	Consistent	bTB− magnified
23:27735055:T:C-ENSBTAG00000008833	bTB−	0.758769	0.335449	Consistent	bTB− magnified
24:43194422:C:T-ENSBTAG00000013380	bTB+	-0.296133	-0.680432	Consistent	bTB+ magnified
19:40045617:T:G-ENSBTAG00000011729	bTB−	-0.367117	-0.136452	Consistent	bTB− magnified
10:88042574:A:G-ENSBTAG00000008735	bTB+	0.659874	0.814518	Consistent	Shared
7:22121006:A:G-ENSBTAG00000000668	bTB−	0.695328	0.159685	Consistent	bTB− magnified
29:48534280:A:T-ENSBTAG00000012742	bTB−	-0.922382	-0.460319	Consistent	bTB− magnified
23:31461794:T:C-ENSBTAG00000031741	bTB−	-0.6627	-0.239381	Consistent	bTB− magnified
11:45900235:A:T-ENSBTAG00000010349	bTB−	0.715267	0.0429321	Consistent	bTB− magnified
25:22533864:A:G-ENSBTAG00000003467	bTB−	-1.09167	-0.593131	Consistent	bTB− magnified
3:108231091:C:T-ENSBTAG00000003837	bTB+	1.37505	1.53234	Consistent	Shared
7:14221264:A:G-ENSBTAG00000050244	bTB+	-1.03246	-0.989628	Consistent	Shared
23:28829534:C:T-ENSBTAG00000017818	bTB−	-1.03077	-0.309146	Consistent	bTB− magnified
4:105229291:A:T-ENSBTAG00000046152	bTB+	-0.750899	-0.929375	Consistent	Shared
24:45842466:C:G-ENSBTAG00000002507	bTB−	-0.560748	-0.0304693	Consistent	bTB− magnified
4:112892688:A:T-ENSBTAG00000038241	bTB+	0.509271	0.659892	Consistent	bTB+ magnified
10:92747317:G:A-ENSBTAG00000008083	bTB−	1.04591	0.472702	Consistent	bTB− magnified
16:55259551:T:C-ENSBTAG00000004855	bTB+	-0.158657	0.646467	Discordant	bTB+ magnified
1:83590260:C:T-ENSBTAG00000006548	bTB−	0.80346	0.503865	Consistent	bTB− magnified
17:62638307:A:G-ENSBTAG00000008762	bTB−	0.63259	0.52658	Consistent	bTB− magnified
29:36092658:C:T-ENSBTAG00000009289	bTB−	-0.632437	-0.266496	Consistent	bTB− magnified
11:44868213:A:G-ENSBTAG00000032051	bTB+	-0.712093	-0.957459	Consistent	bTB+ magnified
10:58442241:A:G-ENSBTAG00000013830	bTB−	-0.643049	-0.594708	Consistent	bTB− magnified
2:122309383:T:G-ENSBTAG00000039121	bTB−	-0.547594	0.00899616	Discordant	bTB− magnified
27:15596789:C:A-ENSBTAG00000018453	bTB+	0.622925	1.01122	Consistent	bTB+ magnified
19:23310723:C:T-ENSBTAG00000004223	bTB−	0.656527	0.493334	Consistent	bTB− magnified
25:33165466:T:C-ENSBTAG00000018589	bTB−	0.602662	0.483665	Consistent	bTB− magnified
5:77861063:C:G-ENSBTAG00000004999	bTB−	-0.51774	-0.189927	Consistent	bTB− magnified
12:36139556:G:A-ENSBTAG00000014486	bTB−	0.761943	0.993433	Consistent	Shared
19:43819540:A:G-ENSBTAG00000015140	bTB−	-0.791068	-0.478271	Consistent	bTB− magnified
3:67168900:C:T-ENSBTAG00000020761	bTB−	-0.59981	-0.0077884	Consistent	bTB− magnified
6:113302833:C:T-ENSBTAG00000047810	bTB−	0.8747	0.329175	Consistent	bTB− magnified
13:69206986:G:C-ENSBTAG00000009165	bTB−	1.00151	0.197884	Consistent	bTB− magnified
8:65386238:G:A-ENSBTAG00000050097	bTB−	0.982723	0.830614	Consistent	bTB− magnified
16:71911360:A:G-ENSBTAG00000010909	bTB+	0.2621	0.647723	Consistent	bTB+ magnified
22:16996134:C:T-ENSBTAG00000011551	bTB+	0.517511	0.600163	Consistent	Shared
6:57066293:C:T-ENSBTAG00000005773	bTB+	0.382208	0.575709	Consistent	bTB+ magnified
15:83586930:G:A-ENSBTAG00000018390	bTB−	0.72908	0.544122	Consistent	Shared
11:88505510:A:T-ENSBTAG00000007963	bTB−	0.526138	0.241525	Consistent	bTB− magnified
12:31459383:A:G-ENSBTAG00000014024	bTB−	-0.479069	-0.329865	Consistent	bTB− magnified
4:99088463:C:T-ENSBTAG00000047088	bTB−	-0.382432	-0.3348	Consistent	bTB− magnified
23:27267863:A:G-ENSBTAG00000008794	bTB−	-0.699649	-0.433296	Consistent	Shared
25:27270378:A:G-ENSBTAG00000020535	bTB−	0.470281	0.454493	Consistent	Shared
21:33758640:G:A-ENSBTAG00000005846	bTB+	-0.261518	-0.794851	Consistent	bTB+ magnified
3:112375265:G:C-ENSBTAG00000014079	bTB−	-0.680311	-0.467156	Consistent	bTB− magnified
1:67514302:C:T-ENSBTAG00000014797	bTB−	1.04642	1.06273	Consistent	Shared
18:60910272:G:C-ENSBTAG00000009171	bTB−	0.839709	0.678275	Consistent	Shared
16:51309202:A:G-ENSBTAG00000015635	bTB+	0.610136	0.701078	Consistent	Shared
18:53945104:C:T-ENSBTAG00000005830	bTB−	-0.547819	-0.5088	Consistent	bTB− magnified
16:2138993:C:T-ENSBTAG00000013074	bTB−	0.703446	0.446286	Consistent	bTB− magnified
13:35220009:T:C-ENSBTAG00000004387	bTB−	0.704373	0.865355	Consistent	Shared
4:9946022:A:T-ENSBTAG00000003810	bTB+	-0.944885	-1.07703	Consistent	Shared
13:58358269:A:C-ENSBTAG00000017424	bTB−	-1.09156	-0.00465703	Consistent	bTB− magnified
3:29832401:C:T-ENSBTAG00000031940	bTB−	-0.540246	-0.0310845	Consistent	bTB− magnified
7:43764338:C:T-ENSBTAG00000002100	bTB−	-0.767879	-0.328351	Consistent	bTB− magnified
10:22017950:G:C-ENSBTAG00000014820	bTB+	0.544031	0.844382	Consistent	bTB+ magnified
13:67364547:G:C-ENSBTAG00000048262	bTB+	-0.350301	-1.07107	Consistent	bTB+ magnified
1:133092120:C:T-ENSBTAG00000000750	bTB−	-0.829233	-0.277079	Consistent	bTB− magnified
4:99113297:G:A-ENSBTAG00000054978	bTB+	-0.368754	-0.538356	Consistent	bTB+ magnified
1:143164277:T:C-ENSBTAG00000021491	bTB−	1.20099	0.732147	Consistent	bTB− magnified
2:19417819:C:T-ENSBTAG00000009897	bTB−	0.750076	0.51553	Consistent	bTB− magnified
19:54544295:G:T-ENSBTAG00000002633	bTB−	0.575572	0.36321	Consistent	bTB− magnified
7:101868976:A:G-ENSBTAG00000012387	bTB−	-0.581448	-0.470518	Consistent	bTB− magnified
7:15513761:T:C-ENSBTAG00000019220	bTB−	-0.610609	-0.352082	Consistent	bTB− magnified
6:115742984:G:A-ENSBTAG00000001505	bTB−	0.762139	0.575989	Consistent	bTB− magnified
2:121127866:A:G-ENSBTAG00000015103	bTB−	-0.787035	-0.286749	Consistent	bTB− magnified
3:26194530:G:A-ENSBTAG00000015392	bTB−	0.912616	0.333398	Consistent	bTB− magnified
22:34896013:A:T-ENSBTAG00000010360	bTB−	0.984422	0.98916	Consistent	bTB− magnified
11:103328484:G:A-ENSBTAG00000018975	bTB+	0.338889	0.822416	Consistent	bTB+ magnified
27:27150287:G:A-ENSBTAG00000021592	bTB−	-0.705462	-0.314422	Consistent	bTB− magnified
7:18109016:G:A-ENSBTAG00000021018	bTB−	0.559649	0.02392	Consistent	bTB− magnified
22:50928223:C:T-ENSBTAG00000055290	bTB−	-0.743918	-0.194882	Consistent	bTB− magnified
29:41309156:A:G-ENSBTAG00000019208	bTB−	-0.425046	0.108447	Discordant	bTB− magnified
19:32822492:C:T-ENSBTAG00000054411	bTB+	-0.9401	-1.34732	Consistent	bTB+ magnified
10:80889222:C:T-ENSBTAG00000048519	bTB−	0.975925	0.526997	Consistent	bTB− magnified
20:10329136:T:C-ENSBTAG00000017011	bTB−	1.58481	0.4367	Consistent	bTB− magnified
16:50749059:C:T-ENSBTAG00000014119	bTB−	0.759358	0.223904	Consistent	bTB− magnified
19:55852225:G:T-ENSBTAG00000010517	bTB+	0.780841	1.38785	Consistent	bTB+ magnified
9:85911489:C:T-ENSBTAG00000051913	bTB−	0.950874	0.590076	Consistent	bTB− magnified
4:98606947:A:G-ENSBTAG00000013976	bTB+	-0.193787	-0.507492	Consistent	bTB+ magnified
2:131573913:C:T-ENSBTAG00000018656	bTB+	-0.352903	-0.480281	Consistent	bTB+ magnified
17:29630639:C:T-ENSBTAG00000010630	bTB+	-0.574887	-0.576196	Consistent	Shared
9:93835236:A:G-ENSBTAG00000000817	bTB+	0.629792	1.27578	Consistent	bTB+ magnified
19:25639521:A:C-ENSBTAG00000015656	bTB+	0.470197	1.08839	Consistent	bTB+ magnified
23:19341155:A:G-ENSBTAG00000015829	bTB+	0.334889	0.603796	Consistent	bTB+ magnified
7:21170812:G:A-ENSBTAG00000001153	bTB−	-0.823068	0.0371256	Discordant	bTB− magnified
25:2899121:C:T-ENSBTAG00000004875	bTB−	0.511393	0.437343	Consistent	bTB− magnified
3:106276509:T:G-ENSBTAG00000054059	bTB+	0.505957	0.895785	Consistent	bTB+ magnified
25:36718011:G:A-ENSBTAG00000039512	bTB−	-0.604531	-0.4069	Consistent	bTB− magnified
4:93365854:A:G-ENSBTAG00000014273	bTB−	-0.495063	-0.37211	Consistent	bTB− magnified
2:90189641:A:T-ENSBTAG00000007395	bTB−	0.742867	0.465082	Consistent	Shared
23:30441418:G:C-ENSBTAG00000037988	bTB−	-0.865993	-0.210561	Consistent	bTB− magnified
13:73410577:C:T-ENSBTAG00000053661	bTB−	0.951127	0.759464	Consistent	bTB− magnified
23:18296712:G:T-ENSBTAG00000032887	bTB−	0.788888	0.23014	Consistent	bTB− magnified
23:17123664:A:T-ENSBTAG00000006015	bTB+	-0.136372	-0.574763	Consistent	bTB+ magnified
18:60668314:T:C-ENSBTAG00000011441	bTB+	0.770477	0.961216	Consistent	bTB+ magnified
13:30947018:C:A-ENSBTAG00000016677	bTB+	-0.35214	-0.968508	Consistent	bTB+ magnified
19:26524892:T:A-ENSBTAG00000053786	bTB+	-0.0348118	1.29271	Discordant	bTB+ magnified
24:21395177:G:T-ENSBTAG00000011206	bTB−	-0.550506	-0.226259	Consistent	bTB− magnified
11:61293223:C:T-ENSBTAG00000044173	bTB−	0.618431	0.383474	Consistent	bTB− magnified
25:26055999:A:G-ENSBTAG00000018000	bTB−	0.621033	0.365557	Consistent	bTB− magnified
22:42862256:C:A-ENSBTAG00000046763	bTB−	1.08503	0.708469	Consistent	bTB− magnified
3:102717962:C:T-ENSBTAG00000003777	bTB+	0.427698	0.705791	Consistent	bTB+ magnified
21:23145992:G:A-ENSBTAG00000017715	bTB−	-0.711797	-0.905519	Consistent	Shared
2:132456311:C:A-ENSBTAG00000040547	bTB+	-0.633928	-0.824794	Consistent	bTB+ magnified
2:96509736:A:C-ENSBTAG00000055312	bTB−	0.727589	0.35079	Consistent	bTB− magnified
15:74004345:G:T-ENSBTAG00000045822	bTB−	1.2853	0.805105	Consistent	bTB− magnified
22:43444760:C:T-ENSBTAG00000018433	bTB+	0.888175	0.972282	Consistent	bTB+ magnified
7:109430541:C:T-ENSBTAG00000009667	bTB−	0.754555	0.0522063	Consistent	bTB− magnified
28:7905129:T:C-ENSBTAG00000000562	bTB−	-0.387706	-0.260106	Consistent	bTB− magnified
16:79347906:A:G-ENSBTAG00000051448	bTB−	-0.354379	-0.013496	Consistent	bTB− magnified
13:43843889:A:G-ENSBTAG00000038260	bTB+	-0.601019	-0.647559	Consistent	Shared
18:47175475:A:G-ENSBTAG00000050993	bTB−	0.610116	0.55153	Consistent	bTB− magnified
3:92055556:G:A-ENSBTAG00000010715	bTB−	0.659167	0.610973	Consistent	bTB− magnified
19:42119797:A:G-ENSBTAG00000013698	bTB−	1.06755	0.53675	Consistent	bTB− magnified
2:129347305:T:G-ENSBTAG00000014400	bTB−	-1.45801	-0.314935	Consistent	bTB− magnified
7:27361740:A:G-ENSBTAG00000014974	bTB−	1.19462	0.598756	Consistent	bTB− magnified
4:112803008:A:G-ENSBTAG00000014402	bTB−	-0.855152	-0.665069	Consistent	Shared
23:16078822:A:G-ENSBTAG00000005536	bTB−	0.512504	0.148936	Consistent	bTB− magnified
24:7407016:T:C-ENSBTAG00000046957	bTB−	-1.25758	-0.578811	Consistent	bTB− magnified
23:48254468:T:C-ENSBTAG00000039732	bTB−	-0.591161	-0.337472	Consistent	bTB− magnified
1:97619670:C:T-ENSBTAG00000006409	bTB+	-0.0672155	1.25336	Discordant	bTB+ magnified
13:74611909:G:A-ENSBTAG00000020371	bTB−	0.812074	0.59113	Consistent	bTB− magnified
22:50737974:C:G-ENSBTAG00000054195	bTB−	-0.6384	-0.234921	Consistent	bTB− magnified
8:55493030:C:T-ENSBTAG00000003532	bTB+	-0.698523	-0.911591	Consistent	Shared
27:6126003:T:G-ENSBTAG00000048737	bTB+	0.170696	0.804203	Consistent	bTB+ magnified
26:41589352:T:C-ENSBTAG00000019166	bTB+	0.417048	0.683975	Consistent	bTB+ magnified
10:100832444:A:G-ENSBTAG00000046684	bTB+	-0.350096	-0.579811	Consistent	bTB+ magnified
27:13879033:T:C-ENSBTAG00000020282	bTB+	0.689342	0.789812	Consistent	bTB+ magnified
1:94942688:T:A-ENSBTAG00000010874	bTB−	1.0244	0.515373	Consistent	bTB− magnified
15:76445316:T:C-ENSBTAG00000004282	bTB+	0.332085	0.931284	Consistent	bTB+ magnified
11:82692879:A:G-ENSBTAG00000009906	bTB−	-0.700025	-0.440799	Consistent	bTB− magnified
12:47610333:T:C-ENSBTAG00000019889	bTB−	-0.557724	-0.391114	Consistent	bTB− magnified
11:98928980:T:C-ENSBTAG00000004664	bTB+	0.551455	0.900964	Consistent	bTB+ magnified
17:72389032:A:G-ENSBTAG00000002130	bTB+	0.0793567	0.407869	Consistent	bTB+ magnified
23:28027135:C:G-ENSBTAG00000005630	bTB−	0.88618	-0.120886	Discordant	bTB− magnified
15:55742127:T:C-ENSBTAG00000031609	bTB−	-0.765979	-0.363734	Consistent	bTB− magnified
15:17366489:C:T-ENSBTAG00000018246	bTB−	0.808736	0.0994162	Consistent	bTB− magnified
21:44794407:T:C-ENSBTAG00000003419	bTB+	0.328791	0.591505	Consistent	bTB+ magnified
11:63355978:C:A-ENSBTAG00000007763	bTB−	0.882523	1.14217	Consistent	Shared
24:33179917:G:A-ENSBTAG00000015190	bTB−	-0.78634	-0.482943	Consistent	bTB− magnified
13:58545517:C:T-ENSBTAG00000054628	bTB−	0.426035	0.576484	Consistent	Shared
10:1148668:C:T-ENSBTAG00000012804	bTB−	-1.15679	-0.2855	Consistent	bTB− magnified
19:8602768:G:C-ENSBTAG00000049467	bTB−	0.927827	0.302373	Consistent	bTB− magnified
3:69081051:A:T-ENSBTAG00000024240	bTB+	-0.663545	-0.713077	Consistent	Shared
9:94239956:T:C-ENSBTAG00000018464	bTB−	1.04813	0.30931	Consistent	bTB− magnified
17:70577097:A:G-ENSBTAG00000022022	bTB−	0.52827	0.129619	Consistent	bTB− magnified
22:37478910:G:A-ENSBTAG00000011287	bTB−	-0.873788	-0.495307	Consistent	bTB− magnified
17:67434394:A:C-ENSBTAG00000009773	bTB−	-1.23116	-0.0761565	Consistent	bTB− magnified
20:39284636:C:T-ENSBTAG00000032933	bTB−	0.836861	0.598053	Consistent	bTB− magnified
6:115853364:A:C-ENSBTAG00000021128	bTB+	0.424655	0.799921	Consistent	Shared
5:103230541:C:T-ENSBTAG00000010490	bTB−	0.542911	0.363244	Consistent	bTB− magnified
29:49908300:T:C-ENSBTAG00000019369	bTB−	0.380246	0.0925224	Consistent	bTB− magnified
17:66090703:A:G-ENSBTAG00000017038	bTB+	0.529271	0.624342	Consistent	Shared
8:80857546:A:G-ENSBTAG00000000738	bTB−	-0.381049	-0.394318	Consistent	bTB− magnified
17:52758739:A:C-ENSBTAG00000048809	bTB−	-0.760031	-0.517198	Consistent	bTB− magnified
8:5871834:A:G-ENSBTAG00000054021	bTB+	-0.271153	-1.02939	Consistent	bTB+ magnified
22:56549285:C:T-ENSBTAG00000004512	bTB+	-0.858478	-0.973231	Consistent	Shared
18:13512145:G:T-ENSBTAG00000045507	bTB+	0.997213	1.23528	Consistent	Shared
23:28949484:A:G-ENSBTAG00000017239	bTB+	-0.518173	-0.720603	Consistent	Shared
29:44969640:C:T-ENSBTAG00000000423	bTB−	0.353207	0.0872395	Consistent	bTB− magnified
23:27303102:G:A-ENSBTAG00000004436	bTB−	0.903853	0.236974	Consistent	bTB− magnified
4:44504864:C:T-ENSBTAG00000006876	bTB−	-1.25225	-0.710548	Consistent	bTB− magnified
17:63990931:G:A-ENSBTAG00000019846	bTB−	0.99599	0.307259	Consistent	bTB− magnified
2:89865816:T:C-ENSBTAG00000012334	bTB−	-0.812792	-0.847975	Consistent	Shared
7:62950092:G:A-ENSBTAG00000052642	bTB−	-0.990123	-0.846878	Consistent	Shared
14:77435257:T:C-ENSBTAG00000003338	bTB−	-0.61986	-0.452371	Consistent	bTB− magnified
11:2668166:T:C-ENSBTAG00000003975	bTB−	0.79553	0.469725	Consistent	bTB− magnified
18:1376780:G:A-ENSBTAG00000023795	bTB−	-0.572813	-0.32417	Consistent	bTB− magnified
18:63479488:G:A-ENSBTAG00000048420	bTB+	-0.314576	-0.756174	Consistent	bTB+ magnified
8:39938629:G:A-ENSBTAG00000019125	bTB+	-0.51576	-1.04551	Consistent	bTB+ magnified
4:59851760:G:A-ENSBTAG00000002154	bTB−	0.584567	0.508012	Consistent	bTB− magnified
4:43204553:C:T-ENSBTAG00000014879	bTB−	-0.963741	-0.224596	Consistent	bTB− magnified
22:44354488:G:A-ENSBTAG00000019746	bTB−	0.483442	0.241673	Consistent	bTB− magnified
10:85340217:T:G-ENSBTAG00000020327	bTB+	0.558965	0.92306	Consistent	Shared
20:8091582:C:T-ENSBTAG00000048669	bTB−	0.864204	1.01534	Consistent	Shared
18:62398535:C:T-ENSBTAG00000050944	bTB−	0.729264	0.683468	Consistent	bTB− magnified
18:36052205:G:A-ENSBTAG00000053442	bTB−	0.736443	0.245013	Consistent	bTB− magnified
10:29490352:C:T-ENSBTAG00000007385	bTB−	0.532883	0.235244	Consistent	bTB− magnified
9:81461768:G:A-ENSBTAG00000009665	bTB−	0.325437	0.0332676	Consistent	bTB− magnified
18:57431930:G:A-ENSBTAG00000004608	bTB+	0.00106671	0.737645	Consistent	bTB+ magnified
23:32318157:T:C-ENSBTAG00000040277	bTB−	-1.13456	-0.155729	Consistent	bTB− magnified
6:66139210:G:A-ENSBTAG00000000473	bTB−	0.704746	0.818212	Consistent	bTB− magnified
27:15063917:T:C-ENSBTAG00000015874	bTB−	0.579805	0.508817	Consistent	bTB− magnified
24:21878248:T:C-ENSBTAG00000007520	bTB−	-0.661699	-0.360513	Consistent	bTB− magnified
26:9249283:C:T-ENSBTAG00000003196	bTB+	-0.246599	-0.537346	Consistent	bTB+ magnified
7:37969895:C:G-ENSBTAG00000017744	bTB+	-0.66195	-0.607063	Consistent	bTB+ magnified
16:4580123:T:C-ENSBTAG00000006685	bTB−	-0.759422	-0.46037	Consistent	bTB− magnified
10:11616623:T:C-ENSBTAG00000010399	bTB−	1.2067	0.945295	Consistent	bTB− magnified
2:26642006:A:T-ENSBTAG00000010743	bTB−	0.57834	0.570425	Consistent	bTB− magnified
20:23637761:G:T-ENSBTAG00000010510	bTB+	0.344354	0.796576	Consistent	bTB+ magnified
18:52164608:T:G-ENSBTAG00000027431	bTB+	-0.782626	-0.755684	Consistent	bTB+ magnified
7:1686111:T:C-ENSBTAG00000009738	bTB−	-1.09378	0.179648	Discordant	bTB− magnified
28:29645099:G:T-ENSBTAG00000002791	bTB−	-0.659999	-0.483439	Consistent	bTB− magnified
17:60720511:G:A-ENSBTAG00000031824	bTB−	-0.766884	-0.558762	Consistent	bTB− magnified
1:58107740:T:C-ENSBTAG00000013937	bTB−	0.805343	0.772093	Consistent	Shared
10:43350949:C:G-ENSBTAG00000014792	bTB−	0.782413	0.278697	Consistent	bTB− magnified
16:3381239:G:A-ENSBTAG00000004953	bTB−	0.737984	0.328359	Consistent	bTB− magnified
27:37365473:C:A-ENSBTAG00000014861	bTB−	-0.99111	-0.734268	Consistent	bTB− magnified
14:41875330:G:C-ENSBTAG00000018902	bTB+	-0.882399	-0.865676	Consistent	Shared
20:39225612:T:C-ENSBTAG00000015648	bTB−	-0.815518	-0.406925	Consistent	bTB− magnified
29:44687918:A:G-ENSBTAG00000019689	bTB−	0.965779	0.82628	Consistent	bTB− magnified
11:2063250:T:G-ENSBTAG00000048041	bTB−	0.75038	0.389824	Consistent	bTB− magnified
22:16928968:T:C-ENSBTAG00000007780	bTB−	0.644837	0.401392	Consistent	bTB− magnified
12:19167061:G:A-ENSBTAG00000016998	bTB+	0.443586	0.700538	Consistent	Shared
25:38487010:G:C-ENSBTAG00000003953	bTB−	0.660311	0.345148	Consistent	bTB− magnified
6:58391242:T:G-ENSBTAG00000014517	bTB−	1.02498	0.106426	Consistent	bTB− magnified
12:86175644:C:A-ENSBTAG00000000446	bTB−	-1.24542	0.455323	Discordant	bTB− magnified
2:107532025:C:T-ENSBTAG00000038992	bTB−	0.513941	0.531045	Consistent	Shared
22:14424748:A:T-ENSBTAG00000016076	bTB−	0.910759	0.581409	Consistent	bTB− magnified
2:86091961:T:G-ENSBTAG00000004659	bTB−	-0.893818	-0.0660338	Consistent	bTB− magnified
17:44002626:T:G-ENSBTAG00000005240	bTB−	-0.423771	-0.230004	Consistent	bTB− magnified
2:115482724:T:G-ENSBTAG00000021319	bTB−	-0.649562	-0.267116	Consistent	bTB− magnified
25:36006368:T:C-ENSBTAG00000015272	bTB−	-1.19169	-0.989659	Consistent	bTB− magnified
16:48961292:C:T-ENSBTAG00000020015	bTB−	-0.358902	-0.00778721	Consistent	bTB− magnified
15:54182611:C:A-ENSBTAG00000025931	bTB−	-0.660022	-0.501614	Consistent	Shared
21:21766901:C:T-ENSBTAG00000018642	bTB−	1.09491	0.751127	Consistent	bTB− magnified
14:3818878:C:T-ENSBTAG00000020226	bTB−	-0.471377	-0.0724882	Consistent	bTB− magnified
4:94025460:G:A-ENSBTAG00000046648	bTB−	-0.613862	-0.697848	Consistent	Shared
16:13042129:T:C-ENSBTAG00000051700	bTB−	-0.851375	-0.359966	Consistent	bTB− magnified
10:101646281:C:T-ENSBTAG00000013138	bTB−	-0.878851	-0.738217	Consistent	Shared
14:1610169:C:A-ENSBTAG00000050161	bTB−	0.79943	0.387477	Consistent	bTB− magnified
4:62103975:G:A-ENSBTAG00000005785	bTB−	0.447564	0.359777	Consistent	bTB− magnified
2:107338252:A:G-ENSBTAG00000021514	bTB−	-1.34871	-0.757011	Consistent	bTB− magnified
18:63187997:A:G-ENSBTAG00000006487	bTB−	-0.572376	-0.210825	Consistent	bTB− magnified
1:142406779:C:T-ENSBTAG00000021490	bTB−	0.821677	0.292392	Consistent	bTB− magnified
5:99650715:G:A-ENSBTAG00000004917	bTB−	0.956381	0.528443	Consistent	bTB− magnified
29:25810315:A:G-ENSBTAG00000020642	bTB+	0.561936	0.708023	Consistent	bTB+ magnified
4:93129863:G:C-ENSBTAG00000001754	bTB+	-0.828039	-0.676995	Consistent	Shared
15:51880215:G:C-ENSBTAG00000003001	bTB−	-0.389936	-0.0457272	Consistent	bTB− magnified
18:35546977:G:A-ENSBTAG00000004368	bTB−	-0.457938	-0.0158646	Consistent	bTB− magnified
19:20340729:G:C-ENSBTAG00000015639	bTB+	-0.33538	-0.653515	Consistent	bTB+ magnified
7:11570801:C:T-ENSBTAG00000006073	bTB−	-0.534743	-0.404229	Consistent	bTB− magnified
10:28373346:T:G-ENSBTAG00000006413	bTB+	-0.899297	-1.09065	Consistent	Shared
18:53758525:C:T-ENSBTAG00000009337	bTB−	-0.98565	0.228705	Discordant	bTB− magnified
13:42015868:C:T-ENSBTAG00000008908	bTB−	-0.847221	-0.575375	Consistent	bTB− magnified
8:83039069:A:G-ENSBTAG00000011586	bTB+	0.178356	0.489855	Consistent	bTB+ magnified
10:22083879:T:A-ENSBTAG00000049260	bTB−	0.975365	0.28103	Consistent	bTB− magnified
13:12534410:T:C-ENSBTAG00000019488	bTB−	-0.524733	-0.11354	Consistent	bTB− magnified
10:85757696:A:G-ENSBTAG00000021956	bTB+	-0.911323	-0.782907	Consistent	Shared
7:7796595:T:C-ENSBTAG00000011602	bTB−	0.570425	0.521101	Consistent	bTB− magnified
6:115919174:T:C-ENSBTAG00000054376	bTB−	-0.811862	-0.280195	Consistent	bTB− magnified
13:36278853:T:G-ENSBTAG00000017354	bTB−	0.788339	0.70262	Consistent	Shared
20:32005237:C:T-ENSBTAG00000020376	bTB−	0.798886	0.447915	Consistent	bTB− magnified
3:120962567:A:G-ENSBTAG00000013110	bTB+	0.335746	0.783055	Consistent	bTB+ magnified
11:39001363:T:G-ENSBTAG00000000542	bTB−	-0.555604	-0.160857	Consistent	bTB− magnified
18:1931544:A:G-ENSBTAG00000012988	bTB−	-1.04497	-0.189664	Consistent	bTB− magnified
7:3489385:A:G-ENSBTAG00000014968	bTB−	0.771135	-0.0853661	Discordant	bTB− magnified
21:32668598:T:C-ENSBTAG00000020441	bTB−	0.592363	0.242822	Consistent	bTB− magnified
21:34745270:T:G-ENSBTAG00000050353	bTB−	1.33219	1.19358	Consistent	bTB− magnified
12:86915771:A:G-ENSBTAG00000019967	bTB−	-0.587673	-0.351503	Consistent	bTB− magnified
19:56224170:T:G-ENSBTAG00000030169	bTB−	-0.536297	-0.365148	Consistent	bTB− magnified
2:22347464:G:A-ENSBTAG00000038620	bTB+	-0.694331	-0.539557	Consistent	Shared
27:40058695:G:C-ENSBTAG00000011518	bTB+	0.707007	1.39028	Consistent	bTB+ magnified
23:28927870:T:C-ENSBTAG00000031792	bTB−	0.855121	0.755679	Consistent	bTB− magnified
26:12842880:G:A-ENSBTAG00000015450	bTB−	-0.592834	-0.311337	Consistent	bTB− magnified
15:62146629:A:G-ENSBTAG00000050888	bTB−	0.668351	0.434837	Consistent	bTB− magnified
21:68930956:G:A-ENSBTAG00000049989	bTB−	0.582821	0.373756	Consistent	bTB− magnified
5:4023558:G:A-ENSBTAG00000035083	bTB−	0.746528	0.290694	Consistent	bTB− magnified
3:21380476:T:G-ENSBTAG00000008372	bTB−	0.744634	0.667432	Consistent	Shared
5:26799709:T:C-ENSBTAG00000018993	bTB−	-0.619458	-0.539291	Consistent	bTB− magnified
5:97431179:C:T-ENSBTAG00000008721	bTB+	-0.500543	-0.72345	Consistent	bTB+ magnified
14:1662457:T:A-ENSBTAG00000034498	bTB−	0.722849	0.475685	Consistent	bTB− magnified
3:93624583:T:C-ENSBTAG00000003746	bTB−	-0.553429	-0.0569776	Consistent	bTB− magnified
8:98608182:T:C-ENSBTAG00000051855	bTB−	-0.898645	-1.06573	Consistent	Shared
28:13441412:G:A-ENSBTAG00000052174	bTB+	-0.423437	-1.08721	Consistent	bTB+ magnified
5:70253340:G:A-ENSBTAG00000010144	bTB+	-0.368781	-0.756083	Consistent	bTB+ magnified
5:109659811:C:G-ENSBTAG00000010789	bTB−	1.28488	1.1797	Consistent	Shared
16:77844512:C:A-ENSBTAG00000050713	bTB−	0.769951	0.36813	Consistent	bTB− magnified
5:82103890:A:T-ENSBTAG00000006372	bTB−	-0.628113	-0.253761	Consistent	bTB− magnified
7:94381466:C:T-ENSBTAG00000054976	bTB−	0.707907	0.346686	Consistent	bTB− magnified
3:44190603:G:A-ENSBTAG00000004591	bTB−	-0.789048	-0.455295	Consistent	bTB− magnified
16:24451154:G:A-ENSBTAG00000016277	bTB−	-1.02558	-0.478588	Consistent	bTB− magnified
10:36011256:T:C-ENSBTAG00000004409	bTB+	0.502636	0.746845	Consistent	bTB+ magnified
5:75468852:C:A-ENSBTAG00000032152	bTB+	0.365012	1.05598	Consistent	bTB+ magnified
7:87724257:G:A-ENSBTAG00000008484	bTB−	0.832446	0.214478	Consistent	bTB− magnified
26:34796873:T:G-ENSBTAG00000004895	bTB+	0.894994	1.49353	Consistent	bTB+ magnified
16:64606040:T:C-ENSBTAG00000008004	bTB−	0.56061	0.531505	Consistent	bTB− magnified
15:77719041:A:G-ENSBTAG00000018742	bTB+	0.459046	0.907169	Consistent	bTB+ magnified
2:132602685:A:T-ENSBTAG00000017108	bTB−	-0.690436	-0.130612	Consistent	bTB− magnified
18:59201143:A:G-ENSBTAG00000050562	bTB−	1.16431	0.600823	Consistent	bTB− magnified
25:35671408:T:G-ENSBTAG00000001131	bTB−	-0.484899	-0.215687	Consistent	bTB− magnified
23:33275776:A:C-ENSBTAG00000004979	bTB−	-0.817747	-0.290869	Consistent	bTB− magnified
16:52451155:C:A-ENSBTAG00000005300	bTB+	0.504765	0.912804	Consistent	Shared
9:23886796:T:C-ENSBTAG00000034531	bTB+	-0.614136	-0.592115	Consistent	bTB+ magnified
4:63756120:C:A-ENSBTAG00000032598	bTB+	0.412213	0.636298	Consistent	bTB+ magnified
19:12871180:G:C-ENSBTAG00000012672	bTB−	0.567516	0.132738	Consistent	bTB− magnified
13:74693789:T:C-ENSBTAG00000010130	bTB−	0.665434	0.560284	Consistent	bTB− magnified
7:15066462:T:C-ENSBTAG00000010729	bTB−	-1.25419	-1.08199	Consistent	bTB− magnified
4:30596974:C:T-ENSBTAG00000045673	bTB+	0.0976454	1.32518	Consistent	bTB+ magnified
5:113734778:A:G-ENSBTAG00000019290	bTB−	-0.664107	-0.274003	Consistent	bTB− magnified
16:73474431:C:T-ENSBTAG00000020886	bTB+	0.631762	0.793954	Consistent	bTB+ magnified
11:29132419:C:A-ENSBTAG00000015723	bTB−	0.519029	0.409023	Consistent	bTB− magnified
3:54907194:C:T-ENSBTAG00000024272	bTB−	-0.905529	-0.389095	Consistent	bTB− magnified
21:61253118:C:T-ENSBTAG00000013423	bTB−	0.827461	0.45713	Consistent	bTB− magnified
5:68733097:G:A-ENSBTAG00000030784	bTB−	-0.749067	-0.561482	Consistent	Shared
[truncated: 11,872 more rows]

## Sheet: Fig 4e
Expression	Sample	ID	Genotype	Group
-0.246461	C001	3:10984726:G:A	GG	bTB-
0.296746	C002	3:10984726:G:A	GG	bTB-
-0.141591	C003	3:10984726:G:A	GG	bTB-
0.364535	C004	3:10984726:G:A	GG	bTB-
0.320657	C005	3:10984726:G:A	GG	bTB-
-0.113648	C006	3:10984726:G:A	GG	bTB-
0.160181	C007	3:10984726:G:A	GG	bTB-
-0.725734	C008	3:10984726:G:A	GG	bTB-
0.0698936	C009	3:10984726:G:A	GG	bTB-
-0.049471	C010	3:10984726:G:A	GG	bTB-
-0.0806656	C011	3:10984726:G:A	GG	bTB-
0.709179	C012	3:10984726:G:A	GG	bTB-
-0.661911	C013	3:10984726:G:A	GG	bTB-
-0.317848	C014	3:10984726:G:A	GG	bTB-
-0.194751	C015	3:10984726:G:A	GG	bTB-
0.828992	C016	3:10984726:G:A	GG	bTB-
-0.301218	C017	3:10984726:G:A	GG	bTB-
0.143491	C018	3:10984726:G:A	GG	bTB-
0.673736	C019	3:10984726:G:A	GG	bTB-
-0.259718	C020	3:10984726:G:A	GG	bTB-
-0.407329	C021	3:10984726:G:A	GA	bTB-
0.429953	C022	3:10984726:G:A	GG	bTB-
0.308665	C023	3:10984726:G:A	GG	bTB-
-0.0349957	C024	3:10984726:G:A	GG	bTB-
-0.947811	C025	3:10984726:G:A	GG	bTB-
-0.13165	C026	3:10984726:G:A	GG	bTB-
-0.149435	C027	3:10984726:G:A	GG	bTB-
-0.294231	C028	3:10984726:G:A	GG	bTB-
0.206489	C029	3:10984726:G:A	GG	bTB-
0.0560451	C030	3:10984726:G:A	GG	bTB-
-0.494603	C031	3:10984726:G:A	GG	bTB-
0.501849	C033	3:10984726:G:A	GG	bTB-
-0.900729	C034	3:10984726:G:A	GG	bTB-
-0.00899253	C035	3:10984726:G:A	GG	bTB-
0.79278	C036	3:10984726:G:A	GG	bTB-
-0.0593421	C037	3:10984726:G:A	GG	bTB-
0.427493	C038	3:10984726:G:A	GG	bTB-
-0.0937722	C039	3:10984726:G:A	GG	bTB-
0.0541702	C040	3:10984726:G:A	GG	bTB-
-0.16274	C041	3:10984726:G:A	GA	bTB-
-0.32637	C042	3:10984726:G:A	GG	bTB-
-1.25801	C043	3:10984726:G:A	GG	bTB-
1.42152	C044	3:10984726:G:A	GG	bTB-
-1.15135	C045	3:10984726:G:A	GA	bTB-
0.108513	C046	3:10984726:G:A	GA	bTB-
0.23934	C047	3:10984726:G:A	GG	bTB-
0.295739	C048	3:10984726:G:A	GG	bTB-
0.0741916	C049	3:10984726:G:A	GG	bTB-
0.543491	C050	3:10984726:G:A	GA	bTB-
0.652906	C051	3:10984726:G:A	GA	bTB-
0.805147	C052	3:10984726:G:A	GA	bTB-
-0.0144434	C053	3:10984726:G:A	GG	bTB-
-0.972054	C054	3:10984726:G:A	GA	bTB-
-0.0153119	C055	3:10984726:G:A	GG	bTB-
-0.0124064	C056	3:10984726:G:A	GA	bTB-
-0.167248	C057	3:10984726:G:A	GA	bTB-
-0.0803827	C058	3:10984726:G:A	GG	bTB-
0.288518	C059	3:10984726:G:A	GG	bTB-
-0.16323	C060	3:10984726:G:A	GA	bTB-
-0.1521	C061	3:10984726:G:A	GA	bTB-
0.318388	C062	3:10984726:G:A	GA	bTB-
-0.209409	C063	3:10984726:G:A	GG	bTB-
0.208349	C064	3:10984726:G:A	GG	bTB-
-0.339153	T001	3:10984726:G:A	GG	bTB+
0.277168	T002	3:10984726:G:A	GG	bTB+
-0.0174183	T003	3:10984726:G:A	GG	bTB+
-0.238547	T004	3:10984726:G:A	GG	bTB+
-0.241515	T005	3:10984726:G:A	GG	bTB+
-0.361539	T006	3:10984726:G:A	GG	bTB+
-0.086586	T007	3:10984726:G:A	GG	bTB+
-0.0106813	T008	3:10984726:G:A	GG	bTB+
0.0700611	T009	3:10984726:G:A	GG	bTB+
0.587211	T010	3:10984726:G:A	GG	bTB+
-0.322076	T011	3:10984726:G:A	GG	bTB+
0.329988	T013	3:10984726:G:A	GG	bTB+
-1.01738	T014	3:10984726:G:A	GA	bTB+
-0.0655749	T015	3:10984726:G:A	GG	bTB+
-0.0568384	T016	3:10984726:G:A	GG	bTB+
-0.390943	T017	3:10984726:G:A	GG	bTB+
0.127895	T018	3:10984726:G:A	GG	bTB+
0.00827214	T019	3:10984726:G:A	GA	bTB+
-0.388574	T020	3:10984726:G:A	GG	bTB+
0.116101	T022	3:10984726:G:A	GG	bTB+
0.447165	T023	3:10984726:G:A	GA	bTB+
-0.0576709	T024	3:10984726:G:A	GG	bTB+
-0.61274	T026	3:10984726:G:A	GA	bTB+
-0.238753	T028	3:10984726:G:A	GA	bTB+
-0.373941	T029	3:10984726:G:A	GA	bTB+
0.485237	T030	3:10984726:G:A	GG	bTB+
-0.0432147	T031	3:10984726:G:A	GG	bTB+
-0.355683	T032	3:10984726:G:A	GA	bTB+
1.03117	T033	3:10984726:G:A	GG	bTB+
0.191655	T034	3:10984726:G:A	GG	bTB+
0.245224	T035	3:10984726:G:A	GG	bTB+
0.269991	T036	3:10984726:G:A	GG	bTB+
-0.309113	T037	3:10984726:G:A	GG	bTB+
0.345552	T038	3:10984726:G:A	GG	bTB+
-0.24385	T039	3:10984726:G:A	GG	bTB+
0.885705	T040	3:10984726:G:A	GG	bTB+
-0.0870781	T041	3:10984726:G:A	GG	bTB+
0.500965	T042	3:10984726:G:A	GG	bTB+
-0.232392	T043	3:10984726:G:A	GA	bTB+
-0.284874	T044	3:10984726:G:A	GA	bTB+
0.641609	T045	3:10984726:G:A	GA	bTB+
-0.336706	T046	3:10984726:G:A	GA	bTB+
-0.573122	T047	3:10984726:G:A	GA	bTB+
0.376968	T048	3:10984726:G:A	GG	bTB+
0.724697	T049	3:10984726:G:A	GG	bTB+
0.704911	T050	3:10984726:G:A	GG	bTB+
0.520199	T051	3:10984726:G:A	GG	bTB+
-0.175772	T052	3:10984726:G:A	GG	bTB+
-0.26919	T053	3:10984726:G:A	GG	bTB+
0.332056	T054	3:10984726:G:A	GG	bTB+
0.387043	T055	3:10984726:G:A	GG	bTB+
-0.449176	T056	3:10984726:G:A	GA	bTB+
0.0354536	T057	3:10984726:G:A	GG	bTB+
-0.534047	T058	3:10984726:G:A	GG	bTB+
-1.41681	T059	3:10984726:G:A	GA	bTB+
0.332423	T060	3:10984726:G:A	GG	bTB+
-0.0289465	T061	3:10984726:G:A	GG	bTB+
-0.990676	T062	3:10984726:G:A	GG	bTB+
0.482208	T063	3:10984726:G:A	GG	bTB+
0.693642	T064	3:10984726:G:A	GG	bTB+

## Sheet: Fig 4f
Expression	Sample	ID	Genotype	Group
0.521222	C001	29:50294904:G:A	GA	bTB-
0.725312	C002	29:50294904:G:A	AA	bTB-
-0.699234	C003	29:50294904:G:A	GA	bTB-
0.817638	C004	29:50294904:G:A	AA	bTB-
0.752163	C005	29:50294904:G:A	AA	bTB-
-0.410475	C006	29:50294904:G:A	AA	bTB-
0.117611	C007	29:50294904:G:A	AA	bTB-
-0.808591	C008	29:50294904:G:A	AA	bTB-
-0.93643	C009	29:50294904:G:A	AA	bTB-
0.106962	C010	29:50294904:G:A	AA	bTB-
-0.269147	C011	29:50294904:G:A	GG	bTB-
-0.0649544	C012	29:50294904:G:A	GA	bTB-
-0.456917	C013	29:50294904:G:A	GA	bTB-
-0.496401	C014	29:50294904:G:A	AA	bTB-
-0.215122	C015	29:50294904:G:A	AA	bTB-
0.118733	C016	29:50294904:G:A	AA	bTB-
-0.956694	C017	29:50294904:G:A	AA	bTB-
-0.962563	C018	29:50294904:G:A	AA	bTB-
0.255153	C019	29:50294904:G:A	AA	bTB-
0.0943292	C020	29:50294904:G:A	AA	bTB-
0.612142	C021	29:50294904:G:A	AA	bTB-
0.013618	C022	29:50294904:G:A	AA	bTB-
0.139954	C023	29:50294904:G:A	GA	bTB-
0.405312	C024	29:50294904:G:A	GA	bTB-
-0.0240184	C025	29:50294904:G:A	AA	bTB-
-0.283675	C026	29:50294904:G:A	AA	bTB-
0.29331	C027	29:50294904:G:A	AA	bTB-
0.54049	C028	29:50294904:G:A	AA	bTB-
-0.00899228	C029	29:50294904:G:A	AA	bTB-
0.170483	C030	29:50294904:G:A	AA	bTB-
0.898985	C031	29:50294904:G:A	AA	bTB-
0.103353	C033	29:50294904:G:A	AA	bTB-
0.303761	C034	29:50294904:G:A	AA	bTB-
0.39457	C035	29:50294904:G:A	AA	bTB-
0.0959623	C036	29:50294904:G:A	AA	bTB-
-0.144925	C037	29:50294904:G:A	AA	bTB-
-0.257584	C038	29:50294904:G:A	AA	bTB-
0.243778	C039	29:50294904:G:A	AA	bTB-
0.760919	C040	29:50294904:G:A	AA	bTB-
0.556025	C041	29:50294904:G:A	AA	bTB-
-0.484146	C042	29:50294904:G:A	AA	bTB-
-1.39786	C043	29:50294904:G:A	AA	bTB-
0.885593	C044	29:50294904:G:A	AA	bTB-
-0.159089	C045	29:50294904:G:A	AA	bTB-
0.462441	C046	29:50294904:G:A	AA	bTB-
-0.942817	C047	29:50294904:G:A	AA	bTB-
0.73437	C048	29:50294904:G:A	AA	bTB-
0.395322	C049	29:50294904:G:A	AA	bTB-
-0.0204836	C050	29:50294904:G:A	AA	bTB-
-0.363303	C051	29:50294904:G:A	AA	bTB-
-0.38868	C052	29:50294904:G:A	GA	bTB-
-1.17958	C053	29:50294904:G:A	GA	bTB-
0.134382	C054	29:50294904:G:A	AA	bTB-
0.241902	C055	29:50294904:G:A	AA	bTB-
-0.474429	C056	29:50294904:G:A	GA	bTB-
0.0184411	C057	29:50294904:G:A	AA	bTB-
0.545757	C058	29:50294904:G:A	AA	bTB-
0.146118	C059	29:50294904:G:A	AA	bTB-
-0.452449	C060	29:50294904:G:A	AA	bTB-
0.351792	C061	29:50294904:G:A	AA	bTB-
0.509404	C062	29:50294904:G:A	AA	bTB-
-0.397299	C063	29:50294904:G:A	AA	bTB-
-0.211446	C064	29:50294904:G:A	AA	bTB-
0.175196	T001	29:50294904:G:A	AA	bTB+
-0.0607083	T002	29:50294904:G:A	AA	bTB+
-0.269079	T003	29:50294904:G:A	AA	bTB+
-0.000345354	T004	29:50294904:G:A	AA	bTB+
0.64326	T005	29:50294904:G:A	AA	bTB+
-0.750364	T006	29:50294904:G:A	AA	bTB+
0.479014	T007	29:50294904:G:A	AA	bTB+
0.273447	T008	29:50294904:G:A	AA	bTB+
0.20928	T009	29:50294904:G:A	AA	bTB+
1.11119	T010	29:50294904:G:A	GA	bTB+
0.264005	T011	29:50294904:G:A	AA	bTB+
-0.505252	T013	29:50294904:G:A	AA	bTB+
0.0284636	T014	29:50294904:G:A	AA	bTB+
-0.309066	T015	29:50294904:G:A	AA	bTB+
-0.557851	T016	29:50294904:G:A	AA	bTB+
-0.436787	T017	29:50294904:G:A	AA	bTB+
0.583729	T018	29:50294904:G:A	AA	bTB+
0.18899	T019	29:50294904:G:A	AA	bTB+
1.48703	T020	29:50294904:G:A	GA	bTB+
-0.692334	T022	29:50294904:G:A	AA	bTB+
0.108866	T023	29:50294904:G:A	AA	bTB+
-0.065681	T024	29:50294904:G:A	AA	bTB+
0.202486	T026	29:50294904:G:A	AA	bTB+
0.224556	T028	29:50294904:G:A	AA	bTB+
0.280438	T029	29:50294904:G:A	AA	bTB+
-0.0848768	T030	29:50294904:G:A	AA	bTB+
-0.0313541	T031	29:50294904:G:A	AA	bTB+
-1.5346	T032	29:50294904:G:A	AA	bTB+
0.65329	T033	29:50294904:G:A	AA	bTB+
-0.313055	T034	29:50294904:G:A	AA	bTB+
0.281802	T035	29:50294904:G:A	AA	bTB+
-0.202595	T036	29:50294904:G:A	AA	bTB+
-0.246795	T037	29:50294904:G:A	AA	bTB+
-0.938436	T038	29:50294904:G:A	AA	bTB+
-0.32715	T039	29:50294904:G:A	AA	bTB+
0.156818	T040	29:50294904:G:A	AA	bTB+
-0.180547	T041	29:50294904:G:A	AA	bTB+
-0.537852	T042	29:50294904:G:A	AA	bTB+
0.008505	T043	29:50294904:G:A	GA	bTB+
0.614837	T044	29:50294904:G:A	GA	bTB+
0.140118	T045	29:50294904:G:A	AA	bTB+
-0.592847	T046	29:50294904:G:A	GA	bTB+
-0.74676	T047	29:50294904:G:A	GA	bTB+
0.476549	T048	29:50294904:G:A	AA	bTB+
-0.627946	T049	29:50294904:G:A	AA	bTB+
0.305775	T050	29:50294904:G:A	AA	bTB+
-0.318855	T051	29:50294904:G:A	AA	bTB+
-0.388979	T052	29:50294904:G:A	AA	bTB+
0.227445	T053	29:50294904:G:A	AA	bTB+
0.459877	T054	29:50294904:G:A	AA	bTB+
-0.118844	T055	29:50294904:G:A	AA	bTB+
0.421722	T056	29:50294904:G:A	AA	bTB+
0.737716	T057	29:50294904:G:A	AA	bTB+
0.853075	T058	29:50294904:G:A	AA	bTB+
-0.0986446	T059	29:50294904:G:A	AA	bTB+
-0.666947	T060	29:50294904:G:A	AA	bTB+
0.286952	T061	29:50294904:G:A	AA	bTB+
-0.800207	T062	29:50294904:G:A	AA	bTB+
-0.505256	T063	29:50294904:G:A	AA	bTB+
1.02558	T064	29:50294904:G:A	GG	bTB+

## Sheet: Fig 4g
Expression	Sample	ID	Genotype	Group
-0.616265	C001	11:6851248:C:G	CC	bTB-
0.579734	C002	11:6851248:C:G	CG	bTB-
-0.104067	C003	11:6851248:C:G	CC	bTB-
-1.07316	C004	11:6851248:C:G	CC	bTB-
-0.107958	C005	11:6851248:C:G	CC	bTB-
0.385751	C006	11:6851248:C:G	CG	bTB-
-0.0662825	C007	11:6851248:C:G	CC	bTB-
0.716346	C008	11:6851248:C:G	CG	bTB-
-0.232222	C009	11:6851248:C:G	CC	bTB-
-0.173447	C010	11:6851248:C:G	CC	bTB-
0.406387	C011	11:6851248:C:G	GG	bTB-
-0.746832	C012	11:6851248:C:G	CC	bTB-
0.624836	C013	11:6851248:C:G	CG	bTB-
-0.83752	C014	11:6851248:C:G	CC	bTB-
0.475058	C015	11:6851248:C:G	CC	bTB-
-0.42908	C016	11:6851248:C:G	CC	bTB-
0.0984866	C017	11:6851248:C:G	CG	bTB-
0.810625	C018	11:6851248:C:G	GG	bTB-
0.405244	C019	11:6851248:C:G	CG	bTB-
-0.0375228	C020	11:6851248:C:G	GG	bTB-
-0.384961	C021	11:6851248:C:G	CC	bTB-
0.206323	C022	11:6851248:C:G	GG	bTB-
-0.662831	C023	11:6851248:C:G	CG	bTB-
-0.275367	C024	11:6851248:C:G	CG	bTB-
-0.325796	C025	11:6851248:C:G	CG	bTB-
0.113328	C026	11:6851248:C:G	CG	bTB-
0.53918	C027	11:6851248:C:G	GG	bTB-
1.10555	C028	11:6851248:C:G	GG	bTB-
-0.296567	C029	11:6851248:C:G	CC	bTB-
-0.302285	C030	11:6851248:C:G	CC	bTB-
0.189346	C031	11:6851248:C:G	CG	bTB-
0.445053	C033	11:6851248:C:G	CG	bTB-
-0.395947	C034	11:6851248:C:G	CC	bTB-
0.462509	C035	11:6851248:C:G	CG	bTB-
0.203965	C036	11:6851248:C:G	GG	bTB-
0.0953108	C037	11:6851248:C:G	CG	bTB-
-0.90585	C038	11:6851248:C:G	CC	bTB-
0.365126	C039	11:6851248:C:G	GG	bTB-
0.189391	C040	11:6851248:C:G	CG	bTB-
-0.187213	C041	11:6851248:C:G	CG	bTB-
0.536723	C042	11:6851248:C:G	GG	bTB-
0.287111	C043	11:6851248:C:G	CG	bTB-
-0.604446	C044	11:6851248:C:G	CC	bTB-
-0.224664	C045	11:6851248:C:G	CC	bTB-
-0.352785	C046	11:6851248:C:G	CG	bTB-
0.0899605	C047	11:6851248:C:G	CC	bTB-
-0.147319	C048	11:6851248:C:G	CG	bTB-
-0.377293	C049	11:6851248:C:G	CG	bTB-
0.192959	C050	11:6851248:C:G	CG	bTB-
0.00500673	C051	11:6851248:C:G	CG	bTB-
-0.675971	C052	11:6851248:C:G	CC	bTB-
0.0739666	C053	11:6851248:C:G	CG	bTB-
0.383873	C054	11:6851248:C:G	GG	bTB-
0.0808746	C055	11:6851248:C:G	CC	bTB-
0.115718	C056	11:6851248:C:G	CG	bTB-
0.983594	C057	11:6851248:C:G	GG	bTB-
-0.020372	C058	11:6851248:C:G	CC	bTB-
-0.20778	C059	11:6851248:C:G	CC	bTB-
-0.0234406	C060	11:6851248:C:G	CC	bTB-
0.198727	C061	11:6851248:C:G	CG	bTB-
-0.202011	C062	11:6851248:C:G	CC	bTB-
0.284434	C063	11:6851248:C:G	CG	bTB-
-0.653237	C064	11:6851248:C:G	CC	bTB-
-0.180461	T001	11:6851248:C:G	CG	bTB+
-0.673083	T002	11:6851248:C:G	CC	bTB+
0.0774189	T003	11:6851248:C:G	CG	bTB+
-0.30592	T004	11:6851248:C:G	CG	bTB+
0.182218	T005	11:6851248:C:G	GG	bTB+
0.598312	T006	11:6851248:C:G	CG	bTB+
-0.331762	T007	11:6851248:C:G	CG	bTB+
0.037941	T008	11:6851248:C:G	CG	bTB+
0.36589	T009	11:6851248:C:G	CG	bTB+
-0.276542	T010	11:6851248:C:G	CG	bTB+
-0.399279	T011	11:6851248:C:G	CG	bTB+
-0.479323	T013	11:6851248:C:G	CG	bTB+
-0.348183	T014	11:6851248:C:G	GG	bTB+
0.0330138	T015	11:6851248:C:G	GG	bTB+
0.522971	T016	11:6851248:C:G	CG	bTB+
0.235865	T017	11:6851248:C:G	CG	bTB+
-0.0192866	T018	11:6851248:C:G	GG	bTB+
-0.00808821	T019	11:6851248:C:G	CG	bTB+
0.182063	T020	11:6851248:C:G	CG	bTB+
0.340479	T022	11:6851248:C:G	CG	bTB+
0.213504	T023	11:6851248:C:G	CG	bTB+
0.0564784	T024	11:6851248:C:G	CC	bTB+
0.1799	T026	11:6851248:C:G	CG	bTB+
-0.0353076	T028	11:6851248:C:G	CG	bTB+
0.146309	T029	11:6851248:C:G	CG	bTB+
0.217755	T030	11:6851248:C:G	CG	bTB+
-0.593681	T031	11:6851248:C:G	CG	bTB+
-0.253831	T032	11:6851248:C:G	CG	bTB+
-0.0206623	T033	11:6851248:C:G	CG	bTB+
-0.0586075	T034	11:6851248:C:G	CG	bTB+
0.0321748	T035	11:6851248:C:G	CC	bTB+
0.640769	T036	11:6851248:C:G	GG	bTB+
-0.397848	T037	11:6851248:C:G	CG	bTB+
0.357007	T038	11:6851248:C:G	CG	bTB+
0.0365939	T039	11:6851248:C:G	CG	bTB+
-0.213413	T040	11:6851248:C:G	GG	bTB+
0.467731	T041	11:6851248:C:G	CG	bTB+
0.672001	T042	11:6851248:C:G	CG	bTB+
-0.283314	T043	11:6851248:C:G	CG	bTB+
-0.190929	T044	11:6851248:C:G	CC	bTB+
-0.17737	T045	11:6851248:C:G	CG	bTB+
-0.159409	T046	11:6851248:C:G	CG	bTB+
0.41767	T047	11:6851248:C:G	CG	bTB+
0.0319885	T048	11:6851248:C:G	CG	bTB+
0.17294	T049	11:6851248:C:G	CC	bTB+
0.0242138	T050	11:6851248:C:G	CC	bTB+
-0.278855	T051	11:6851248:C:G	CC	bTB+
-0.172487	T052	11:6851248:C:G	CC	bTB+
-0.253615	T053	11:6851248:C:G	CC	bTB+
0.656098	T054	11:6851248:C:G	CC	bTB+
0.302115	T055	11:6851248:C:G	CC	bTB+
0.188038	T056	11:6851248:C:G	CC	bTB+
-0.719548	T057	11:6851248:C:G	CC	bTB+
-0.396022	T058	11:6851248:C:G	CC	bTB+
-0.103121	T059	11:6851248:C:G	CG	bTB+
-0.0807707	T060	11:6851248:C:G	CG	bTB+
-0.0448195	T061	11:6851248:C:G	CG	bTB+
-0.197007	T062	11:6851248:C:G	GG	bTB+
-0.341927	T063	11:6851248:C:G	CC	bTB+
0.605013	T064	11:6851248:C:G	CC	bTB+

## Sheet: Fig 4h
Expression	Sample	ID	Genotype	Group
-0.596089	C001	26:40304855:C:A	GG	bTB-
1.28815	C002	26:40304855:C:A	CG	bTB-
-0.291388	C003	26:40304855:C:A	GG	bTB-
-0.0747147	C004	26:40304855:C:A	GG	bTB-
0.62044	C005	26:40304855:C:A	GG	bTB-
-0.338728	C006	26:40304855:C:A	GG	bTB-
0.0798236	C007	26:40304855:C:A	GG	bTB-
0.416923	C008	26:40304855:C:A	GG	bTB-
0.136721	C009	26:40304855:C:A	GG	bTB-
-1.00666	C010	26:40304855:C:A	GG	bTB-
0.482745	C011	26:40304855:C:A	CG	bTB-
-0.557249	C012	26:40304855:C:A	GG	bTB-
-0.0880458	C013	26:40304855:C:A	GG	bTB-
0.865945	C014	26:40304855:C:A	CG	bTB-
0.378504	C015	26:40304855:C:A	CG	bTB-
0.328265	C016	26:40304855:C:A	GG	bTB-
-0.587015	C017	26:40304855:C:A	GG	bTB-
-0.904407	C018	26:40304855:C:A	GG	bTB-
0.251565	C019	26:40304855:C:A	CG	bTB-
0.175726	C020	26:40304855:C:A	GG	bTB-
0.755704	C021	26:40304855:C:A	CG	bTB-
0.570079	C022	26:40304855:C:A	GG	bTB-
-0.622878	C023	26:40304855:C:A	GG	bTB-
0.24426	C024	26:40304855:C:A	CG	bTB-
-0.0343614	C025	26:40304855:C:A	GG	bTB-
0.0997859	C026	26:40304855:C:A	GG	bTB-
-0.551913	C027	26:40304855:C:A	GG	bTB-
-0.610784	C028	26:40304855:C:A	GG	bTB-
-0.206263	C029	26:40304855:C:A	GG	bTB-
0.760018	C030	26:40304855:C:A	GG	bTB-
-0.482774	C031	26:40304855:C:A	GG	bTB-
0.0833207	C033	26:40304855:C:A	CG	bTB-
-0.085644	C034	26:40304855:C:A	GG	bTB-
0.306622	C035	26:40304855:C:A	CG	bTB-
-0.0426875	C036	26:40304855:C:A	GG	bTB-
0.0646778	C037	26:40304855:C:A	GG	bTB-
-0.433606	C038	26:40304855:C:A	CG	bTB-
0.208707	C039	26:40304855:C:A	GG	bTB-
-0.738623	C040	26:40304855:C:A	GG	bTB-
0.687552	C041	26:40304855:C:A	CG	bTB-
1.01382	C042	26:40304855:C:A	CG	bTB-
-0.279678	C043	26:40304855:C:A	GG	bTB-
0.54961	C044	26:40304855:C:A	GG	bTB-
0.287203	C045	26:40304855:C:A	CG	bTB-
0.582261	C046	26:40304855:C:A	GG	bTB-
-0.224598	C047	26:40304855:C:A	CG	bTB-
-1.17684	C048	26:40304855:C:A	GG	bTB-
0.486482	C049	26:40304855:C:A	CG	bTB-
-0.115113	C050	26:40304855:C:A	GG	bTB-
-0.194065	C051	26:40304855:C:A	CG	bTB-
0.0929158	C052	26:40304855:C:A	GG	bTB-
0.250939	C053	26:40304855:C:A	CG	bTB-
-0.087314	C054	26:40304855:C:A	GG	bTB-
-1.32149	C055	26:40304855:C:A	GG	bTB-
0.31689	C056	26:40304855:C:A	GG	bTB-
-0.0954158	C057	26:40304855:C:A	CG	bTB-
0.742434	C058	26:40304855:C:A	CG	bTB-
-0.95334	C059	26:40304855:C:A	GG	bTB-
1.03002	C060	26:40304855:C:A	CC	bTB-
-0.015503	C061	26:40304855:C:A	CG	bTB-
0.39856	C062	26:40304855:C:A	GG	bTB-
-1.00285	C063	26:40304855:C:A	GG	bTB-
-0.836629	C064	26:40304855:C:A	GG	bTB-
-0.114534	T001	26:40304855:C:A	GG	bTB+
-0.612379	T002	26:40304855:C:A	GG	bTB+
0.0227845	T003	26:40304855:C:A	GG	bTB+
-0.0890885	T004	26:40304855:C:A	GG	bTB+
-0.807122	T005	26:40304855:C:A	GG	bTB+
0.605073	T006	26:40304855:C:A	GG	bTB+
-0.98862	T007	26:40304855:C:A	CG	bTB+
0.0326961	T008	26:40304855:C:A	GG	bTB+
0.234179	T009	26:40304855:C:A	GG	bTB+
0.0250038	T010	26:40304855:C:A	GG	bTB+
0.0524643	T011	26:40304855:C:A	GG	bTB+
0.251638	T013	26:40304855:C:A	GG	bTB+
-0.120217	T014	26:40304855:C:A	GG	bTB+
0.486228	T015	26:40304855:C:A	CG	bTB+
0.03003	T016	26:40304855:C:A	CG	bTB+
-0.647076	T017	26:40304855:C:A	CG	bTB+
1.37003	T018	26:40304855:C:A	CG	bTB+
-0.492679	T019	26:40304855:C:A	CG	bTB+
0.562439	T020	26:40304855:C:A	GG	bTB+
0.39389	T022	26:40304855:C:A	CG	bTB+
-0.779481	T023	26:40304855:C:A	CG	bTB+
0.775491	T024	26:40304855:C:A	CG	bTB+
-1.36412	T026	26:40304855:C:A	GG	bTB+
0.660151	T028	26:40304855:C:A	CG	bTB+
-0.099518	T029	26:40304855:C:A	GG	bTB+
-0.0198568	T030	26:40304855:C:A	GG	bTB+
1.75897	T031	26:40304855:C:A	GG	bTB+
0.365031	T032	26:40304855:C:A	GG	bTB+
0.817582	T033	26:40304855:C:A	GG	bTB+
0.529096	T034	26:40304855:C:A	CC	bTB+
-0.287287	T035	26:40304855:C:A	GG	bTB+
-0.558445	T036	26:40304855:C:A	GG	bTB+
0.508781	T037	26:40304855:C:A	CC	bTB+
-0.0192627	T038	26:40304855:C:A	GG	bTB+
-0.0070174	T039	26:40304855:C:A	GG	bTB+
-0.650308	T040	26:40304855:C:A	GG	bTB+
0.565736	T041	26:40304855:C:A	GG	bTB+
0.293105	T042	26:40304855:C:A	CG	bTB+
-0.0584077	T043	26:40304855:C:A	GG	bTB+
-0.358131	T044	26:40304855:C:A	CG	bTB+
0.792316	T045	26:40304855:C:A	GG	bTB+
0.0305939	T046	26:40304855:C:A	GG	bTB+
0.0238195	T047	26:40304855:C:A	CG	bTB+
-0.946702	T048	26:40304855:C:A	CG	bTB+
1.06405	T049	26:40304855:C:A	GG	bTB+
0.216097	T050	26:40304855:C:A	GG	bTB+
-0.294071	T051	26:40304855:C:A	GG	bTB+
0.252287	T052	26:40304855:C:A	CG	bTB+
0.143342	T053	26:40304855:C:A	GG	bTB+
-0.625075	T054	26:40304855:C:A	CG	bTB+
0.642292	T055	26:40304855:C:A	GG	bTB+
-0.787196	T056	26:40304855:C:A	GG	bTB+
-0.491951	T057	26:40304855:C:A	GG	bTB+
0.255683	T058	26:40304855:C:A	CG	bTB+
-0.60828	T059	26:40304855:C:A	GG	bTB+
-0.0629427	T060	26:40304855:C:A	CG	bTB+
-0.382984	T061	26:40304855:C:A	GG	bTB+
-0.654129	T062	26:40304855:C:A	CG	bTB+
-0.679338	T063	26:40304855:C:A	GG	bTB+
-0.154654	T064	26:40304855:C:A	CG	bTB+
