# Supplementary material for: Integrative genomics sheds light on the immunogenetics of tuberculosis in cattle
Source: Commun Biol. 2025 Mar 24;8:479. doi: 10.1038/s42003-025-07846-x (PMC11933339; doi:10.1038/s42003-025-07846-x)
Supplement: Supplementary file 7 — Supplementary Data 5 [file 42003_2025_7846_MOESM7_ESM.xlsx]

## Sheet: Fig 5a
Symbol	Z	P	permute.P	GWAS
DNAJC2	12.475	1.02266e-35	0.494505	HF
MIC1	-10.0121	1.34825e-23	0.021978	HF
DNAJC2	9.71459	2.61296e-22	0.171828	CH
DHX37	9.32785	1.08035e-20	0.227772	MB
RELT	8.8547	8.39083e-19	0.452547	MB
GGPS1	-8.52069	1.5861e-17	0.000999001	MB
POPDC3	-8.43473	3.31964e-17	0.000999001	CH
MSMB	-8.2098	2.21566e-16	0.000999001	MB
ENSBTAG00000050116	-8.01766	1.07775e-15	0.5005	MB
CC2D1B	7.6975	1.38752e-14	0.0899101	MB
ORC5	7.52993	5.07668e-14	0.000999001	HF
HHEX	7.44712	9.5403e-14	0.015984	HF
HSPA2	-7.2557	3.99597e-13	0.0829171	MB
GPANK1	-7.20156	5.95294e-13	0.046953	HF
C23H6orf141	7.1617	7.9685e-13	0.011988	HF
GGPS1	-7.10342	1.21711e-12	0.000999001	HF
ADGRA3	7.05671	1.70492e-12	0.000999001	MB
DNAJC2	7.04202	1.89468e-12	0.000999001	MB
GGPS1	-6.93853	3.96195e-12	0.000999001	LM
ZNF541	6.80681	9.97872e-12	0.794206	MB
ENSBTAG00000054385	-6.79463	1.08592e-11	0.836164	MB
GPHN	-6.75324	1.44584e-11	0.128871	MB
VARS2	6.74162	1.56627e-11	0.000999001	HF
LEAP2	-6.6869	2.27949e-11	0.30969	HF
ENSBTAG00000045985	6.55516	5.55827e-11	0.407592	CH
LOC787309	6.54746	5.85219e-11	0.000999001	MB
LIMS2	-6.52516	6.79294e-11	0.517483	LM
RSPO1	-6.47227	9.65414e-11	0.0699301	MB
ENSBTAG00000047319	6.41675	1.39216e-10	0.672328	LM
DNAJC18	6.34375	2.24243e-10	0.000999001	HF
SLC22A18	6.31281	2.74018e-10	0.000999001	MB
LOC515485	6.21794	5.03722e-10	0.000999001	LM
NAALADL1	6.2107	5.27477e-10	0.000999001	HF
FKBP1B	-6.2067	5.41102e-10	0.756244	MB
MOG	-6.1952	5.82104e-10	0.00899101	HF
ELOVL5	6.05797	1.37846e-09	0.000999001	HF
PROX2	6.02258	1.71659e-09	0.117882	CH
C23H6orf141	6.01013	1.8538e-09	0.004995	MB
RELT	5.8672	4.43224e-09	0.000999001	HF
LOC616942	5.80301	6.51342e-09	0.034965	HF
LEAP2	-5.79651	6.77081e-09	0.000999001	LM
ENSBTAG00000049557	5.7744	7.72266e-09	0.041958	LM
LRRC8B	5.69744	1.21617e-08	0.026973	MB
GBP4	-5.69515	1.23261e-08	0.00699301	CH
SLC24A4	-5.6906	1.26591e-08	0.015984	HF
BRD4	-5.63654	1.73497e-08	0.354645	MB
HM13	5.62634	1.8407e-08	0.13986	MB
ENSBTAG00000051728	-5.6204	1.90516e-08	0.000999001	MB
BCL7C	5.60934	2.03098e-08	0.00999001	LM
RABEPK	-5.57995	2.40591e-08	0.00999001	HF
CNPY4	5.53794	3.0605e-08	0.206793	MB
ENSBTAG00000049557	5.47801	4.30127e-08	0.214785	MB
AADACL3	-5.4652	4.62374e-08	0.385614	CH
ENSBTAG00000054419	-5.46507	4.62717e-08	0.165834	HF
LRRC75A	-5.45505	4.89603e-08	0.106893	HF
CTR9	5.41681	6.06726e-08	0.000999001	MB
LOC512672	5.40322	6.54569e-08	0.004995	HF
MDC1	5.34935	8.8269e-08	0.114885	MB
PPFIA3	-5.3238	1.01623e-07	0.928072	MB
TMPRSS3	-5.30211	1.14474e-07	0.380619	CH
YPEL4	5.30035	1.15581e-07	0.803197	MB
ALPL	-5.29852	1.16743e-07	0.166833	MB
MYO1A	-5.25779	1.45799e-07	0.032967	LM
THAP2	-5.23283	1.66935e-07	0.156843	HF
ENSBTAG00000047319	5.19362	2.06245e-07	0.473526	MB
VARS2	5.18582	2.15064e-07	0.000999001	MB
PKP2	5.1629	2.43148e-07	0.350649	MB
ELFN2	5.1618	2.44591e-07	0.000999001	MB
PIGR	-5.13456	2.82802e-07	0.0769231	MB
CALHM2	5.13164	2.87233e-07	0.501499	MB
ATP2C1	5.1233	3.00234e-07	0.167832	HF
VIPR2	-5.12053	3.04678e-07	0.0679321	LM
RAB42	-5.11859	3.07827e-07	0.243756	MB
DDOST	-5.11232	3.18221e-07	0.0549451	HF
ENSBTAG00000054419	-5.09487	3.48982e-07	0.110889	MB
ENSBTAG00000018009	-5.08527	3.67095e-07	0.016983	MB
COX19	5.06979	3.98247e-07	0.002997	LM
ENSBTAG00000050477	5.06554	4.07249e-07	0.001998	HF
IQSEC3	5.02637	4.99853e-07	0.138861	MB
SPATA21	5.02467	5.04301e-07	0.405594	MB
SLC27A5	5.01212	5.38332e-07	0.003996	LM
ENSBTAG00000004585	5.00964	5.45316e-07	0.000999001	MB
AASDH	-5.00281	5.64993e-07	0.511489	MB
TKTL2	4.97683	6.46351e-07	0.000999001	MB
KIF24	4.94727	7.5263e-07	0.40959	MB
ERCC5	-4.93754	7.91154e-07	0.211788	LM
LOC112444752	-4.9145	8.90107e-07	0.000999001	CH
PAQR4	-4.91186	9.02159e-07	0.125874	CH
SAMD14	-4.91074	9.07345e-07	0.042957	HF
PARK7	-4.9074	9.22915e-07	0.027972	HF
KIR2DS1	4.90461	9.36112e-07	0.018981	HF
ZNF677	4.90039	9.56483e-07	0.235764	HF
LOC100297056	-4.89682	9.7399e-07	0.000999001	LM
POPDC3	-4.89613	9.77439e-07	0.53047	MB
ENSBTAG00000050057	4.87849	1.069e-06	0.110889	LM
CCDC106	4.85736	1.18962e-06	0.000999001	HF
KCTD18	4.85206	1.22187e-06	0.000999001	MB
ARL1	-4.83314	1.34398e-06	0.000999001	LM
ENSBTAG00000054588	-4.82926	1.37042e-06	0.0939061	HF
ENSBTAG00000052084	4.82796	1.37941e-06	0.726274	LM
TTC9C	4.8275	1.38256e-06	0.000999001	CH
SYT4	4.82211	1.42046e-06	0.014985	HF
PIGK	4.77154	1.82821e-06	0.011988	CH
PADI2	4.75184	2.0157e-06	0.036963	LM
KCNN3	-4.74312	2.10449e-06	0.044955	CH
NRM	4.71822	2.37915e-06	0.0729271	HF
CACNA1B	4.71394	2.42971e-06	0.813187	CH
LRRN4CL	-4.67169	2.98725e-06	0.961039	MB
LOC404051	-4.66713	3.05443e-06	0.017982	HF
AVEN	-4.65246	3.28004e-06	0.732268	LM
ZNF541	4.643	3.43391e-06	0.046953	LM
SPA17	-4.6368	3.53847e-06	0.293706	CH
ENSBTAG00000052147	-4.63012	3.65462e-06	0.235764	HF
GCGR	-4.61688	3.89554e-06	0.0949051	CH
KLHL5	-4.61145	3.99866e-06	0.017982	CH
LAIR1	-4.61027	4.02154e-06	0.236763	LM
SDF2	-4.60052	4.21444e-06	0.00899101	MB
SPEG	-4.58924	4.44853e-06	0.000999001	HF
PLEKHA8	-4.58836	4.46747e-06	0.00699301	CH
ZNF613	-4.58804	4.47434e-06	0.00799201	MB
LRRC8D	4.58241	4.59651e-06	0.014985	CH
ICE1	-4.56582	4.97549e-06	0.165834	HF
IZUMO2	-4.56525	4.98904e-06	0.011988	HF
RAB19	-4.56514	4.99154e-06	0.002997	HF
STRN4	4.518	6.24258e-06	0.002997	CH
UNC5A	4.50064	6.7748e-06	0.0529471	CH
TMEM209	-4.49446	6.97461e-06	0.00799201	LM
SFT2D2	4.48933	7.1447e-06	0.000999001	HF
BICDL1	-4.48197	7.39578e-06	0.40959	MB
C5H12orf73	-4.48131	7.41866e-06	0.000999001	MB
GPANK1	-4.47301	7.71269e-06	0.341658	MB
PPP1R11	-4.47043	7.80615e-06	0.000999001	HF
UTP6	4.46758	7.91104e-06	0.000999001	HF
ENSBTAG00000049218	-4.46128	8.14723e-06	0.0859141	HF
VPS26B	4.45213	8.50207e-06	0.663337	MB
EMP1	-4.44321	8.86249e-06	0.12987	LM
ADI1	-4.44049	8.97557e-06	0.655345	CH
ZFP57	-4.42948	9.44591e-06	0.040959	HF
CARMIL1	-4.41669	1.00224e-05	0.001998	HF
ENSBTAG00000011441	4.41364	1.01646e-05	0.785215	CH
TMEM205	4.40548	1.05552e-05	0.147852	CH
CNPY4	-4.40296	1.06786e-05	0.262737	HF
AKR1C4	-4.40225	1.07132e-05	0.104895	MB
LDLRAD3	-4.37851	1.19493e-05	0.497502	CH
KIF24	4.37194	1.23149e-05	0.001998	HF
LOC616942	4.36394	1.27739e-05	1	MB
DHCR24	4.33632	1.4489e-05	1	CH
FABP3	4.33565	1.45331e-05	1	HF
LOC100849023	-4.32545	1.52221e-05	1	MB
ARFIP1	-4.32149	1.54978e-05	1	MB
TPP2	4.3188	1.56883e-05	1	LM
BICDL1	-4.30886	1.64096e-05	1	LM
ENSBTAG00000051710	4.30617	1.66102e-05	1	CH
LOC616948	-4.28955	1.79037e-05	1	MB
H2BC5	4.28004	1.86862e-05	1	HF
PIGR	-4.27947	1.87343e-05	1	HF
LOC505326	-4.26531	1.99621e-05	1	MB
HIVEP2	4.26457	2.0029e-05	1	HF
ENSBTAG00000051818	-4.25332	2.10626e-05	1	LM
TIMM44	-4.23969	2.23826e-05	1	HF
SBF2	-4.23545	2.28093e-05	1	HF
PTPRC	4.22197	2.42173e-05	1	CH
PIGK	-4.21786	2.46633e-05	1	HF
BIVM	-4.21668	2.47926e-05	1	CH
CYP2J2	4.21389	2.51008e-05	1	LM
DEFB13	-4.20501	2.61076e-05	1	HF
CHGA	4.20338	2.62963e-05	1	HF
AACS	-4.19858	2.68598e-05	1	LM
CD209	4.19465	2.73299e-05	1	LM
ENSBTAG00000046995	-4.18678	2.82944e-05	1	HF
VIPR2	-4.18221	2.88688e-05	1	MB
GEN1	4.18191	2.89076e-05	1	CH
ENSBTAG00000054588	-4.18038	2.91024e-05	1	MB
TACO1	4.16459	3.11913e-05	1	HF
TTC17	4.14923	3.3359e-05	1	MB
FAM241B	-4.14529	3.39382e-05	1	CH
ENSBTAG00000053399	-4.13643	3.52758e-05	1	HF
DDX59	4.13045	3.62057e-05	1	LM
LOC789384	-4.12737	3.66936e-05	1	MB
MOG	-4.11425	3.88446e-05	1	MB
FAIM2	-4.11003	3.95603e-05	1	MB
TPRN	4.10961	3.9632e-05	1	CH
OLIG2	4.1078	3.99451e-05	1	CH
AAGAB	-4.1058	4.02922e-05	1	MB
GPSM2	-4.09503	4.22116e-05	1	CH
TSPAN1	4.09481	4.22511e-05	1	LM
ARHGAP32	-4.09229	4.27142e-05	1	MB
OAS1X	4.08412	4.42445e-05	1	MB
ENSBTAG00000051541	-4.08085	4.48708e-05	1	CH
SLC25A27	4.07987	4.50603e-05	1	HF
ENSBTAG00000054807	-4.07941	4.51497e-05	1	LM
VWCE	-4.07511	4.59925e-05	1	CH
RNPEP	4.07279	4.64525e-05	1	CH
DUSP3	4.07022	4.69688e-05	1	HF
ACAD8	-4.06883	4.72491e-05	1	LM
ABCA9	-4.0481	5.16347e-05	1	MB
AADACL3	-4.03984	5.34875e-05	1	MB
MSH5	4.0316	5.53981e-05	1	HF
MCUR1	-4.03142	5.54404e-05	1	HF
ZNF215	-4.02766	5.63342e-05	1	HF
ENSBTAG00000031115	4.02371	5.72886e-05	1	LM
ENSBTAG00000049318	4.01233	6.01212e-05	1	HF
TASOR	4.00227	6.27367e-05	1	MB
CORO7	-3.99711	6.41192e-05	1	LM
LRG1	-3.99676	6.42142e-05	1	MB
LY6D	-3.99163	6.56214e-05	1	MB
ENSBTAG00000052813	-3.98444	6.76389e-05	1	HF
TRAM2	3.98347	6.79176e-05	1	HF
TULP3	3.98064	6.87288e-05	1	HF
POGLUT2	3.97367	7.07737e-05	1	LM
NGLY1	-3.9727	7.10618e-05	1	LM
FMO2	-3.96643	7.29571e-05	1	HF
DUSP23	-3.9642	7.3642e-05	1	LM
PTGES3	3.96349	7.38614e-05	1	HF
ENSBTAG00000051710	-3.95913	7.5222e-05	1	LM
OLIG2	3.95617	7.61597e-05	1	MB
LASP1	-3.95486	7.65805e-05	1	LM
HABP4	-3.94721	7.90663e-05	1	HF
AIF1	3.94714	7.90899e-05	1	HF
ENSBTAG00000005609	3.94548	7.96416e-05	1	MB
LOC537848	3.94239	8.06727e-05	1	HF
LOC112443902	3.93671	8.26059e-05	1	HF
LOC790312	3.93296	8.39064e-05	1	CH
RAB19	3.9296	8.5089e-05	1	LM
ZNF174	-3.92208	8.77879e-05	1	LM
AIFM2	-3.91533	9.028e-05	1	CH
TMEM219	3.90917	9.26129e-05	1	HF
COX19	3.90024	9.6099e-05	1	MB
DDX59	3.9002	9.61128e-05	1	MB
GBP6	3.89519	9.81223e-05	1	HF
ENSBTAG00000048791	-3.89416	9.85385e-05	1	MB
PRKCA	-3.88433	0.000102611	1	CH
MZF1	3.87091	0.000108432	1	LM
ELP1	-3.86811	0.000109683	1	LM
AVEN	3.8569	0.000114835	1	CH
MOG	-3.85384	0.000116279	1	CH
ENSBTAG00000054041	3.84472	0.000120691	1	MB
TUBA1C	3.84284	0.00012162	1	LM
MCEE	-3.84084	0.000122612	1	HF
WDR73	3.83859	0.000123745	1	CH
ZNF677	3.83013	0.000128077	1	MB
RET	3.82909	0.000128616	1	MB
SLC5A11	3.82337	0.000131642	1	LM
SPATS2L	-3.81734	0.000134896	1	MB
ZNF165	3.81236	0.000137646	1	CH
TSPAN17	3.80488	0.000141872	1	LM
SHBG	-3.80385	0.000142463	1	HF
GIT2	-3.80322	0.000142829	1	CH
SLC25A35	3.80318	0.000142853	1	HF
RBL1	-3.79526	0.00014749	1	LM
TMCO4	3.79303	0.000148821	1	HF
TRIT1	3.79288	0.000148909	1	LM
DENND2B	3.78948	0.000150964	1	HF
LOC781990	-3.78609	0.000153033	1	MB
COMMD1	-3.76888	0.000163984	1	HF
PALM2	-3.76706	0.000165183	1	LM
TUBA1C	3.74617	0.000179558	1	HF
LOC505479	-3.74346	0.000181502	1	MB
RSPO1	-3.74265	0.000182091	1	LM
SIRT6	3.74258	0.000182142	1	HF
LOC100335553	-3.74229	0.000182353	1	HF
ADAMTSL4	3.72475	0.000195512	1	CH
MYCBPAP	3.72142	0.000198104	1	LM
ENSBTAG00000054088	-3.71238	0.000205323	1	HF
SLFN14	3.71202	0.000205611	1	CH
STRN4	-3.70957	0.000207609	1	HF
LRFN3	3.70866	0.000208362	1	HF
TKTL2	3.70631	0.000210298	1	LM
SPIN1	-3.70294	0.000213116	1	LM
FKBP1B	-3.69247	0.000222087	1	CH
ENSBTAG00000045507	-3.6919	0.000222588	1	MB
SIAE	-3.68234	0.0002311	1	CH
RNASE13	3.68208	0.000231338	1	HF
RPP21	-3.67547	0.000237414	1	MB
EFHC1	3.67472	0.000238114	1	HF
GNAI1	-3.67319	0.000239544	1	MB
FAM167A	3.67285	0.000239859	1	HF
MYCL	-3.66699	0.000245424	1	LM
NUSAP1	3.66126	0.000250974	1	LM
ENSBTAG00000051764	-3.65734	0.000254848	1	LM
LOC781990	-3.64923	0.000263024	1	HF
ARPIN	3.64719	0.000265128	1	CH
PKMYT1	-3.64573	0.000266637	1	CH
ENSBTAG00000037421	-3.64292	0.000269562	1	HF
ENSBTAG00000040103	3.63826	0.000274485	1	HF
MYH9	-3.63585	0.000277063	1	HF
ENSBTAG00000049556	3.6324	0.000280794	1	CH
PARK7	-3.62727	0.000286431	1	MB
SPATS2L	-3.62614	0.000287686	1	HF
HIBCH	-3.62436	0.000289683	1	MB
LOC512863	3.618	0.000296892	1	HF
NYAP1	-3.61601	0.000299178	1	LM
CNPY4	3.61225	0.000303555	1	CH
TSEN54	3.60347	0.000313999	1	HF
PRSS23	3.59949	0.000318844	1	LM
TMEM219	3.58968	0.000331081	1	CH
DLG5	-3.58952	0.000331283	1	CH
ENSBTAG00000004165	3.58712	0.000334344	1	CH
RALGPS2	-3.58197	0.000341012	1	MB
ENSBTAG00000053399	3.57764	0.000346717	1	CH
MSRA	3.5748	0.000350494	1	MB
SIRT6	3.57454	0.000350839	1	MB
DLST	-3.5741	0.000351434	1	CH
VSIG2	-3.5709	0.000355754	1	CH
PPP6R2	3.57061	0.000356149	1	CH
LRRC8B	3.56952	0.000357641	1	HF
ZNF451	-3.56689	0.000361249	1	MB
SIRT2	-3.5627	0.000367055	1	MB
SVIL	-3.56049	0.000370157	1	LM
ATP10D	3.5517	0.000382749	1	HF
GSDMA	-3.54855	0.000387364	1	CH
WRN	3.5412	0.00039831	1	HF
ZNF451	-3.5388	0.000401945	1	HF
ZNF165	3.53587	0.000406429	1	MB
ENSBTAG00000049218	-3.53509	0.00040763	1	MB
LOC505479	-3.53303	0.000410827	1	CH
PFKL	-3.53059	0.000414632	1	HF
EEF1A1	-3.52735	0.000419748	1	CH
DNAJC28	3.51856	0.000433893	1	LM
REPIN1	-3.51809	0.000434663	1	HF
AP3M2	3.51538	0.000439122	1	CH
ENSBTAG00000050595	3.51116	0.000446164	1	HF
LYRM7	3.50957	0.000448834	1	LM
AOX4	-3.50914	0.000449554	1	LM
HEPACAM	-3.50135	0.000462902	1	CH
SLC30A7	-3.49842	0.000468027	1	MB
ENSBTAG00000054323	-3.49507	0.00047393	1	MB
DEFB13	-3.49371	0.000476354	1	MB
AARS2	-3.49186	0.000479675	1	CH
EVPL	3.48422	0.000493581	1	MB
THRA	-3.48272	0.000496342	1	HF
SPRYD3	-3.48153	0.000498565	1	CH
SIRT5	-3.48119	0.000499199	1	MB
ENSBTAG00000050398	-3.4779	0.000505354	1	LM
ENSBTAG00000054645	3.47637	0.000508245	1	HF
FAIM2	3.46776	0.00052482	1	HF
ENSBTAG00000049942	-3.46232	0.000535548	1	CH
RMND1	-3.4562	0.000547841	1	MB
SMG8	-3.45155	0.000557378	1	HF
TNFRSF21	-3.45076	0.000559002	1	LM
SP2	-3.45035	0.000559865	1	MB
MRM3	3.44891	0.000562853	1	MB
CDCA7L	3.44778	0.000565213	1	LM
ING1	-3.44544	0.000570138	1	CH
ENSBTAG00000051855	-3.43971	0.000582335	1	HF
ENSBTAG00000050477	3.43466	0.000593308	1	MB
LOC112446756	-3.43077	0.000601879	1	MB
HHEX	3.42934	0.000605051	1	MB
RNASE13	3.42693	0.000610436	1	MB
WDR74	-3.42641	0.000611617	1	CH
ENSBTAG00000037634	3.42259	0.000620273	1	HF
GPR162	-3.42208	0.000621438	1	CH
ENSBTAG00000053682	-3.4212	0.000623464	1	CH
TGM2	3.42024	0.00062565	1	LM
ZNF329	-3.4139	0.000640394	1	LM
MMUT	3.4134	0.000641571	1	CH
SESN2	3.41182	0.000645302	1	HF
TH	-3.40926	0.000651402	1	LM
IL32	-3.40289	0.00066678	1	MB
TMEM65	-3.40119	0.000670931	1	MB
PALM2	-3.39914	0.00067599	1	HF
ARFGEF1	-3.39679	0.000681806	1	HF
CHRND	-3.39431	0.000688018	1	MB
TUBA1C	3.39403	0.00068871	1	MB
CHGA	3.39087	0.000696705	1	LM
ENSBTAG00000015565	-3.38687	0.000706944	1	MB
UNC50	-3.38437	0.000713421	1	MB
ENSBTAG00000052084	3.38314	0.000716619	1	HF
SLC5A11	3.37946	0.000726295	1	MB
RNF114	3.37802	0.000730104	1	CH
TMPRSS2	-3.37678	0.000733398	1	HF
ENSBTAG00000049556	3.37102	0.000748917	1	MB
ENSBTAG00000054385	-3.37036	0.000750694	1	HF
LRRC34	3.36723	0.000759277	1	HF
TERF2	3.36375	0.0007689	1	CH
DDOST	3.36247	0.000772496	1	LM
CCL16	-3.35907	0.000782043	1	HF
ENSBTAG00000055271	-3.35829	0.000784251	1	HF
AP3B1	3.3549	0.000793949	1	LM
TMEM114	3.3521	0.000802023	1	MB
BTBD3	3.34797	0.000814059	1	HF
TRIM66	3.3404	0.000836586	1	MB
RICTOR	3.33794	0.000844009	1	HF
LOC618463	-3.33634	0.000848903	1	LM
ENSBTAG00000052136	-3.33397	0.000856171	1	MB
TMEM79	3.3315	0.000863787	1	CH
MINDY2	-3.32931	0.000870622	1	CH
ENG	-3.32543	0.00088282	1	LM
TTC22	-3.31593	0.00091338	1	HF
MCM3AP	-3.30817	0.000939069	1	LM
ENSBTAG00000033077	-3.30333	0.000955454	1	LM
UBA2	3.30223	0.0009592	1	CH
ABR	-3.29783	0.000974343	1	HF
ATIC	3.29303	0.000991147	1	HF
NAALADL1	3.28849	0.00100725	1	MB
DIABLO	-3.28733	0.00101141	1	CH
TMEM267	-3.28444	0.00102184	1	MB
DPCD	-3.28316	0.00102651	1	MB
UNG	-3.28246	0.00102905	1	HF
NEK1	3.27803	0.00104535	1	MB
LOC100849046	3.27726	0.00104821	1	MB
TET1	3.27642	0.00105133	1	CH
GLOD4	-3.27262	0.00106555	1	MB
LOC537848	3.27111	0.00107128	1	MB
ZNF550	-3.26996	0.00107563	1	HF
ANGEL2	3.26331	0.00110118	1	HF
ATP8B1	3.2611	0.00110982	1	MB
AGBL2	3.25972	0.00111521	1	MB
TRIM10	-3.25921	0.00111723	1	MB
FIS1	3.25506	0.0011337	1	HF
TFCP2	-3.24548	0.00117254	1	LM
ENSBTAG00000039981	3.24058	0.00119285	1	MB
ENSBTAG00000014421	-3.23875	0.00120056	1	HF
ENTPD5	-3.2377	0.00120499	1	LM
MYO19	-3.23686	0.00120852	1	LM
SANBR	3.2347	0.00121771	1	MB
ENSBTAG00000052878	3.22991	0.00123829	1	CH
CHD1L	3.22872	0.00124344	1	LM
LOC534181	-3.2227	0.0012699	1	LM
CD300A	-3.21979	0.00128284	1	CH
MIC1	-3.21929	0.00128506	1	MB
MZF1	3.21902	0.00128627	1	MB
ENSBTAG00000050854	-3.2183	0.00128951	1	LM
IL12RB2	3.21457	0.00130642	1	MB
CUBN	-3.21452	0.00130663	1	HF
TTC17	3.21385	0.00130967	1	CH
NEU1	3.21312	0.00131302	1	HF
SFT2D2	-3.2109	0.00132321	1	CH
VPS37D	-3.20724	0.00134013	1	CH
XPOT	3.20612	0.0013454	1	LM
RPF1	3.20547	0.00134841	1	MB
LOC104976009	-3.20446	0.00135314	1	HF
ABCB10	3.202	0.00136479	1	MB
MYO7B	-3.19241	0.00141089	1	LM
RAB12	-3.19206	0.00141264	1	LM
TNFRSF21	-3.18874	0.00142896	1	MB
RNASE1	3.18734	0.00143587	1	CH
LRFN3	-3.18684	0.00143834	1	LM
ORC5	-3.18673	0.00143892	1	LM
LOC112444752	-3.18482	0.00144842	1	LM
CFAP298	-3.18419	0.00145159	1	CH
TTC23L	-3.18411	0.001452	1	HF
ENSBTAG00000050443	-3.1833	0.00145605	1	HF
LOC515736	3.18303	0.0014574	1	MB
TIMM44	-3.17922	0.00147672	1	MB
FAN1	3.17891	0.0014783	1	MB
TFEB	3.17708	0.00148765	1	HF
TULP3	3.17669	0.00148968	1	MB
RAPGEF5	-3.17637	0.0014913	1	LM
SGO2	-3.17624	0.00149198	1	LM
AVEN	-3.17212	0.00151329	1	MB
BIVM	-3.17135	0.00151731	1	HF
LEAP2	3.17003	0.00152425	1	CH
FAM210B	-3.16933	0.00152792	1	MB
RPS23	-3.16637	0.00154353	1	CH
LOC100297263	-3.16601	0.00154547	1	HF
C5H12orf73	-3.16353	0.00155868	1	CH
COX10	3.16273	0.00156296	1	MB
CLN8	3.16152	0.00156949	1	CH
ANKRD54	-3.16111	0.00157172	1	MB
ENSBTAG00000051089	-3.15733	0.00159221	1	HF
LOC512672	3.15711	0.00159341	1	CH
OSBP2	-3.1511	0.00162656	1	HF
SAPCD1	-3.15026	0.00163125	1	HF
ENSBTAG00000051089	-3.14776	0.00164528	1	MB
AP3M2	3.13988	0.0016902	1	MB
ENTPD4	3.1395	0.00169239	1	HF
CBR4	-3.13593	0.00171308	1	MB
EIF4ENIF1	-3.13439	0.00172212	1	MB
ENSBTAG00000051242	3.1342	0.00172325	1	MB
ENSBTAG00000049803	-3.13413	0.00172365	1	MB
HIVEP2	-3.1341	0.00172385	1	MB
LOC783945	-3.12151	0.00179928	1	HF
CD209	3.11859	0.00181719	1	MB
CFAP91	-3.11742	0.00182442	1	MB
GLOD4	-3.1146	0.00184192	1	HF
LOC787343	3.11312	0.00185122	1	LM
CFAP43	3.11255	0.00185477	1	MB
ENSBTAG00000049556	3.112	0.00185822	1	HF
ENSBTAG00000053071	-3.10995	0.00187121	1	LM
DHCR24	-3.10872	0.00187899	1	HF
RCHY1	-3.10445	0.00190635	1	LM
ADGRG5	-3.10321	0.00191437	1	CH
PRR5L	3.10156	0.00192504	1	CH
ATP6V0E1	3.10124	0.00192715	1	HF
TPH1	3.10067	0.00193083	1	HF
IFT81	3.10021	0.00193384	1	MB
TTC4	-3.09888	0.00194251	1	HF
S100A16	-3.09582	0.00196269	1	MB
VWCE	-3.09474	0.00196986	1	MB
PGA5	-3.09401	0.00197472	1	CH
SPA17	-3.09371	0.00197671	1	MB
AMT	-3.08909	0.00200769	1	MB
TRIM5	-3.08878	0.00200984	1	CH
AKR1C4	-3.08818	0.00201387	1	LM
LOC616094	-3.08778	0.0020166	1	CH
CDCA7L	3.07887	0.00207784	1	MB
RAPGEF5	3.07542	0.00210207	1	HF
MSMB	-3.0673	0.00216003	1	CH
C8H8orf58	-3.06688	0.00216305	1	HF
MFSD2A	3.06211	0.00219785	1	CH
HFE	3.06035	0.00221075	1	MB
LOC783945	-3.05455	0.00225398	1	MB
LAMP3	3.05235	0.0022706	1	HF
TTC9C	3.05137	0.00227798	1	HF
UBD	-3.04968	0.00229087	1	CH
FLVCR1	-3.04927	0.00229396	1	HF
SLC16A3	-3.04855	0.00229949	1	HF
CYB5D2	3.04835	0.00230098	1	MB
LOC112443631	3.04728	0.00230924	1	HF
FHL2	-3.04667	0.00231394	1	HF
RPF1	3.04359	0.0023377	1	LM
GGA2	-3.04106	0.0023575	1	HF
LOC100297056	-3.04051	0.00236178	1	HF
NLRP13	3.0402	0.0023642	1	LM
XRRA1	3.04004	0.00236547	1	HF
ENSBTAG00000050045	-3.03708	0.00238884	1	HF
RPH3A	3.03637	0.00239448	1	HF
SEPTIN10	3.03449	0.00240941	1	LM
BROX	-3.03356	0.00241689	1	MB
LZTR1	3.03098	0.00243763	1	LM
DIMT1	-3.02962	0.0024486	1	MB
COG4	3.02272	0.00250516	1	HF
PON3	3.02259	0.00250621	1	HF
TPH1	3.02106	0.00251895	1	MB
LOC112444495	3.02068	0.0025221	1	MB
TMEM209	-3.01984	0.00252912	1	MB
ZDHHC5	3.01968	0.0025304	1	CH
ENSBTAG00000034368	-3.01678	0.00255474	1	HF
TANGO6	-3.01511	0.00256889	1	HF
BOLA-NC1	-3.01016	0.00261114	1	HF
FKBP10	-3.01004	0.00261215	1	HF
SIRT6	3.00869	0.00262374	1	CH
VWA3B	3.00765	0.00263276	1	LM
LOC508131	-3.00662	0.00264173	1	MB
CHRND	-3.00655	0.00264229	1	HF
PCYOX1L	3.006	0.00264712	1	CH
ENSBTAG00000039413	-3.00427	0.00266216	1	CH
TMEM205	-3.00353	0.00266869	1	MB
DDR2	2.9999	0.00270072	1	LM
ENSBTAG00000050562	2.99821	0.00271568	1	MB
ENSBTAG00000038891	-2.99484	0.00274588	1	MB
TMEM237	2.99303	0.00276225	1	MB
ENSBTAG00000012087	2.99218	0.0027699	1	HF
DPCD	-2.99177	0.00277367	1	HF
RNF125	-2.99119	0.00277888	1	HF
MRPL49	2.99079	0.00278254	1	MB
ENSBTAG00000031359	2.9898	0.00279159	1	MB
POGLUT2	-2.98901	0.0027988	1	CH
TMEM237	2.98764	0.00281144	1	LM
ATP2B2	2.98715	0.00281593	1	LM
CILK1	-2.98615	0.00282511	1	HF
CBY1	2.98534	0.0028326	1	MB
ADAM11	2.98533	0.00283269	1	LM
PCBD1	2.98417	0.00284349	1	CH
SERPINB6	2.98213	0.00286252	1	HF
AADACL3	-2.98192	0.00286448	1	HF
PCBD1	-2.98073	0.00287563	1	MB
RABEPK	-2.97778	0.00290347	1	MB
LOC504773	-2.97769	0.00290429	1	CH
SUCLG1	-2.97624	0.00291806	1	LM
FA2H	2.97433	0.00293627	1	HF
RIOK1	-2.97129	0.00296551	1	HF
DIS3L2	-2.971	0.00296835	1	MB
ADRB1	-2.9686	0.00299161	1	MB
GALNT10	2.96829	0.00299463	1	MB
ATP10D	-2.96732	0.00300408	1	CH
ITGAD	-2.96389	0.00303774	1	HF
LOC112441473	-2.96377	0.00303899	1	HF
ENSBTAG00000050182	-2.9637	0.00303968	1	HF
BLM	-2.96159	0.00306054	1	HF
MMP19	2.96072	0.0030692	1	CH
ACAN	-2.95809	0.00309556	1	HF
FHL2	2.95589	0.00311772	1	CH
HSPA1A	-2.95522	0.0031245	1	HF
ARFIP1	-2.95508	0.0031259	1	HF
ENSBTAG00000052779	2.9542	0.00313484	1	MB
NOA1A	2.95267	0.00315039	1	CH
LOC786372	-2.95259	0.00315118	1	HF
SDHAF4	2.95178	0.00315952	1	LM
LOC521656	2.95133	0.00316413	1	CH
ENSBTAG00000039189	-2.9513	0.00316441	1	HF
DIABLO	2.95059	0.00317165	1	LM
ALDH6A1	-2.94925	0.00318544	1	LM
RHCG	-2.94773	0.00320112	1	HF
CFAP298	-2.94744	0.00320421	1	LM
TPPP	2.94618	0.00321721	1	MB
STK38	-2.94494	0.00323014	1	HF
TM7SF2	-2.94428	0.00323711	1	HF
WDFY1	-2.94068	0.00327489	1	LM
MCUR1	-2.93881	0.00329474	1	MB
WDR54	-2.93844	0.00329869	1	HF
ENSBTAG00000053752	-2.93738	0.00331	1	CH
C10H14orf93	-2.93611	0.00332357	1	MB
MRM3	2.93321	0.00335472	1	HF
SLC1A4	-2.92676	0.00342509	1	CH
BTBD2	2.92601	0.0034334	1	CH
HEATR3	-2.92499	0.00344466	1	MB
ENSBTAG00000049318	2.92123	0.00348653	1	MB
CLIC5	-2.91985	0.00350198	1	HF
HABP4	-2.91913	0.00351007	1	MB
RASAL2	2.91727	0.00353114	1	LM
MCPH1	-2.91044	0.00360925	1	LM
ENSBTAG00000055256	-2.90732	0.00364536	1	HF
CDIN1	2.90703	0.00364875	1	LM
PROX2	2.90587	0.00366228	1	MB
CAMSAP2	-2.90565	0.00366487	1	CH
FKBP14	-2.90403	0.00368387	1	HF
GGA2	-2.90119	0.00371748	1	MB
AHCY	-2.90011	0.00373032	1	HF
DBT	-2.89888	0.00374496	1	LM
LOC107131843	-2.89818	0.00375334	1	CH
ZNF8	-2.89809	0.00375448	1	MB
ALPL	-2.89792	0.00375651	1	CH
CD46	2.89621	0.00377705	1	MB
MRPL37	2.89609	0.00377847	1	CH
RECQL	-2.89591	0.00378064	1	HF
ENSBTAG00000054088	-2.89484	0.00379346	1	CH
ENSBTAG00000045863	-2.89437	0.00379925	1	LM
TIPIN	2.89305	0.00381516	1	MB
FNBP1	2.88952	0.00385826	1	LM
SETMAR	2.88856	0.00387016	1	HF
ENSBTAG00000047616	-2.88772	0.00388044	1	MB
CACNG4	-2.88759	0.00388212	1	HF
SORBS1	-2.88719	0.00388698	1	LM
EXOC2	-2.88039	0.00397188	1	HF
ENSBTAG00000020260	2.87933	0.00398519	1	CH
OSBPL11	-2.87715	0.00401284	1	HF
PDCD2L	2.87465	0.00404476	1	LM
ENSBTAG00000053163	2.87298	0.00406621	1	MB
NKG2A	-2.86886	0.00411955	1	MB
LOC505326	-2.86587	0.00415862	1	CH
SCARB1	-2.86476	0.00417328	1	CH
PODXL	-2.86423	0.00418022	1	MB
KRT42	-2.86363	0.00418822	1	CH
OPA3	2.86251	0.00420306	1	HF
FAM114A1	2.86116	0.00422097	1	MB
IMMP1L	-2.86077	0.00422614	1	LM
ENSBTAG00000015027	2.85908	0.0042487	1	CH
MRPL49	2.85886	0.00425169	1	HF
VARS1	2.85639	0.00428487	1	HF
ENSBTAG00000045985	2.85563	0.00429513	1	HF
ENSBTAG00000051451	2.85406	0.00431637	1	MB
CATSPER4	-2.85349	0.00432421	1	MB
MANBA	-2.85139	0.00435281	1	LM
SARS1	2.85049	0.00436525	1	CH
ENSBTAG00000053664	-2.85007	0.00437098	1	HF
MRPS36	2.84746	0.00440694	1	MB
GABARAPL2	-2.8462	0.00442445	1	HF
ENSBTAG00000051541	2.84513	0.00443926	1	HF
VAT1	-2.84471	0.00444525	1	HF
C1H3orf33	-2.84449	0.0044483	1	MB
PPP1R3E	2.84203	0.00448274	1	MB
VPS26B	2.84185	0.00448525	1	LM
TRPC2	2.84138	0.0044919	1	HF
NAXE	-2.84136	0.00449215	1	HF
CD46	2.83671	0.00455808	1	CH
HOXB4	2.83645	0.00456185	1	HF
KIR2DL5A	-2.83583	0.00457069	1	LM
TSPAN1	-2.83418	0.00459429	1	CH
FECH	-2.83346	0.00460472	1	CH
RAB3GAP1	2.83301	0.00461114	1	CH
PLEKHA8	-2.83115	0.00463814	1	MB
MTX1	-2.82979	0.00465787	1	HF
GBP5	2.82799	0.00468416	1	HF
ZNF628	2.82793	0.00468496	1	CH
ENSBTAG00000054323	-2.82709	0.00469727	1	HF
ENSBTAG00000050097	2.82422	0.00473958	1	LM
PLPPR3	-2.82339	0.00475183	1	CH
GGPS1	2.82333	0.00475274	1	CH
ATP2B2	2.82299	0.00475774	1	MB
LOC507581	2.82186	0.00477462	1	LM
LOC534578	-2.81837	0.00482679	1	CH
ENSBTAG00000053040	2.81759	0.00483852	1	MB
LOC781710	2.8175	0.00483989	1	HF
CRYL1	-2.81687	0.00484938	1	LM
ZNF541	2.8139	0.00489449	1	HF
EIF4ENIF1	-2.81061	0.00494483	1	LM
SCUBE1	2.80795	0.00498579	1	HF
LOC100337076	-2.80769	0.00498975	1	HF
ACSS1	-2.80765	0.00499043	1	HF
ENSBTAG00000049820	-2.80706	0.00499965	1	MB
ENSBTAG00000048340	2.80659	0.00500693	1	HF
RAB30	2.80611	0.00501438	1	HF
RSPO1	-2.80403	0.00504684	1	HF
MDC1	2.80314	0.00506072	1	LM
UST	2.79933	0.0051209	1	CH
BCL7C	2.79857	0.00513301	1	CH
LOC100849023	-2.79827	0.00513776	1	LM
C16H1orf159	2.79	0.00527085	1	CH
NUGGC	2.78937	0.00528113	1	HF
VPS52	-2.78849	0.00529546	1	CH
ZFP57	-2.78763	0.00530946	1	MB
SRRD	2.78528	0.00534813	1	HF
RDH8	2.78469	0.00535792	1	CH
CENPV	2.78372	0.00537394	1	LM
KLHL33	2.78113	0.00541693	1	HF
CDKN2D	-2.78023	0.00543206	1	MB
RFX7	-2.77914	0.00545031	1	MB
KCNH2	-2.77886	0.00545504	1	HF
XPOT	2.7784	0.00546273	1	HF
PDHB	-2.77797	0.00546991	1	CH
C6H4orf17	2.77712	0.00548431	1	HF
SLC43A3	2.77696	0.00548693	1	HF
GMPPB	-2.77418	0.00553409	1	HF
SMG8	-2.77406	0.00553618	1	MB
FGD6	-2.77238	0.00556483	1	MB
AOX1	-2.77213	0.00556906	1	LM
XRCC5	-2.76586	0.00567735	1	MB
HSPG2	2.7658	0.00567828	1	HF
DOC2G	-2.76567	0.00568051	1	HF
ATP2A1	-2.76268	0.00573283	1	MB
ENSBTAG00000052880	-2.7618	0.00574829	1	CH
DYNLT2B	-2.75899	0.00579806	1	LM
CRABP1	-2.75815	0.00581295	1	MB
ENSBTAG00000047616	-2.75352	0.0058959	1	HF
ENSBTAG00000054419	-2.75319	0.00590174	1	CH
CXCL13	-2.75149	0.00593245	1	CH
DYNC2LI1	2.74966	0.00596577	1	LM
CLIC1	2.74934	0.00597145	1	HF
TRIM10	-2.74841	0.00598858	1	HF
ATP8B1	2.7476	0.00600338	1	CH
ENSBTAG00000029076	2.74692	0.00601577	1	CH
ADAR	-2.74686	0.00601691	1	CH
MMP15	-2.74671	0.00601963	1	HF
FCHSD2	2.74479	0.00605505	1	HF
HSPA1L	-2.74455	0.00605939	1	HF
PLEKHA5	-2.74365	0.00607597	1	CH
ENSBTAG00000003528	2.74353	0.00607831	1	CH
SH3TC1	-2.74341	0.00608048	1	LM
MFF	2.74253	0.0060968	1	HF
WDR54	2.73877	0.00616704	1	CH
ENSBTAG00000053658	-2.73464	0.00624486	1	MB
DDOST	-2.73309	0.00627423	1	MB
BTBD8	-2.73249	0.00628582	1	CH
TRIQK	2.73189	0.0062973	1	HF
ENSBTAG00000050559	2.73169	0.00630098	1	MB
RIOK3	2.73147	0.0063053	1	CH
PROM1	2.73137	0.00630709	1	HF
CLGN	-2.73095	0.00631513	1	HF
ATP8B1	2.72598	0.0064111	1	LM
CASP6	-2.72426	0.00644451	1	HF
MLLT3	2.72392	0.00645127	1	LM
CCDC8	-2.7225	0.00647894	1	LM
LOC511617	2.72247	0.00647963	1	MB
FAM32A	-2.72057	0.00651694	1	MB
KRT42	2.7198	0.00653207	1	HF
ITGB4	2.71914	0.00654513	1	CH
WDR74	2.71725	0.00658264	1	MB
TPCN2	-2.71679	0.00659184	1	HF
FNBP1	-2.71613	0.00660496	1	HF
OSBP2	-2.71411	0.00664541	1	LM
LOC100337076	-2.71326	0.00666239	1	MB
IMPA2	2.71308	0.0066661	1	MB
ENSBTAG00000050329	-2.71077	0.00671267	1	MB
EHBP1	2.70833	0.0067622	1	CH
HPS3	2.70672	0.00679517	1	HF
RESF1	2.70506	0.00682915	1	HF
ENTPD5	-2.70356	0.00686013	1	CH
TRIT1	-2.70354	0.00686052	1	MB
BLM	2.70298	0.00687205	1	CH
NFX1	-2.70158	0.00690114	1	CH
ENSBTAG00000018009	-2.70032	0.00692729	1	LM
ELOVL5	-2.69801	0.00697545	1	LM
RBM43	-2.69792	0.00697749	1	MB
SFT2D1	-2.69732	0.00699	1	CH
TNXB	2.69677	0.00700146	1	HF
ENSBTAG00000008491	-2.69488	0.00704131	1	HF
AP3M2	2.69333	0.00707415	1	LM
UBXN10	-2.6919	0.00710463	1	HF
ENSBTAG00000051777	2.68959	0.00715409	1	HF
TEX264	2.68952	0.00715542	1	CH
UNC93A	-2.68928	0.00716053	1	MB
HP	-2.68723	0.00720477	1	HF
ENSBTAG00000018009	-2.68702	0.00720932	1	CH
ENSBTAG00000054088	-2.6846	0.00726176	1	MB
PDC	2.68374	0.00728034	1	MB
ADAMTS2	-2.68026	0.00735653	1	HF
ANKRD37	2.68017	0.00735842	1	HF
HEATR1	-2.6779	0.00740857	1	HF
GSDMA	2.67641	0.00744145	1	HF
PITRM1	-2.67593	0.00745219	1	MB
ENSBTAG00000028358	-2.67564	0.00745877	1	MB
SBF2	-2.6756	0.00745967	1	LM
TNFAIP2	-2.6749	0.00747526	1	CH
TULP3	-2.67079	0.00756738	1	LM
CEP85	2.66948	0.00759698	1	HF
RBM43	-2.66937	0.00759926	1	HF
SELENOT	-2.6667	0.00766011	1	MB
BTBD7	2.6628	0.00774925	1	MB
ENSBTAG00000050057	2.66244	0.00775768	1	CH
SPACA9	-2.66159	0.00777737	1	MB
BOLA-DQA2	2.66156	0.00777803	1	HF
MDC1	2.65851	0.00784865	1	CH
ING1	-2.65776	0.00786615	1	MB
PTGES3	2.65704	0.00788295	1	MB
AGA	2.65668	0.00789148	1	LM
TTBK1	2.65629	0.00790052	1	HF
PITHD1	2.65611	0.00790489	1	LM
OPRL1	-2.65367	0.00796209	1	HF
SEC14L2	2.6515	0.00801343	1	HF
ZNF613	-2.65059	0.00803521	1	CH
TRAPPC10	2.65055	0.00803618	1	LM
ZNF613	-2.64916	0.00806925	1	HF
LOC528040	2.64682	0.00812532	1	CH
RNASE1	2.64601	0.00814475	1	MB
LTBP3	2.64552	0.00815662	1	CH
FAM8A1	-2.64445	0.00818235	1	HF
NEIL2	2.64444	0.00818256	1	LM
ANKAR	-2.64232	0.00823397	1	HF
CFAP298	-2.64211	0.00823905	1	MB
ASCC1	2.64189	0.00824439	1	HF
ZNF677	2.64183	0.00824598	1	CH
BCL7C	2.64155	0.00825265	1	MB
SLC24A4	-2.6414	0.00825633	1	MB
WDR4	2.63898	0.00831567	1	HF
HAS3	2.63815	0.00833609	1	CH
IQCC	2.63656	0.00837502	1	HF
DMRTA1	-2.63483	0.00841787	1	CH
CFAP20	2.63259	0.00847355	1	MB
RMND1	-2.632	0.00848836	1	CH
DHX37	-2.63086	0.00851685	1	LM
ENSBTAG00000052230	-2.63072	0.00852043	1	LM
NFX1	-2.62866	0.00857222	1	MB
TRIQK	-2.62588	0.00864259	1	CH
ENSBTAG00000054236	2.62551	0.00865199	1	LM
CDIN1	-2.62451	0.0086773	1	CH
ENSBTAG00000052147	2.62337	0.00870645	1	LM
ENSBTAG00000051292	-2.62292	0.00871808	1	CH
ENSBTAG00000052270	-2.6221	0.00873889	1	CH
MRM2	2.61946	0.00880683	1	LM
CCN6	2.61896	0.0088198	1	HF
PPP6R2	-2.61805	0.00884349	1	LM
POGLUT1	2.61747	0.00885851	1	HF
PHTF2	2.61693	0.00887253	1	CH
PPFIBP1	2.61661	0.00888085	1	HF
FAN1	2.61645	0.00888484	1	LM
SVIP	2.61201	0.00900116	1	HF
HTRA4	2.61079	0.00903325	1	CH
TSPAN32	-2.61079	0.00903327	1	LM
EIF2D	2.6085	0.00909409	1	MB
DHRS7B	2.60584	0.00916492	1	HF
COPS9	-2.60491	0.0091898	1	HF
INAFM1	2.60363	0.00922421	1	MB
STAT5A	2.6036	0.00922493	1	HF
TSEN54	2.59919	0.00934448	1	MB
UNG	-2.59868	0.00935837	1	MB
NINJ2	-2.59865	0.00935921	1	LM
LRRC42	2.59839	0.00936622	1	CH
SH3TC1	-2.59825	0.00937016	1	HF
TMEM177	-2.59819	0.00937158	1	HF
ENSBTAG00000051477	2.59658	0.00941572	1	LM
ITGB4	2.59317	0.00950951	1	HF
IL10	2.59274	0.00952155	1	HF
TMEM97	-2.59206	0.00954028	1	LM
RAB19	-2.59092	0.00957191	1	MB
KRT42	-2.59026	0.00959027	1	MB
PDC	2.59021	0.00959166	1	HF
HSPG2	2.58832	0.00964462	1	MB
TASOR	2.58761	0.00966455	1	CH
MICU2	2.58623	0.00970313	1	HF
MICAL2	-2.58622	0.00970343	1	MB
SYNJ2	-2.58139	0.0098402	1	LM
LIG3	2.581	0.00985156	1	MB
SPATA21	2.57974	0.00988737	1	HF
C15H11orf49	2.57796	0.0099385	1	MB
MDM1	2.57629	0.00998666	1	CH
NDUFS8	-2.57591	0.00999771	1	CH
LOC516599	-2.57574	0.0100027	1	HF
SPINT2	-2.5742	0.0100473	1	MB
NDRG2	2.57361	0.0100644	1	HF
TRMT10B	-2.57269	0.0100913	1	LM
ENSBTAG00000011441	2.5724	0.0100996	1	HF
KRT25	2.57213	0.0101074	1	HF
SLC27A5	2.57206	0.0101094	1	HF
ENSBTAG00000052878	2.57067	0.0101501	1	HF
SCFD1	-2.56986	0.0101741	1	MB
ENSBTAG00000011470	2.56978	0.0101763	1	LM
ZNF410	-2.56945	0.0101862	1	CH
FBXO40	2.56944	0.0101862	1	HF
LOC104976009	2.56838	0.0102176	1	CH
IER3	2.56826	0.010221	1	MB
VPS13A	-2.56804	0.0102276	1	LM
SMARCC1	2.56786	0.0102329	1	LM
ENSBTAG00000051483	2.56486	0.0103218	1	LM
FH	2.56481	0.0103232	1	LM
ENSBTAG00000048859	2.56373	0.0103554	1	CH
LOC788425	-2.56275	0.0103848	1	HF
ELP1	-2.56197	0.0104079	1	MB
CSRP2	2.56155	0.0104205	1	HF
LOC100848575	-2.56136	0.0104263	1	MB
ENSBTAG00000005017	-2.5612	0.0104311	1	MB
CCDC8	2.56081	0.0104428	1	HF
CAMKK1	2.56053	0.0104512	1	LM
C2CD3	-2.56038	0.0104557	1	LM
ZFP57	-2.56029	0.0104584	1	CH
RARB	-2.55971	0.0104759	1	HF
ATP2A1	-2.55915	0.0104928	1	HF
APOL3	2.5591	0.0104943	1	LM
ALPK3	-2.55823	0.0105208	1	CH
NAALAD2	-2.55785	0.010532	1	CH
TMEM205	-2.55752	0.0105422	1	HF
FOXN3	2.55586	0.0105926	1	HF
CYP27A1	2.55514	0.0106144	1	MB
TMIGD2	-2.55449	0.0106344	1	MB
PTGR1	2.5536	0.0106615	1	HF
LOC530599	2.55343	0.0106667	1	LM
LOC512863	2.55283	0.0106852	1	MB
LRIG1	2.55241	0.0106981	1	MB
RAP2B	2.55216	0.0107057	1	MB
PBX4	-2.55168	0.0107205	1	HF
ARHGEF19	-2.55043	0.0107591	1	LM
RNPEP	2.55029	0.0107633	1	LM
MRS2	-2.54908	0.0108008	1	HF
VWA7	-2.5479	0.0108374	1	HF
ADA	-2.54765	0.0108452	1	MB
CPLANE1	-2.54557	0.0109101	1	CH
VTCN1	2.54503	0.0109268	1	HF
SH3GL1	-2.54483	0.0109331	1	HF
STK3	-2.54269	0.0110002	1	HF
SRRD	2.54043	0.0110718	1	MB
LRRN4CL	-2.5396	0.011098	1	LM
SNX4	-2.53882	0.0111227	1	CH
C1H3orf33	-2.53708	0.0111781	1	LM
KLHL5	-2.5359	0.0112159	1	HF
ENSBTAG00000051710	-2.5349	0.0112478	1	MB
PHKG1	-2.5346	0.0112577	1	MB
EYA3	2.53283	0.0113147	1	LM
ENSBTAG00000052270	-2.53277	0.0113167	1	LM
LOC100852061	-2.53199	0.0113416	1	LM
APBB1	2.53195	0.0113431	1	HF
OAS1X	2.5318	0.011348	1	HF
TRAPPC8	2.53017	0.0114008	1	CH
TBC1D31	2.52992	0.0114087	1	LM
LOC505326	-2.52829	0.0114621	1	HF
FAT1	2.52628	0.0115277	1	HF
ENSBTAG00000054498	2.52422	0.0115955	1	MB
SLC35F2	-2.52358	0.0116166	1	HF
HTRA4	2.52358	0.0116166	1	MB
SORBS1	-2.5234	0.0116225	1	HF
ST6GAL1	2.52323	0.0116282	1	LM
UNC50	-2.52248	0.011653	1	CH
VARS2	2.52232	0.0116584	1	CH
ZNF23	2.52156	0.0116835	1	MB
TSTD1	-2.52037	0.0117232	1	LM
DPY19L3	-2.52025	0.0117271	1	MB
ENSBTAG00000052136	-2.52015	0.0117304	1	CH
ARHGEF17	-2.51924	0.0117609	1	HF
UGGT2	2.51907	0.0117665	1	MB
MAP3K6	2.51848	0.0117861	1	MB
AFMID	-2.51848	0.0117862	1	HF
SYNE3	-2.51821	0.0117952	1	LM
CNGA3	2.51511	0.0118994	1	CH
MGC137030	2.5147	0.0119134	1	LM
TXNDC9	2.51355	0.0119524	1	CH
FARP1	2.51351	0.0119537	1	HF
H1-12	2.51285	0.0119761	1	MB
ICE1	-2.51227	0.0119956	1	CH
C16H1orf105	-2.51222	0.0119975	1	HF
ARHGAP32	-2.51129	0.0120291	1	HF
ENSBTAG00000039994	-2.51104	0.0120376	1	MB
NDUFV3	-2.51023	0.0120653	1	CH
LRRC75A	2.5098	0.0120799	1	CH
CLCN6	-2.50862	0.0121204	1	HF
KDR	2.50777	0.0121497	1	LM
LOC520336	2.50665	0.012188	1	LM
CD19	-2.50644	0.0121952	1	MB
TMEM114	2.50599	0.0122107	1	HF
HIP1R	-2.50432	0.0122688	1	CH
TTC5	2.50414	0.012275	1	LM
AGBL2	2.49581	0.012567	1	LM
ZNF165	2.49505	0.0125938	1	HF
ZNF8	-2.49386	0.0126362	1	HF
COX10	2.49258	0.012682	1	LM
ENPP4	2.49242	0.0126874	1	HF
LYAR	2.49173	0.0127124	1	CH
ENTPD8	2.4917	0.0127132	1	CH
SUCLG2	2.49049	0.0127568	1	LM
SGSM3	2.49015	0.012769	1	LM
RUM1	-2.48918	0.0128038	1	MB
CRTAC1	2.48848	0.012829	1	HF
TMEM236	2.48777	0.0128545	1	HF
PCBP3	2.48677	0.0128908	1	LM
TRMT13	-2.48648	0.0129012	1	MB
ARPIN	2.48448	0.0129742	1	MB
ENSBTAG00000050562	2.48439	0.0129774	1	CH
LOC104972858	2.48319	0.0130211	1	LM
SAMD13	2.48208	0.0130617	1	CH
ENSBTAG00000050389	-2.48024	0.0131295	1	CH
GPR141	2.47992	0.0131412	1	MB
ZNF202	2.4785	0.0131937	1	HF
ZNF8	-2.47826	0.0132025	1	LM
ZSCAN31	2.4779	0.0132159	1	CH
LOC104969408	-2.47685	0.0132549	1	MB
DHRS12	-2.47523	0.0133151	1	HF
CMTM7	-2.47453	0.0133413	1	LM
DLG5	2.47402	0.0133602	1	LM
C2CD3	2.47381	0.0133681	1	HF
DDX52	2.47252	0.0134163	1	HF
ENSBTAG00000048489	2.47153	0.0134535	1	LM
CINP	-2.47134	0.0134609	1	MB
C5	-2.47105	0.0134716	1	LM
PDP1	2.46969	0.0135229	1	LM
HOOK1	2.46903	0.0135478	1	LM
ENSBTAG00000051655	-2.46691	0.0136284	1	LM
HMOX2	-2.46626	0.0136533	1	LM
AARS2	-2.46599	0.0136634	1	MB
CORO7	-2.46524	0.013692	1	CH
DHX58	2.4635	0.0137587	1	HF
ZCCHC4	-2.45923	0.0139236	1	MB
IGSF10	-2.45815	0.0139656	1	LM
MFSD2A	2.45773	0.0139819	1	MB
DAP	-2.45695	0.0140124	1	CH
TKTL2	2.4564	0.0140338	1	CH
ENSBTAG00000051561	2.45429	0.0141163	1	HF
CCND2	2.45364	0.0141418	1	LM
APMAP	2.45343	0.0141502	1	HF
RESTB	2.45216	0.0142	1	MB
LOC100297056	2.45202	0.0142056	1	CH
SDF2	-2.44953	0.0143043	1	HF
KLRG1	-2.44922	0.0143167	1	MB
KIR2DS1	2.44894	0.0143277	1	MB
SLTM	-2.44736	0.0143909	1	HF
HEXB	2.44636	0.0144307	1	CH
DDX1	2.44612	0.0144403	1	MB
DPY19L3	-2.44583	0.014452	1	HF
GPATCH4	2.44508	0.0144818	1	CH
NMD3	-2.44325	0.0145556	1	LM
CCSER2	2.4429	0.0145699	1	MB
SOGA1	2.44166	0.0146197	1	HF
TSPAN17	-2.43993	0.0146899	1	HF
ENSBTAG00000052290	-2.43989	0.0146917	1	MB
ENSBTAG00000050559	2.43855	0.0147462	1	LM
SMPDL3B	2.43843	0.0147513	1	MB
SMPD3	2.43679	0.0148183	1	HF
BMP4	-2.43528	0.0148803	1	MB
PIK3R3	2.43509	0.0148881	1	LM
ABCA13	-2.43494	0.0148941	1	HF
LOC506989	2.4339	0.0149373	1	HF
ENSBTAG00000051851	2.43367	0.0149468	1	MB
ENSBTAG00000049866	2.43319	0.0149665	1	HF
TTLL9	-2.43074	0.0150681	1	MB
GMPS	-2.43044	0.0150807	1	CH
MIR29E	2.43016	0.0150921	1	LM
RAB3GAP1	-2.42939	0.0151242	1	MB
CALHM2	-2.42829	0.0151704	1	CH
MAN2C1	2.42801	0.0151819	1	CH
SLC20A2	2.42765	0.0151968	1	MB
WDR48	2.42651	0.015245	1	CH
ATP12A	2.4236	0.0153674	1	LM
RAB3GAP2	2.42344	0.0153745	1	MB
BOLA-NC1	-2.42115	0.0154715	1	MB
ENSBTAG00000007286	2.42101	0.0154773	1	LM
UBALD2	-2.42091	0.0154816	1	HF
AQP9	2.42034	0.015506	1	HF
SLFNL1	2.42029	0.0155083	1	MB
PODXL	-2.4194	0.015546	1	CH
TMEM94	2.41773	0.0156177	1	MB
LOC107131843	2.41661	0.0156657	1	MB
GFRA4	2.41511	0.0157304	1	LM
LOC104976076	-2.41455	0.0157546	1	HF
ERO1B	2.41244	0.0158463	1	HF
KCTD18	2.41235	0.0158501	1	HF
ENSBTAG00000045985	-2.4112	0.0159001	1	LM
LOC504773	-2.41022	0.0159429	1	MB
PNLDC1	-2.40824	0.0160298	1	MB
SRRM1	2.40785	0.0160468	1	HF
DOCK3	-2.40686	0.0160904	1	LM
GZF1	2.4067	0.0160973	1	MB
C6H4orf17	2.4061	0.0161238	1	CH
ENSBTAG00000049335	2.40531	0.0161588	1	MB
LPL	2.40524	0.0161617	1	CH
SEC22A	-2.40485	0.0161789	1	LM
ENSBTAG00000053752	-2.40314	0.0162549	1	MB
ABTB2	-2.40226	0.016294	1	MB
LOC506989	2.40211	0.0163006	1	MB
VWCE	2.40095	0.0163524	1	HF
METTL21A	2.40061	0.0163676	1	HF
EIF3M	-2.40043	0.0163758	1	HF
NEDD1	2.40021	0.0163854	1	HF
LOC613822	-2.39904	0.0164382	1	LM
DNAJC18	2.39899	0.0164403	1	LM
TBC1D1	-2.39898	0.0164409	1	CH
MRPL19	2.39888	0.0164451	1	MB
CPNE7	2.39653	0.0165514	1	CH
RPP21	-2.39646	0.0165544	1	HF
TMIGD2	2.39588	0.0165806	1	LM
PAQR4	2.39562	0.0165924	1	LM
PLEKHA2	-2.39463	0.016637	1	HF
ENSBTAG00000050072	-2.39314	0.0167049	1	HF
HID1	2.3929	0.0167159	1	HF
ENSBTAG00000053220	-2.39211	0.0167518	1	MB
ENSBTAG00000052878	-2.391	0.0168025	1	LM
ENSBTAG00000051954	-2.39073	0.016815	1	CH
INCENP	2.39013	0.0168424	1	CH
MDFIC	-2.38999	0.0168488	1	CH
FRMD4A	-2.38867	0.0169095	1	MB
EIF2B1	2.38728	0.0169735	1	CH
TPRN	2.38601	0.0170322	1	LM
RNASE4	2.38547	0.0170574	1	LM
RICTOR	2.38497	0.0170804	1	LM
CSF1	-2.38343	0.017152	1	CH
FABP3	2.3834	0.0171537	1	MB
ENSBTAG00000051811	-2.38206	0.0172161	1	CH
BIVM	2.38127	0.017253	1	LM
TSPAN17	-2.381	0.0172659	1	CH
ENSBTAG00000049594	2.38078	0.0172758	1	LM
DHRS7B	-2.3783	0.0173928	1	LM
KLHL5	-2.37702	0.0174534	1	MB
ZDHHC13	2.37551	0.0175248	1	MB
BIVM	-2.37255	0.0176659	1	MB
C4A	2.37156	0.017713	1	HF
IL1R1	2.37069	0.0177549	1	HF
NMRAL1	-2.37005	0.0177859	1	MB
SVIP	-2.36888	0.017842	1	CH
MATN3	-2.36873	0.0178492	1	LM
CNPY3	2.36831	0.0178695	1	HF
OPRL1	-2.36828	0.0178712	1	MB
LOC510536	-2.36805	0.0178821	1	CH
CILK1	-2.36566	0.0179979	1	MB
SIGLEC5	2.36448	0.0180553	1	HF
AP3B1	2.36402	0.0180777	1	MB
DNAJC1	-2.36364	0.0180964	1	MB
NDUFV3	2.36335	0.0181106	1	HF
VSIG10	2.36281	0.0181368	1	CH
CD9	2.36261	0.0181465	1	HF
FXN	-2.36146	0.0182029	1	HF
GRIP2	-2.36127	0.0182125	1	LM
AUH	2.36043	0.0182538	1	HF
ZNF550	-2.36022	0.018264	1	MB
SPAG4	2.35781	0.0183833	1	LM
CD19	-2.35778	0.0183844	1	HF
PFKP	2.3571	0.0184181	1	HF
H4-16	2.35355	0.0185952	1	MB
CHGA	2.35306	0.0186194	1	MB
NEIL1	-2.35295	0.0186252	1	CH
GUCY1B1	-2.35021	0.0187626	1	LM
SAMD14	2.35003	0.018772	1	LM
GMPS	-2.34986	0.0187805	1	LM
LRRK2	-2.34985	0.018781	1	LM
LOC507055	2.34926	0.0188108	1	HF
SOGA1	2.34752	0.0188991	1	LM
SEZ6	2.34728	0.0189111	1	MB
TMEM177	-2.3472	0.0189153	1	MB
ARHGEF40	2.34672	0.0189396	1	MB
LOC505658	-2.34651	0.0189503	1	CH
PSMD6	2.34534	0.0190097	1	HF
PEAK1	2.34477	0.0190389	1	HF
ENSBTAG00000050536	2.34455	0.0190499	1	HF
PKMYT1	2.34441	0.0190573	1	LM
LMO4	2.3432	0.0191193	1	CH
CES2	2.34306	0.0191261	1	LM
LOC112446756	-2.34203	0.0191793	1	HF
LOC112446443	-2.34164	0.0191991	1	HF
RCHY1	2.34042	0.019262	1	MB
SLC27A1	2.34027	0.0192696	1	CH
SANBR	2.33693	0.0194428	1	LM
AACS	2.33552	0.0195163	1	CH
TMEM64	-2.33545	0.01952	1	HF
ENSBTAG00000024272	2.33472	0.0195579	1	HF
SYT7	2.33462	0.0195634	1	MB
ENSBTAG00000052613	2.33461	0.0195636	1	HF
CINP	-2.33421	0.0195845	1	HF
KCNJ1	2.3342	0.0195853	1	HF
SIRT5	-2.334	0.0195955	1	HF
LMBR1	-2.33369	0.0196118	1	HF
ZNF23	2.33302	0.019647	1	LM
PGGT1B	-2.33259	0.0196698	1	HF
EIF3F	-2.33116	0.0197448	1	HF
ENSBTAG00000039491	-2.33114	0.019746	1	LM
LOC101903018	2.32929	0.0198437	1	CH
RNF125	2.32835	0.0198934	1	CH
ENSBTAG00000050339	-2.32573	0.020033	1	HF
TTC17	-2.32572	0.0200334	1	HF
TM4SF5	-2.32526	0.0200579	1	MB
SMIM19	2.32526	0.0200582	1	LM
ENSBTAG00000050339	-2.32481	0.0200822	1	MB
DHX58	-2.32425	0.0201122	1	MB
CCDC82	2.3217	0.0202492	1	CH
PHF2	-2.31969	0.0203574	1	LM
PKN3	2.31851	0.0204215	1	CH
MAP2K2	-2.31782	0.020459	1	HF
BAIAP2L1	-2.31621	0.0205467	1	MB
MTARC2	-2.31596	0.0205605	1	HF
FGL1	-2.31585	0.0205665	1	LM
ENSBTAG00000011638	2.3151	0.0206074	1	MB
TRPC2	-2.31428	0.0206522	1	LM
LOC782367	-2.31339	0.0207012	1	HF
FAM71E1	-2.31246	0.0207524	1	HF
EPAS1	-2.31244	0.0207534	1	HF
HSPA1A	-2.31103	0.0208314	1	MB
SMCO4	-2.31091	0.020838	1	HF
ENSBTAG00000054043	-2.31058	0.0208559	1	CH
CAMKV	-2.31033	0.02087	1	HF
IFNAR2	2.30788	0.0210056	1	MB
LOC100848752	-2.30779	0.0210107	1	MB
LOC521656	2.30624	0.021097	1	HF
SCNN1D	-2.30594	0.0211141	1	HF
ENSBTAG00000007286	2.3056	0.021133	1	HF
TNR	-2.30489	0.0211728	1	MB
HP	-2.30064	0.021412	1	CH
NAAA	-2.29998	0.0214491	1	HF
ENSBTAG00000054588	-2.29931	0.0214875	1	CH
DERA	-2.29922	0.0214923	1	HF
CEP85	2.29905	0.021502	1	CH
HTR1B	-2.299	0.0215047	1	CH
SEPTIN11	2.29889	0.0215114	1	HF
TTC3	2.29865	0.0215248	1	MB
EIF2AK1	2.29796	0.0215642	1	HF
CENPB	2.29702	0.0216174	1	LM
E2F6	-2.29439	0.0217683	1	HF
RGS20	2.29184	0.021915	1	HF
LY6G6F	2.29161	0.021928	1	CH
LRRC71	2.29063	0.0219849	1	HF
C11H2orf16	-2.29026	0.0220062	1	HF
PACSIN1	2.2902	0.0220096	1	HF
KIAA1958	-2.28906	0.022076	1	MB
MFSD2A	2.28887	0.0220869	1	HF
LRRCC1	-2.28854	0.0221058	1	MB
MT1E	2.28666	0.0222157	1	CH
LOC112449111	-2.2853	0.0222951	1	CH
STARD3NL	2.28461	0.0223355	1	HF
MCAM	-2.28373	0.0223876	1	HF
DPY19L3	-2.28186	0.0224974	1	CH
PKN2	-2.28128	0.0225321	1	LM
PI4K2B	2.28121	0.022536	1	CH
ENTPD1	2.28043	0.0225821	1	HF
PDE6G	2.28022	0.0225948	1	CH
STX1A	-2.27823	0.0227127	1	CH
DUS2	-2.27734	0.0227659	1	HF
ENSBTAG00000051089	-2.27682	0.0227971	1	CH
PAG8	-2.2745	0.0229358	1	CH
LYZ2	2.27439	0.0229424	1	LM
SOD2	2.27382	0.0229771	1	MB
PIK3IP1	2.27298	0.0230272	1	HF
AOPEP	-2.27278	0.0230393	1	CH
ENSBTAG00000049318	2.272	0.0230866	1	LM
WARS2	-2.27191	0.0230918	1	HF
CLIC5	-2.27168	0.0231059	1	MB
ATMIN	-2.27159	0.0231114	1	LM
ENSBTAG00000054091	-2.27088	0.023154	1	MB
ENSBTAG00000007382	2.27036	0.0231857	1	LM
ARFGEF2	2.2675	0.0233597	1	CH
PCDHA13	-2.26729	0.0233727	1	CH
VPS26B	-2.26599	0.0234522	1	CH
BCO2	2.26565	0.0234729	1	HF
RNF39	-2.26549	0.0234824	1	MB
SYNE3	-2.26446	0.0235459	1	HF
EIF2B2	2.26436	0.0235519	1	HF
ZNF774	2.26392	0.023579	1	CH
HFE	2.26293	0.0236401	1	LM
TBX10	-2.26288	0.023643	1	HF
CINP	-2.26276	0.0236503	1	LM
LOC100297513	2.262	0.0236972	1	LM
BTBD3	-2.26122	0.0237458	1	CH
IL12RB1	-2.26107	0.0237548	1	HF
FA2H	2.26063	0.023782	1	MB
ADA	-2.26014	0.0238126	1	CH
ENSBTAG00000055256	-2.25966	0.0238422	1	MB
ENSBTAG00000051605	-2.25917	0.023873	1	HF
NINJ2	2.25855	0.0239111	1	HF
ENTPD5	-2.25842	0.0239196	1	MB
SIRT5	-2.25818	0.0239348	1	LM
ZDHHC4	-2.25807	0.0239411	1	MB
CSRP2	-2.25738	0.0239844	1	LM
TIE1	-2.25663	0.024031	1	CH
IDE	-2.25579	0.024084	1	CH
TBC1D30	2.25508	0.0241281	1	LM
KATNBL1	2.25367	0.0242171	1	MB
ABCC10	-2.25341	0.0242332	1	HF
MYLK4	2.2532	0.0242464	1	HF
RBAK	2.25275	0.0242752	1	MB
LOC112441470	-2.25246	0.0242931	1	HF
ZCCHC4	-2.25214	0.0243136	1	CH
ENSBTAG00000046120	-2.25196	0.0243251	1	CH
PLEKHA2	2.25187	0.0243303	1	CH
CRYL1	2.25146	0.0243562	1	CH
TUBE1	-2.25132	0.024365	1	MB
ENSBTAG00000049888	2.25114	0.0243765	1	LM
MFSD14B	2.25075	0.0244012	1	HF
PDCD11	-2.25022	0.0244351	1	HF
UTP6	-2.25014	0.0244404	1	CH
LOC520336	2.24863	0.0245362	1	HF
LSM2	-2.24778	0.0245905	1	HF
UMAD1	2.24578	0.0247182	1	LM
PACS2	2.24553	0.0247343	1	LM
STON1	-2.24547	0.0247382	1	LM
ENSBTAG00000051710	-2.24541	0.0247421	1	HF
PLPPR3	-2.24519	0.024756	1	MB
EPCAM	-2.2426	0.0249227	1	LM
CBY1	2.24229	0.0249425	1	CH
VIPR2	-2.2422	0.0249487	1	HF
SNX16	-2.24062	0.025051	1	MB
SPAG8	-2.23992	0.0250961	1	LM
LRP11	2.2399	0.0250973	1	LM
KIAA1191	-2.23791	0.0252271	1	HF
EHHADH	-2.23791	0.0252272	1	MB
LRRC51	2.23782	0.0252329	1	MB
ABRAXAS2	2.23748	0.025255	1	LM
LOC101906131	2.23716	0.0252757	1	MB
SLC16A3	2.23631	0.0253314	1	CH
CCL16	-2.23607	0.0253472	1	MB
MLH1	-2.23284	0.0255598	1	HF
ENSBTAG00000053658	-2.2327	0.0255688	1	LM
PON3	-2.23126	0.025664	1	CH
UNC119	-2.23024	0.0257316	1	MB
ATP6V0E2	2.23009	0.0257413	1	MB
SLC20A2	2.23007	0.0257431	1	LM
SMARCC1	2.22971	0.025767	1	HF
ADM5	-2.22949	0.0257816	1	MB
ECM1	2.22912	0.0258059	1	CH
MRPS6	2.2285	0.025847	1	HF
RAB19	-2.22735	0.0259237	1	CH
ENSBTAG00000048392	2.22685	0.0259574	1	MB
DPM1	-2.22626	0.0259968	1	HF
SYT4	-2.22548	0.0260488	1	LM
ENTPD8	-2.22533	0.0260594	1	HF
SCN4B	-2.22221	0.0262694	1	LM
INVS	-2.22073	0.0263692	1	MB
KIF27	-2.21984	0.0264296	1	LM
ARRDC2	2.21951	0.0264521	1	HF
ENSBTAG00000000801	-2.2182	0.0265413	1	MB
NMD3	2.21652	0.0266558	1	HF
CSPP1	-2.21555	0.0267223	1	LM
CEMIP	2.21477	0.0267759	1	LM
TMEM132B	-2.21354	0.0268607	1	MB
LOC101903018	2.2135	0.0268635	1	LM
ERICH1	2.21342	0.026869	1	MB
MCRS1	-2.21269	0.0269188	1	HF
PDCD11	-2.21125	0.0270183	1	LM
CYB5D2	2.2107	0.0270569	1	HF
BMP4	-2.21009	0.0270988	1	CH
ATP6V0E1	2.20966	0.0271289	1	LM
NRM	2.20961	0.0271321	1	MB
FXYD6	2.20882	0.0271871	1	HF
TTC3	-2.20859	0.0272033	1	LM
WDR31	-2.20807	0.0272396	1	LM
ST3GAL4	-2.20766	0.0272677	1	CH
PAFAH2	-2.20765	0.0272689	1	MB
SAMHD1	-2.20688	0.0273224	1	LM
BLVRA	2.20579	0.0273987	1	MB
ZNF174	-2.20461	0.0274814	1	MB
SCN3A	-2.20367	0.0275478	1	CH
ACBD6	2.20332	0.0275724	1	HF
SLC35A5	-2.20263	0.0276209	1	MB
SYCP2	-2.20263	0.027621	1	CH
STON1	2.20191	0.0276718	1	CH
LYRM7	-2.20087	0.0277456	1	CH
ENSBTAG00000001477	2.20066	0.0277602	1	HF
LTA4H	-2.19999	0.0278078	1	LM
CALHM3	-2.19991	0.0278129	1	CH
EPAS1	2.19986	0.0278171	1	CH
FAM241B	-2.19927	0.0278585	1	LM
LTA4H	-2.19861	0.0279058	1	HF
TMEM97	2.19782	0.0279622	1	CH
CAPN7	2.19702	0.0280192	1	MB
MAST4	2.19619	0.0280783	1	MB
RASD1	2.19569	0.0281144	1	MB
WRNIP1	2.19484	0.0281752	1	MB
CALHM3	-2.19351	0.0282705	1	HF
BIRC2	2.19309	0.0283008	1	LM
ENSBTAG00000004165	2.19277	0.0283241	1	HF
INVS	-2.19141	0.0284221	1	CH
UNC93A	-2.19035	0.0284986	1	CH
GTF3C3	-2.18916	0.0285853	1	CH
TANGO6	-2.18847	0.0286353	1	LM
NEU1	-2.1884	0.0286403	1	CH
LOC511617	2.18795	0.0286732	1	HF
COX17	2.18664	0.0287689	1	MB
KCTD3	2.18554	0.028849	1	LM
ITGA3	-2.18551	0.0288516	1	HF
PAG8	-2.18379	0.0289775	1	MB
EIF2B2	-2.18379	0.0289777	1	CH
PIK3IP1	2.1834	0.0290067	1	LM
MMUT	-2.1824	0.0290802	1	HF
TMEM169	2.18128	0.0291625	1	MB
MKRN2	2.18107	0.0291785	1	MB
ENSBTAG00000053579	-2.18086	0.0291939	1	HF
TPST2	-2.18085	0.0291949	1	HF
SPAG4	2.18074	0.0292029	1	CH
ACOX3	2.18047	0.0292227	1	MB
ENSBTAG00000053664	-2.1798	0.0292726	1	MB
HAVCR2	2.17911	0.0293233	1	HF
ENSBTAG00000050853	-2.17911	0.0293234	1	MB
ENSBTAG00000053385	-2.17864	0.0293583	1	HF
LOC107132283	-2.17819	0.0293922	1	HF
SUCLG2	-2.17783	0.0294184	1	HF
PBX1	-2.17762	0.0294343	1	LM
HPS3	-2.17636	0.029528	1	CH
RALGPS2	-2.17599	0.029556	1	CH
PPFIA3	-2.17563	0.0295832	1	CH
SYTL3	-2.1749	0.0296377	1	CH
C7H19orf25	-2.17474	0.0296496	1	MB
ZFAND5	-2.17447	0.0296701	1	HF
ENSBTAG00000051605	2.17339	0.029751	1	LM
LOC527385	-2.1728	0.0297956	1	MB
IL12RB2	2.17224	0.0298372	1	HF
CNTN2	-2.17134	0.0299055	1	HF
POGLUT2	-2.17106	0.0299266	1	HF
EOGT	2.17085	0.0299423	1	CH
PDE5A	2.17008	0.0300005	1	CH
TRAK1	2.16843	0.0301258	1	CH
SLC46A1	2.16711	0.0302268	1	MB
SEPTIN9	-2.1657	0.0303338	1	MB
EBNA1BP2	2.16556	0.0303448	1	CH
CST7	2.16515	0.0303759	1	HF
TRIM10	-2.16413	0.0304546	1	LM
LOC281376	2.16357	0.0304975	1	CH
FOXN3	2.16283	0.0305544	1	MB
ENSBTAG00000011305	2.16272	0.0305625	1	CH
EIF2D	2.16257	0.0305743	1	HF
GIMAP7	2.16227	0.0305975	1	HF
MATN3	2.16156	0.0306523	1	HF
ENSBTAG00000050057	-2.16111	0.030687	1	MB
TRIM5	-2.16071	0.0307181	1	LM
AHCY	-2.16051	0.0307331	1	CH
TNFSF8	2.16026	0.0307526	1	HF
FKBP10	2.16013	0.0307624	1	CH
WDR31	2.15929	0.0308275	1	HF
ENSBTAG00000003456	2.15896	0.0308536	1	MB
CEP19	2.1583	0.0309044	1	HF
ITGB2	-2.15739	0.0309753	1	MB
ACAN	2.15576	0.0311023	1	CH
TRAF3IP1	-2.15545	0.0311266	1	HF
CREB3L1	-2.15495	0.0311658	1	CH
PINK1	2.15446	0.0312044	1	MB
BFAR	-2.15406	0.0312355	1	CH
USPL1	2.1526	0.0313501	1	CH
BOLA-DRB3	2.15247	0.0313603	1	HF
KCNT1	2.15188	0.0314069	1	LM
FABP6	2.15137	0.0314469	1	MB
ENSBTAG00000054453	2.15075	0.0314962	1	CH
HPS5	-2.15008	0.031549	1	HF
TPH1	2.14967	0.0315816	1	CH
TTF1	-2.14936	0.0316056	1	HF
ENSBTAG00000005667	2.14872	0.0316563	1	LM
LRRC1	-2.14796	0.0317172	1	MB
LRRC42	-2.14795	0.0317174	1	HF
GLB1L2	-2.14669	0.0318181	1	MB
CHD1L	-2.14661	0.0318247	1	CH
BLNK	2.14659	0.0318262	1	CH
ENSBTAG00000005017	-2.14621	0.0318559	1	LM
MZF1	2.1457	0.031897	1	HF
TPM1	-2.1451	0.0319445	1	LM
LOC100849046	2.14477	0.0319712	1	LM
NCBP2	2.14455	0.0319887	1	HF
CAPN7	2.1444	0.0320008	1	CH
KIF17	-2.14425	0.0320127	1	CH
ENSBTAG00000014421	2.14404	0.0320299	1	CH
MVK	-2.14341	0.0320803	1	HF
GIMAP5	-2.14262	0.0321439	1	MB
ARMH4	-2.13967	0.0323814	1	HF
SELENOT	-2.13928	0.032413	1	HF
INKA2	-2.13885	0.0324481	1	CH
TERF2	2.13798	0.0325187	1	LM
MSH5	2.13668	0.0326242	1	MB
MAP2K2	-2.13482	0.032776	1	MB
ANXA5	2.13365	0.0328711	1	CH
ZNF410	-2.13331	0.0328997	1	MB
LAIR1	-2.13286	0.0329365	1	CH
NEK11	-2.13256	0.0329607	1	HF
DIS3L2	-2.13249	0.0329668	1	HF
VPS51	-2.13244	0.0329706	1	HF
CLSTN1	2.1302	0.033155	1	LM
NEK11	2.12998	0.0331729	1	CH
ENSBTAG00000050818	2.12952	0.0332116	1	MB
HYKK	-2.12872	0.0332777	1	HF
FAM21A	-2.12864	0.0332839	1	CH
PSMG4	-2.12835	0.0333081	1	HF
LOX	-2.12823	0.0333176	1	HF
RESTB	-2.12698	0.0334222	1	CH
MTBP	2.1268	0.0334367	1	MB
SFR1	-2.12674	0.0334414	1	LM
C15H11orf49	2.12639	0.0334707	1	LM
ENSBTAG00000051242	2.12541	0.033552	1	HF
BFAR	2.12527	0.0335642	1	LM
SPINT2	-2.12484	0.0335996	1	HF
APOA4	-2.12326	0.0337323	1	CH
TWF1	2.12137	0.0338903	1	CH
ENSBTAG00000013925	-2.12093	0.033928	1	HF
PIGK	-2.11965	0.0340354	1	MB
DDX59	-2.11933	0.0340626	1	CH
TMEM150B	-2.11763	0.0342061	1	LM
ECHDC1	2.11732	0.0342329	1	MB
HOXB4	-2.11709	0.0342525	1	LM
ABCA9	-2.11596	0.0343482	1	HF
WRN	2.11473	0.0344527	1	CH
ZNF408	2.11442	0.0344791	1	LM
PACRGL	-2.11393	0.0345215	1	CH
TMPRSS9	-2.11366	0.0345444	1	CH
LOC104976076	-2.11335	0.0345704	1	LM
BTBD7	2.1128	0.0346176	1	HF
LOC112444752	-2.10965	0.0348883	1	MB
TEX12	2.10789	0.0350408	1	MB
ENSBTAG00000051058	-2.10658	0.0351542	1	LM
SIPA1L3	-2.10655	0.0351564	1	HF
MCEE	2.1062	0.0351869	1	CH
CCN6	2.10615	0.0351914	1	MB
PDCD2L	2.10518	0.0352754	1	CH
ATG3	-2.10496	0.0352945	1	MB
CC2D1B	2.10486	0.0353037	1	HF
ENSBTAG00000054695	2.10485	0.0353044	1	MB
ETV5	2.10471	0.0353164	1	MB
RAD1	2.10456	0.0353297	1	HF
MATN3	-2.10414	0.0353665	1	CH
LOC104972617	-2.10278	0.0354846	1	HF
IPO8	2.10259	0.0355017	1	LM
MICAL1	-2.10113	0.0356297	1	CH
ENSBTAG00000054148	2.10106	0.0356355	1	HF
ENSBTAG00000052813	2.10011	0.0357193	1	CH
LGALS9	-2.0995	0.035773	1	CH
MIGA1	-2.09901	0.0358156	1	MB
CLDN15	-2.09866	0.0358472	1	HF
ZNHIT1	2.09802	0.0359031	1	HF
CLIC5	-2.09787	0.035917	1	LM
CNMD	2.09649	0.036039	1	LM
ENSBTAG00000051140	2.09475	0.0361929	1	HF
TRIM5	-2.09443	0.0362217	1	MB
PEX6	-2.09409	0.0362516	1	MB
KXD1	-2.09358	0.0362974	1	LM
GNB5	2.0925	0.0363936	1	MB
FNBP1	-2.0922	0.0364207	1	MB
RAB33B	2.09215	0.0364251	1	HF
TREM1	2.09178	0.0364585	1	HF
ENSBTAG00000051624	-2.09048	0.036575	1	LM
FAIM2	2.09028	0.0365929	1	CH
ABCA5	-2.08975	0.0366399	1	HF
KLHL35	-2.08938	0.0366732	1	LM
ZNF623	-2.08901	0.036707	1	LM
MFF	-2.08675	0.0369111	1	LM
ENSBTAG00000048204	-2.08648	0.0369354	1	MB
FAM118A	2.08618	0.0369621	1	HF
CTSH	-2.08601	0.0369781	1	CH
REC114	-2.08568	0.0370079	1	MB
FUS	2.08545	0.0370289	1	LM
CLCA3	2.08517	0.0370536	1	LM
THAP8	2.08472	0.0370947	1	LM
QARS1	2.08424	0.0371385	1	HF
ITGB2	-2.0842	0.0371421	1	CH
LOC112446726	2.0837	0.0371876	1	MB
PMEPA1	-2.08339	0.0372154	1	CH
LRATD1	-2.08296	0.0372546	1	CH
ENSBTAG00000003047	-2.0828	0.0372697	1	LM
CDHR1	2.0803	0.037498	1	CH
PARP11	-2.08025	0.0375022	1	MB
COMMD1	2.07991	0.0375334	1	CH
PSEN2	2.07955	0.0375665	1	CH
ENSBTAG00000015899	2.07837	0.037675	1	MB
MRPL57	-2.07804	0.0377058	1	HF
CDKN2D	2.07645	0.0378523	1	CH
LDLRAD3	2.07535	0.0379537	1	HF
ATP1A3	2.07532	0.0379571	1	HF
PROX2	2.07433	0.0380485	1	HF
ARHGEF40	2.07421	0.0380597	1	HF
RDH8	-2.07411	0.0380687	1	LM
LOC786717	-2.07407	0.0380732	1	MB
CHRNB3	2.074	0.0380798	1	LM
ENSBTAG00000051472	2.07385	0.0380933	1	LM
NR2F6	-2.0729	0.038182	1	LM
C21H14orf28	-2.07275	0.0381958	1	CH
CALHM2	-2.07119	0.0383413	1	LM
ILF3	2.07028	0.0384265	1	LM
ENSBTAG00000050536	-2.07019	0.0384342	1	CH
MSRA	-2.0697	0.0384807	1	LM
LOC616942	2.06969	0.0384813	1	LM
LOC104970913	2.06956	0.0384937	1	CH
OR2H1	2.06936	0.0385126	1	CH
KCNS1	-2.06915	0.0385322	1	CH
ENSBTAG00000013920	-2.06897	0.038549	1	MB
DOK6	-2.06865	0.0385786	1	MB
FAM163A	2.06836	0.0386063	1	LM
PINK1	2.06727	0.0387087	1	HF
ZNF268	-2.0666	0.0387721	1	MB
NKAPL	-2.06618	0.0388113	1	CH
CFAP91	-2.06597	0.0388316	1	CH
RRP8	2.06376	0.0390401	1	CH
TACO1	2.06366	0.0390503	1	MB
CREB3L1	2.06227	0.0391818	1	HF
PLA2G4F	-2.06058	0.0393429	1	MB
LOC784768	2.0601	0.0393887	1	LM
PRDX1	-2.05985	0.0394132	1	MB
LOC515485	2.05933	0.039463	1	MB
LOC100196897	2.05913	0.039482	1	CH
RMND1	2.05725	0.0396621	1	LM
ANKRD29	-2.05661	0.0397241	1	HF
ATMIN	2.05644	0.0397397	1	CH
SLC27A1	2.05638	0.0397455	1	MB
LRRC8D	2.05621	0.0397618	1	HF
SMPDL3B	-2.0562	0.0397632	1	CH
MRM3	2.05609	0.039774	1	LM
LOC112442378	-2.05606	0.0397764	1	CH
LOC100196897	2.05523	0.0398564	1	HF
ENSBTAG00000048669	2.05497	0.0398823	1	CH
ENSBTAG00000025642	-2.05448	0.0399289	1	MB
FAM20A	-2.05446	0.0399315	1	MB
TMEM205	-2.05345	0.040029	1	LM
ZNF527	-2.05168	0.0402011	1	HF
ENSBTAG00000048791	2.05134	0.0402342	1	CH
EXOC6	2.0507	0.0402961	1	LM
MIGA1	-2.04964	0.0403994	1	LM
SMPDL3A	-2.0496	0.0404039	1	LM
CRYBB1	-2.04875	0.0404866	1	HF
ENSBTAG00000023407	-2.0487	0.0404917	1	HF
ACSS3	2.04758	0.0406015	1	LM
FKBP2	-2.04753	0.0406062	1	CH
PWP1	2.04723	0.0406351	1	MB
LOC112443506	2.04716	0.0406428	1	HF
SMIM11A	-2.047	0.0406581	1	LM
ENSBTAG00000048697	-2.04694	0.0406639	1	HF
PSMB5	2.04681	0.0406764	1	MB
C27H4orf47	-2.04677	0.0406808	1	LM
KMO	2.04636	0.0407211	1	LM
TRIM66	2.04541	0.0408149	1	HF
CBR4	-2.04532	0.0408235	1	HF
KLHL7	2.04516	0.0408393	1	CH
BOLA-DRB3	-2.04474	0.0408802	1	CH
EDC3	-2.04428	0.040926	1	HF
ENSBTAG00000051829	2.04404	0.0409494	1	LM
NLRP1	2.04378	0.0409756	1	HF
SLC25A28	-2.04313	0.0410397	1	MB
UMAD1	2.04248	0.0411038	1	CH
DBT	2.04046	0.0413046	1	CH
EIF3M	-2.03938	0.0414122	1	MB
TANGO6	2.03745	0.0416054	1	CH
MIR29B-2	-2.03714	0.0416364	1	LM
SNAP47	2.03682	0.041668	1	HF
ADAMDEC1	-2.03614	0.0417359	1	MB
ZNF644	2.03593	0.0417576	1	HF
CCDC137	-2.03505	0.0418459	1	CH
ENSBTAG00000049594	2.03411	0.0419406	1	MB
TFDP2	-2.03305	0.0420479	1	LM
ENSBTAG00000054268	-2.03304	0.0420482	1	CH
ZNF311	-2.0323	0.0421228	1	MB
ZNF391	2.03158	0.0421957	1	HF
DST	2.03108	0.0422467	1	HF
CTPS1	-2.03054	0.0423015	1	CH
FAM98C	2.03018	0.0423382	1	LM
LYNX1	-2.02951	0.0424063	1	MB
TRAPPC10	-2.02929	0.0424286	1	CH
ELOVL5	-2.02831	0.0425287	1	CH
ISCA2	-2.02778	0.0425825	1	LM
ZBTB25	-2.02749	0.0426121	1	CH
SRRM1	-2.02669	0.0426945	1	CH
CEP20	2.02665	0.042698	1	MB
HSPA1A	-2.02597	0.0427682	1	CH
STAM	2.02531	0.0428355	1	LM
RASAL2	-2.02464	0.0429047	1	HF
PNLDC1	-2.02463	0.0429054	1	HF
PMS2	2.02439	0.0429296	1	MB
PDZRN3	2.02397	0.0429734	1	CH
MED23	2.02384	0.0429867	1	CH
CCDC92	2.02328	0.043044	1	MB
ENSBTAG00000051633	-2.02324	0.0430488	1	LM
ABCA9	-2.02232	0.0431435	1	LM
FUT10	-2.02213	0.0431627	1	HF
ENSBTAG00000054310	2.02162	0.0432159	1	HF
RNF114	-2.02098	0.0432818	1	HF
LTBP1	2.0189	0.0434971	1	HF
ENSBTAG00000054041	2.0188	0.043508	1	LM
TMEM176A	-2.01827	0.0435628	1	MB
ENSBTAG00000039686	-2.01799	0.0435922	1	HF
CCDC8	-2.01787	0.0436046	1	MB
ELL2	-2.01784	0.0436081	1	CH
SMG8	-2.01771	0.043621	1	LM
FBXO24	2.01764	0.0436284	1	LM
SLC33A1	-2.01614	0.0437856	1	CH
ARFGEF1	-2.01489	0.0439157	1	LM
DSCC1	-2.0148	0.0439257	1	CH
TMIGD2	-2.01417	0.0439913	1	HF
KCNC4	2.01398	0.0440117	1	MB
MDM1	2.01387	0.0440232	1	HF
ENSBTAG00000051479	2.01382	0.0440287	1	LM
ITPR1	-2.01345	0.044067	1	HF
LOC100297056	-2.01288	0.0441272	1	MB
RPF1	2.01263	0.0441537	1	HF
PRKCB	-2.01182	0.0442392	1	LM
COL4A2	-2.01179	0.0442421	1	CH
CNPY3	2.01107	0.0443181	1	MB
ANKLE2	-2.01035	0.0443939	1	LM
MBOAT7	2.00986	0.0444457	1	MB
ENSBTAG00000049004	-2.00909	0.0445279	1	HF
BACH2	-2.00865	0.0445743	1	HF
GIMAP5	-2.00856	0.0445834	1	LM
ADGRA3	-2.00816	0.0446265	1	CH
NIBAN3	2.0077	0.0446756	1	CH
BAG2	-2.00741	0.0447062	1	HF
GLS	2.00636	0.0448181	1	LM
EIF4ENIF1	2.00602	0.0448539	1	CH
LRRC74B	-2.00555	0.0449043	1	CH
ENSBTAG00000031115	2.00417	0.045052	1	MB
TPST2	2.00282	0.0451963	1	CH
SNAPC5	-2.00239	0.0452428	1	HF
ENSBTAG00000016849	-2.00201	0.0452832	1	MB
LRG1	-2.00058	0.045438	1	LM
ANKRD29	-2.0004	0.0454576	1	LM
PKP2	1.99971	0.0455317	1	CH
CENPQ	1.99928	0.0455783	1	HF
POLR2K	1.99898	0.0456105	1	LM
ALKBH2	-1.99831	0.0456836	1	HF
LOC781726	-1.99762	0.0457575	1	HF
NQO1	-1.99753	0.0457681	1	HF
SRGAP3	1.99737	0.0457846	1	HF
POLR2B	-1.9966	0.0458687	1	HF
CD46	1.99593	0.0459411	1	HF
FKBP14	1.99561	0.0459765	1	CH
ODAD4	-1.99523	0.0460177	1	MB
LAMP3	1.99457	0.0460903	1	MB
SLC35A5	-1.99423	0.0461264	1	LM
CHRND	-1.99354	0.0462027	1	CH
RP9	1.99205	0.0463657	1	LM
C11H2orf68	-1.99162	0.0464123	1	HF
PPP1R1B	1.99044	0.0465424	1	HF
KCTD19	1.99039	0.0465481	1	HF
OBI1	1.98851	0.0467557	1	CH
P2RY1	1.98781	0.0468329	1	MB
TRMT10A	1.9875	0.0468673	1	CH
ENSBTAG00000048392	1.98586	0.0470488	1	CH
CWF19L2	-1.98575	0.047061	1	CH
RASD1	1.98573	0.0470638	1	LM
PSPC1	-1.98467	0.0471813	1	MB
KCTD3	1.98465	0.0471839	1	MB
LDLRAD3	1.98444	0.0472071	1	LM
RAP2B	1.98424	0.0472292	1	LM
BAG2	1.98406	0.0472487	1	CH
PDCD2L	1.98399	0.0472569	1	MB
PICK1	1.98324	0.0473411	1	MB
NDRG2	1.98303	0.0473637	1	MB
CYB5R2	1.98277	0.0473936	1	LM
LOC100336795	1.98267	0.047404	1	MB
ENSBTAG00000050477	-1.9824	0.0474347	1	CH
ARL1	-1.98172	0.0475107	1	HF
GTF2A1	-1.98145	0.0475409	1	LM
UTP25	-1.98104	0.0475865	1	LM
LSM14B	-1.98094	0.0475979	1	CH
KIR2DS1	-1.97977	0.0477296	1	CH
GLG1	1.97918	0.0477955	1	MB
RELT	-1.97857	0.0478642	1	CH
ENSBTAG00000053502	-1.97854	0.0478682	1	HF
NUP155	-1.97818	0.047909	1	MB
DISC1	1.97796	0.047933	1	MB
EMP2	1.97772	0.0479607	1	CH
ENSBTAG00000050182	-1.97757	0.047977	1	LM
SPRYD3	-1.97755	0.0479791	1	HF
MRNIP	-1.9765	0.0480978	1	MB
NCAPD2	-1.975	0.0482678	1	MB
ZNF408	-1.97488	0.0482812	1	CH
DNAJC3	1.97455	0.0483193	1	MB
ABITRAM	1.97406	0.0483745	1	LM
PACS2	1.97355	0.0484335	1	CH
WDR48	-1.97334	0.0484571	1	HF
TMA16	-1.97233	0.0485725	1	HF
GPR141	-1.97208	0.0486002	1	CH
DYNLT2B	-1.97189	0.0486217	1	MB
SLC66A1	1.97156	0.0486598	1	MB
CDPF1	1.97111	0.0487114	1	LM
FMO2	-1.97076	0.0487514	1	MB
PGGT1B	-1.9706	0.0487701	1	MB
VCAM1	-1.9704	0.0487929	1	CH
ZNF365	-1.9704	0.048793	1	CH
PM20D1	1.96883	0.0489724	1	MB
APCDD1	-1.96807	0.0490605	1	MB
SLC11A1	1.96659	0.0492306	1	HF
FCHSD2	1.96565	0.049339	1	CH
PCBP3	-1.96532	0.0493769	1	HF
ENSBTAG00000054236	1.96407	0.0495214	1	HF
CRIM1	-1.96316	0.0496271	1	HF
CTC1	1.96314	0.0496298	1	MB
RMND1	1.96305	0.0496399	1	HF
GRHL1	-1.96292	0.0496559	1	CH
ARAP1	-1.9627	0.0496815	1	CH
ZNF644	-1.96171	0.0497964	1	CH
ACR	-1.96164	0.0498047	1	CH
GEN1	-1.96143	0.049829	1	HF
HPS5	1.95999	0.0499967	1	LM
ENSBTAG00000049820	-1.95975	0.0500248	1	LM
LOC507581	1.95938	0.0500684	1	HF
MXRA8	1.95864	0.050155	1	MB
TTC39B	1.95862	0.0501577	1	HF
ZBTB25	1.95858	0.0501615	1	LM
MTBP	1.95855	0.0501653	1	CH
TTLL5	-1.95819	0.0502082	1	CH
PCDHA13	-1.95806	0.0502225	1	LM
ENSBTAG00000054091	-1.95713	0.0503322	1	LM
LOC513659	-1.95643	0.0504144	1	CH
EXOSC3	-1.95595	0.0504715	1	CH
CD47	-1.95571	0.0504988	1	LM
MBOAT7	1.95515	0.0505652	1	LM
HSD17B3	-1.95489	0.0505957	1	CH
RIOK3	-1.95467	0.0506226	1	LM
PLPP2	-1.9541	0.0506888	1	MB
ENSBTAG00000051292	-1.95361	0.0507471	1	LM
SRD5A1	-1.95329	0.0507853	1	CH
C8H9orf43	1.95279	0.050844	1	HF
DDX10	1.95253	0.0508751	1	LM
TRIM36	-1.95235	0.0508967	1	LM
SORBS1	-1.95036	0.0511338	1	CH
VAMP5	-1.94961	0.0512222	1	HF
DHX58	-1.94826	0.0513842	1	CH
ENSBTAG00000005146	-1.94786	0.0514316	1	HF
PACRGL	1.94559	0.0517035	1	LM
ING1	-1.9455	0.0517148	1	HF
PLEKHH1	-1.94526	0.0517442	1	CH
GNA12	1.94467	0.0518148	1	MB
ABCC10	-1.94452	0.0518328	1	LM
H3C2	1.94447	0.0518391	1	LM
SUMF2	-1.944	0.051895	1	LM
LOC112444493	-1.94361	0.051942	1	LM
ENSBTAG00000039491	-1.9432	0.0519925	1	HF
LRRC63	-1.94259	0.0520656	1	HF
ENSBTAG00000005667	1.94219	0.0521142	1	HF
ENSBTAG00000050395	1.94143	0.0522058	1	MB
LOC617406	-1.9413	0.0522216	1	HF
XRRA1	-1.94096	0.0522629	1	CH
CCP110	-1.94063	0.0523031	1	LM
CACNG4	-1.94017	0.0523586	1	MB
ZNF527	1.93974	0.0524109	1	CH
MYL12A	1.93925	0.0524714	1	HF
ENSBTAG00000048697	-1.93894	0.0525083	1	MB
ENSBTAG00000053220	-1.93878	0.0525285	1	CH
GNA12	1.93871	0.0525372	1	LM
MIR425	-1.93776	0.0526528	1	HF
CACNA1B	1.93772	0.0526576	1	LM
MSANTD4	1.93742	0.0526936	1	MB
MRPL19	1.93735	0.052702	1	CH
TMEM216	-1.9373	0.0527083	1	CH
TWF1	1.93686	0.0527627	1	MB
MTARC2	-1.93683	0.0527667	1	MB
C16H1orf74	-1.9357	0.0529039	1	MB
DPF2	-1.93548	0.0529313	1	HF
CENPB	1.9351	0.052978	1	MB
RNF141	-1.9351	0.0529781	1	CH
KIF24	1.93503	0.052987	1	CH
COL6A3	1.93494	0.0529974	1	HF
RALGAPA2	-1.93431	0.0530746	1	CH
PJA2	-1.93417	0.0530918	1	MB
MYO1G	1.93394	0.05312	1	MB
ENSBTAG00000052571	-1.93356	0.0531671	1	LM
KLC1	-1.93335	0.0531931	1	HF
THRB	-1.93288	0.053251	1	MB
MRNIP	-1.93196	0.053364	1	LM
GRHL1	-1.93182	0.0533818	1	MB
CYP3A4	-1.93125	0.0534521	1	MB
ENSBTAG00000038797	-1.93094	0.05349	1	CH
PDCD6IP	1.93051	0.0535433	1	MB
DNPEP	-1.93037	0.0535609	1	HF
UQCRC2	1.92872	0.0537662	1	LM
PKLR	-1.92853	0.0537888	1	CH
LOC112442378	-1.92847	0.0537973	1	MB
ATG3	-1.92823	0.0538268	1	CH
PDCD6IP	-1.92762	0.0539029	1	CH
THRB	-1.92644	0.0540493	1	HF
KLC1	-1.92626	0.0540721	1	LM
LOC101903126	1.92619	0.05408	1	HF
ENSBTAG00000050359	1.926	0.0541047	1	HF
UBE2O	1.92568	0.054144	1	CH
VKORC1L1	1.92524	0.0541992	1	CH
ZNF76	1.92515	0.0542111	1	HF
ZMPSTE24	-1.92255	0.0545362	1	CH
LOC529196	1.92229	0.0545693	1	MB
CCDC112	-1.92157	0.0546603	1	MB
HMOX2	-1.9211	0.0547191	1	MB
GNE	-1.92093	0.0547403	1	MB
ENSBTAG00000054636	1.92078	0.0547597	1	CH
TRPC4AP	1.92014	0.0548406	1	HF
CHRNA3	1.92011	0.0548446	1	MB
OGFOD2	1.91988	0.0548731	1	MB
ENSBTAG00000048693	1.91959	0.0549093	1	CH
APOL3	1.91925	0.0549524	1	LM
PON3	1.91855	0.0550417	1	LM
ENSBTAG00000037421	-1.91854	0.055043	1	MB
GMNN	-1.91826	0.0550781	1	HF
EIF3F	1.91802	0.0551083	1	CH
PHF19	1.91785	0.0551298	1	LM
CDPF1	1.9171	0.0552256	1	MB
IMMP1L	-1.91709	0.0552261	1	MB
LYZ2	-1.91628	0.0553291	1	MB
GABBR1	-1.9158	0.0553908	1	HF
SMC5	-1.91518	0.0554692	1	CH
RAB11FIP5	-1.91517	0.0554704	1	MB
IPP	1.91456	0.0555489	1	LM
NACC2	1.914	0.0556203	1	HF
CXCL13	-1.91248	0.0558149	1	MB
OSBPL6	-1.91147	0.0559448	1	HF
PTGDR2	-1.91121	0.055978	1	HF
ENSBTAG00000050895	-1.91084	0.0560246	1	CH
SLC14A1	1.91084	0.056025	1	CH
LAMC2	1.90973	0.0561676	1	HF
TAS2R42	-1.90903	0.0562588	1	CH
RAB12	-1.90874	0.0562951	1	HF
ABCA13	1.90864	0.0563087	1	LM
H3C2	1.90858	0.0563163	1	HF
AGER	1.90829	0.0563539	1	HF
SCARB1	-1.9082	0.0563648	1	LM
XPO5	-1.90718	0.0564972	1	MB
PLPP2	-1.90712	0.0565053	1	CH
UBE3C	1.90673	0.0565561	1	LM
CLSTN1	1.90599	0.0566518	1	CH
TJP3	-1.90525	0.0567471	1	LM
ENSBTAG00000039316	1.90449	0.0568465	1	MB
SIRT2	-1.90444	0.0568535	1	LM
ENSBTAG00000055270	1.90345	0.0569814	1	CH
RICTOR	-1.9032	0.0570151	1	CH
CASP6	-1.90252	0.0571031	1	LM
LRRCC1	-1.90158	0.057226	1	HF
SOD2	1.90141	0.0572482	1	HF
ATP12A	-1.90052	0.0573653	1	CH
ENSBTAG00000052414	-1.90009	0.0574207	1	HF
OBI1	-1.89982	0.0574563	1	LM
COL27A1	1.89932	0.0575224	1	MB
ARRDC2	1.8993	0.0575254	1	MB
KRI1	1.89809	0.0576847	1	LM
SLC23A3	1.89796	0.0577018	1	LM
ANAPC4	-1.89777	0.057727	1	CH
ENSBTAG00000048928	-1.89748	0.0577649	1	HF
HSPA2	-1.89741	0.0577738	1	LM
GBP5	-1.89738	0.0577782	1	MB
ENSBTAG00000055271	-1.89498	0.0580951	1	MB
ENSBTAG00000048669	1.8943	0.0581849	1	LM
STRADB	-1.89412	0.0582091	1	HF
P2RX1	-1.89404	0.0582191	1	CH
HAUS1	-1.89334	0.0583126	1	LM
SYT7	1.89277	0.0583887	1	CH
CACNG1	-1.88992	0.0587686	1	HF
ALG14	-1.88887	0.0589092	1	HF
ARSA	-1.88837	0.0589759	1	CH
ZDHHC13	1.8883	0.0589855	1	HF
LOC104972617	-1.88828	0.0589878	1	CH
LMF2	-1.88812	0.0590096	1	CH
ATP2C1	-1.88746	0.0590981	1	CH
PRR5L	1.88739	0.0591081	1	MB
STK38	1.8873	0.0591204	1	CH
ELOVL5	1.88704	0.0591543	1	MB
RMC1	1.88668	0.0592037	1	MB
LOC530077	1.8853	0.0593888	1	LM
RPP21	-1.8849	0.0594439	1	CH
FADS6	1.88474	0.0594643	1	LM
PEMT	1.88424	0.0595328	1	HF
LOC104969408	-1.88418	0.0595407	1	CH
NUP42	1.88392	0.0595755	1	CH
LOC112441473	-1.88316	0.0596785	1	MB
CPA4	-1.8825	0.0597682	1	CH
PRR5L	1.88227	0.059799	1	HF
BOLA-DQA2	1.88157	0.059895	1	MB
KATNBL1	1.88145	0.0599101	1	CH
SH3TC1	1.88114	0.0599534	1	CH
ENSBTAG00000049820	-1.88013	0.0600906	1	CH
SNX20	-1.87909	0.0602316	1	CH
SPICE1	1.87878	0.0602742	1	MB
SNX8	1.87838	0.0603296	1	CH
PADI2	1.87795	0.0603874	1	CH
ENSBTAG00000039086	-1.87769	0.060423	1	MB
CEP89	1.87745	0.0604564	1	HF
GSTO1	1.87737	0.0604675	1	CH
RET	1.87687	0.0605365	1	HF
METTL27	1.8764	0.0606008	1	HF
SMARCA4	1.87542	0.060735	1	LM
PPP4C	-1.87509	0.0607803	1	HF
SUB1	1.87481	0.0608183	1	LM
TAS2R42	1.87436	0.0608809	1	LM
ENSBTAG00000039491	-1.87352	0.0609965	1	MB
ENSBTAG00000054209	1.8732	0.0610403	1	HF
GMNN	-1.87312	0.0610522	1	MB
CCDC8	-1.87274	0.0611044	1	CH
LPAR5	-1.87169	0.0612499	1	CH
ALKBH3	-1.87009	0.0614709	1	MB
ENSBTAG00000050595	1.86984	0.0615065	1	MB
LOC112441473	-1.8696	0.0615398	1	LM
MFSD6	1.86931	0.0615792	1	MB
ENSBTAG00000031913	-1.86926	0.0615864	1	CH
APEX1	-1.86902	0.0616206	1	HF
LOC512672	1.86866	0.0616701	1	MB
TMEM79	1.86802	0.061759	1	MB
APOA4	-1.86789	0.0617771	1	MB
CCS	1.86741	0.0618447	1	HF
LATS2	-1.86725	0.0618673	1	CH
ATP2B2	-1.86683	0.0619249	1	CH
SLC12A9	1.86657	0.0619616	1	LM
ENSBTAG00000052642	-1.86623	0.0620093	1	LM
SHF	-1.86621	0.0620115	1	HF
ENSBTAG00000017380	1.86614	0.0620218	1	MB
AQP9	-1.86539	0.0621263	1	CH
UPK1A	-1.86446	0.0622576	1	CH
ATG2B	1.86418	0.0622959	1	CH
TRIM2	-1.86414	0.0623024	1	MB
BTD	1.86313	0.0624434	1	MB
ZNF391	1.86312	0.062445	1	LM
TERF2	-1.86284	0.0624852	1	HF
ENSBTAG00000032453	1.86266	0.0625097	1	CH
ERN1	1.86266	0.06251	1	HF
TSEN2	1.86257	0.0625228	1	CH
DCTD	-1.86209	0.0625899	1	LM
RMC1	-1.86202	0.0626007	1	HF
ENSBTAG00000045863	-1.86124	0.0627106	1	MB
ZFAND6	1.86098	0.0627473	1	CH
DNM1L	1.86043	0.062825	1	LM
ENSBTAG00000004165	1.86004	0.0628798	1	MB
HAUS1	-1.85929	0.0629862	1	CH
ALDH6A1	-1.8591	0.0630129	1	CH
SULT1C4	1.85891	0.0630393	1	MB
[truncated: 13,321 more rows]

## Sheet: Fig 5b
Symbol	Z	P	permute.P	GWAS
PDSS2	-9.12043	7.48241e-20	0.426573	HF
RGS10	8.98035	2.69899e-19	0.000999001	HF
LOC112446756	-8.3955	4.63903e-17	0.0729271	HF
LOC616942	8.37018	5.75326e-17	0.011988	HF
TUBA1C	7.4452	9.67948e-14	0.010989	LM
TPRN	7.3947	1.41727e-13	0.702298	CH
MRPL49	7.15711	8.23962e-13	0.000999001	MB
TMEM69	-7.07494	1.49509e-12	0.14985	LM
HOOK1	-6.79332	1.09584e-11	0.237762	MB
BLA-DQB	-6.40845	1.47009e-10	0.010989	HF
PFAS	6.21405	5.16364e-10	0.17982	CH
MOG	-6.17392	6.66186e-10	0.110889	HF
LOC508131	6.10294	1.04138e-09	0.684316	HF
LOC512672	6.0516	1.43411e-09	0.482517	HF
TRAPPC13	-6.02337	1.70821e-09	0.024975	CH
GARRE1	6.01642	1.78314e-09	0.118881	LM
ZFP57	-5.96291	2.47788e-09	0.00699301	HF
TREML2	5.77652	7.62606e-09	0.017982	HF
OAS1X	5.69661	1.22215e-08	0.202797	MB
GPANK1	-5.47141	4.46464e-08	0.000999001	HF
ARFIP1	5.41036	6.2898e-08	0.661339	CH
RABEPK	-5.33633	9.48468e-08	0.010989	HF
MRPL49	5.1707	2.3322e-07	0.000999001	HF
PARD6B	5.15465	2.54108e-07	0.000999001	MB
RPS6KA5	5.06975	3.9834e-07	0.000999001	MB
TBC1D15	-5.05373	4.33258e-07	0.00599401	HF
TMEM205	5.04682	4.4923e-07	0.513487	CH
ENSBTAG00000050562	-5.03263	4.83792e-07	0.799201	MB
PYGO1	4.99763	5.80393e-07	0.383616	LM
MIC1	-4.98836	6.08953e-07	0.0519481	HF
PIWIL2	-4.98604	6.16299e-07	0.000999001	MB
ENSBTAG00000010116	-4.98171	6.30242e-07	0.293706	MB
AOX1	-4.96262	6.95473e-07	0.000999001	MB
ENSBTAG00000054588	-4.87345	1.09663e-06	0.0519481	HF
PPP1R11	-4.87131	1.10859e-06	0.015984	HF
ENSBTAG00000045507	4.86119	1.16683e-06	0.0759241	HF
SIAE	-4.82269	1.41637e-06	0.000999001	CH
IZUMO2	-4.81462	1.47482e-06	0.001998	HF
ENSBTAG00000047616	-4.78069	1.74696e-06	0.000999001	MB
PDE2A	4.75378	1.99649e-06	0.490509	MB
LOC510536	4.73783	2.16022e-06	0.756244	HF
DUSP28	-4.70801	2.50151e-06	0.981019	CH
ENSBTAG00000050011	4.67887	2.88455e-06	0.011988	LM
DUSP28	-4.63446	3.57868e-06	0.107892	LM
UFM1	-4.57588	4.74221e-06	0.000999001	HF
OAS1X	4.56635	4.96286e-06	0.477522	HF
EGFL8	-4.56016	5.11157e-06	0.698302	HF
ALPK3	-4.5164	6.2901e-06	0.242757	CH
RSPO1	-4.47801	7.53427e-06	0.0959041	LM
SYT4	4.46927	7.84882e-06	0.0769231	HF
CFAP298	4.46685	7.93785e-06	0.000999001	MB
VSIG2	-4.43869	9.05074e-06	0.0579421	CH
PDSS2	-4.43612	9.1596e-06	0.000999001	MB
BSCL2	-4.42817	9.50362e-06	0.0669331	LM
ENSBTAG00000054636	4.33931	1.42932e-05	0.041958	CH
NIBAN3	-4.32042	1.55735e-05	0.000999001	MB
ATP8B1	4.31182	1.61915e-05	0.924076	MB
TRMT10B	-4.31033	1.6301e-05	0.336663	CH
LGALS12	-4.30559	1.66539e-05	0.328671	HF
PINK1	4.30541	1.6668e-05	0.672328	CH
TMCO4	4.29839	1.72045e-05	0.000999001	MB
ENSBTAG00000050477	4.29408	1.75421e-05	0.130869	HF
ZNF184	4.26727	1.97876e-05	0.494505	MB
LOC112443902	4.25015	2.13623e-05	1	HF
BLOC1S5	4.23422	2.29343e-05	1	HF
TOP2B	-4.23011	2.33579e-05	1	CH
PINK1	4.1991	2.67979e-05	1	HF
LAMC1	4.17621	2.96407e-05	1	CH
SVIL	4.17524	2.97677e-05	1	MB
LRRC1	-4.17361	2.99816e-05	1	MB
CHGA	4.14907	3.33826e-05	1	HF
PTGR1	4.12504	3.70675e-05	1	HF
GGPS1	-4.0884	4.34368e-05	1	MB
PLPPR5	-4.08516	4.40457e-05	1	MB
TM7SF2	-4.05725	4.96549e-05	1	HF
ENSBTAG00000050011	4.05548	5.00321e-05	1	MB
HACE1	4.0528	5.06079e-05	1	LM
GGPS1	-4.04569	5.21697e-05	1	HF
TUBA1C	4.03807	5.38923e-05	1	HF
MATN3	-3.98314	6.80109e-05	1	MB
MRPS35	-3.98164	6.84427e-05	1	MB
VSIG2	-3.9788	6.92649e-05	1	MB
RARS1	3.97608	7.00599e-05	1	MB
DDOST	-3.96588	7.31253e-05	1	HF
TFEB	3.94435	8.00154e-05	1	HF
EGFL8	-3.94266	8.05819e-05	1	MB
SYNDIG1L	3.93374	8.36343e-05	1	LM
MGC139164	-3.9172	8.95816e-05	1	MB
HSD17B3	3.91021	9.2217e-05	1	LM
ZNF287	3.89698	9.74003e-05	1	MB
ACSS3	-3.89204	9.94031e-05	1	MB
SAPCD1	-3.88872	0.000100773	1	HF
ENSBTAG00000047616	-3.88366	0.000102894	1	HF
ENSBTAG00000046819	-3.86484	0.000111161	1	LM
VPS51	-3.85792	0.000114357	1	HF
TTL	-3.85093	0.000117672	1	HF
CSPP1	-3.84799	0.000119092	1	HF
MYO1A	-3.83578	0.000125167	1	LM
GOT1L1	3.83304	0.00012657	1	HF
HDHD3	3.83264	0.000126776	1	MB
GOT1L1	3.81217	0.000137752	1	LM
MCUR1	-3.81123	0.000138277	1	HF
E2F2	3.80926	0.000139385	1	CH
MOG	-3.80224	0.000143391	1	CH
HSPA1A	-3.78326	0.00015479	1	HF
BOLA-DOA	-3.7831	0.000154887	1	LM
SSR1	-3.76253	0.000168201	1	LM
LY9	-3.75254	0.000175053	1	HF
CENPL	-3.72278	0.000197041	1	CH
LOC100847495	3.70621	0.000210384	1	MB
VAPB	3.70291	0.000213141	1	HF
TBC1D5	-3.70138	0.00021443	1	MB
ENSBTAG00000009673	3.67624	0.000236698	1	LM
CHGA	3.67367	0.000239093	1	LM
INTS14	3.65437	0.000257816	1	MB
MOG	-3.65311	0.000259082	1	MB
LY9	-3.65271	0.00025949	1	MB
LYRM7	-3.64216	0.000270363	1	CH
CSPP1	-3.6272	0.000286513	1	LM
KIF13A	3.61711	0.000297909	1	HF
ENSBTAG00000054145	3.61042	0.000305696	1	LM
NRGN	-3.609	0.00030738	1	CH
ATIC	3.59815	0.000320484	1	HF
ENSBTAG00000052270	-3.58383	0.000338597	1	CH
SORBS1	-3.58242	0.000340422	1	LM
ARMC7	3.58163	0.00034146	1	HF
ENSBTAG00000032544	3.54933	0.000386214	1	LM
PINK1	3.54779	0.000388473	1	MB
LRRC1	-3.54723	0.0003893	1	HF
TMEM42	3.53769	0.000403637	1	HF
ALAS1	3.53766	0.000403687	1	CH
TXNDC16	-3.53529	0.000407329	1	CH
PPFIBP1	3.52878	0.000417486	1	HF
PFKFB2	3.50262	0.000460714	1	MB
NMRAL1	-3.49235	0.000478792	1	LM
GUCY1B1	-3.47578	0.000509379	1	LM
LONRF1	-3.47348	0.00051375	1	LM
CDK7	-3.45912	0.000541934	1	HF
ZNF287	-3.45567	0.000548937	1	LM
DENND2B	3.43127	0.000600752	1	HF
FAM207A	3.40538	0.00066072	1	LM
WDR17	-3.40423	0.000663518	1	LM
ENSBTAG00000054148	-3.4025	0.000667718	1	CH
COL11A2	3.40226	0.000668307	1	HF
NLRP1	3.40023	0.000673302	1	HF
IL10	3.38914	0.000701118	1	HF
DDOST	-3.37989	0.000725149	1	MB
GPANK1	-3.37889	0.000727782	1	MB
CD46	3.37805	0.000730026	1	HF
FAM167A	3.37778	0.000730726	1	LM
PRKCZ	3.37504	0.000738061	1	HF
TTLL5	-3.36551	0.000764023	1	CH
ENSBTAG00000053664	-3.35543	0.000792407	1	HF
ENSBTAG00000050854	3.35432	0.000795609	1	MB
ENSBTAG00000053658	-3.35075	0.00080594	1	MB
ENSBTAG00000052270	-3.34777	0.000814638	1	LM
LOC613822	3.34389	0.000826119	1	CH
TRIM6	3.34059	0.000836009	1	MB
DOC2G	-3.33987	0.00083817	1	HF
DUSP5	3.33798	0.000843891	1	LM
PEMT	3.32066	0.00089804	1	HF
ENSBTAG00000048340	3.30306	0.00095636	1	HF
LOC786717	-3.30159	0.000961401	1	LM
ARHGEF19	3.29805	0.000973587	1	MB
ENSBTAG00000051249	-3.29478	0.000984988	1	MB
MTBP	3.29439	0.000986371	1	MB
ENSBTAG00000050477	3.28778	0.00100982	1	MB
ENSBTAG00000049866	-3.28599	0.00101626	1	CH
RABEPK	-3.2733	0.00106299	1	MB
ENSBTAG00000045951	-3.26935	0.00107794	1	MB
ALPL	-3.25261	0.00114352	1	CH
RARB	-3.23602	0.0012121	1	LM
SETD4	-3.23475	0.00121748	1	MB
MFSD11	3.2267	0.00125226	1	CH
CAPN5	-3.22012	0.00128137	1	LM
ALDH9A1	-3.21472	0.00130573	1	LM
CARMIL1	-3.20777	0.0013377	1	HF
ENSBTAG00000052147	-3.19882	0.00137992	1	HF
ENSBTAG00000052281	3.19058	0.00141988	1	MB
MRS2	-3.18171	0.00146411	1	HF
EBPL	3.17599	0.00149324	1	MB
CIITA	-3.1727	0.00151026	1	HF
FBH1	3.17185	0.00151471	1	CH
PICK1	3.17138	0.00151715	1	LM
TP53RK	-3.17074	0.0015205	1	CH
TMEM273	3.16741	0.00153802	1	CH
METTL27	3.16673	0.00154166	1	HF
PDCD6IP	-3.15773	0.00159001	1	CH
TMEM51	-3.15428	0.00160897	1	CH
ENSBTAG00000037421	-3.14983	0.00163365	1	HF
TMEM216	-3.14818	0.00164289	1	LM
HOOK1	-3.14693	0.00164997	1	CH
SYT4	-3.13896	0.00169547	1	LM
LOC100335553	3.13579	0.00171392	1	HF
BOLA-DOA	3.13154	0.00173891	1	HF
CPM	-3.13128	0.00174045	1	LM
DHCR24	3.12061	0.00180479	1	CH
ENSBTAG00000054148	3.12003	0.00180831	1	LM
EPN2	-3.11389	0.0018464	1	LM
LOC112446756	-3.1131	0.00185135	1	MB
OR11A1	-3.11233	0.00185619	1	MB
LOX	-3.11054	0.00186748	1	HF
SLC7A6	3.0954	0.00196549	1	HF
TMEM205	-3.08937	0.00200578	1	HF
HDHD3	3.08658	0.00202471	1	LM
ABCA6	-3.08282	0.00205046	1	LM
GPHN	3.07208	0.0021257	1	MB
GCK	-3.07194	0.00212674	1	LM
FAM111B	3.06959	0.00214353	1	MB
TREM1	3.06856	0.00215091	1	HF
USP42	3.06744	0.00215903	1	MB
LTBP3	-3.063	0.00219128	1	HF
PICK1	3.06293	0.0021918	1	MB
CLCA3	3.05902	0.00222063	1	LM
FIG4	3.05774	0.00223011	1	MB
LOC508131	3.05475	0.00225246	1	CH
ZNF621	3.05391	0.00225881	1	LM
PICK1	3.05075	0.00228273	1	CH
SORBS1	-3.0497	0.00229068	1	HF
TUBA1C	-3.04919	0.00229462	1	CH
TBC1D15	-3.04846	0.00230017	1	MB
LRRC51	3.04379	0.00233618	1	MB
MANBA	-3.0437	0.00233691	1	LM
KCNK17	-3.04351	0.00233835	1	CH
FAM111B	3.0415	0.002354	1	CH
BLA-DQB	-3.03659	0.00239274	1	MB
TJAP1	-3.03599	0.00239748	1	HF
CEP89	3.02957	0.00244905	1	HF
MPND	-3.02875	0.00245565	1	MB
EEF1AKNMT	-3.0286	0.00245693	1	MB
CBWD1	3.02848	0.00245784	1	HF
TSPAN1	3.02527	0.00248413	1	LM
APLF	3.02354	0.00249833	1	MB
RNF121	-3.02282	0.00250429	1	CH
PLCD1	3.01929	0.00253365	1	HF
TTC22	-3.01719	0.00255133	1	HF
PKP2	3.01288	0.00258783	1	MB
LOC100300510	-3.006	0.00264707	1	HF
UNC50	-2.99017	0.00278822	1	CH
KIF17	-2.9833	0.0028516	1	MB
ENSBTAG00000005609	2.98224	0.00286144	1	LM
TMEM71	-2.97717	0.00290924	1	LM
ERAP2	-2.97433	0.00293627	1	LM
CHGA	2.97165	0.00296201	1	MB
ENSBTAG00000050562	-2.96297	0.0030469	1	CH
TEAD3	2.95735	0.00310291	1	MB
BAIAP2L1	-2.95643	0.00311219	1	MB
ENSBTAG00000050476	-2.95492	0.00312746	1	CH
H4-16	-2.95369	0.00313999	1	HF
TPP2	-2.95048	0.00317285	1	MB
ENSBTAG00000052880	2.95041	0.00317356	1	LM
NSA2	-2.94959	0.00318196	1	LM
E2F2	-2.94956	0.00318228	1	LM
MIDEAS	2.94899	0.00318812	1	CH
LOC100300510	-2.94778	0.00320061	1	CH
YPEL5	2.94163	0.00326485	1	HF
ENSBTAG00000039524	-2.9414	0.00326736	1	MB
ATP8B1	2.94074	0.00327433	1	CH
ENSBTAG00000050853	-2.93623	0.00332225	1	MB
NEK1	2.9331	0.00335594	1	MB
MARK2	-2.92389	0.00345682	1	CH
ENSBTAG00000049004	-2.92064	0.00349316	1	HF
ZSCAN12	2.91753	0.00352812	1	CH
PEA15	-2.91505	0.00355634	1	MB
LYZ	-2.91268	0.00358347	1	CH
WDR31	2.91212	0.00358986	1	MB
HMGCS2	2.90857	0.00363088	1	MB
VPS37D	-2.90538	0.00366813	1	CH
SEC16B	-2.90511	0.00367118	1	LM
ENSBTAG00000053922	-2.90474	0.00367554	1	HF
PARD6B	2.9007	0.00372335	1	CH
ENSBTAG00000040603	2.90062	0.00372421	1	HF
LOC786717	-2.89583	0.00378157	1	MB
TAF6L	-2.89446	0.00379817	1	HF
FANCM	-2.89384	0.00380559	1	CH
TBC1D5	-2.8928	0.00381829	1	HF
ENSBTAG00000054145	-2.89181	0.00383035	1	CH
SSR1	-2.89171	0.0038315	1	MB
MRPL32	-2.89001	0.00385225	1	LM
DEGS1	-2.88344	0.00393353	1	HF
C20H5orf22	-2.87147	0.00408568	1	MB
TMEM94	2.86865	0.0041223	1	MB
TMEM267	-2.86615	0.00415501	1	MB
TMPRSS9	-2.86596	0.00415744	1	LM
PSMG1	2.86547	0.00416396	1	CH
TM7SF2	-2.86092	0.00422411	1	MB
UBE3B	-2.86002	0.0042362	1	HF
LOC524650	-2.8595	0.00424309	1	MB
ZNF365	2.85943	0.00424399	1	CH
WC1-10	-2.8569	0.00427799	1	LM
MFF	2.8562	0.00428747	1	CH
POMGNT1	2.85209	0.00434333	1	LM
RIOK1	-2.84822	0.00439644	1	HF
ZNF613	-2.84736	0.00440831	1	HF
BPNT2	-2.84451	0.00444799	1	LM
LOC112443175	2.84289	0.00447068	1	LM
ALDH5A1	2.83706	0.00455313	1	CH
HDDC2	-2.83459	0.00458848	1	CH
SEPTIN10	2.83098	0.00464049	1	LM
ZNF613	-2.83086	0.00464234	1	MB
EIF4EBP1	-2.83066	0.00464521	1	HF
SUCLG2	-2.82607	0.00471234	1	HF
ENSBTAG00000051249	-2.82416	0.00474048	1	CH
MMP15	-2.82194	0.00477345	1	HF
ZNF329	-2.82175	0.0047762	1	LM
ENSBTAG00000052878	2.82041	0.00479619	1	CH
ENSBTAG00000005609	2.8112	0.00493579	1	MB
UBE3C	2.80559	0.00502251	1	LM
MMAA	2.80374	0.00505144	1	HF
MMP3	2.79749	0.00515014	1	LM
CEP20	2.7968	0.00516115	1	MB
TRIM10	-2.79354	0.00521342	1	MB
GTF3C3	2.79341	0.00521557	1	HF
LOC511617	2.78361	0.00537579	1	HF
OSTF1	-2.7776	0.00547613	1	HF
LPIN3	-2.77021	0.00560199	1	HF
IL10	2.76765	0.00564623	1	MB
LOC512672	2.76716	0.00565477	1	CH
MTMR3	2.76605	0.00567399	1	LM
FBH1	2.76334	0.00572135	1	MB
LSM5	-2.76216	0.00574209	1	LM
ENSBTAG00000005017	-2.76097	0.00576305	1	HF
ENSBTAG00000049556	2.75914	0.00579533	1	HF
GALNT10	-2.75891	0.00579944	1	LM
PAPSS1	2.75622	0.00584738	1	MB
SMG8	-2.75313	0.00590292	1	HF
CLEC4A	-2.75241	0.00591576	1	MB
LOC787343	2.75215	0.0059206	1	LM
MFSD11	2.75115	0.00593863	1	HF
PRKCI	2.74531	0.00604534	1	HF
SPTLC2	2.73133	0.00630793	1	CH
ENSBTAG00000050595	2.72831	0.00636606	1	HF
KIF24	2.72795	0.00637284	1	HF
ENSBTAG00000031682	2.7257	0.00641649	1	HF
LOC785873	-2.72383	0.00645306	1	HF
PIGS	2.72378	0.00645388	1	CH
ELP2	-2.72193	0.00649009	1	MB
APOBEC3H	2.72173	0.00649414	1	LM
RSPO1	-2.72139	0.0065009	1	HF
ALPL	-2.71923	0.00654341	1	MB
SEC16B	2.71747	0.00657838	1	HF
ENSBTAG00000054145	2.71151	0.00669772	1	HF
HMGCS2	2.70942	0.00674011	1	CH
ENSBTAG00000012087	2.7074	0.00678121	1	HF
ABCA6	-2.70362	0.00685885	1	MB
TIMM44	-2.69921	0.00695049	1	HF
SELENOP	2.69914	0.00695191	1	CH
ENSBTAG00000049318	2.69547	0.00702898	1	HF
GTF3C3	2.6914	0.00711527	1	MB
ENSBTAG00000054145	2.69029	0.00713896	1	MB
GPSM2	-2.68992	0.00714693	1	CH
SOD3	-2.68957	0.00715451	1	MB
ARFIP1	2.68879	0.00717116	1	LM
DUS4L	-2.68285	0.00729986	1	HF
CABYR	2.68072	0.00734641	1	CH
TLE2	2.67774	0.00741218	1	CH
PRELID2	-2.67682	0.00743235	1	LM
ENSBTAG00000009664	2.67435	0.00748737	1	HF
TOP2B	2.67281	0.00752192	1	LM
LOC618463	-2.67122	0.00755766	1	LM
ENSBTAG00000051140	2.67057	0.00757223	1	LM
EMC1	-2.66982	0.00758924	1	HF
NDUFA2	2.66905	0.00760654	1	MB
ARFGAP2	2.66892	0.00760953	1	HF
ENSBTAG00000052171	-2.66648	0.00766497	1	LM
NEIL2	2.66499	0.007699	1	LM
KLHL35	-2.66403	0.00772103	1	MB
HSPA1A	-2.66286	0.00774803	1	CH
TULP3	2.66111	0.00778842	1	HF
PTGR1	-2.65828	0.00785411	1	LM
COQ10B	2.65679	0.0078889	1	LM
AOX1	-2.65537	0.00792211	1	HF
NUP155	2.65384	0.00795816	1	CH
MIC1	-2.65382	0.00795854	1	MB
SSR1	-2.65283	0.00798194	1	CH
TMEM121	2.65117	0.00802141	1	HF
MCUR1	-2.65032	0.00804145	1	MB
ATP10D	-2.64871	0.00807987	1	MB
GOT1L1	2.64669	0.00812834	1	CH
UCMA	2.64492	0.00817113	1	LM
CLEC4A	-2.6444	0.00818349	1	LM
TASOR	2.64371	0.00820029	1	CH
MRPL49	2.63412	0.0084356	1	LM
ENSBTAG00000049178	2.63053	0.00852521	1	HF
CD46	-2.6263	0.00863197	1	LM
COPS9	-2.62295	0.0087173	1	CH
MTUS1	2.62172	0.00874871	1	CH
HSPG2	2.61664	0.00887987	1	LM
KCTD18	2.61566	0.00890546	1	MB
C23H6orf141	2.61084	0.00903214	1	HF
UNG	-2.61046	0.00904204	1	HF
LY9	-2.60568	0.00916929	1	CH
TMEM161B	2.60535	0.00917806	1	HF
ENSBTAG00000054933	-2.60499	0.0091878	1	HF
CDCA7L	2.60425	0.00920754	1	LM
UPF1	-2.60383	0.00921896	1	HF
CHRDL2	-2.60223	0.00926197	1	HF
PROKR1	-2.60056	0.00930724	1	HF
LGALSL	-2.59665	0.00941381	1	LM
PIGR	-2.59552	0.00944481	1	MB
WDR31	2.59129	0.00956177	1	HF
ENSBTAG00000048611	2.59095	0.00957111	1	LM
KCNA6	-2.59092	0.00957208	1	LM
KMO	2.58561	0.00972061	1	LM
FXYD5	-2.5853	0.00972953	1	LM
KIR3DS1	2.58167	0.00983239	1	MB
HSD17B3	2.58087	0.00985506	1	HF
NOL6	-2.57938	0.00989791	1	MB
LRP11	-2.57835	0.00992722	1	HF
UBE3B	2.57497	0.010025	1	LM
LOC618664	2.57394	0.0100546	1	MB
TTL	2.56916	0.0101944	1	LM
PDE5A	2.56832	0.0102194	1	MB
TRIM10	-2.56708	0.0102559	1	HF
PAPSS1	-2.56524	0.0103106	1	CH
ENSBTAG00000048928	-2.56388	0.010351	1	HF
MRPL32	2.56281	0.010383	1	CH
ENSBTAG00000046819	-2.56092	0.0104397	1	CH
ENSBTAG00000049982	-2.55924	0.0104903	1	LM
RBM25	2.55781	0.0105334	1	MB
DHCR24	-2.55756	0.0105411	1	HF
VAPB	2.5562	0.0105822	1	LM
ENSBTAG00000055271	-2.55597	0.0105892	1	HF
ENSBTAG00000051047	-2.55467	0.0106289	1	MB
PDHB	-2.5483	0.0108249	1	CH
LTBP4	-2.54774	0.0108423	1	CH
COG4	2.54566	0.0109071	1	HF
C2H2orf88	2.54296	0.0109918	1	MB
OSBPL6	2.54289	0.0109941	1	CH
ENSBTAG00000031115	2.54254	0.0110051	1	LM
OSBPL11	2.54226	0.0110137	1	CH
RAP2B	2.54209	0.0110191	1	MB
GSTO1	2.53166	0.0113523	1	CH
GRAMD2B	-2.53139	0.011361	1	CH
CCT5	2.52685	0.0115091	1	LM
ZNF613	-2.52649	0.0115208	1	LM
WFS1	-2.52396	0.0116043	1	CH
HSD17B3	2.52226	0.0116603	1	MB
LOC524650	-2.52195	0.0116705	1	CH
PBX4	2.51976	0.0117434	1	MB
NDST1	-2.5143	0.011927	1	LM
CCP110	-2.50701	0.0121758	1	LM
ENSBTAG00000051140	2.50491	0.0122483	1	HF
WC1-10	-2.50326	0.0123057	1	CH
NAALAD2	-2.50297	0.0123155	1	CH
DPM1	-2.50059	0.0123985	1	MB
LOC618071	-2.49873	0.0124638	1	CH
TMEM216	-2.49596	0.0125616	1	CH
ENSBTAG00000050011	2.49523	0.0125876	1	HF
AGPAT4	-2.49317	0.0126608	1	HF
NEU1	2.49069	0.0127497	1	HF
THRB	-2.4876	0.012861	1	HF
RNF144B	-2.48308	0.013025	1	MB
PFKP	2.47994	0.0131406	1	HF
LOC112441469	2.47906	0.0131728	1	LM
OSBPL11	2.47621	0.0132786	1	LM
TPRN	-2.47528	0.0133132	1	HF
ILK	2.47268	0.0134104	1	CH
RABEPK	-2.47209	0.0134324	1	CH
ANXA4	2.47061	0.0134882	1	HF
GCLC	2.46713	0.0136202	1	LM
ENSBTAG00000052673	-2.46661	0.0136399	1	HF
MCUB	-2.46467	0.013714	1	HF
ENSBTAG00000039524	-2.46336	0.0137641	1	CH
AADAT	-2.46328	0.0137673	1	HF
SMPDL3B	-2.46242	0.0138001	1	MB
RPS6KA5	2.4623	0.0138048	1	HF
ENSBTAG00000049556	2.46229	0.0138052	1	MB
TLE2	-2.46189	0.0138207	1	LM
C16H1orf105	-2.46143	0.0138384	1	HF
LOC510613	2.46104	0.0138534	1	MB
ZNF23	-2.45958	0.01391	1	HF
FAM32A	2.45824	0.0139619	1	HF
RPF1	2.45753	0.0139897	1	HF
CFDP1	-2.45526	0.0140783	1	HF
FANCM	2.45489	0.0140928	1	LM
ALKBH3	-2.45296	0.0141685	1	MB
LOC104969408	-2.45144	0.0142288	1	MB
ELP2	-2.45128	0.014235	1	CH
ENSBTAG00000051385	2.45067	0.0142591	1	HF
TLR10	-2.45021	0.0142775	1	CH
STRADB	-2.45017	0.014279	1	MB
CHML	2.44437	0.0145104	1	LM
GGPS1	-2.44109	0.014643	1	LM
ATP8B1	2.43906	0.0147257	1	LM
TARP	2.43767	0.0147823	1	CH
C7H1orf35	-2.43639	0.0148346	1	MB
RASAL2	-2.43612	0.0148456	1	HF
TFEB	-2.4353	0.0148795	1	CH
LOC613822	2.43483	0.014899	1	MB
TKTL2	2.43382	0.0149404	1	MB
FGD6	-2.43336	0.0149593	1	CH
ENSBTAG00000051451	2.43308	0.0149712	1	MB
TMEM70	-2.43047	0.0150794	1	CH
MARK2	-2.42916	0.015134	1	HF
GCGR	-2.4271	0.01522	1	CH
KLRG1	-2.42697	0.0152255	1	CH
PRKCZ	2.42476	0.0153186	1	MB
SOD3	-2.42108	0.0154743	1	LM
RARB	-2.42092	0.0154815	1	HF
PSMD6	2.41761	0.0156227	1	HF
PSMD5	2.41747	0.0156288	1	LM
PARD6B	2.41721	0.0156398	1	LM
RO60	2.41347	0.0158016	1	CH
BOC	2.41122	0.0158991	1	HF
GRIP2	-2.40953	0.015973	1	LM
PIGS	2.40919	0.015988	1	LM
PEMT	-2.40906	0.0159936	1	LM
MPPE1	2.40708	0.0160807	1	HF
PRKCI	2.40687	0.0160899	1	CH
YBEY	-2.40654	0.0161046	1	CH
CSRP2	-2.40638	0.0161115	1	LM
ENSBTAG00000051430	2.40479	0.0161816	1	LM
CD46	2.4033	0.0162477	1	CH
FUCA1	-2.40243	0.0162867	1	HF
LSG1	2.40176	0.0163165	1	MB
CHMP6	-2.3945	0.016643	1	HF
GPR160	2.3924	0.0167384	1	MB
SLC37A1	-2.39224	0.0167458	1	CH
ARL11	-2.39196	0.0167585	1	MB
SORBS1	-2.38409	0.0171213	1	CH
TRAPPC6B	-2.38033	0.017297	1	LM
LOC781726	-2.37689	0.0174592	1	HF
MTBP	2.37603	0.0174998	1	CH
GOLPH3L	-2.37536	0.017532	1	CH
SHF	2.37263	0.0176619	1	LM
LOC522763	2.37201	0.0176916	1	CH
LOC528040	2.36935	0.0178192	1	CH
TTLL5	2.3688	0.0178457	1	LM
IL10	2.36872	0.0178497	1	CH
BAIAP2	-2.36795	0.017887	1	MB
ENSBTAG00000052878	2.3675	0.0179087	1	HF
GPATCH4	2.36686	0.0179396	1	CH
FAT1	2.36658	0.0179535	1	HF
ENSBTAG00000052914	2.36571	0.0179956	1	LM
MLH1	-2.36264	0.0181455	1	HF
TMEM243	2.36006	0.0182719	1	HF
FANCM	-2.35945	0.018302	1	HF
VARS2	2.35936	0.0183066	1	HF
ITGAD	-2.3582	0.0183636	1	HF
LRRN4CL	-2.35799	0.0183741	1	MB
ENSBTAG00000052136	-2.35513	0.0185162	1	HF
GTF3C1	-2.35473	0.0185364	1	HF
ZNF8	-2.35238	0.0186537	1	MB
BSCL2	-2.35127	0.0187095	1	MB
SDHAF3	2.3509	0.018728	1	LM
MPND	-2.35065	0.0187404	1	LM
LOC785873	-2.35019	0.018764	1	LM
TMCO4	2.34888	0.0188301	1	CH
GGA2	-2.34745	0.0189023	1	MB
TNFAIP2	2.34672	0.0189397	1	LM
POLR2K	2.34636	0.0189579	1	LM
SF3B6	2.34359	0.0190993	1	LM
NUDT19	2.34295	0.019132	1	CH
ENSBTAG00000007280	2.34219	0.019171	1	HF
PLSCR2	2.34189	0.0191865	1	LM
GARRE1	2.34163	0.0191996	1	HF
TUBE1	-2.34148	0.0192076	1	MB
UGGT2	-2.33641	0.01947	1	CH
KPNA5	-2.33446	0.0195714	1	CH
S1PR3	2.33415	0.019588	1	LM
SUCLG2	2.33194	0.019704	1	LM
LOC512672	-2.33164	0.0197197	1	LM
VRK1	-2.33056	0.0197765	1	HF
NFATC3	2.32813	0.0199052	1	CH
ENSBTAG00000054411	2.32663	0.0199851	1	HF
MPND	-2.32461	0.0200931	1	HF
BCAS2	-2.32383	0.0201347	1	LM
SELENOT	-2.32244	0.0202095	1	MB
CD9	2.32193	0.0202366	1	HF
RAPGEF2	-2.3167	0.0205202	1	MB
RPP14	-2.3119	0.0207832	1	MB
C5H12orf73	-2.31013	0.020881	1	MB
ENSBTAG00000045886	-2.30996	0.0208903	1	LM
GSTO2	-2.30841	0.0209765	1	HF
ENSBTAG00000014421	-2.30587	0.0211178	1	HF
MALSU1	2.3058	0.021122	1	CH
PPFIA4	-2.3045	0.0211947	1	CH
MRPS25	-2.30392	0.0212271	1	LM
APMAP	2.30161	0.021357	1	HF
PSMG4	2.30109	0.0213864	1	HF
EGFL8	-2.29999	0.0214486	1	LM
FAM118A	-2.29534	0.0217134	1	CH
AASDH	-2.29443	0.0217656	1	LM
DHX29	-2.29401	0.0217901	1	HF
SHB	-2.2934	0.021825	1	CH
LOC100300051	-2.29239	0.0218833	1	HF
TTLL5	-2.29213	0.0218984	1	MB
DNAJC27	2.28944	0.0220539	1	LM
TRAPPC6B	-2.28763	0.0221593	1	MB
AOX1	-2.2854	0.0222893	1	LM
GTPBP4	2.28313	0.0224227	1	HF
VWA3B	2.28172	0.0225056	1	HF
SBF2	-2.28043	0.0225819	1	MB
MET	2.27668	0.0228053	1	MB
ENSBTAG00000052084	2.27624	0.0228318	1	LM
MTRES1	2.27286	0.0230344	1	CH
CYB5R2	2.27281	0.0230375	1	LM
MS4A8	2.2726	0.0230501	1	CH
P4HB	-2.27221	0.0230741	1	CH
PCNP	2.27176	0.023101	1	LM
SAFB2	2.26959	0.0232327	1	MB
ENSBTAG00000014421	2.269	0.0232686	1	CH
MRNIP	-2.26875	0.0232838	1	LM
HACE1	2.26713	0.0233825	1	MB
ENSBTAG00000046819	-2.26506	0.0235091	1	MB
INTS14	2.26403	0.0235726	1	HF
LOC504548	-2.26334	0.023615	1	LM
GPN1	2.26114	0.0237509	1	HF
SYT4	2.25902	0.0238821	1	CH
KIF17	-2.25794	0.0239493	1	CH
SEC22A	-2.25623	0.0240559	1	LM
SAFB2	2.25561	0.0240949	1	LM
ENSBTAG00000050895	-2.25556	0.0240985	1	CH
ATP6AP1L	-2.25394	0.0242002	1	CH
CAPN7	2.2533	0.0242401	1	MB
NOA1A	2.25307	0.0242546	1	HF
ENSBTAG00000006582	-2.25191	0.0243276	1	CH
MREG	2.24962	0.0244731	1	HF
TEX14	-2.24106	0.0250224	1	MB
ENSBTAG00000051855	-2.23991	0.0250966	1	HF
LOC534913	2.23471	0.0254365	1	CH
SBF2	-2.23434	0.0254604	1	HF
ENSBTAG00000054088	-2.23423	0.0254677	1	MB
LOC529196	2.23351	0.0255156	1	MB
FIS1	2.23314	0.0255397	1	HF
LOC613822	-2.23191	0.0256208	1	LM
CSNK1G1	2.23172	0.0256338	1	CH
NRN1	2.23047	0.0257162	1	HF
PMPCB	-2.22956	0.0257767	1	CH
DCLRE1A	-2.22795	0.0258836	1	LM
TNR	2.22779	0.0258949	1	HF
FAM229B	-2.22631	0.0259937	1	MB
LOC100300510	2.22542	0.0260533	1	LM
GNB5	2.22306	0.0262121	1	CH
MPPE1	-2.22042	0.0263903	1	MB
OSBPL11	-2.21945	0.0264558	1	HF
TXNDC16	-2.21924	0.0264704	1	HF
KLF1	2.21922	0.026472	1	HF
CACNA1B	2.21847	0.0265225	1	CH
LOC512464	-2.21749	0.0265897	1	LM
LOC618367	2.21623	0.0266755	1	HF
RARB	2.21556	0.0267215	1	CH
MUS81	-2.21476	0.0267768	1	HF
USPL1	2.21383	0.0268407	1	HF
TBC1D31	2.21299	0.026898	1	LM
ZNF621	2.21289	0.0269049	1	MB
ATP10D	2.21137	0.0270103	1	HF
TCP11L2	-2.21016	0.0270938	1	HF
TLDC2	-2.20992	0.0271106	1	LM
GIMAP8	-2.20829	0.0272243	1	MB
FABP3	2.20646	0.0273521	1	MB
C1GALT1	-2.20636	0.027359	1	CH
MRAS	-2.20496	0.027457	1	LM
SARDH	-2.20469	0.0274755	1	LM
METTL22	-2.20232	0.0276425	1	LM
ENSBTAG00000052693	-2.20152	0.0276996	1	LM
ENSBTAG00000003528	2.20057	0.0277668	1	MB
PIGK	-2.19936	0.0278526	1	MB
CHRNB3	2.19855	0.0279101	1	CH
ENSBTAG00000040559	2.1982	0.0279346	1	MB
ODAD4	-2.19771	0.0279699	1	MB
ALKBH2	-2.19592	0.0280979	1	MB
ENSBTAG00000049820	-2.19562	0.028119	1	MB
TMEM119	-2.1942	0.0282209	1	MB
GRAMD2B	2.19265	0.0283323	1	LM
MICU2	2.1904	0.0284954	1	HF
TPP2	2.18752	0.0287049	1	HF
SAMHD1	-2.18548	0.028854	1	LM
TARP	-2.18519	0.0288752	1	HF
SYNJ2	2.18264	0.0290626	1	CH
ENSBTAG00000050424	2.17917	0.0293192	1	HF
CCDC170	-2.17914	0.0293212	1	LM
INTS2	-2.17564	0.0295822	1	CH
SLC25A27	2.17469	0.0296537	1	HF
KCNA6	-2.17466	0.0296553	1	MB
LOC616942	2.1742	0.0296904	1	MB
KIF7	-2.17358	0.0297367	1	LM
RARS1	-2.17342	0.0297485	1	HF
PPP2R5C	2.17288	0.0297897	1	MB
TLR6	-2.16961	0.0300366	1	MB
ENSBTAG00000052147	2.16744	0.0302009	1	LM
TMEM243	-2.16697	0.0302369	1	CH
LOC790312	2.16667	0.0302599	1	CH
ACSS3	2.16609	0.0303039	1	CH
NSMCE4A	2.16515	0.0303765	1	HF
ENSBTAG00000024272	2.16503	0.0303855	1	HF
ENSBTAG00000054088	-2.16477	0.0304056	1	CH
LYRM7	2.1624	0.0305876	1	LM
UNC93A	-2.16197	0.0306203	1	MB
LOC786974	-2.1603	0.0307491	1	HF
RSPO1	-2.15902	0.0308487	1	MB
PSMG1	2.15809	0.0309208	1	MB
ACAD11	-2.15456	0.0311959	1	LM
HEATR9	2.15417	0.0312268	1	LM
ENSBTAG00000053237	2.15316	0.0313057	1	HF
ZCCHC4	-2.15298	0.0313199	1	CH
SCRN3	2.15295	0.0313224	1	HF
SDHAF3	2.15223	0.031379	1	HF
EXT2	2.15127	0.0314552	1	HF
RAD1	2.15098	0.0314774	1	HF
SOBP	2.14867	0.0316606	1	HF
RGS10	2.14853	0.031672	1	LM
ALKBH3	-2.14637	0.0318436	1	LM
TMEM161B	-2.13871	0.0324591	1	CH
LNP1	-2.13837	0.0324869	1	HF
PAPSS1	2.13825	0.0324963	1	LM
GNE	-2.13758	0.0325506	1	MB
DCK	-2.13474	0.0327823	1	CH
MGC139164	-2.13473	0.0327829	1	HF
OXSM	-2.13414	0.0328309	1	LM
CPA5	-2.13236	0.0329773	1	MB
SAMHD1	2.13183	0.0330205	1	CH
TADA3	-2.13121	0.0330722	1	CH
CAND2	-2.13081	0.0331051	1	MB
ATP2C1	2.12959	0.0332053	1	HF
LOC100139916	-2.12878	0.0332721	1	CH
UPF1	-2.1285	0.0332954	1	LM
LOC787343	2.12639	0.0334709	1	MB
ENSBTAG00000052583	2.1234	0.0337206	1	MB
RPS6KA5	2.12264	0.033784	1	CH
BRIX1	2.12127	0.0338989	1	HF
SCYL3	-2.121	0.0339218	1	CH
ARHGEF19	2.11933	0.0340627	1	CH
ENSBTAG00000053563	-2.11766	0.0342038	1	CH
SAPCD1	-2.1156	0.0343787	1	MB
CHKA	-2.11403	0.0345126	1	HF
KLRG1	-2.11371	0.0345401	1	MB
ASNS	2.11338	0.0345684	1	LM
PLPPR5	-2.11333	0.0345722	1	HF
CHRNB3	2.11249	0.0346446	1	LM
ENSBTAG00000054088	-2.11249	0.0346448	1	HF
VPS52	-2.11105	0.0347679	1	CH
ENSBTAG00000052270	2.1102	0.0348412	1	MB
CENPL	-2.10995	0.0348629	1	LM
RMDN1	2.10659	0.0351531	1	HF
ENSBTAG00000011758	-2.10616	0.03519	1	LM
ENSBTAG00000050072	-2.10566	0.0352336	1	HF
PIGR	-2.10464	0.0353226	1	HF
LOC112442215	-2.10464	0.0353231	1	HF
ENSBTAG00000053752	-2.1038	0.0353957	1	CH
VAPB	-2.10076	0.0356623	1	CH
BOLA-NC1	-2.10022	0.0357098	1	MB
MIR29B-2	-2.09936	0.0357852	1	HF
ADGRA3	2.09936	0.0357855	1	LM
PARP4	-2.09771	0.0359307	1	HF
ENSBTAG00000050773	-2.09644	0.0360436	1	HF
SCRN3	2.0942	0.0362417	1	MB
TMEM64	-2.09358	0.0362973	1	HF
ADGRF3	-2.09266	0.0363794	1	MB
LOC786372	-2.0907	0.0365551	1	HF
DOK6	2.09029	0.0365922	1	CH
ENSBTAG00000049004	-2.08832	0.0367693	1	MB
ALPL	-2.08732	0.036859	1	LM
ANKRD42	2.08465	0.0371012	1	CH
NLRP1	2.08397	0.0371628	1	MB
FAM118A	2.08269	0.0372792	1	HF
ENSBTAG00000009673	2.08097	0.0374371	1	MB
LOC529196	2.08041	0.0374877	1	HF
TTYH2	-2.07972	0.0375511	1	MB
TMEM161B	-2.079	0.0376171	1	LM
RAP2B	2.07832	0.0376799	1	LM
SAT2	2.07757	0.0377486	1	CH
ENSBTAG00000052084	2.07544	0.0379458	1	MB
EHBP1	-2.07477	0.0380081	1	HF
MCUR1	-2.07194	0.038271	1	LM
ENSBTAG00000054588	-2.07138	0.0383232	1	CH
HAS3	2.07038	0.0384172	1	CH
OTUD3	2.0695	0.0384988	1	MB
GABBR1	-2.06893	0.038553	1	HF
LOC104969408	-2.06788	0.0386513	1	CH
LOC783945	-2.0655	0.0388757	1	HF
RIOK1	-2.06522	0.0389026	1	MB
ENSBTAG00000049820	-2.06412	0.0390066	1	LM
DCAF11	2.06408	0.0390105	1	MB
SLC7A6	2.06357	0.039058	1	MB
ENSBTAG00000049204	2.06274	0.0391374	1	CH
DHX29	-2.0622	0.0391891	1	MB
PYCARD	-2.06044	0.0393565	1	CH
ZNF410	-2.06011	0.0393878	1	CH
EBNA1BP2	-2.05936	0.0394597	1	LM
CEP85	2.05936	0.0394599	1	CH
DBT	-2.05836	0.0395555	1	LM
ZNF410	-2.0582	0.039571	1	MB
GPR160	2.05805	0.0395856	1	HF
GTPBP4	-2.05707	0.0396796	1	MB
ENSBTAG00000053658	-2.05648	0.0397366	1	LM
SLC7A6OS	2.0547	0.0399081	1	HF
ENSBTAG00000005667	2.05327	0.0400466	1	LM
KLRG1	2.05233	0.0401375	1	LM
OR2H1	-2.05134	0.0402334	1	HF
ARHGAP1	-2.05108	0.0402589	1	HF
SLIRP	-2.05036	0.0403291	1	CH
LOC524650	2.04876	0.0404859	1	LM
TIGD2	-2.04864	0.0404977	1	LM
CDK7	-2.04676	0.0406817	1	MB
CILK1	-2.0435	0.0410032	1	HF
GMPS	-2.0427	0.0410826	1	CH
MAP4K5	-2.03923	0.0414267	1	LM
ENSBTAG00000050477	2.03849	0.0415014	1	LM
PPP1R11	-2.03394	0.0419579	1	MB
LOC528919	-2.03212	0.0421414	1	HF
SVIL	-2.03158	0.0421961	1	LM
ENSBTAG00000031682	2.03136	0.0422184	1	MB
FLVCR2	-2.0303	0.0423257	1	MB
ATP10D	-2.02937	0.0424211	1	CH
LOC515276	-2.02732	0.0426296	1	CH
SAMHD1	2.0261	0.0427543	1	MB
VPS26A	2.02264	0.0431106	1	LM
TMPRSS9	2.01942	0.0434431	1	CH
LOC520336	2.01883	0.0435046	1	LM
ZNF365	2.01798	0.0435934	1	HF
C23H6orf47	-2.01784	0.0436079	1	CH
PADI2	-2.01757	0.0436365	1	MB
TEX14	-2.01702	0.0436931	1	HF
TMEM205	-2.01683	0.0437134	1	LM
COL4A2	2.01671	0.0437254	1	MB
GALNT1	2.01515	0.0438891	1	HF
ENSBTAG00000053664	-2.01456	0.0439512	1	MB
STX1A	-2.01312	0.0441022	1	CH
OSBPL3	-2.01219	0.0441996	1	HF
LRAT	-2.01107	0.0443177	1	CH
ENSBTAG00000052171	2.01057	0.0443713	1	CH
KREMEN1	2.00886	0.0445521	1	CH
ENSBTAG00000046742	2.0072	0.0447281	1	MB
HACL1	2.00611	0.0448448	1	HF
EBPL	-2.00564	0.0448949	1	CH
C2H2orf88	2.00236	0.0452461	1	LM
HSD17B4	-2.00134	0.0453554	1	CH
MOCOS	2.00107	0.0453853	1	LM
PTPRR	2.00045	0.0454515	1	LM
ATP13A2	1.99962	0.0455415	1	MB
GNB5	-1.99938	0.045567	1	MB
CPA4	-1.99798	0.0457184	1	CH
TBC1D5	-1.99723	0.0458007	1	LM
LDAF1	-1.99269	0.0462958	1	MB
LOC504548	1.99109	0.046471	1	HF
SPATA21	1.98888	0.0467144	1	MB
LOC515276	-1.98845	0.0467622	1	MB
ARL4D	1.98817	0.0467932	1	LM
AEBP1	-1.98741	0.0468771	1	LM
ARMH4	-1.98665	0.0469606	1	CH
TBC1D31	-1.98463	0.0471855	1	HF
RAD51D	-1.98462	0.047187	1	CH
SHF	-1.98238	0.0474369	1	HF
PDHB	-1.98128	0.0475604	1	MB
NME2	-1.97853	0.0478687	1	HF
HOMER2	-1.97852	0.0478705	1	MB
VSIG2	1.97725	0.0480134	1	LM
MYO5A	-1.97684	0.0480601	1	MB
SMARCAL1	-1.97605	0.0481491	1	MB
GNA14	1.97437	0.0483397	1	MB
LGALS12	1.97028	0.0488068	1	CH
OSER1	-1.96926	0.0489235	1	MB
KREMEN1	-1.96894	0.0489595	1	LM
IDE	-1.9671	0.0491712	1	MB
BOLA	-1.967	0.049183	1	LM
MIC1	-1.96543	0.0493644	1	CH
TFB1M	1.96487	0.0494299	1	CH
LOC618463	1.96482	0.0494351	1	HF
MCAM	-1.96448	0.0494742	1	HF
SH3PXD2A	1.96443	0.0494798	1	LM
CPLANE1	-1.9644	0.0494842	1	CH
ENSBTAG00000051089	-1.96227	0.0497308	1	HF
PLSCR2	-1.96152	0.0498186	1	HF
NEU1	-1.96136	0.0498376	1	CH
DNAJC28	1.96102	0.0498769	1	LM
TNR	-1.96077	0.0499064	1	CH
CCDC112	-1.95923	0.0500858	1	MB
NKD2	-1.95898	0.0501154	1	MB
EXTL1	1.95876	0.0501414	1	MB
LOC616942	1.95865	0.0501536	1	CH
RAPGEF2	-1.95824	0.0502022	1	HF
GIMAP5	-1.9573	0.0503122	1	MB
GRTP1	-1.95656	0.0503996	1	MB
LGALS9	-1.955	0.0505833	1	CH
FAM3C	-1.95467	0.0506226	1	HF
KDR	1.95437	0.0506577	1	LM
PDHB	-1.95412	0.0506865	1	LM
BAIAP2L1	-1.95363	0.0507448	1	CH
ENSBTAG00000049594	1.95328	0.0507865	1	CH
CIITA	-1.95328	0.0507867	1	LM
AGPAT5	1.95289	0.0508322	1	CH
ENSBTAG00000032899	-1.95269	0.0508559	1	MB
TXNDC16	-1.9523	0.0509021	1	MB
ENSBTAG00000049866	-1.95228	0.0509048	1	MB
LOC100300051	1.95185	0.0509565	1	LM
ENSBTAG00000032544	-1.95106	0.0510495	1	MB
CPOX	1.95037	0.0511315	1	LM
ANAPC4	-1.95005	0.0511705	1	CH
ENSBTAG00000048611	-1.95002	0.0511742	1	HF
ENSBTAG00000039132	1.94993	0.0511842	1	HF
CPXM2	-1.94848	0.0513576	1	LM
ENSBTAG00000052136	-1.94651	0.0515939	1	CH
PCBD2	-1.94616	0.0516351	1	HF
MTPAP	-1.94595	0.0516609	1	HF
ENSBTAG00000048928	-1.94198	0.052139	1	MB
MED23	-1.94049	0.0523202	1	HF
MCUB	-1.93968	0.0524189	1	MB
PLSCR2	-1.93765	0.0526658	1	CH
PDE2A	1.93763	0.0526688	1	HF
ZNF677	1.93748	0.0526862	1	HF
RPUSD4	-1.93674	0.0527766	1	CH
NOL6	-1.93495	0.0529961	1	LM
GSTP1	1.93392	0.0531232	1	HF
RELT	1.93186	0.0533774	1	HF
TAF6L	-1.9318	0.0533837	1	CH
PLXND1	1.93166	0.0534016	1	LM
ANKRD31	1.93024	0.0535773	1	CH
ENSBTAG00000053442	-1.92943	0.0536772	1	HF
FKBP14	-1.92776	0.0538846	1	HF
TMEM177	-1.92756	0.0539098	1	HF
TMEM71	-1.92681	0.0540034	1	MB
AASDH	1.92602	0.0541025	1	HF
DUSP28	-1.92597	0.0541077	1	HF
ZFP57	-1.92457	0.054283	1	CH
LOC507756	1.92429	0.0543176	1	MB
ENSBTAG00000045886	1.9229	0.0544923	1	CH
BAIAP2	-1.9212	0.0547064	1	LM
ENSBTAG00000015027	-1.91853	0.055044	1	LM
DERA	-1.91839	0.0550611	1	HF
ENTPD8	-1.91818	0.0550879	1	HF
GET1	1.91702	0.0552358	1	CH
CEP89	1.91669	0.0552768	1	MB
TTC23L	-1.91559	0.0554178	1	HF
DBT	1.91552	0.0554266	1	CH
TPST2	1.91394	0.0556274	1	CH
RAB12	-1.91354	0.0556794	1	HF
SYT3	1.91293	0.0557569	1	HF
GARRE1	-1.91024	0.0561024	1	MB
HDHD2	1.90817	0.0563696	1	CH
MYL12A	1.90754	0.0564503	1	HF
CSRP2	1.90671	0.0565576	1	CH
MGAT4A	1.90511	0.056766	1	HF
ENSBTAG00000050595	1.9047	0.0568196	1	MB
ENSBTAG00000050424	-1.90268	0.0570821	1	CH
ENSBTAG00000048611	-1.9023	0.057132	1	CH
ENSBTAG00000053658	-1.9022	0.0571456	1	CH
H2BC4	-1.90216	0.0571502	1	HF
ZNF639	-1.90146	0.0572418	1	MB
NPC1	1.90124	0.0572706	1	CH
SLC36A1	1.90061	0.0573525	1	HF
LOC100139916	-1.90059	0.0573562	1	LM
VAPB	1.899	0.0575645	1	MB
ENSBTAG00000049866	1.89788	0.0577124	1	LM
UFM1	1.89772	0.0577324	1	LM
C8H9orf43	1.8958	0.0579863	1	HF
LTBP4	-1.89463	0.0581417	1	LM
FRMD8	-1.89399	0.0582267	1	CH
GLOD4	-1.89352	0.0582892	1	MB
BLOC1S5	-1.89312	0.058342	1	LM
SLC43A3	1.89277	0.0583882	1	HF
CEP162	1.89093	0.0586335	1	HF
FAHD2A	-1.89035	0.0587109	1	LM
DISC1	-1.88958	0.0588145	1	CH
ARHGEF40	1.88867	0.058936	1	HF
NIPSNAP2	-1.8884	0.0589724	1	HF
RNASEL	-1.88804	0.0590209	1	HF
CEP85	1.88791	0.0590378	1	HF
PEX3	1.88767	0.0590696	1	MB
RCHY1	-1.88682	0.0591841	1	HF
ENSBTAG00000025642	-1.88619	0.0592691	1	HF
LOC513659	-1.88604	0.0592902	1	LM
ENSBTAG00000033523	-1.88562	0.0593459	1	MB
ENSBTAG00000051561	1.88505	0.0594224	1	HF
ENSBTAG00000005017	-1.88292	0.0597106	1	LM
TIMM44	-1.88276	0.0597335	1	LM
MTARC2	-1.88157	0.059895	1	HF
QTRT1	-1.88107	0.0599631	1	HF
ENSBTAG00000053832	-1.88065	0.060019	1	MB
TASOR	1.87818	0.0603563	1	MB
FAM107A	1.87801	0.0603793	1	LM
ENSBTAG00000048759	-1.87726	0.0604831	1	LM
ENSBTAG00000052583	1.87628	0.0606165	1	LM
ENSBTAG00000051818	-1.87584	0.0606766	1	LM
LOC281376	1.87548	0.060727	1	CH
APLF	-1.87513	0.0607747	1	LM
CYP27A1	1.87493	0.0608017	1	HF
ENSBTAG00000051655	-1.87396	0.0609357	1	LM
ENSBTAG00000050443	-1.87176	0.06124	1	HF
HDHD2	1.87132	0.0613012	1	MB
CACNB3	-1.87028	0.0614447	1	LM
ENSBTAG00000045951	-1.86977	0.0615159	1	LM
GTPBP4	-1.86803	0.0617573	1	LM
LOC104969408	-1.867	0.0619018	1	LM
VDAC1	1.86575	0.0620764	1	HF
CHKA	-1.8629	0.0624761	1	MB
RNASE13	1.86279	0.0624917	1	HF
ADGRA3	-1.86126	0.0627078	1	CH
ZNF202	1.8589	0.0630417	1	HF
ERCC6	1.85772	0.0632085	1	CH
TADA3	1.8564	0.063396	1	MB
ENSBTAG00000015027	-1.85623	0.0634201	1	CH
ADD1	-1.85301	0.0638815	1	LM
SLC13A3	1.85257	0.063944	1	LM
POLR1F	-1.85183	0.0640497	1	MB
ENSBTAG00000053144	1.85112	0.0641524	1	HF
ENSBTAG00000055271	-1.85045	0.0642483	1	MB
KCP	-1.84967	0.0643608	1	CH
PIWIL2	1.84952	0.064383	1	LM
FASTKD2	-1.84909	0.0644452	1	MB
COL4A2	1.8467	0.0647906	1	CH
LOC785873	-1.84669	0.0647924	1	MB
LANCL1	1.84582	0.0649189	1	MB
DENND2B	1.84528	0.0649965	1	MB
ENSBTAG00000051430	1.84345	0.0652632	1	HF
NUDT4	-1.84297	0.0653341	1	MB
PRELID2	1.84259	0.0653892	1	HF
SLC29A4	1.84127	0.0655818	1	CH
RIC3	1.84089	0.0656373	1	HF
EXTL2	1.8404	0.065709	1	HF
ZNF205	-1.8404	0.0657096	1	LM
ACBD6	1.83796	0.0660685	1	LM
TXNDC9	1.83788	0.0660805	1	LM
RESTB	1.83704	0.0662045	1	LM
ENSBTAG00000052230	-1.83529	0.0664625	1	CH
FBXO9	-1.83463	0.0665605	1	HF
TRMT5	1.83242	0.0668888	1	MB
FKBP14	-1.83069	0.0671475	1	MB
TRAPPC10	-1.82997	0.067254	1	CH
ITGB1BP1	-1.82849	0.0674761	1	CH
LOC112443175	-1.82844	0.0674837	1	CH
GALNT1	1.82752	0.0676222	1	LM
ENSBTAG00000008491	-1.82744	0.0676334	1	HF
LRRC8B	1.82637	0.0677945	1	HF
RNF144B	-1.82628	0.0678078	1	HF
NIPSNAP2	-1.82597	0.0678545	1	MB
ENSBTAG00000054236	1.82531	0.0679545	1	LM
RIPK1	-1.82522	0.0679677	1	CH
TMEM19	-1.82514	0.0679801	1	MB
SELENOT	-1.82494	0.0680108	1	HF
FMNL2	1.82466	0.068053	1	HF
CALHM2	1.82401	0.06815	1	HF
TULP3	-1.82239	0.0683954	1	LM
CPXM2	1.82208	0.0684434	1	HF
RDH8	-1.82193	0.0684654	1	LM
GPR179	1.82091	0.0686207	1	MB
TRIM2	-1.8208	0.0686369	1	MB
DMRTA1	-1.82067	0.0686575	1	CH
GCSAM	-1.82018	0.0687311	1	CH
LOC101902435	1.81991	0.0687722	1	HF
TIGD2	1.81809	0.0690497	1	CH
RFC2	1.81766	0.0691161	1	LM
DNAJB13	-1.81729	0.0691731	1	CH
BCL10	-1.81711	0.0692009	1	CH
CEP70	1.8168	0.0692484	1	HF
BRME1	1.81669	0.069264	1	MB
RAB12	-1.816	0.0693699	1	MB
ENSBTAG00000051811	-1.81401	0.0696762	1	CH
SBF2	-1.81354	0.069749	1	LM
TPRN	1.81339	0.0697722	1	LM
CHPT1	1.81243	0.0699201	1	HF
LOC112443337	-1.81119	0.070111	1	HF
PFKP	1.81062	0.0701993	1	MB
GGPS1	1.81022	0.0702612	1	CH
SLC19A2	-1.80881	0.0704805	1	CH
KLF1	-1.80472	0.071119	1	CH
PRMT9	1.80344	0.071319	1	CH
RLBP1	-1.80295	0.0713959	1	HF
LOC618664	1.80276	0.0714267	1	HF
AARS1	1.80258	0.0714543	1	HF
SLC25A44	1.8023	0.0714986	1	CH
SEZ6	1.80106	0.0716928	1	MB
BICDL1	1.79943	0.0719506	1	HF
KCNJ1	1.79792	0.0721893	1	CH
IL32	-1.79754	0.0722505	1	CH
EPS15L1	1.7973	0.0722888	1	HF
IDE	-1.79696	0.0723423	1	HF
CLCA4	1.79682	0.072364	1	MB
CAPN5	1.79531	0.072604	1	HF
SHB	-1.79514	0.072631	1	LM
TTYH2	-1.79406	0.0728035	1	HF
ABTB2	-1.78734	0.0738831	1	LM
ORC6	1.7873	0.0738898	1	HF
MIR29B-2	-1.78587	0.0741197	1	MB
SMPDL3B	1.78577	0.0741358	1	LM
ETFBKMT	1.78558	0.0741665	1	LM
RALGPS2	-1.78363	0.0744838	1	HF
RUM1	1.78347	0.074509	1	LM
LOC100337076	-1.7831	0.0745694	1	HF
LOC112447333	1.78235	0.0746927	1	LM
MRPS36	1.78192	0.074762	1	HF
GSDMB	1.78115	0.0748883	1	CH
LPIN3	-1.78039	0.0750116	1	CH
PFAS	1.78034	0.0750205	1	MB
NUGGC	-1.78029	0.0750283	1	CH
TMEM216	-1.77982	0.075106	1	MB
MFSD11	-1.77962	0.0751381	1	LM
KCNJ1	1.77934	0.0751846	1	HF
FLYWCH1	-1.77907	0.075229	1	LM
LOC788425	-1.77898	0.0752433	1	HF
CLUAP1	-1.77856	0.0753122	1	HF
LOC100139916	-1.77828	0.0753584	1	MB
LOC100294723	1.7756	0.0757986	1	HF
LNP1	1.77539	0.0758338	1	LM
PTGIR	1.77461	0.0759631	1	CH
NFU1	-1.77419	0.076031	1	HF
LOC518495	1.77392	0.0760758	1	HF
SLC19A2	1.7732	0.0761957	1	LM
PDE5A	1.77307	0.0762176	1	HF
CFI	1.77104	0.0765541	1	HF
ENSBTAG00000048364	1.77062	0.0766242	1	HF
LOC525820	-1.7704	0.0766601	1	CH
GSTO1	1.77019	0.0766958	1	LM
EI24	-1.76946	0.0768171	1	CH
METTL27	-1.7686	0.0769599	1	CH
MTARC1	1.76552	0.0774769	1	CH
INTS7	-1.76535	0.0775048	1	HF
SVIP	-1.7642	0.0776986	1	CH
TCP11L2	-1.76419	0.0777006	1	CH
LOC100299712	1.76248	0.0779884	1	CH
LRRC1	1.76181	0.0781014	1	CH
C23H6orf47	-1.76105	0.0782301	1	MB
ACHE	-1.76021	0.0783724	1	MB
LOC100852077	1.75887	0.0785992	1	MB
ENSBTAG00000054695	1.75826	0.0787034	1	MB
VWA7	-1.75591	0.0791034	1	HF
ACTR1B	-1.75565	0.0791476	1	LM
ZNF365	-1.75539	0.0791932	1	LM
PNLDC1	-1.75484	0.079287	1	MB
C22H3orf14	-1.75475	0.0793024	1	HF
LOC515333	-1.75469	0.0793126	1	HF
CINP	-1.75464	0.0793214	1	LM
GCLC	-1.75445	0.0793532	1	CH
ENSBTAG00000048464	-1.75409	0.0794143	1	HF
DOP1B	1.75326	0.0795575	1	HF
FBXO9	1.74817	0.0804354	1	CH
LOC529196	1.74802	0.0804603	1	CH
RAB27B	1.74796	0.0804713	1	HF
CBY1	1.74699	0.0806398	1	MB
ENSBTAG00000039686	1.74687	0.0806601	1	LM
OGFOD1	-1.74623	0.0807704	1	MB
AARS1	1.74618	0.0807793	1	MB
LOC101907544	-1.74589	0.0808306	1	HF
LCTL	1.74521	0.080949	1	MB
CLEC4A	-1.74515	0.0809596	1	HF
OSER1	-1.745	0.080985	1	CH
MTHFD2L	1.74482	0.0810158	1	LM
MTPAP	1.74414	0.0811353	1	LM
TKTL2	1.74407	0.0811468	1	LM
C1H3orf33	-1.74371	0.0812096	1	HF
RRP8	1.74257	0.0814091	1	CH
METTL22	-1.7424	0.0814378	1	MB
NOL7	1.74238	0.0814424	1	CH
ENSBTAG00000051472	1.74234	0.0814488	1	MB
SDHAF3	1.74182	0.0815394	1	MB
MOB3C	-1.7411	0.0816658	1	LM
ADAMDEC1	1.74025	0.0818153	1	LM
GIMAP4	1.74006	0.081849	1	LM
CSNK1G1	-1.73982	0.0818906	1	HF
RDH8	-1.73875	0.0820795	1	MB
MED23	1.73839	0.0821419	1	CH
MIR425	-1.73669	0.0824425	1	LM
ENSBTAG00000048386	1.73613	0.0825401	1	LM
DHX29	-1.73609	0.0825478	1	LM
FANCC	1.73578	0.0826024	1	MB
TRAP1	-1.7357	0.0826161	1	LM
TGFB2	-1.73521	0.082703	1	HF
MTUS1	1.73374	0.082964	1	HF
PAQR4	-1.73364	0.0829814	1	LM
ALDH16A1	-1.73359	0.0829904	1	MB
LRRC20	-1.73241	0.0832004	1	CH
PBX4	1.73227	0.0832257	1	LM
ENSBTAG00000050072	1.73205	0.083265	1	CH
CDC42SE2	-1.73201	0.0832711	1	MB
SLC46A1	1.73201	0.0832723	1	HF
ZRANB3	-1.73188	0.0832958	1	CH
APBB1	1.73078	0.0834914	1	LM
WDR73	1.72926	0.0837621	1	CH
LOC101905951	-1.72926	0.0837633	1	CH
RNF121	-1.72903	0.0838045	1	HF
GBP5	1.72875	0.0838534	1	HF
YBEY	-1.72832	0.0839305	1	LM
ZNF775	-1.72723	0.0841257	1	LM
DEFB7	-1.72599	0.0843485	1	LM
ITGAD	-1.7249	0.0845452	1	LM
PARVB	1.72469	0.0845832	1	CH
NHLRC3	1.72394	0.0847185	1	LM
IFT88	-1.71864	0.0856799	1	HF
TBC1D1	-1.718	0.085797	1	MB
SMIM15	1.71788	0.0858179	1	LM
MRPL51	1.71734	0.0859171	1	CH
TRAF3IP1	-1.71656	0.086059	1	HF
POMGNT1	-1.71652	0.0860675	1	CH
OXSM	-1.71297	0.0867189	1	HF
PRKCI	1.71262	0.0867828	1	MB
MIR29E	1.71224	0.0868521	1	HF
PGBD2	1.71179	0.0869358	1	LM
CAND2	-1.71142	0.0870035	1	CH
NHLRC3	-1.71126	0.0870334	1	HF
UCMA	-1.7112	0.087044	1	HF
OSGIN2	1.70997	0.0872711	1	LM
ENSBTAG00000015027	1.70948	0.0873626	1	HF
MIDEAS	-1.70886	0.0874763	1	MB
FAM83H	1.70859	0.0875278	1	HF
TULP4	-1.70838	0.087565	1	HF
TMEM177	-1.70837	0.0875672	1	MB
TP53RK	1.70832	0.0875772	1	LM
PLSCR2	-1.70748	0.0877337	1	MB
MDM1	-1.70677	0.0878646	1	LM
EHBP1	1.70669	0.0878801	1	CH
SNTA1	1.70616	0.0879775	1	HF
MANBA	-1.70616	0.087979	1	MB
ENSBTAG00000052725	1.70527	0.0881441	1	HF
ASPHD2	-1.7051	0.088176	1	MB
NLE1	1.70415	0.0883524	1	CH
CCRL2	-1.7041	0.0883624	1	CH
SIRT2	-1.7035	0.0884754	1	MB
DVL3	1.70333	0.0885061	1	CH
CCDC14	1.70293	0.0885813	1	MB
SLC6A15	-1.70217	0.0887226	1	CH
ARMC1	1.70207	0.0887419	1	LM
TSC22D4	-1.70158	0.0888335	1	CH
MRM1	-1.70136	0.0888745	1	CH
SARS2	1.70107	0.0889303	1	MB
PKP2	1.70011	0.0891103	1	CH
PCBD1	1.6989	0.0893379	1	CH
UNG	-1.69861	0.089392	1	MB
USE1	1.69801	0.0895057	1	HF
TJAP1	-1.69798	0.0895118	1	MB
CAPN5	-1.69659	0.0897734	1	CH
GLO1	-1.69621	0.0898467	1	HF
TARP	1.69583	0.0899182	1	MB
ENSBTAG00000045886	-1.69536	0.0900075	1	HF
STON1	1.69505	0.0900668	1	CH
LTO1	-1.69445	0.0901791	1	MB
CGAS	1.69409	0.090249	1	MB
ENSBTAG00000049556	1.69259	0.0905333	1	CH
NLRP1	1.69125	0.09079	1	LM
RNF144B	-1.6911	0.0908172	1	CH
LOC100300510	-1.69091	0.090854	1	MB
TAF6L	-1.69066	0.0909018	1	MB
LOC107131843	-1.6901	0.0910084	1	CH
ENSBTAG00000051561	1.6894	0.0911423	1	MB
AMFR	-1.68919	0.0911834	1	CH
DNAJC21	-1.68848	0.0913186	1	HF
SUCLG2	-1.68767	0.0914741	1	MB
IL32	-1.68756	0.0914953	1	MB
GOLPH3L	-1.68756	0.0914955	1	MB
FMO5	-1.68558	0.0918758	1	CH
GTF2A1	1.6855	0.0918922	1	HF
ENSBTAG00000052880	1.68537	0.0919164	1	CH
LOC112449111	-1.68535	0.0919218	1	CH
OSTF1	-1.6853	0.0919307	1	CH
ENSBTAG00000032544	1.68287	0.0924006	1	HF
LOC107132283	-1.6808	0.0928018	1	LM
SLC36A1	-1.68058	0.0928442	1	MB
MOB3A	-1.68056	0.0928477	1	MB
BCL10	-1.67595	0.0937476	1	MB
LOC618071	-1.67556	0.0938245	1	LM
APLP1	1.67541	0.093854	1	LM
ENSBTAG00000001767	1.67529	0.0938774	1	HF
LYPD8	-1.67434	0.0940639	1	HF
TMEM9	-1.67418	0.0940946	1	LM
SLC29A4	-1.67411	0.0941092	1	MB
KIF27	-1.67266	0.0943936	1	LM
GSTT1	-1.67191	0.0945414	1	HF
ENSBTAG00000025908	1.67132	0.0946594	1	MB
EHHADH	-1.67098	0.0947254	1	CH
LOC534578	-1.66873	0.0951709	1	LM
GMPS	-1.66835	0.0952464	1	LM
ENSBTAG00000048759	-1.66818	0.0952807	1	CH
FAM207A	1.66816	0.0952831	1	HF
SIRPB1	-1.66806	0.0953046	1	LM
ACSS3	-1.66698	0.0955192	1	LM
MIR29B-2	-1.66602	0.0957093	1	CH
ENSBTAG00000053399	1.66341	0.0962305	1	HF
FANCM	-1.66277	0.0963576	1	MB
DBNDD2	1.66054	0.0968061	1	MB
ENSBTAG00000053590	-1.65824	0.0972698	1	LM
DUSP12	1.65698	0.0975233	1	MB
FGD6	-1.6566	0.097601	1	HF
ALDH9A1	1.65658	0.0976052	1	CH
CLEC2B	-1.65572	0.0977777	1	HF
SBF2	-1.65499	0.0979274	1	CH
XXYLT1	-1.65334	0.098261	1	CH
TPST2	1.65271	0.0983908	1	MB
ENSBTAG00000048611	1.65255	0.0984223	1	MB
NAALAD2	-1.65237	0.0984591	1	MB
BRB	-1.65211	0.0985118	1	MB
ENSBTAG00000048533	1.65182	0.0985714	1	HF
ABCA13	-1.65145	0.0986466	1	HF
ENTPD6	1.65143	0.098651	1	CH
LRRC74B	-1.65078	0.0987844	1	LM
YBEY	1.65073	0.0987933	1	HF
LOC101903126	1.65044	0.0988528	1	CH
ENSBTAG00000052693	-1.65	0.0989429	1	MB
ZNF268	-1.64962	0.0990197	1	MB
PTP4A3	-1.64915	0.0991173	1	CH
MIR2315	-1.64861	0.0992274	1	HF
CALHM2	-1.64827	0.0992982	1	CH
CORO1C	1.64773	0.0994076	1	HF
LOC618664	1.64767	0.0994208	1	LM
IRAK4	-1.64594	0.0997757	1	MB
CCDC90B	1.64528	0.099913	1	MB
CARMIL1	-1.64522	0.0999235	1	MB
PALM2	-1.64508	0.0999539	1	LM
BUD23	-1.64312	0.100358	1	CH
DSCC1	-1.64232	0.100523	1	CH
TTC22	1.64162	0.10067	1	LM
HSPG2	1.64136	0.100722	1	HF
XXYLT1	1.64128	0.100739	1	LM
MYL12A	1.64065	0.100869	1	MB
TRIM66	1.64028	0.100946	1	HF
NDST1	1.63996	0.101013	1	MB
ENSBTAG00000049594	1.63766	0.101492	1	LM
ARMH4	-1.63581	0.10188	1	HF
CLHC1	-1.63476	0.102099	1	LM
XXYLT1	1.63397	0.102265	1	MB
ARHGAP1	-1.6333	0.102405	1	CH
OBI1	1.63312	0.102444	1	CH
SARM1	-1.63229	0.102618	1	LM
TMCO4	1.63176	0.102731	1	LM
HPSE	1.6316	0.102764	1	LM
ZWILCH	1.63073	0.102948	1	MB
ZNHIT3	-1.63037	0.103022	1	MB
LONRF1	1.63012	0.103077	1	MB
KIF13A	1.62995	0.103113	1	MB
ENOSF1	-1.62954	0.1032	1	LM
RPH3AL	1.6292	0.103271	1	MB
HACL1	-1.628	0.103524	1	MB
RASD2	1.62669	0.103803	1	HF
ECM1	1.62535	0.104088	1	CH
ENSBTAG00000053458	-1.62505	0.104152	1	CH
LOC100140873	-1.62502	0.104159	1	LM
ENSBTAG00000051292	-1.62493	0.104178	1	CH
ALDH16A1	-1.62464	0.104239	1	HF
TRIM36	-1.62408	0.104358	1	LM
ZNHIT1	1.62345	0.104493	1	LM
TMEM248	1.62277	0.104639	1	LM
C18H16orf87	1.62258	0.10468	1	HF
LOC101907544	1.62151	0.104909	1	LM
RHCG	-1.62119	0.104977	1	HF
APLF	1.61855	0.105544	1	CH
BOLA-DOA	1.61689	0.105902	1	CH
GGT5	1.61679	0.105924	1	HF
SGO2	-1.61677	0.105928	1	LM
ABCA13	-1.61655	0.105975	1	CH
ENSBTAG00000010116	1.61618	0.106056	1	CH
TMEM69	-1.61583	0.106131	1	MB
MRPL17	1.61538	0.106227	1	MB
TTYH1	-1.61346	0.106644	1	LM
EHHADH	-1.61281	0.106785	1	LM
BAIAP2	-1.61269	0.106812	1	HF
NEK1	1.61158	0.107053	1	LM
CDK7	-1.61116	0.107145	1	LM
SMIM17	1.61101	0.107178	1	HF
DPP4	1.61036	0.107318	1	HF
EYA3	1.61026	0.107341	1	MB
PARG	-1.60791	0.107854	1	HF
WDFY2	-1.60737	0.107973	1	HF
ASPHD2	-1.60696	0.108064	1	HF
PALS1	-1.60644	0.108178	1	CH
SARDH	1.6058	0.108317	1	HF
KIR3DL2	1.60499	0.108496	1	CH
RAB3GAP1	-1.60429	0.10865	1	HF
RARS1	1.60425	0.108659	1	CH
BAIAP2L1	-1.60378	0.108762	1	HF
NEK1	1.60337	0.108852	1	CH
BBLN	-1.60287	0.108963	1	CH
NSA2	1.60231	0.109088	1	HF
MIDEAS	-1.60215	0.109122	1	LM
ASNS	-1.60214	0.109125	1	HF
SLC19A2	1.602	0.109155	1	MB
DCAF6	-1.60167	0.109228	1	CH
USP42	1.60118	0.109337	1	LM
ENSBTAG00000046383	1.60103	0.109371	1	HF
TOMM7	-1.60046	0.109496	1	LM
ABHD11	-1.59958	0.109691	1	LM
ENSBTAG00000055271	-1.5994	0.109732	1	CH
DCAF6	1.59834	0.109967	1	LM
PHACTR1	-1.59787	0.110071	1	MB
LOC507756	1.59715	0.110233	1	LM
TRIM41	1.59562	0.110573	1	LM
MYL12A	1.59395	0.110948	1	LM
SMAD6	-1.59282	0.111201	1	MB
USPL1	1.59279	0.111207	1	MB
ENSBTAG00000005609	-1.5925	0.111272	1	CH
CDO1	-1.59169	0.111454	1	HF
RDH8	1.59132	0.111538	1	CH
NFX1	-1.59106	0.111597	1	CH
GUCY1B1	1.59074	0.111668	1	CH
FABP3	1.58981	0.111877	1	HF
ABRACL	-1.58955	0.111937	1	MB
GNPDA1	-1.58899	0.112064	1	LM
XRCC5	-1.5888	0.112105	1	MB
THAP12	-1.58823	0.112235	1	HF
GJB6	1.58803	0.112279	1	CH
MTUS1	1.58754	0.112391	1	MB
AGR2	1.58738	0.112427	1	CH
ITPK1	1.58581	0.112782	1	HF
GRTP1	1.5842	0.113148	1	CH
NAT10	-1.58378	0.113244	1	CH
RAB17	1.58295	0.113432	1	HF
C16H1orf74	1.5825	0.113535	1	HF
ENSBTAG00000051430	-1.58233	0.113575	1	CH
MMUT	-1.58184	0.113685	1	HF
MREG	-1.58138	0.11379	1	LM
ENSBTAG00000031359	-1.58072	0.113942	1	LM
TPP2	-1.58053	0.113985	1	LM
SIAE	-1.58048	0.113997	1	MB
COG4	1.57949	0.114225	1	MB
ZNF382	-1.57881	0.114381	1	MB
TMPRSS3	-1.57862	0.114423	1	CH
ENSBTAG00000005146	1.5785	0.11445	1	CH
LOC104969408	-1.57831	0.114495	1	HF
MECR	1.57776	0.114621	1	HF
KRBA1	-1.5777	0.114633	1	HF
CNPY1	1.57743	0.114697	1	CH
CHRDL2	-1.57729	0.114729	1	MB
ABRACL	-1.57722	0.114746	1	CH
ZNF287	1.57625	0.114967	1	CH
NOA1A	-1.57621	0.114977	1	LM
ATP13A2	1.57584	0.115063	1	CH
LOC100294723	1.57492	0.115274	1	LM
OSBPL6	1.57429	0.115421	1	MB
IL18BP	-1.5737	0.115557	1	MB
PCNP	1.5731	0.115695	1	MB
MGC139164	1.57181	0.115994	1	LM
ILDR2	1.57142	0.116085	1	LM
ATP6V1B2	-1.5709	0.116206	1	CH
TTF2	1.56832	0.116806	1	HF
IFI47	-1.56816	0.116845	1	MB
ACAD11	-1.56805	0.11687	1	HF
IZUMO2	-1.56761	0.116972	1	MB
SEC16B	1.56699	0.117118	1	MB
ST3GAL4	1.56679	0.117164	1	HF
MTARC2	-1.56438	0.117729	1	MB
CRYAB	-1.56349	0.117937	1	CH
RASAL2	1.56337	0.117965	1	LM
LOC531557	-1.56324	0.117996	1	LM
GTPBP10	-1.56297	0.118059	1	LM
CNPY4	-1.5618	0.118335	1	HF
PLPPR5	-1.56116	0.118487	1	CH
GART	-1.5606	0.118618	1	HF
MREG	-1.55961	0.118852	1	CH
TFB1M	-1.55961	0.118853	1	HF
LRATD1	-1.55865	0.119079	1	CH
ANKRD46	1.55828	0.119168	1	MB
PHKG1	-1.55535	0.119863	1	MB
RIT1	1.55406	0.120169	1	MB
SLIRP	-1.55387	0.120214	1	LM
UBR2	-1.5533	0.120351	1	HF
GLOD4	-1.55305	0.12041	1	HF
ABCB10	1.55246	0.120552	1	MB
GMPS	-1.55189	0.120687	1	MB
CACNA1B	1.5507	0.120975	1	LM
LOC100296627	-1.55039	0.121049	1	CH
GUF1	-1.54857	0.121485	1	CH
CILK1	-1.54813	0.121591	1	MB
GLOD4	-1.5476	0.121719	1	LM
PALB2	1.54745	0.121754	1	LM
SLC20A2	1.54606	0.122091	1	LM
IL12RB1	1.54577	0.122159	1	LM
OAS1X	1.5453	0.122275	1	LM
WDR17	1.54503	0.12234	1	HF
ABCB6	1.54462	0.122438	1	HF
RPH3AL	-1.54286	0.122865	1	CH
HACE1	-1.54284	0.122869	1	HF
NAT10	-1.54283	0.122871	1	MB
LMF2	-1.54236	0.122987	1	CH
ENSBTAG00000051561	1.54145	0.123206	1	CH
ZNF268	-1.54129	0.123246	1	LM
CABYR	1.54102	0.123312	1	MB
ENSBTAG00000053399	-1.53997	0.123569	1	LM
KCNIP2	1.53956	0.123667	1	MB
ENSBTAG00000049218	-1.53889	0.123831	1	HF
TMEM132B	1.53842	0.123947	1	HF
PLPP3	1.53788	0.124078	1	HF
FABP2	1.53364	0.125118	1	CH
HSD17B3	-1.53278	0.125331	1	CH
PAQR4	-1.5318	0.125571	1	MB
MEGF9	-1.53174	0.125587	1	LM
RRP12	-1.5316	0.12562	1	CH
KIRREL3	-1.53043	0.12591	1	CH
ABTB2	-1.52994	0.126032	1	MB
C23H6orf141	1.52989	0.126045	1	MB
FAHD2A	-1.52952	0.126136	1	MB
LY6D	-1.52694	0.126776	1	LM
SP2	-1.52686	0.126796	1	MB
ZBTB8B	-1.52662	0.126856	1	CH
KCNA6	-1.52641	0.126909	1	CH
ARMH3	1.52583	0.127051	1	LM
AUTS2	-1.52321	0.127707	1	CH
MYCBPAP	1.52292	0.12778	1	MB
IFT52	1.52272	0.127829	1	HF
LOC613822	1.52252	0.127879	1	HF
TTC28	-1.52214	0.127974	1	MB
LOC281376	-1.52084	0.128299	1	LM
CASP9	1.52015	0.128474	1	LM
SPINDOC	-1.51973	0.128579	1	HF
MGAT4A	1.51969	0.128589	1	CH
IFT52	1.51964	0.128602	1	MB
CIAO1	1.51917	0.12872	1	CH
IQSEC3	1.51846	0.128898	1	MB
COL11A2	-1.51829	0.128942	1	LM
MDM1	1.51683	0.12931	1	CH
LDAF1	-1.51485	0.129812	1	HF
MRNIP	-1.51482	0.129817	1	MB
LRRC51	-1.51419	0.129979	1	HF
ENSBTAG00000040559	1.51412	0.129997	1	LM
KIRREL3	-1.51401	0.130023	1	LM
IL18R1	-1.51321	0.130228	1	LM
ENSBTAG00000048730	-1.51307	0.130261	1	CH
RPH3AL	1.51232	0.130451	1	HF
SPACA7	-1.51226	0.130467	1	CH
MRAS	-1.51013	0.13101	1	MB
ST3GAL4	1.51001	0.131041	1	MB
SNX8	1.50997	0.13105	1	CH
ENSBTAG00000049318	1.50835	0.131466	1	MB
DAPK1	1.50738	0.131713	1	LM
DLG5	-1.5073	0.131733	1	CH
TFEB	-1.50721	0.131758	1	LM
ENSBTAG00000039256	1.50716	0.131771	1	CH
RASD2	1.50716	0.131771	1	MB
TTYH1	1.50553	0.132189	1	HF
ZNF317	-1.50536	0.132232	1	LM
RPA1	-1.50508	0.132303	1	LM
NCAPD2	-1.50372	0.132654	1	MB
FAM171A1	1.50308	0.132817	1	CH
PEMT	1.50148	0.13323	1	MB
LOC538435	-1.5013	0.133278	1	HF
FBLIM1	1.50126	0.133289	1	CH
TADA3	-1.50045	0.133499	1	LM
RTCA	1.50021	0.133559	1	MB
CFI	1.49974	0.133682	1	MB
CTNNAL1	1.49962	0.133713	1	HF
METRN	-1.49932	0.13379	1	MB
ENSBTAG00000049982	1.49886	0.133911	1	CH
ACTL8	-1.4985	0.134005	1	HF
ENTPD4	1.4982	0.134082	1	LM
LOC537017	-1.4981	0.134107	1	MB
CPA4	-1.49803	0.134124	1	MB
STON2	1.49719	0.134344	1	LM
GLDC	-1.49627	0.134584	1	MB
ERCC6	1.49625	0.134587	1	HF
LATS2	-1.49625	0.134589	1	CH
LOC512464	-1.49464	0.135008	1	HF
PDZRN3	1.49343	0.135325	1	CH
FASTKD2	-1.49325	0.135372	1	HF
ZNF774	1.49324	0.135374	1	CH
SCN3A	-1.4932	0.135384	1	CH
HEXB	-1.49299	0.135441	1	LM
ENSBTAG00000054041	-1.49298	0.135442	1	LM
EPN2	1.49204	0.13569	1	CH
GZF1	-1.4919	0.135725	1	CH
KRI1	-1.49111	0.135931	1	HF
MGC137030	1.49008	0.136202	1	LM
ALKBH2	-1.48999	0.136228	1	HF
LOC509881	-1.48981	0.136275	1	MB
AASDH	-1.4898	0.136276	1	CH
ZDHHC4	1.48917	0.136442	1	HF
CFAP91	-1.48909	0.136462	1	CH
TLR10	-1.48909	0.136465	1	MB
OR2W1	1.48817	0.136705	1	HF
LOC786717	-1.4871	0.136989	1	HF
KIF7	-1.48662	0.137115	1	MB
AZI2	1.48648	0.137153	1	CH
LNX2	-1.48532	0.137458	1	HF
LOC782367	-1.48498	0.137548	1	CH
ENSBTAG00000048669	1.48477	0.137605	1	LM
LOC112443175	1.48407	0.137791	1	HF
KIR3DS1	1.48381	0.137859	1	LM
ELK4	1.48356	0.137926	1	HF
GSDMB	1.48339	0.137971	1	MB
DPM1	-1.48323	0.138013	1	CH
TOMM7	-1.4832	0.138021	1	MB
ENSBTAG00000051855	-1.48289	0.138105	1	MB
ENSBTAG00000052136	-1.4825	0.138206	1	MB
SARM1	1.48229	0.138264	1	CH
MLKL	1.48167	0.138429	1	CH
ANAPC4	1.48115	0.138567	1	MB
LOC100336971	-1.48047	0.138749	1	MB
EMP2	1.48032	0.138788	1	CH
CBWD1	1.47807	0.139389	1	MB
TRMT5	1.47618	0.139895	1	LM
HID1	-1.47477	0.140274	1	HF
PMAIP1	1.47473	0.140284	1	CH
ENSBTAG00000055174	1.47397	0.14049	1	MB
GGA2	-1.47259	0.140861	1	HF
TADA1	1.47237	0.140921	1	LM
DCTN4	-1.47224	0.140957	1	LM
TASOR	1.47223	0.140958	1	LM
NDUFA10	1.47214	0.140984	1	LM
BBOF1	1.47203	0.141012	1	CH
DVL3	1.47189	0.141052	1	LM
SQOR	-1.47125	0.141222	1	LM
AIG1	1.47095	0.141304	1	LM
MOB3C	1.47088	0.141324	1	CH
DCAF6	1.47055	0.141412	1	HF
ACHE	-1.47027	0.141488	1	HF
LOC107131843	1.46955	0.141685	1	MB
OTUD3	1.46931	0.14175	1	CH
RDH13	-1.46885	0.141873	1	LM
BRIX1	1.46857	0.141949	1	CH
N4BP3	1.46779	0.142161	1	CH
RPA1	1.4676	0.142212	1	HF
RNF146	1.46735	0.14228	1	LM
CRIM1	-1.46732	0.142289	1	LM
XRCC5	-1.4672	0.142321	1	HF
GPHN	1.46713	0.14234	1	CH
ENSBTAG00000051047	-1.46697	0.142383	1	HF
ALDH9A1	-1.46633	0.142558	1	HF
IPO5	1.46583	0.142694	1	HF
SYNJ2	-1.46441	0.143083	1	HF
GCSAM	1.46434	0.143101	1	LM
GLO1	1.46353	0.143322	1	CH
ENSBTAG00000053452	1.46252	0.143598	1	MB
ENSBTAG00000049069	1.46216	0.143698	1	LM
C23H6orf47	-1.46213	0.143705	1	HF
ENTPD8	1.46207	0.143722	1	LM
ALG14	-1.46166	0.143833	1	HF
NEK1	1.46165	0.143838	1	HF
SMG8	-1.46148	0.143884	1	MB
LOC104968422	1.46066	0.144109	1	CH
TRIM52	1.45975	0.14436	1	LM
DPM1	-1.45964	0.144388	1	HF
LOC112442215	1.45963	0.144393	1	LM
MCM3AP	1.45961	0.144397	1	MB
ENSBTAG00000052589	1.45761	0.144949	1	MB
PRDX2	-1.45611	0.145362	1	HF
DSB	-1.45554	0.145521	1	CH
LYPD8	1.45451	0.145806	1	CH
DNAJB13	-1.45443	0.145827	1	HF
SDCCAG8	1.45441	0.145832	1	LM
NEDD1	1.45334	0.146129	1	LM
HEXB	1.45299	0.146226	1	CH
MARK2	-1.45234	0.146408	1	MB
ACRBP	-1.45191	0.146527	1	CH
SIRT2	-1.4517	0.146585	1	HF
PLPP3	-1.45057	0.1469	1	CH
CSRP2	-1.45057	0.1469	1	MB
BLOC1S5	1.44983	0.147105	1	MB
COX7A2	1.44947	0.147207	1	MB
VEGFC	-1.44873	0.147414	1	LM
ENSBTAG00000048413	1.44807	0.147596	1	CH
MCM3AP	1.44736	0.147796	1	HF
OXSM	1.44689	0.147926	1	CH
HOMER2	1.44568	0.148268	1	CH
EIF2B1	1.44482	0.148509	1	CH
AHCYL2	1.44481	0.148512	1	MB
CADM1	-1.44441	0.148624	1	CH
AHCYL2	-1.44397	0.148749	1	LM
ALDOA	1.44355	0.148866	1	LM
ENSBTAG00000049300	-1.44326	0.148946	1	HF
PYCARD	-1.44268	0.149111	1	HF
LOC100300051	-1.44216	0.149256	1	CH
ENSBTAG00000024272	1.44189	0.149332	1	LM
SMCO4	1.44182	0.149353	1	CH
SLC27A1	1.44035	0.149769	1	CH
REPIN1	1.43766	0.150531	1	CH
DTNBP1	1.43715	0.150676	1	LM
TRIM45	1.43704	0.150706	1	HF
MOB3C	-1.43606	0.150984	1	MB
LOC512672	1.43603	0.150993	1	MB
CEP162	-1.436	0.151004	1	CH
POLR3A	-1.43474	0.151361	1	CH
RNASEL	-1.43474	0.151361	1	LM
RB1	-1.43471	0.15137	1	HF
THUMPD2	1.4344	0.151459	1	HF
DOC2G	-1.43426	0.151499	1	MB
TPRN	1.43403	0.151565	1	MB
KIAA1191	-1.43321	0.151798	1	HF
THOC7	-1.43201	0.152141	1	MB
PDSS2	1.43168	0.152236	1	CH
LOC510613	-1.43148	0.152293	1	HF
ENSBTAG00000051472	-1.43132	0.15234	1	HF
AADAT	-1.43084	0.152476	1	MB
NUDCD1	1.43053	0.152565	1	MB
KIRREL3	1.42963	0.152823	1	HF
SLC39A6	1.42953	0.152851	1	CH
NSA2	-1.42903	0.152995	1	CH
LOC525820	-1.42847	0.153156	1	MB
LOC107132283	1.42768	0.153384	1	CH
ENSBTAG00000029076	1.42765	0.153394	1	CH
N4BP2L2	-1.42698	0.153587	1	HF
ENSBTAG00000053442	-1.42626	0.153793	1	LM
SHISAL2A	-1.426	0.153868	1	CH
TRIT1	-1.42547	0.154022	1	CH
BOLA	1.42532	0.154066	1	HF
LOC512863	1.42475	0.154229	1	HF
SLC66A3	1.42466	0.154256	1	LM
ITGB4	1.42326	0.154661	1	HF
TUBA1C	1.42231	0.154937	1	MB
HTR1B	-1.42188	0.155061	1	MB
ENSBTAG00000053495	1.42187	0.155064	1	MB
KIFC3	-1.42169	0.155115	1	MB
FAM168B	-1.4212	0.155258	1	HF
RALBP1	1.42094	0.155334	1	LM
C22H3orf62	-1.41971	0.155691	1	CH
MPPE1	-1.41928	0.155817	1	LM
SH3BGRL3	1.41859	0.15602	1	CH
KXD1	-1.41821	0.156131	1	MB
SETX	1.41806	0.156174	1	MB
KCTD18	1.41798	0.156196	1	HF
TMEM132B	-1.41766	0.156289	1	LM
LOC100337390	-1.41656	0.156611	1	HF
LOC783945	-1.41656	0.156612	1	LM
ENSBTAG00000052414	-1.41581	0.156831	1	HF
TMEM179	-1.41499	0.157071	1	LM
CDKL4	-1.41491	0.157096	1	LM
SAFB2	1.41391	0.157388	1	CH
KIF24	-1.41361	0.157476	1	LM
ENSBTAG00000053856	-1.41248	0.15781	1	HF
JAKMIP1	-1.41166	0.15805	1	HF
OR2W1	1.41162	0.158062	1	MB
ENSBTAG00000050853	-1.41134	0.158143	1	HF
ARMC1	-1.41107	0.158224	1	HF
IPO7	-1.41103	0.158236	1	HF
MCAM	1.41088	0.158279	1	CH
C1H3orf70	1.41048	0.158399	1	MB
BCAS2	-1.40966	0.158639	1	CH
PIWIL2	-1.40962	0.158653	1	HF
ENSBTAG00000051292	-1.4094	0.158716	1	MB
JAKMIP1	1.40929	0.158748	1	LM
ENSBTAG00000039132	1.40916	0.158787	1	MB
OR1O8	-1.40834	0.159031	1	HF
PTPRR	-1.40809	0.159106	1	CH
TUFT1	1.40793	0.159151	1	CH
TRAK1	1.40772	0.159213	1	HF
TRAK1	1.40754	0.159267	1	CH
GOSR2	-1.40753	0.15927	1	MB
ENSBTAG00000055135	-1.40722	0.159363	1	LM
LOC786974	-1.40718	0.159375	1	CH
MECR	1.40698	0.159434	1	MB
BCAR3	1.40671	0.159514	1	CH
LOC781726	1.40663	0.159538	1	CH
FMO5	1.40651	0.159572	1	HF
COL6A3	-1.40519	0.159966	1	CH
SPTLC2	1.40518	0.159969	1	MB
CAND2	-1.40503	0.160013	1	LM
ENSBTAG00000037421	-1.40398	0.160323	1	MB
SCYL3	1.40395	0.160334	1	LM
RAPGEF2	-1.40365	0.160424	1	CH
C5H12orf73	-1.40358	0.160444	1	CH
ENSBTAG00000048340	-1.40324	0.160544	1	LM
ST3GAL4	-1.40306	0.1606	1	CH
ENSBTAG00000054236	-1.40297	0.160625	1	HF
GSTT1	1.40289	0.160648	1	CH
ZNF23	1.40227	0.160834	1	LM
NUDT19	1.40219	0.160858	1	MB
PLAC8A	1.40168	0.161011	1	CH
POLD3	1.40093	0.161236	1	HF
CTNNAL1	-1.40076	0.161287	1	LM
ZCCHC4	-1.40015	0.161468	1	MB
KLHL35	-1.39966	0.161616	1	LM
TRIM7	-1.3995	0.161663	1	LM
ISCA2	-1.39937	0.161703	1	MB
SLC25A17	-1.39908	0.16179	1	LM
PIGS	-1.39887	0.161853	1	MB
IQCK	-1.39804	0.162101	1	LM
HIBCH	1.39773	0.162193	1	CH
OSBPL11	1.39765	0.162219	1	MB
VSX1	1.39731	0.16232	1	LM
P2RX5	-1.39718	0.16236	1	HF
DENND2A	-1.39705	0.162398	1	MB
SYT3	1.39665	0.162518	1	CH
NAPEPLD	-1.39636	0.162606	1	HF
ENSBTAG00000053131	-1.3961	0.162684	1	MB
SPTAN1	-1.39609	0.162687	1	CH
RESF1	-1.39547	0.162873	1	HF
WDFY1	-1.3947	0.163107	1	LM
MOV10L1	-1.39438	0.163203	1	CH
ENSBTAG00000048464	-1.39351	0.163466	1	CH
LSG1	1.39297	0.16363	1	LM
NDUFA10	1.39281	0.163679	1	CH
SERPINB6	1.3928	0.163681	1	HF
MIR2315	-1.39228	0.163839	1	LM
KIF17	-1.3913	0.164134	1	LM
LRRC1	-1.39129	0.164137	1	LM
HMOX2	1.39	0.16453	1	HF
SHANK3	-1.38936	0.164723	1	HF
BIN2	-1.38884	0.16488	1	CH
LRIG1	1.38815	0.16509	1	CH
NDUFA10	-1.38785	0.165182	1	HF
LTBP3	1.38754	0.165276	1	LM
PDE5A	1.38697	0.165451	1	CH
MYLK4	1.3865	0.165596	1	HF
HSD11B1L	-1.38604	0.165736	1	CH
DNAJC21	1.38549	0.165904	1	LM
EFEMP1	1.38484	0.166102	1	LM
ICA1	1.38468	0.166151	1	CH
LOC507443	1.38386	0.166403	1	MB
LY86	1.38296	0.166676	1	LM
C21H15orf40	-1.38296	0.166677	1	MB
TRAPPC13	1.38236	0.166862	1	HF
CEP70	1.38186	0.167013	1	MB
UBE3C	-1.38046	0.167446	1	CH
TXNDC9	1.37997	0.167597	1	CH
SCRN3	1.37945	0.167757	1	LM
LY6G6F	1.37927	0.167813	1	CH
ASCC1	1.37923	0.167823	1	CH
HEBP1	-1.37905	0.167881	1	CH
ABCA13	-1.37891	0.167922	1	MB
C2H2orf88	1.3788	0.167957	1	CH
ENSBTAG00000002907	1.37784	0.168252	1	HF
MCM3AP	-1.37774	0.168284	1	LM
DEGS1	-1.37742	0.168382	1	MB
THAP4	-1.37721	0.168448	1	LM
LTBP4	-1.37664	0.168624	1	MB
XRRA1	-1.3758	0.168884	1	LM
INTS2	-1.3749	0.169161	1	MB
ENSBTAG00000023064	1.37476	0.169206	1	LM
ENSBTAG00000033523	-1.37361	0.169561	1	HF
UFM1	1.37336	0.169639	1	CH
CREG1	-1.37296	0.169765	1	MB
ZNF8	-1.37238	0.169946	1	CH
PTPDC1	-1.37217	0.170009	1	CH
GPN1	-1.37205	0.170049	1	LM
ENSBTAG00000051249	-1.3719	0.170095	1	HF
APOL3	1.37123	0.170302	1	LM
FMNL2	1.37085	0.170421	1	LM
AGPAT5	-1.37015	0.17064	1	HF
PTGR1	1.36973	0.170771	1	CH
SPATA6	1.36836	0.171199	1	LM
CCDC170	-1.3682	0.17125	1	MB
SLC4A8	-1.36786	0.171357	1	HF
GIMAP5	-1.36785	0.171359	1	LM
C1H3orf52	1.36782	0.171367	1	MB
MYO5A	-1.3678	0.171374	1	CH
OSGIN2	1.36775	0.17139	1	CH
LOC538435	-1.3676	0.171437	1	MB
DMRTA1	1.36675	0.171704	1	HF
ARFGAP2	1.36643	0.171805	1	MB
C1H3orf33	1.36556	0.172077	1	CH
WDR18	-1.36526	0.172173	1	LM
FBXO4	1.36518	0.172197	1	LM
CCP110	1.36425	0.17249	1	CH
SDF2	-1.3642	0.172504	1	HF
MOB3A	1.36419	0.172509	1	LM
ATF6B	1.36391	0.172597	1	HF
AHCYL2	1.36387	0.172609	1	HF
ELL3	-1.36337	0.172767	1	MB
DUS4L	-1.36265	0.172993	1	MB
ENSBTAG00000006582	1.3618	0.17326	1	MB
LYZ	-1.36028	0.17374	1	MB
ACAN	-1.35978	0.173898	1	HF
IKBIP	1.35947	0.173998	1	HF
LOC100300896	1.35919	0.174085	1	MB
RMND5B	-1.3584	0.174336	1	LM
LNX2	-1.35765	0.174574	1	LM
TLE5	-1.35751	0.174618	1	LM
AADAT	1.35743	0.174644	1	CH
LIMS2	1.35627	0.175012	1	CH
ENSBTAG00000050476	1.35618	0.175041	1	HF
NUP155	1.35423	0.175662	1	MB
CYFIP2	1.35422	0.175666	1	HF
VCL	1.35368	0.175839	1	HF
TNR	1.35332	0.175953	1	LM
ACTL8	-1.35325	0.175976	1	MB
ENSBTAG00000053500	-1.35268	0.176157	1	LM
ENSBTAG00000051655	-1.35139	0.176572	1	HF
LOC786974	1.35124	0.176619	1	LM
CFI	1.35111	0.176661	1	LM
CCSAP	1.35108	0.17667	1	MB
SDF2	-1.35072	0.176786	1	MB
DECR1	-1.35042	0.17688	1	MB
C7H1orf35	-1.34998	0.177021	1	HF
KLRF1	1.34976	0.177093	1	CH
CYB5R2	1.34965	0.177129	1	MB
SMIM17	-1.34952	0.17717	1	LM
RESTB	-1.34889	0.177371	1	HF
ZC3H8	1.34872	0.177427	1	LM
APOM	-1.34861	0.177463	1	MB
IFNAR1	1.34818	0.177601	1	LM
HDDC2	1.34797	0.177668	1	MB
EBF3	-1.3468	0.178045	1	HF
MIDEAS	-1.34535	0.178511	1	HF
SVIP	1.3452	0.178562	1	HF
MCUR1	-1.34261	0.179397	1	CH
ENSBTAG00000045507	-1.34261	0.1794	1	LM
SPATS2	1.34228	0.179504	1	MB
ERGIC3	-1.34219	0.179533	1	CH
LOC781298	-1.34219	0.179535	1	LM
RRP8	1.34201	0.179592	1	MB
LHFPL4	-1.34174	0.179681	1	CH
CASP9	1.34151	0.179756	1	MB
UQCRC2	-1.34013	0.180203	1	HF
SH3PXD2A	1.33997	0.180256	1	HF
LOC781726	1.33993	0.180267	1	LM
CHD1L	1.33952	0.180402	1	LM
PIWIL2	-1.33874	0.180655	1	CH
DUSP5	-1.33841	0.180762	1	CH
POLR1F	-1.33841	0.180763	1	LM
BOLA	-1.33833	0.18079	1	CH
FMO5	1.33826	0.180811	1	LM
MYLK4	-1.33822	0.180824	1	LM
DUSP5	-1.33757	0.181037	1	HF
IPO7	-1.33756	0.181038	1	LM
NMT2	1.33756	0.18104	1	HF
HPF1	1.33701	0.181219	1	HF
CEP83	-1.337	0.181222	1	CH
TMEM169	1.33659	0.181358	1	CH
LOC786372	-1.33636	0.181431	1	LM
JAKMIP1	-1.33612	0.181509	1	CH
USE1	1.33599	0.181554	1	LM
ZNF93	1.33581	0.18161	1	HF
AMFR	-1.33577	0.181623	1	LM
ENSBTAG00000050353	-1.3346	0.182006	1	HF
ENSBTAG00000049594	1.33404	0.18219	1	MB
FGL1	-1.3339	0.182238	1	LM
PDSS2	-1.33317	0.182477	1	LM
LOC526163	-1.33301	0.182527	1	CH
MMP15	-1.33279	0.182601	1	MB
ENSBTAG00000039524	1.33276	0.182611	1	LM
DCTN4	1.33232	0.182756	1	CH
PRIMPOL	1.33197	0.182869	1	LM
IFI30	1.33121	0.183118	1	HF
TLR10	1.33092	0.183216	1	HF
SLC6A15	1.3305	0.183353	1	HF
ENSBTAG00000031913	-1.33034	0.183408	1	CH
OCEL1	1.32993	0.183543	1	CH
CLUAP1	-1.32987	0.183561	1	LM
KIAA1191	-1.32951	0.18368	1	LM
S1PR3	1.32914	0.183803	1	HF
PPP2R3A	-1.32782	0.184239	1	HF
TRIQK	1.3278	0.184244	1	LM
BBLN	1.32766	0.184291	1	HF
DDR1	-1.32716	0.184455	1	HF
QTRT1	1.32654	0.18466	1	LM
LOC615278	1.32607	0.184817	1	MB
ENSBTAG00000052878	1.32584	0.184894	1	MB
PKP2	1.32581	0.184904	1	LM
ACRBP	1.32512	0.18513	1	HF
SLC66A3	-1.32466	0.185285	1	CH
SNX16	-1.32439	0.185373	1	LM
BOLA-NC1	-1.32427	0.185413	1	HF
SMPD3	1.32426	0.185417	1	HF
KRI1	1.32364	0.185621	1	CH
DPEP3	1.32232	0.186062	1	HF
ZFYVE16	1.32186	0.186214	1	HF
SLC66A3	1.32106	0.186481	1	HF
SHANK3	-1.32083	0.186557	1	CH
KIF23	-1.32038	0.18671	1	HF
PRSS22	-1.31973	0.186924	1	LM
RSPH9	1.31955	0.186984	1	HF
RO60	1.31948	0.187009	1	HF
HPSE	1.31947	0.187013	1	MB
LYRM7	1.31944	0.187022	1	HF
LOC112443337	1.31893	0.187194	1	CH
SLC22A5	-1.3185	0.187336	1	MB
EAPP	-1.31835	0.187387	1	HF
ENSBTAG00000055312	1.31516	0.188455	1	MB
TRAPPC10	1.31512	0.188468	1	HF
LTBP4	-1.31462	0.188637	1	HF
TFF2	1.31389	0.188883	1	LM
DNPEP	-1.31369	0.188952	1	HF
ARMH4	-1.31355	0.188997	1	LM
PAK2	1.31292	0.18921	1	CH
MRTFB	1.31259	0.189322	1	HF
IFT88	-1.31202	0.189513	1	LM
ENSBTAG00000039256	-1.31181	0.189584	1	HF
ENSBTAG00000046584	1.31152	0.189683	1	LM
MPST	-1.31142	0.189716	1	LM
LSM5	1.31137	0.189734	1	CH
PLCD1	1.31082	0.189917	1	MB
RPF1	1.31066	0.189973	1	CH
ENSBTAG00000048386	1.31053	0.190017	1	CH
ENSBTAG00000009673	1.31003	0.190187	1	CH
ENSBTAG00000032453	1.30995	0.190212	1	CH
TREM2	-1.30934	0.19042	1	HF
ZCCHC17	1.30808	0.190847	1	MB
TANGO6	-1.30791	0.190905	1	MB
EFEMP1	1.3074	0.191077	1	MB
GIMAP8	-1.30684	0.191268	1	HF
ENSBTAG00000048669	-1.30612	0.191512	1	CH
ENSBTAG00000055271	1.30561	0.191686	1	LM
KPNA5	1.30559	0.191692	1	LM
CHKA	-1.30553	0.191712	1	CH
WFS1	1.30508	0.191866	1	LM
SEC22A	-1.30484	0.191948	1	MB
PPFIA4	1.30375	0.19232	1	LM
TPST2	1.30279	0.192646	1	LM
ENSBTAG00000050854	-1.30278	0.192649	1	HF
SLC43A3	1.30253	0.192735	1	MB
NEDD1	1.30133	0.193145	1	HF
MIGA1	-1.30119	0.193195	1	CH
LOC786717	-1.30026	0.193511	1	CH
ENSBTAG00000051541	-1.30022	0.193525	1	CH
HLTF	1.29988	0.193642	1	LM
TMEM177	-1.29917	0.193887	1	LM
TEX14	1.29907	0.19392	1	LM
LOC100297056	-1.29887	0.19399	1	CH
CDC42SE2	-1.29867	0.194057	1	CH
GNA14	1.29785	0.194339	1	HF
ZBTB48	1.29711	0.194594	1	HF
SLC16A9	-1.29581	0.195042	1	HF
ENSBTAG00000052914	-1.29508	0.195294	1	CH
TEX2	-1.29449	0.195498	1	HF
NOL7	1.29375	0.195751	1	HF
TMEM94	1.29341	0.195871	1	HF
LOC515333	-1.29338	0.195881	1	CH
PARVB	-1.29242	0.196213	1	LM
CHRNA3	1.29168	0.196467	1	MB
LOC112447333	1.29167	0.196472	1	MB
ENSBTAG00000048693	1.2916	0.196496	1	CH
CCRL2	1.29139	0.196569	1	LM
ERGIC3	1.29131	0.196596	1	HF
FBXO24	1.29086	0.196754	1	LM
[truncated: 7,440 more rows]

## Sheet: Fig 5c
Symbol	Z	P	permute.P	GWAS
RNF39	-10.5349	5.96254e-26	0.000999001	MB
MIR29B-2	-9.36954	7.28461e-21	0.118881	MB
EXTL1	8.68282	3.86068e-18	0.000999001	MB
SPA17	-8.65667	4.85741e-18	0.134865	CH
ENTPD8	7.8321	4.79775e-15	0.692308	CH
LOC616942	7.46996	8.02162e-14	0.118881	HF
HADHB	-7.14055	9.29552e-13	0.578422	MB
FH	6.91686	4.61774e-12	0.000999001	LM
WDR73	6.67949	2.39779e-11	0.0959041	CH
NRGN	-6.56542	5.18864e-11	0.000999001	MB
ZNF23	6.44943	1.12269e-10	0.451548	CH
P2RX5	6.2968	3.03856e-10	0.000999001	CH
ENSBTAG00000051451	6.10766	1.01102e-09	0.000999001	MB
P2RX5	-5.99527	2.03148e-09	0.601399	MB
NRGN	-5.99428	2.04391e-09	0.553447	CH
MOG	-5.94288	2.8006e-09	0.0519481	HF
ZKSCAN2	5.86222	4.56706e-09	0.024975	CH
MOG	-5.83589	5.35056e-09	0.046953	MB
PAPSS2	-5.81422	6.09187e-09	0.004995	CH
ITGA3	-5.72146	1.05613e-08	0.001998	HF
C5H12orf73	-5.68577	1.30221e-08	0.000999001	MB
SMPDL3B	-5.68388	1.3167e-08	0.162837	MB
NEK1	5.58557	2.32931e-08	0.348651	MB
MYO1A	-5.54963	2.86278e-08	0.240759	LM
TM7SF2	-5.33541	9.53288e-08	0.000999001	HF
SIGLEC5	5.31669	1.0567e-07	0.048951	HF
SLC35A5	-5.22909	1.7035e-07	0.000999001	MB
ENSBTAG00000005017	-5.17745	2.24935e-07	0.661339	MB
ALPL	-5.0776	3.82238e-07	0.000999001	CH
DMRTA1	5.0747	3.8811e-07	0.873127	LM
ENSBTAG00000004585	5.03508	4.77641e-07	0.000999001	CH
ZUP1	4.9892	6.06294e-07	0.906094	LM
RNASE13	4.90054	9.55733e-07	0.0699301	MB
HSD17B13	4.89274	9.94433e-07	0.000999001	MB
TMPRSS3	-4.88057	1.0578e-06	0.0929071	CH
KIF7	-4.8573	1.18998e-06	0.523477	MB
ELFN2	-4.85367	1.21196e-06	0.013986	LM
ZUP1	-4.83224	1.35009e-06	0.221778	CH
BFSP1	4.72929	2.25303e-06	0.013986	CH
OSBPL11	-4.6887	2.74951e-06	0.000999001	HF
DHCR24	4.68502	2.79935e-06	0.0519481	CH
SLAMF1	4.65213	3.28525e-06	0.000999001	MB
ANKRD54	-4.62604	3.72726e-06	0.506494	MB
C7H19orf25	4.59388	4.35072e-06	0.180819	LM
MRPL49	4.57984	4.65332e-06	0.447552	HF
ORC5	4.56639	4.96185e-06	0.237762	HF
BTD	-4.55403	5.26284e-06	0.787213	MB
OOSP2	-4.54781	5.42069e-06	0.114885	MB
RIC3	4.52851	5.9402e-06	0.003996	HF
XRCC5	-4.49755	6.87397e-06	0.826174	MB
LRG1	-4.47153	7.76637e-06	0.334665	MB
C5H12orf73	-4.41958	9.88911e-06	0.000999001	CH
ENTPD8	-4.41922	9.90563e-06	0.653347	HF
EEF1A1	-4.40884	1.03926e-05	0.000999001	HF
SPA17	-4.39012	1.13287e-05	0.292707	MB
CLEC17A	4.38655	1.15165e-05	0.000999001	MB
CD46	4.37938	1.19019e-05	0.0999001	LM
KIR3DL2	-4.29141	1.7754e-05	0.00799201	MB
RAB42	-4.22213	2.42009e-05	0.00799201	MB
LEAP2	-4.21968	2.44644e-05	0.000999001	LM
LOC101908069	-4.19946	2.67552e-05	0.799201	MB
GABBR1	-4.18271	2.8806e-05	0.000999001	HF
SYMPK	4.17997	2.91547e-05	0.00899101	HF
ATP8B1	4.17553	2.97297e-05	0.000999001	MB
WSCD1	4.14932	3.33471e-05	1	LM
IMPDH1	4.08973	4.31882e-05	1	MB
GPANK1	-4.08612	4.38651e-05	1	HF
ENSBTAG00000039132	4.07013	4.69871e-05	1	HF
ZNF23	4.06902	4.7211e-05	1	LM
LOC404051	4.06103	4.88561e-05	1	LM
TUBA1C	4.03331	5.49971e-05	1	LM
ZBTB48	4.02882	5.60579e-05	1	MB
ILVBL	-4.0225	5.75825e-05	1	MB
DNAJC28	4.02177	5.77623e-05	1	LM
VSIG2	-3.99841	6.37693e-05	1	CH
NRAP	3.98298	6.80567e-05	1	HF
NCBP2	3.95847	7.5431e-05	1	MB
AMIGO2	-3.94454	7.9952e-05	1	CH
ENSBTAG00000052878	3.93607	8.28278e-05	1	CH
KIF7	-3.92364	8.72202e-05	1	HF
SLC35A5	3.92337	8.73195e-05	1	CH
ATP2C1	3.92206	8.77962e-05	1	HF
VSIG2	-3.91186	9.15887e-05	1	MB
LOC515485	3.90027	9.60867e-05	1	LM
RNASE13	3.88741	0.000101321	1	HF
ZCWPW1	-3.86221	0.000112368	1	HF
USE1	-3.8556	0.000115444	1	LM
ECM1	3.84061	0.00012273	1	CH
MRPL49	3.8372	0.000124448	1	MB
ENSBTAG00000055271	3.82872	0.000128812	1	LM
AKAP10	3.79528	0.000147474	1	CH
GLOD4	-3.78183	0.000155677	1	MB
MIC1	-3.78183	0.000155677	1	HF
ENSBTAG00000050172	-3.75449	0.000173695	1	CH
CCL16	-3.75387	0.000174122	1	LM
ATP6V0E1	3.73541	0.000187408	1	LM
UTP6	3.72066	0.000198705	1	HF
ADA	-3.71599	0.000202412	1	CH
NCBP2	3.71085	0.000206565	1	HF
DERA	-3.68378	0.000229797	1	HF
MAN2C1	3.68277	0.000230716	1	CH
TM7SF2	-3.6816	0.000231776	1	MB
LOC616942	3.66591	0.000246456	1	MB
HADHB	-3.6342	0.000278845	1	HF
RAB42	-3.62639	0.000287412	1	CH
PDCD11	3.62515	0.000288795	1	CH
DERA	-3.61231	0.000303483	1	MB
CNKSR1	3.60987	0.000306346	1	MB
SP2	-3.60781	0.000308787	1	MB
DOP1B	3.59618	0.000322918	1	LM
LOC616948	-3.57838	0.000345728	1	LM
PDLIM7	3.57534	0.000349771	1	CH
GPANK1	3.56886	0.000358532	1	CH
RPP14	-3.54449	0.000393379	1	LM
IMPDH1	3.54283	0.000395857	1	HF
PTGR1	3.54262	0.000396177	1	HF
DBT	3.53704	0.00040464	1	CH
ENSBTAG00000031115	3.52106	0.000429833	1	LM
SSR1	-3.51775	0.000435224	1	MB
AK8	-3.51168	0.000445285	1	MB
ALPL	-3.47534	0.000510205	1	MB
USP33	-3.47485	0.00051114	1	LM
ENSBTAG00000050477	3.47	0.000520464	1	HF
DBT	-3.46489	0.000530451	1	LM
ENSBTAG00000053563	-3.46443	0.000531364	1	CH
BOLA-DQB	3.43993	0.000581863	1	HF
ARL4A	3.43872	0.000584472	1	HF
TIGD2	3.43798	0.000586062	1	CH
LOC504548	3.43719	0.000587784	1	HF
LRP11	-3.42823	0.000607537	1	MB
MRM3	3.42715	0.000609949	1	MB
ENSBTAG00000053399	-3.42223	0.000621094	1	HF
ENSBTAG00000012087	3.41949	0.000627382	1	HF
ENSBTAG00000037634	-3.41898	0.00062856	1	LM
RABEPK	-3.40376	0.000664645	1	HF
ZKSCAN2	-3.39394	0.000688945	1	HF
ENSBTAG00000005017	-3.36864	0.000755408	1	LM
NETO2	-3.36529	0.000764621	1	MB
STAC2	-3.36374	0.000768953	1	HF
FASTKD1	3.35101	0.00080516	1	MB
USP33	-3.34013	0.000837381	1	MB
SMYD2	-3.3297	0.000869401	1	CH
ENSBTAG00000052147	-3.32954	0.000869892	1	HF
ATP6V0E1	3.32828	0.000873853	1	HF
PEMT	3.32678	0.000878569	1	HF
AK8	-3.31966	0.000901265	1	CH
ENSBTAG00000054438	-3.29062	0.000999686	1	HF
LRRC34	3.28677	0.00101344	1	HF
PCBD1	-3.27911	0.00104134	1	LM
CALHM2	-3.26786	0.00108362	1	CH
SOBP	3.25259	0.00114359	1	HF
SPA17	3.24595	0.00117057	1	LM
LOC101906131	3.24541	0.00117282	1	LM
LOC537017	-3.23811	0.00120325	1	HF
GIMAP5	-3.23432	0.00121931	1	LM
SARM1	-3.22775	0.00124768	1	LM
MCM10	3.22302	0.00126845	1	MB
PPFIBP1	3.2207	0.00127876	1	HF
TTC28	-3.20907	0.00133163	1	HF
AFAP1	-3.20213	0.00136416	1	CH
ATP6V0E1	-3.20007	0.00137393	1	CH
EBPL	-3.19583	0.0013943	1	CH
FNBP1	-3.19486	0.00139897	1	MB
DERA	3.19057	0.00141991	1	LM
CHGB	3.18322	0.00145648	1	HF
ITPK1	3.18152	0.00146504	1	HF
GYPB	3.16995	0.00152467	1	HF
C20H5orf22	-3.16994	0.00152472	1	MB
MIR29E	3.16474	0.0015522	1	LM
TMEM97	-3.16114	0.00157152	1	LM
CENPQ	3.1495	0.00163552	1	HF
SAPCD1	-3.14682	0.00165059	1	HF
CYP2J2	3.14341	0.00166994	1	LM
GLOD4	-3.14338	0.00167007	1	HF
FERMT3	-3.13499	0.00171862	1	MB
MRM3	3.13222	0.00173488	1	HF
FGL1	-3.1311	0.00174155	1	LM
ENSBTAG00000049556	3.12291	0.00179074	1	HF
PIGM	3.11992	0.00180901	1	MB
ITGA3	3.11455	0.00184223	1	LM
FARP1	-3.11366	0.00184781	1	LM
TMPRSS3	-3.1131	0.00185132	1	MB
ENSBTAG00000037421	-3.10145	0.00192575	1	HF
PIGR	-3.09896	0.00194202	1	HF
CIITA	-3.07572	0.00209993	1	HF
DNAAF9	-3.07143	0.00213039	1	MB
LOC618071	-3.05767	0.00223065	1	LM
EIF3M	-3.05011	0.00228756	1	HF
SAPCD1	3.0485	0.00229985	1	CH
RNF39	-3.02889	0.00245452	1	LM
DHRS7B	3.02577	0.00247998	1	HF
NDST1	-3.02026	0.0025256	1	MB
FERMT3	-3.01871	0.00253855	1	HF
KIR3DL2	-3.01822	0.00254261	1	LM
TRAP1	-3.01584	0.00256273	1	CH
EMP2	-3.00322	0.0026714	1	HF
DHX58	3.00021	0.00269793	1	HF
ENSBTAG00000051058	-3.00013	0.00269868	1	LM
KIF13A	2.99684	0.00272796	1	HF
TIE1	-2.99312	0.00276143	1	CH
THEG	-2.98431	0.00284222	1	MB
PEX11B	2.98349	0.00284981	1	HF
ENSBTAG00000053399	2.97033	0.00297479	1	CH
GALNTL5	2.96514	0.00302543	1	CH
TERC	-2.96351	0.0030415	1	HF
PALM2	-2.96215	0.00305498	1	LM
MYO7B	2.96138	0.00306267	1	MB
ARHGAP32	-2.96051	0.00307131	1	MB
ALPL	-2.95776	0.00309879	1	LM
BOLA-DQB	2.95243	0.00315286	1	MB
POLR2K	2.95083	0.00316919	1	LM
DHCR24	-2.94979	0.00317988	1	HF
CTSH	-2.94664	0.00321245	1	CH
SETMAR	2.94639	0.00321509	1	HF
CEP89	2.94554	0.0032239	1	HF
CAPN7	2.94208	0.00326014	1	MB
ENSBTAG00000049318	2.94196	0.00326144	1	HF
OTUD7B	-2.94088	0.00327286	1	HF
RPS23	-2.92217	0.00347601	1	CH
TAF4	2.92016	0.00349849	1	MB
TUBA1C	2.91956	0.00350522	1	HF
ZWILCH	2.91932	0.00350793	1	LM
LY6G6F	2.91741	0.00352947	1	MB
LYZ2	2.90889	0.0036271	1	LM
SLC25A35	2.9071	0.00364793	1	HF
LTA4H	-2.9027	0.0036996	1	CH
PRELID2	2.90185	0.00370962	1	CH
CHD1L	2.90088	0.00372118	1	LM
CBLIF	2.89864	0.00374785	1	MB
ZUP1	-2.89789	0.00375679	1	HF
EMP2	2.89057	0.00384547	1	CH
TMEM150B	-2.88635	0.00389744	1	LM
MDC1	2.88168	0.00395559	1	MB
HSD17B3	2.8804	0.00397172	1	HF
SLC16A3	2.87997	0.00397714	1	LM
HSF4	2.87724	0.00401175	1	HF
ENSBTAG00000048340	2.87551	0.00403376	1	HF
CBY1	2.87362	0.00405791	1	CH
CYP2J2	-2.87301	0.00406577	1	HF
ALAS1	2.86975	0.00410801	1	LM
FRZB	-2.8697	0.00410857	1	CH
WSCD1	2.8697	0.00410859	1	HF
ENSBTAG00000054588	-2.86848	0.00412449	1	HF
CYB5D2	2.86746	0.00413776	1	MB
DOP1B	-2.85064	0.00436307	1	CH
TMEM248	-2.84131	0.00449291	1	CH
PPFIA2	2.83807	0.00453873	1	LM
UBE2N	2.83514	0.00458062	1	MB
ENSBTAG00000014421	-2.82987	0.00465675	1	HF
RUFY1	2.82783	0.00468651	1	CH
SBF2	-2.82591	0.00471459	1	LM
ENSBTAG00000052981	-2.82337	0.00475218	1	CH
RTN4RL1	-2.82	0.00480235	1	MB
GPT2	2.81991	0.00480373	1	MB
CBY1	2.81859	0.00482356	1	HF
UBE3C	2.81653	0.00485451	1	LM
NUP42	2.81526	0.00487375	1	LM
CCDC170	-2.81503	0.0048773	1	LM
FRZB	-2.8117	0.00492797	1	HF
CYB5D2	-2.79948	0.00511843	1	CH
SLC25A45	2.7942	0.0052028	1	HF
ENSBTAG00000053664	-2.79256	0.00522926	1	HF
BBLN	-2.79218	0.00523546	1	CH
FECH	-2.78712	0.00531786	1	LM
PARG	2.78419	0.00536621	1	CH
LOC507055	-2.78153	0.00541034	1	LM
MIGA1	-2.78085	0.00542175	1	LM
TFDP2	-2.77854	0.00546037	1	MB
LOC782367	-2.77822	0.00546575	1	HF
MFSD2B	-2.77632	0.00549777	1	CH
LOC790312	2.77478	0.00552399	1	CH
SLC1A4	-2.77193	0.00557254	1	CH
KLHL33	2.77042	0.00559846	1	HF
P2RX5	-2.76724	0.00565331	1	HF
VAMP5	-2.76299	0.00572753	1	HF
CSNK1A1	2.76141	0.00575531	1	HF
FARP1	-2.75973	0.00578493	1	CH
SAT2	2.75786	0.00581817	1	CH
PDHX	2.75385	0.00588989	1	HF
ENSBTAG00000055271	-2.74814	0.00599345	1	HF
UNC50	-2.74621	0.00602887	1	MB
ENSBTAG00000048489	2.74422	0.00606554	1	LM
LRP11	-2.73444	0.0062486	1	HF
DBNDD2	2.73326	0.00627117	1	HF
FLACC1	-2.72829	0.00636634	1	LM
LOC507055	-2.72676	0.00639586	1	CH
PACRGL	-2.71713	0.00658509	1	CH
CCDC126	-2.7054	0.00682222	1	MB
STEAP2	2.70178	0.00689687	1	MB
HDDC2	2.69708	0.00699513	1	MB
AOX1	-2.69438	0.00705195	1	LM
OR5B2	2.68456	0.00726249	1	MB
CTC1	-2.68165	0.00732599	1	CH
FAT2	-2.6764	0.00744188	1	HF
RDH8	2.67556	0.00746039	1	CH
KCNA6	-2.67411	0.00749278	1	LM
XPOT	2.65904	0.00783628	1	LM
CKAP4	2.65796	0.00786148	1	MB
SMIM19	2.65785	0.00786403	1	LM
TTC17	2.65164	0.0080103	1	LM
LOC618071	2.6489	0.00807543	1	HF
LOC788425	-2.64723	0.00811542	1	HF
RPP14	-2.64679	0.00812608	1	MB
GLUL	-2.63267	0.00847177	1	MB
UFM1	2.6279	0.00859144	1	CH
CYB5D2	-2.62755	0.00860034	1	LM
FHOD1	-2.62748	0.00860197	1	CH
ARHGEF40	2.6273	0.00860654	1	HF
RSPO1	-2.62704	0.00861302	1	LM
ENSBTAG00000051818	-2.62497	0.00866564	1	MB
CD300H	-2.61893	0.0088207	1	LM
PAQR4	-2.61564	0.00890615	1	CH
TTC17	2.61525	0.00891616	1	MB
LOC100852077	2.61511	0.00891991	1	MB
ENSBTAG00000025908	-2.61458	0.0089338	1	HF
ATP2C1	-2.61355	0.00896069	1	CH
HACE1	2.60373	0.00922147	1	LM
EEF1A1	2.59899	0.00934995	1	LM
CDON	-2.59665	0.00941387	1	LM
LMAN2L	-2.58674	0.0096888	1	CH
TULP3	2.58125	0.00984444	1	HF
TBC1D8	2.57965	0.00988997	1	HF
LOC100852077	2.57688	0.00996976	1	LM
DBT	-2.57272	0.0100904	1	HF
LOC515485	-2.56984	0.0101745	1	HF
MOG	-2.56723	0.0102514	1	CH
PIWIL2	-2.56721	0.010252	1	CH
EEF2KMT	-2.56678	0.0102647	1	CH
FAM118A	2.56629	0.0102794	1	HF
APMAP	2.56583	0.0102928	1	HF
FDX1	2.56419	0.0103418	1	MB
C10H14orf93	-2.5631	0.0103742	1	MB
PEMT	-2.55925	0.01049	1	LM
RTN4RL1	-2.55768	0.0105372	1	HF
OSBPL11	-2.55619	0.0105824	1	MB
PRKCI	2.55404	0.0106481	1	CH
ENSBTAG00000017227	2.54999	0.0107728	1	MB
OR1O8	2.54872	0.0108119	1	MB
ERAL1	2.54806	0.0108325	1	HF
CACNA1B	2.54056	0.0110674	1	CH
LOC616948	-2.53888	0.0111209	1	MB
EFHC1	2.53421	0.0112701	1	HF
TUBA1C	2.53348	0.0112936	1	MB
PDCD11	2.53325	0.011301	1	MB
TJAP1	-2.52984	0.0114114	1	HF
CASP6	-2.5295	0.0114227	1	HF
TIE1	2.52745	0.0114895	1	HF
AFAP1	-2.52738	0.0114919	1	LM
CLDN15	-2.52234	0.0116576	1	HF
UNC50	-2.5219	0.0116723	1	CH
PIWIL2	2.51747	0.0118203	1	LM
OR2W1	2.51027	0.012064	1	HF
UTP6	2.50882	0.0121135	1	MB
LOC784451	-2.50758	0.012156	1	CH
CCDC152	2.50625	0.0122019	1	LM
PAQR4	2.50519	0.0122386	1	LM
FASTKD2	-2.50457	0.0122602	1	CH
PKMYT1	2.50253	0.0123309	1	LM
CAPN7	2.49789	0.0124934	1	CH
DNAJC28	2.49676	0.0125334	1	HF
LOC112449111	-2.49518	0.0125893	1	CH
CHGA	2.49459	0.0126104	1	HF
ENSBTAG00000051655	-2.49246	0.0126861	1	HF
KNOP1	-2.4921	0.012699	1	MB
SIAE	2.48766	0.0128586	1	LM
ERH	2.48729	0.0128719	1	MB
ENSBTAG00000048420	-2.48537	0.0129417	1	LM
ABCA13	-2.48269	0.0130396	1	HF
LOC616942	2.48204	0.0130634	1	CH
ENSBTAG00000051089	-2.47939	0.0131606	1	HF
KIF7	-2.47549	0.0133055	1	LM
CLIP1	-2.46691	0.0136284	1	LM
FADS6	-2.46373	0.01375	1	HF
LOC112446756	-2.46333	0.0137655	1	MB
ENSBTAG00000004585	2.46237	0.0138023	1	MB
AOX1	2.45684	0.0140167	1	HF
PARG	2.44884	0.0143318	1	MB
ASPH	-2.4477	0.0143771	1	MB
NFX1	-2.44747	0.0143862	1	CH
VEGFC	-2.43993	0.0146899	1	LM
TMEM205	2.43633	0.0148373	1	CH
MEGF9	-2.43037	0.0150833	1	LM
NT5M	2.42879	0.0151494	1	HF
BRIX1	-2.42383	0.0153579	1	LM
ENSBTAG00000049556	2.42037	0.0155048	1	MB
FAIM2	2.40803	0.016039	1	HF
MDM1	2.40619	0.0161198	1	CH
CTSH	-2.40259	0.0162793	1	MB
ZNF703	-2.40102	0.0163496	1	MB
CCDC170	-2.39399	0.0166661	1	HF
FOLH1B	-2.39349	0.0166888	1	HF
PATL1	-2.39317	0.0167037	1	MB
IFI27L2	2.39117	0.0167946	1	HF
NCBP2	2.38992	0.0168523	1	CH
MRPS15	-2.38358	0.0171452	1	MB
GALNT1	2.37989	0.0173177	1	LM
RMDN1	2.37512	0.0175432	1	HF
CST7	2.36467	0.0180459	1	HF
LOC617141	2.36457	0.018051	1	HF
FAM216B	-2.36379	0.0180889	1	MB
C23H6orf47	-2.36283	0.018136	1	MB
OTUD7B	-2.36058	0.0182465	1	MB
TRAPPC6B	-2.35713	0.0184169	1	LM
FLACC1	-2.35652	0.0184472	1	HF
ARHGAP32	-2.35389	0.018578	1	HF
LOC101903126	2.35172	0.0186867	1	CH
TSPAN1	2.35056	0.0187454	1	LM
APBB1	2.34796	0.0188767	1	HF
NLRP1	2.34574	0.0189894	1	HF
LIMS2	-2.345	0.0190272	1	HF
UBXN10	-2.34453	0.0190509	1	HF
TRIM38	2.34434	0.0190607	1	HF
DBNL	-2.34074	0.0192455	1	MB
SMYD2	-2.33559	0.0195126	1	HF
GLOD4	-2.33484	0.019552	1	LM
OAS1X	2.33459	0.0195649	1	HF
PICK1	2.32971	0.0198217	1	MB
LOC781726	-2.32953	0.0198311	1	HF
ENSBTAG00000052878	-2.32946	0.0198347	1	LM
ENSBTAG00000055270	2.32765	0.0199307	1	CH
ARHGEF40	2.3276	0.0199335	1	MB
ENSBTAG00000049218	-2.32552	0.0200443	1	HF
CD300LG	-2.32269	0.020196	1	LM
LOC112449111	2.32149	0.0202603	1	LM
TMX4	-2.3169	0.0205091	1	LM
MORN3	2.31501	0.0206121	1	LM
ENSBTAG00000051655	-2.30903	0.0209422	1	LM
KCNA6	-2.30457	0.0211908	1	MB
HDDC2	2.30096	0.0213939	1	CH
AP1AR	-2.3	0.021448	1	CH
RPUSD4	-2.29759	0.0215851	1	CH
TMEM114	2.29611	0.0216695	1	HF
CTNNAL1	2.29384	0.0217999	1	HF
ENSBTAG00000053180	2.2924	0.0218827	1	MB
TMEM119	-2.28965	0.0220414	1	LM
CDON	-2.28952	0.0220489	1	MB
PDLIM7	2.2824	0.0224659	1	HF
TFAP2C	2.27951	0.0226368	1	LM
HCLS1	-2.27617	0.022836	1	CH
SLAMF1	2.27497	0.0229078	1	LM
SLTM	-2.27352	0.022995	1	HF
LMF2	-2.27313	0.0230181	1	CH
MRPS22	-2.27276	0.0230408	1	HF
ENSBTAG00000051818	-2.27041	0.0231828	1	LM
CEP89	-2.27012	0.0232004	1	CH
UXS1	2.26973	0.023224	1	HF
CSPP1	-2.26797	0.0233313	1	HF
USE1	-2.26595	0.0234543	1	MB
LOC616942	2.25692	0.0240129	1	LM
DNAAF9	2.25686	0.024017	1	CH
TMX4	2.25528	0.024116	1	HF
LOC100852061	-2.24868	0.0245327	1	CH
CREG1	-2.24747	0.0246099	1	MB
AP1AR	2.24226	0.0249446	1	HF
THOC7	-2.24207	0.0249568	1	MB
ENSBTAG00000052642	2.23863	0.0251798	1	HF
LGALS12	2.23727	0.025269	1	CH
FAIM2	-2.23427	0.0254651	1	MB
MX1	-2.23101	0.0256805	1	LM
ENSBTAG00000048759	-2.23056	0.0257102	1	LM
ENSBTAG00000049888	2.23055	0.0257111	1	LM
C2H2orf76	2.22956	0.0257769	1	MB
CREG1	-2.22641	0.0259865	1	HF
PALM2	-2.22568	0.0260355	1	HF
MIGA1	-2.22524	0.0260649	1	MB
CSPP1	-2.22471	0.0261006	1	LM
HSF4	-2.22333	0.0261938	1	LM
SVIL	-2.22244	0.0262539	1	LM
ENTPD8	2.22174	0.0263009	1	LM
SIK3	2.21867	0.0265094	1	MB
DNAJC3	2.21797	0.0265566	1	MB
DENND1A	2.21629	0.0266717	1	LM
ENSBTAG00000015899	-2.21551	0.0267251	1	MB
CENPJ	-2.21	0.027105	1	CH
MGC127055	2.20893	0.0271797	1	HF
LOC615183	-2.20812	0.0272356	1	LM
LOC100852061	-2.20653	0.0273471	1	LM
GPANK1	-2.20482	0.0274668	1	LM
POLQ	2.20452	0.027488	1	MB
ADD3	2.20416	0.0275134	1	MB
LOC112443902	2.20344	0.0275636	1	HF
CYB5R2	2.20315	0.027584	1	LM
FADS6	2.19933	0.0278548	1	LM
ATP6AP1L	-2.19813	0.0279399	1	CH
ENSBTAG00000005667	2.19801	0.0279481	1	LM
SLC20A2	2.19684	0.0280315	1	LM
C24H18orf21	2.19497	0.0281656	1	MB
MRM3	2.19448	0.0282006	1	LM
ENSBTAG00000052817	-2.19395	0.0282388	1	CH
SLAMF1	2.19303	0.0283051	1	CH
FAM32A	2.18811	0.0286619	1	HF
UXS1	2.18786	0.0286795	1	LM
ENSBTAG00000051818	-2.18728	0.0287221	1	CH
LOC112447333	-2.18574	0.0288346	1	MB
ECM1	2.18465	0.0289148	1	MB
TTC17	2.18289	0.0290438	1	CH
SMG6	-2.18206	0.0291052	1	HF
TMEM114	2.18117	0.0291705	1	MB
ASB5	2.17984	0.0292693	1	HF
HCLS1	-2.17946	0.0292976	1	MB
GALNTL5	2.17737	0.029453	1	HF
GOLM2	2.17389	0.029713	1	CH
ENSBTAG00000048791	2.1727	0.0298025	1	CH
ERCC5	-2.17118	0.0299174	1	LM
MMADHC	2.16777	0.0301762	1	MB
EIF3M	-2.16753	0.0301946	1	MB
ENSBTAG00000052914	2.16384	0.0304769	1	LM
FASTKD1	-2.16346	0.0305061	1	CH
PEA15	-2.16291	0.0305482	1	HF
LOC511617	2.16132	0.0306704	1	HF
MAN2C1	2.16125	0.0306759	1	LM
ENSBTAG00000031359	-2.16004	0.0307693	1	MB
FAM111B	2.1591	0.0308424	1	CH
ENSBTAG00000053780	-2.15811	0.0309194	1	CH
TOR1A	2.15701	0.0310049	1	MB
CIAO3	2.15677	0.0310234	1	HF
ENSBTAG00000049318	-2.15628	0.0310621	1	LM
ARPIN	2.15379	0.0312569	1	CH
LOC784451	2.15242	0.0313644	1	HF
GALNT11	2.15178	0.0314144	1	HF
MTARC2	-2.15078	0.0314932	1	MB
ASPH	2.15019	0.0315404	1	HF
SLAMF1	2.1493	0.0316104	1	HF
KIR3DL2	-2.14826	0.0316927	1	CH
PPP1R1B	2.14194	0.0321986	1	HF
SLC3A1	-2.14193	0.0321994	1	HF
ENSBTAG00000054088	-2.14052	0.0323129	1	CH
FAM118A	-2.13946	0.0323985	1	CH
SYCP2	-2.13895	0.0324399	1	CH
ENSBTAG00000046819	-2.13097	0.0330919	1	MB
SOBP	-2.12682	0.0334352	1	CH
ENSBTAG00000031115	2.12195	0.0338419	1	MB
SLIRP	-2.12163	0.0338685	1	CH
EFHC1	-2.12082	0.0339372	1	CH
KCNK10	-2.1151	0.0344213	1	MB
NAALAD2	-2.11029	0.0348332	1	MB
ENSBTAG00000054438	-2.10966	0.0348873	1	LM
IL18BP	-2.10768	0.035059	1	CH
CINP	2.10339	0.035432	1	HF
OR1O8	2.1001	0.0357204	1	CH
ZNF23	2.09766	0.0359353	1	HF
DHX37	2.0971	0.0359847	1	LM
ITGAD	-2.09553	0.0361238	1	LM
PEMT	-2.09452	0.0362136	1	MB
LOC786254	2.09411	0.0362506	1	MB
PATL1	-2.09353	0.0363021	1	LM
RMDN1	2.09066	0.0365588	1	MB
PFKFB2	2.08988	0.036629	1	MB
OXA1L	-2.08863	0.0367412	1	MB
SIRT2	-2.08806	0.0367927	1	MB
MCUB	-2.0871	0.036879	1	HF
LOC504548	2.08597	0.0369811	1	LM
CEP162	-2.08596	0.0369825	1	CH
ENSBTAG00000015899	-2.08484	0.0370843	1	CH
LOC507756	2.08444	0.0371199	1	MB
ENSBTAG00000054236	2.08354	0.0372024	1	LM
LY6G6F	2.08191	0.0373503	1	CH
TTLL5	-2.08003	0.037523	1	MB
LRRC42	2.07712	0.0377909	1	CH
ENSBTAG00000039132	2.07331	0.0381431	1	CH
CCDC14	2.07296	0.0381759	1	HF
GEN1	-2.07264	0.0382054	1	HF
SCYL3	-2.07216	0.0382507	1	CH
SYDE1	-2.07071	0.0383858	1	LM
LOC528040	2.06664	0.0387681	1	CH
SBF2	-2.06571	0.0388562	1	HF
CLEC2B	-2.06563	0.0388631	1	HF
ARHGEF17	-2.0584	0.0395515	1	HF
CD1B5	2.05631	0.0397524	1	MB
HRH4	2.05604	0.0397788	1	MB
MRPS11	2.05463	0.0399147	1	CH
CXCL13	2.05411	0.0399649	1	LM
TRMT5	2.05287	0.0400851	1	LM
MRM1	2.05051	0.0403148	1	CH
OR1O8	2.04731	0.0406281	1	HF
MSH3	2.04627	0.0407297	1	HF
CYB5R2	2.04542	0.0408139	1	HF
LRRC73	-2.04327	0.0410256	1	HF
TTC3	-2.04295	0.0410576	1	LM
N4BP2L2	-2.04006	0.0413443	1	HF
SYMPK	-2.03987	0.0413635	1	LM
CCDC126	2.03947	0.0414027	1	HF
SLC1A4	2.03922	0.0414279	1	MB
ENSBTAG00000047621	-2.03708	0.0416419	1	HF
LTA4H	-2.0369	0.0416602	1	MB
VPS26B	-2.03567	0.0417833	1	HF
NT5DC3	2.03516	0.0418343	1	CH
AKAP10	2.03379	0.0419731	1	MB
SAT2	-2.03371	0.0419812	1	HF
TTLL5	-2.03356	0.0419955	1	CH
ATP1A3	2.03312	0.0420404	1	MB
CCL16	-2.03189	0.0421649	1	MB
ULBP21	2.03056	0.0422997	1	LM
LOC511617	2.02928	0.0424298	1	LM
ENSBTAG00000054043	-2.02375	0.0429957	1	CH
ZNF174	-2.02374	0.0429966	1	LM
ARMH2	-2.02362	0.0430089	1	CH
BFSP1	2.02203	0.0431734	1	MB
ENSBTAG00000048775	2.02143	0.0432349	1	LM
NDST1	-2.02095	0.0432851	1	CH
LOC506989	2.02031	0.0433514	1	MB
ADD3	-2.02014	0.0433687	1	HF
VPS26B	2.01716	0.043679	1	MB
ENSBTAG00000038613	2.01616	0.0437833	1	HF
FGFR1	2.0141	0.0439989	1	CH
PIGV	2.0128	0.0441355	1	LM
ENSBTAG00000052414	2.00868	0.0445709	1	MB
ENSBTAG00000048669	2.00805	0.0446377	1	CH
LOC526163	-2.00544	0.0449162	1	CH
PYCARD	-2.00341	0.0451333	1	LM
VASH1	2.0019	0.0452957	1	HF
QPCT	-2.00123	0.0453674	1	LM
KCTD14	-1.99731	0.0457919	1	MB
PINK1	-1.99527	0.0460131	1	CH
CD38	1.99499	0.0460445	1	HF
TMEM248	-1.99465	0.0460813	1	MB
LRRN4CL	1.9928	0.0462837	1	MB
P2RX5	1.99187	0.0463857	1	LM
CXCL13	1.99123	0.0464557	1	HF
PEX3	1.99054	0.0465313	1	MB
DHX58	-1.99002	0.0465882	1	CH
GPX7	-1.98783	0.0468304	1	CH
PTGR1	1.98532	0.047109	1	CH
PCDHGA2	1.98511	0.0471323	1	LM
SYCP3	1.98397	0.0472594	1	HF
ERCC3	1.98253	0.04742	1	CH
TENM4	-1.98221	0.0474554	1	HF
ADAMDEC1	1.98172	0.0475102	1	LM
ADA	-1.98155	0.0475294	1	MB
SYNJ2	1.98061	0.0476355	1	CH
PEX26	1.97944	0.0477665	1	HF
ENSBTAG00000054088	-1.97729	0.0480093	1	HF
CD300H	-1.97605	0.0481495	1	HF
ENSBTAG00000045507	-1.97542	0.0482202	1	MB
C22H3orf62	-1.97341	0.0484486	1	CH
INTS14	1.97137	0.0486821	1	HF
LOC512863	1.97075	0.0487521	1	HF
TMX4	-1.96848	0.0490123	1	MB
ANKRD37	1.96763	0.0491101	1	HF
ENSBTAG00000050172	1.96556	0.0493498	1	LM
NOA1A	-1.96441	0.0494823	1	MB
IL32	-1.96151	0.0498195	1	CH
LOC507055	1.95903	0.0501092	1	HF
SLC22A18	1.95789	0.0502434	1	LM
PIGR	-1.95723	0.0503199	1	CH
JSP.1	-1.95703	0.0503438	1	HF
ENSBTAG00000005146	1.95691	0.0503584	1	CH
LOC615989	-1.95664	0.0503897	1	HF
FHOD1	1.94901	0.0512938	1	HF
ZPR1	1.94885	0.0513134	1	LM
CHPT1	1.94842	0.0513648	1	HF
FASTKD2	-1.94798	0.0514169	1	MB
ENSBTAG00000050861	1.94744	0.0514824	1	MB
MIR29E	1.94716	0.0515159	1	CH
DCTD	-1.94671	0.0515701	1	LM
GALNT2	-1.94427	0.0518629	1	MB
TMPRSS9	1.94425	0.0518648	1	HF
DCTN2	1.94234	0.0520956	1	CH
NEK1	1.93879	0.0525267	1	LM
DECR1	1.93859	0.0525516	1	LM
DMRTA1	-1.93739	0.052698	1	HF
HLF	-1.93711	0.0527319	1	LM
FASTKD1	1.93657	0.0527981	1	HF
KLK7	1.93411	0.0531001	1	HF
SLC6A15	-1.93277	0.0532646	1	HF
MYO1A	1.93182	0.053382	1	HF
RPS6KL1	1.93128	0.0534482	1	CH
LTA4H	-1.9308	0.053508	1	LM
ENSBTAG00000054236	1.93056	0.0535369	1	HF
ARL11	-1.92876	0.0537611	1	MB
ABCA5	-1.9286	0.0537811	1	CH
PLXNB2	-1.92276	0.0545099	1	CH
RAP2A	1.91946	0.0549261	1	HF
MMADHC	1.9179	0.0551236	1	LM
LOC788425	-1.91786	0.0551292	1	MB
ENSBTAG00000014859	1.9174	0.0551874	1	CH
SLC37A3	-1.91621	0.0553388	1	HF
LOC618071	-1.91149	0.0559413	1	CH
C24H18orf21	1.90612	0.056635	1	CH
RPS6KA5	1.90581	0.0566744	1	HF
HSD17B3	1.90386	0.0569281	1	LM
TRMT5	1.90384	0.0569306	1	MB
UNC5A	1.90351	0.0569735	1	CH
FDX1	1.90349	0.0569768	1	LM
TRAPPC6B	-1.90273	0.0570764	1	CH
USE1	-1.90231	0.0571313	1	HF
BIVM	1.90093	0.0573108	1	LM
USP33	-1.89877	0.0575948	1	HF
LOC107131340	-1.89833	0.0576533	1	CH
RAD9A	-1.89792	0.0577064	1	CH
ZNF177	-1.89646	0.0578986	1	LM
LOC107131749	-1.89618	0.0579362	1	CH
RPP30	-1.89519	0.0580676	1	LM
TMEM232	1.89346	0.0582972	1	LM
OTUD7B	-1.8934	0.0583045	1	LM
TRIM38	1.8929	0.0583707	1	MB
TRAP1	1.89206	0.0584831	1	HF
MCM2	1.89182	0.0585153	1	MB
PES1	1.8906	0.0586778	1	HF
EEF2KMT	1.89022	0.058729	1	HF
CYP2J2	-1.88937	0.0588418	1	MB
LOC112444493	1.88908	0.0588813	1	CH
PTGR1	-1.88843	0.0589688	1	LM
ENSBTAG00000046383	1.88721	0.0591327	1	LM
MIC1	-1.88597	0.0592984	1	MB
PEX3	-1.88564	0.0593437	1	CH
SIAE	-1.88206	0.0598272	1	CH
ENSBTAG00000052583	-1.8807	0.0600128	1	CH
MIR29E	1.88053	0.0600359	1	HF
PIGV	1.87872	0.0602824	1	MB
ENSBTAG00000039413	1.87736	0.0604687	1	LM
LOC618071	-1.87628	0.0606164	1	MB
DMRTA1	-1.87532	0.060749	1	CH
TNFRSF21	-1.87513	0.0607753	1	HF
CLEC17A	-1.8745	0.0608618	1	LM
MX1	1.8734	0.0610134	1	CH
THOC7	-1.87243	0.0611467	1	HF
ENSBTAG00000039413	-1.87224	0.0611734	1	CH
LY9	-1.87019	0.0614578	1	HF
TMOD3	-1.86996	0.0614897	1	LM
TTC28	-1.86851	0.0616913	1	MB
LOC783604	-1.86377	0.0623542	1	LM
ENSBTAG00000052414	1.86265	0.0625114	1	CH
LOC404051	1.86058	0.0628037	1	CH
PIGK	1.85994	0.062894	1	CH
TOR1A	1.85871	0.0630683	1	HF
RAB19	-1.85784	0.0631916	1	CH
ENSBTAG00000052880	-1.85693	0.0633211	1	CH
ENSBTAG00000054323	1.85615	0.0634326	1	CH
C7H19orf25	-1.85597	0.0634576	1	CH
ENSBTAG00000046120	1.85513	0.0635775	1	MB
LOC507055	1.85368	0.0637844	1	MB
TUBD1	1.8525	0.0639544	1	MB
LOC782367	-1.84815	0.0645799	1	MB
ENSBTAG00000037421	1.84722	0.064716	1	MB
LAIR1	1.84416	0.0651599	1	LM
DNAAF9	-1.84196	0.0654806	1	LM
VCAM1	-1.84096	0.065627	1	CH
ENSBTAG00000054438	-1.83993	0.0657788	1	MB
KRBA1	-1.83958	0.06583	1	HF
SLC25A35	-1.83773	0.0661028	1	MB
ENSBTAG00000011240	1.83609	0.0663438	1	LM
ABCA13	1.83355	0.0667202	1	LM
GUCY1B1	-1.83298	0.0668054	1	MB
CNGA3	-1.83196	0.0669568	1	LM
OSBPL11	1.83044	0.067184	1	LM
ENSBTAG00000014859	1.82773	0.0675894	1	MB
ENSBTAG00000048759	-1.82719	0.0676715	1	CH
SLC25A11	-1.82584	0.0678746	1	HF
IFT88	-1.82329	0.068259	1	LM
EEF1A1	-1.82192	0.0684676	1	CH
MRPL47	1.82185	0.0684781	1	HF
NGLY1	-1.81946	0.0688408	1	CH
TRMT10B	-1.81754	0.0691338	1	CH
BOLA-NC1	-1.81693	0.0692274	1	MB
MYO1A	-1.81501	0.0695216	1	CH
TRIM45	1.81438	0.0696187	1	HF
SMPDL3B	1.81221	0.0699539	1	LM
TENT5C	1.81194	0.0699959	1	LM
C23H6orf47	-1.8114	0.0700796	1	HF
TMEM169	-1.81082	0.0701693	1	LM
EXTL1	1.80888	0.0704697	1	LM
LRG1	-1.8056	0.0709801	1	HF
LOC788334	1.8054	0.0710116	1	CH
ATP2C1	-1.80536	0.0710189	1	LM
ADAMTS10	-1.80499	0.071076	1	HF
FAT1	1.80454	0.0711466	1	HF
SLC25A11	-1.80397	0.0712364	1	MB
ENSBTAG00000053790	1.80292	0.071401	1	MB
IQCG	-1.80258	0.0714538	1	CH
ISG12(B)	1.80171	0.0715907	1	HF
ENSBTAG00000045810	1.80083	0.0717297	1	CH
KLHL21	1.80021	0.0718273	1	HF
TIE1	-1.79963	0.0719194	1	LM
SLC46A1	1.79943	0.0719501	1	HF
TREML2	1.79934	0.0719656	1	HF
ALPK3	-1.79601	0.0724934	1	CH
MCM2	-1.79234	0.0730785	1	CH
MCM2	1.79213	0.0731122	1	HF
PRELID2	1.79159	0.0731982	1	HF
LOC526163	-1.79036	0.0733968	1	MB
TRIT1	1.79018	0.0734248	1	LM
PIGK	-1.78986	0.073477	1	HF
ENSBTAG00000046383	-1.78664	0.0739962	1	CH
VWA3B	1.78622	0.0740642	1	HF
PPFIA2	-1.78582	0.0741277	1	MB
WDR73	1.78538	0.0741999	1	MB
WDR73	-1.78494	0.0742715	1	LM
CXCL8	1.78449	0.0743442	1	HF
ARHGEF19	-1.78358	0.0744921	1	LM
KLHL36	1.77805	0.0753954	1	HF
PROSER1	-1.7767	0.0756169	1	HF
PROSER3	-1.77578	0.0757696	1	LM
IFNAR1	1.77387	0.0760852	1	HF
LOC107131749	1.77323	0.0761907	1	HF
SLC25A35	1.77298	0.0762313	1	LM
TMEM205	-1.77249	0.076314	1	HF
MRPS35	-1.77187	0.0764166	1	MB
DHCR24	1.77079	0.0765955	1	MB
ENSBTAG00000045507	-1.7707	0.0766099	1	CH
PSMD5	-1.7704	0.0766612	1	HF
LOC511617	1.77016	0.0767003	1	MB
ENSBTAG00000052914	-1.76914	0.0768709	1	CH
ENSBTAG00000051811	-1.76575	0.0774384	1	CH
TPST2	-1.76442	0.0776621	1	LM
RPP30	-1.76171	0.0781177	1	CH
TAF1C	1.76158	0.0781403	1	MB
SYDE1	-1.75913	0.0785553	1	MB
SMYD2	1.75907	0.0785652	1	LM
ENSBTAG00000050668	-1.75894	0.0785883	1	LM
ZNF268	-1.75816	0.0787205	1	MB
FBXO24	1.75803	0.0787427	1	LM
ACADSB	-1.75477	0.0792988	1	HF
C5H12orf73	-1.75407	0.0794178	1	LM
LRRN4CL	1.7537	0.0794824	1	HF
LOC504548	1.75095	0.0799554	1	MB
CDHR1	1.75078	0.0799842	1	LM
IL32	1.75058	0.0800177	1	LM
ENSBTAG00000039413	1.7489	0.0803087	1	HF
CCDC14	1.7473	0.0805858	1	MB
TENM4	1.74486	0.0810088	1	CH
LOC112444752	-1.74457	0.0810601	1	LM
PAPSS2	1.74411	0.0811401	1	LM
RRP12	-1.74402	0.0811562	1	CH
LOC509006	1.74369	0.0812132	1	CH
CNGA3	-1.74226	0.0814637	1	HF
LYZ2	-1.7419	0.0815262	1	CH
EXTL2	1.74164	0.0815712	1	HF
ASB8	-1.7403	0.0818064	1	MB
ITPK1	1.74005	0.0818511	1	MB
AIMP2	-1.73987	0.0818819	1	CH
CLDN15	-1.73745	0.0823074	1	MB
HDDC2	1.73742	0.082313	1	LM
AARS2	-1.73736	0.0823233	1	MB
ANAPC4	-1.73683	0.0824175	1	CH
FH	-1.73671	0.0824379	1	HF
VAMP5	-1.73539	0.0826719	1	MB
VRK3	1.73497	0.0827469	1	LM
PIGP	1.73443	0.0828412	1	CH
KCNJ1	-1.73211	0.083254	1	LM
ENSBTAG00000048669	1.73108	0.0834376	1	MB
CILK1	-1.73092	0.0834664	1	HF
AFAP1	1.73046	0.083549	1	HF
ENSBTAG00000053741	-1.73036	0.0835659	1	CH
MFSD11	1.72957	0.0837077	1	HF
LOC100337076	-1.72877	0.0838499	1	HF
XRCC5	-1.72821	0.0839507	1	CH
SPAG4	1.7269	0.084185	1	CH
SMIM11A	-1.72512	0.0845051	1	LM
NEK1	1.72413	0.0846846	1	CH
MICAL3	1.72227	0.0850209	1	LM
PDE5A	1.72136	0.085185	1	MB
ENSBTAG00000052880	1.71982	0.0854651	1	LM
ENSBTAG00000053752	-1.71866	0.0856757	1	CH
FNBP1	-1.71823	0.0857547	1	HF
ENSBTAG00000053563	-1.71664	0.0860441	1	HF
SVIP	-1.71492	0.0863598	1	CH
NUP42	1.71479	0.0863831	1	CH
SYT5	1.71375	0.0865747	1	CH
PLEKHG1	1.71043	0.0871865	1	HF
RPS6KA5	1.70961	0.0873374	1	MB
LOC782367	1.7079	0.0876547	1	CH
ENSBTAG00000004585	-1.70692	0.0878378	1	LM
WSCD1	1.70615	0.0879798	1	MB
TPST2	-1.70512	0.0881727	1	MB
SSR1	-1.70458	0.088273	1	HF
LOC618664	1.70187	0.0887789	1	LM
DHRS7B	-1.70115	0.0889155	1	CH
VASH1	1.70111	0.0889222	1	CH
TUFT1	1.69831	0.0894492	1	CH
ENSBTAG00000053180	1.69669	0.0897545	1	CH
LOC100337076	1.69614	0.0898588	1	CH
KCTD6	1.69593	0.0898989	1	HF
LOC786254	-1.69552	0.089977	1	CH
LOC101903126	-1.69523	0.090031	1	LM
SIK3	1.69325	0.0904082	1	LM
LOC107131843	-1.69236	0.090578	1	CH
ENSBTAG00000025908	1.6913	0.0907803	1	LM
FARP1	-1.69053	0.0909269	1	MB
ZCWPW1	-1.68882	0.0912543	1	MB
GGA2	-1.68613	0.0917714	1	MB
SP2	-1.68456	0.0920737	1	CH
PINK1	-1.68351	0.0922756	1	LM
CENPQ	1.6831	0.0923559	1	LM
ENSBTAG00000053664	-1.68285	0.0924034	1	MB
GSTA4	1.68171	0.0926246	1	HF
ENSBTAG00000048392	1.68164	0.0926384	1	CH
ILVBL	-1.68104	0.0927553	1	LM
LY6G6F	1.68095	0.0927733	1	HF
CCS	1.67837	0.0932745	1	CH
ZBTB48	1.67786	0.0933741	1	HF
ARPIN	1.67751	0.093443	1	MB
TMEM150B	-1.67675	0.0935922	1	MB
ENSBTAG00000052293	-1.67589	0.093759	1	CH
SLC16A3	-1.67262	0.0944018	1	CH
TRIM66	1.67123	0.0946757	1	HF
TTLL9	1.66872	0.0951736	1	CH
NETO2	-1.66823	0.0952693	1	CH
CORO2A	1.66713	0.0954876	1	CH
SDCCAG8	1.66658	0.0955987	1	HF
ENSBTAG00000020209	1.66648	0.095617	1	LM
TACC1	1.66565	0.0957822	1	MB
IHO1	1.6648	0.0959532	1	LM
LOC112446726	-1.66424	0.0960653	1	LM
LOC616254	1.66413	0.0960864	1	HF
ORC5	1.65988	0.0969379	1	MB
UBAP2	-1.65934	0.0970467	1	CH
C24H18orf21	1.65911	0.0970941	1	LM
ENSBTAG00000054236	-1.65812	0.0972933	1	MB
XPOT	1.65784	0.0973497	1	CH
ANK1	1.6576	0.0973991	1	LM
BFAR	-1.65737	0.0974441	1	CH
SUMF2	-1.65596	0.0977308	1	LM
ICA1	1.65557	0.0978097	1	CH
TFB1M	1.65548	0.0978273	1	CH
OXA1L	-1.65425	0.0980771	1	LM
ENSBTAG00000046819	-1.65409	0.0981095	1	LM
PIGR	1.65365	0.0981993	1	MB
ENSBTAG00000031359	-1.65229	0.0984753	1	LM
TPRN	1.65199	0.0985365	1	CH
UBE2N	-1.65125	0.0986868	1	LM
SIAE	-1.65016	0.0989098	1	MB
DDX1	1.65004	0.0989348	1	CH
LOC515736	-1.64899	0.099149	1	MB
LRRC51	1.64899	0.0991506	1	MB
CADM1	1.64801	0.0993505	1	MB
MICAL2	1.64791	0.0993709	1	CH
CCDC96	1.64725	0.0995064	1	HF
ITGA3	-1.64536	0.0998949	1	MB
ENSBTAG00000054323	-1.64493	0.0999839	1	HF
ENSBTAG00000054021	-1.64442	0.100089	1	LM
MAP2K2	-1.64325	0.100332	1	LM
IHO1	-1.64102	0.100794	1	CH
CEP162	-1.63869	0.101279	1	LM
TANGO6	-1.63657	0.101721	1	MB
PRKDC	-1.63587	0.101867	1	CH
ATP6V0A2	-1.63468	0.102117	1	CH
RPP14	-1.63458	0.102138	1	CH
MIR29B-2	-1.63429	0.102197	1	LM
RNF144B	-1.63215	0.102649	1	MB
DOK6	-1.63214	0.102649	1	LM
BSCL2	1.63125	0.102837	1	MB
SLTM	-1.63087	0.102917	1	LM
MYL12B	-1.63003	0.103096	1	MB
ENSBTAG00000050477	1.62967	0.103171	1	MB
SLC38A6	1.62749	0.103633	1	LM
WDR86	-1.62655	0.103834	1	CH
CRYBG2	1.62559	0.104036	1	CH
TFAP2C	-1.62495	0.104172	1	MB
HEATR9	1.62489	0.104185	1	MB
ENSBTAG00000052817	1.62485	0.104195	1	LM
BBS2	1.62415	0.104343	1	CH
MANSC1	1.62359	0.104464	1	CH
ENSBTAG00000011441	1.62329	0.104528	1	MB
ENSBTAG00000048794	-1.62203	0.104797	1	HF
CPLANE1	1.62136	0.10494	1	HF
NOP9	-1.6202	0.10519	1	HF
OSBPL11	-1.61966	0.105306	1	CH
GBP5	-1.61921	0.105402	1	LM
SVIL	1.61887	0.105476	1	HF
HTR1B	-1.61844	0.105567	1	LM
LOC112441469	-1.61716	0.105844	1	LM
FAM32A	1.61667	0.105948	1	MB
PARG	-1.61622	0.106047	1	HF
ENSBTAG00000011240	1.61594	0.106107	1	HF
ENSBTAG00000014421	-1.6156	0.10618	1	MB
NOA1A	-1.61495	0.106322	1	LM
TRMT10B	1.61483	0.106348	1	MB
MOB3B	1.61399	0.106529	1	LM
CPNE3	1.61072	0.10724	1	HF
NUP210L	1.61019	0.107356	1	CH
EIF2B2	1.60968	0.107469	1	HF
NOL12	-1.60701	0.108053	1	MB
MANBA	-1.60653	0.108157	1	LM
ZNF703	-1.60637	0.108193	1	LM
OAS1X	-1.60553	0.108378	1	LM
SSR1	-1.60291	0.108954	1	LM
PCDHGA2	-1.6016	0.109245	1	HF
LOC507756	1.60125	0.109322	1	LM
PEX3	1.60084	0.109412	1	HF
RUFY1	-1.60062	0.109462	1	LM
BOLA-NC1	-1.6005	0.109489	1	CH
CRYBG2	-1.59918	0.109781	1	LM
HTR1B	-1.59868	0.109892	1	HF
SLC38A6	1.59733	0.110191	1	MB
ENSBTAG00000048392	1.59639	0.110403	1	MB
TTC28	-1.59637	0.110406	1	LM
BMP4	-1.59625	0.110432	1	CH
CCS	1.59533	0.110639	1	HF
ENSBTAG00000053780	-1.59477	0.110763	1	HF
ZNF740	1.59331	0.111091	1	CH
CCDC170	-1.5933	0.111093	1	MB
MTPAP	-1.59109	0.111589	1	HF
ENSBTAG00000052439	-1.59051	0.11172	1	CH
NSMCE4A	1.58885	0.112093	1	HF
ECM1	1.58837	0.112203	1	LM
ENSBTAG00000050072	-1.58438	0.113108	1	HF
SLC1A1	1.58322	0.113371	1	LM
ENSBTAG00000049987	1.58253	0.113528	1	HF
PFAS	-1.58238	0.113563	1	LM
PROSER3	1.58187	0.113679	1	CH
NCBP1	-1.58141	0.113783	1	LM
LOC534578	-1.58078	0.113928	1	CH
ZNF311	1.58013	0.114077	1	LM
CASP6	-1.57949	0.114224	1	LM
ZNF311	1.57904	0.114326	1	HF
BOLA-NC1	-1.57808	0.114548	1	HF
RPP30	-1.57732	0.114721	1	MB
NDST1	1.57684	0.114832	1	HF
LOC100336941	-1.57629	0.114958	1	CH
RUNX1T1	1.57509	0.115235	1	LM
EMC4	-1.57496	0.115265	1	LM
SLC35E3	1.57486	0.115288	1	LM
LOC617565	1.57373	0.11555	1	HF
HTR1B	-1.57358	0.115584	1	MB
SGO2	-1.57332	0.115646	1	LM
C5H12orf4	-1.57184	0.115988	1	CH
MORN3	1.57158	0.116048	1	MB
ENSBTAG00000039413	1.57157	0.116051	1	MB
RASA3	1.57063	0.116268	1	MB
H2BC4	-1.57039	0.116325	1	MB
LOC783604	-1.56841	0.116786	1	MB
RNF39	-1.5667	0.117184	1	CH
HACE1	1.5641	0.117795	1	HF
MPST	-1.56247	0.118178	1	CH
RAET1G	1.56237	0.118201	1	LM
AMBRA1	1.56132	0.118448	1	HF
ARHGEF17	-1.5606	0.118619	1	CH
LOC100296211	-1.55963	0.118848	1	LM
ENSBTAG00000050041	-1.55912	0.118968	1	LM
PIGV	1.55788	0.119263	1	CH
ZBTB8B	1.55636	0.119623	1	CH
FAM216B	-1.55557	0.119811	1	CH
MRPL22	-1.55521	0.119896	1	HF
SIK3	1.55316	0.120384	1	HF
VWA5A	1.55285	0.120459	1	MB
LOC537017	-1.55244	0.120556	1	MB
LOC526163	-1.55097	0.120908	1	LM
GIMAP5	-1.55031	0.121066	1	MB
BRME1	1.5502	0.121093	1	MB
ENSBTAG00000005017	-1.54896	0.12139	1	CH
ENSBTAG00000054021	1.5485	0.121501	1	HF
GTF2E2	1.54636	0.122017	1	LM
OOSP2	-1.54625	0.122045	1	CH
ENSBTAG00000037634	-1.54478	0.122398	1	MB
DNAH9	1.54475	0.122407	1	LM
ENSBTAG00000045810	1.54475	0.122407	1	MB
KLHL8	-1.54473	0.122412	1	LM
ENSBTAG00000052880	1.54472	0.122413	1	HF
LOC524650	-1.54446	0.122478	1	CH
TIGD2	-1.54411	0.122562	1	LM
GPM6A	-1.54285	0.122867	1	MB
LOC782367	1.54282	0.122875	1	LM
KIF7	-1.5425	0.122951	1	CH
SCYL3	1.54114	0.123283	1	LM
BCCIP	1.53749	0.124173	1	CH
AARS2	-1.53727	0.124226	1	CH
SCRN3	1.53669	0.12437	1	MB
AKAP10	1.53645	0.124427	1	HF
ANK1	-1.5341	0.125005	1	CH
SLC46A1	1.53141	0.125668	1	MB
RNF135	1.53064	0.125858	1	HF
CLEC17A	1.52943	0.126159	1	HF
NT5M	-1.52864	0.126355	1	CH
FBXO40	1.52751	0.126635	1	HF
UBA5	1.52741	0.126658	1	LM
PEX11B	1.52423	0.127452	1	MB
SKIV2L	-1.52415	0.127471	1	CH
PFN2	1.521	0.128261	1	MB
RSPO1	-1.51964	0.1286	1	HF
ENSBTAG00000048340	-1.51854	0.128878	1	LM
SPA17	-1.51788	0.129044	1	HF
C5H12orf73	-1.51623	0.129462	1	HF
OSBPL6	-1.51611	0.129491	1	HF
ENSBTAG00000049178	1.51478	0.129828	1	MB
BBLN	-1.51314	0.130243	1	MB
LOC112442215	1.51253	0.1304	1	LM
FBXL19	1.5122	0.130483	1	CH
NT5DC3	1.51096	0.130798	1	MB
MYO1A	1.51084	0.130829	1	MB
AUTS2	1.51042	0.130935	1	LM
ENSBTAG00000052693	-1.51012	0.131013	1	LM
LOC112447523	1.50859	0.131404	1	CH
ARHGEF12	-1.50789	0.131582	1	LM
MED6	-1.50731	0.131731	1	HF
BIVM	-1.506	0.132068	1	HF
SLC1A1	1.50429	0.132506	1	HF
SLC35E3	1.50402	0.132576	1	MB
ENSBTAG00000048420	-1.50364	0.132673	1	HF
FAM171A1	1.5006	0.13346	1	HF
HADHB	-1.50031	0.133533	1	LM
AARS2	-1.49967	0.133701	1	HF
ENSBTAG00000052147	-1.49906	0.133858	1	MB
ENSBTAG00000046742	-1.49848	0.134009	1	HF
ZNF174	-1.49781	0.134182	1	MB
CHD1L	-1.49752	0.134259	1	CH
MDM1	-1.49488	0.134946	1	LM
OR2W1	1.49458	0.135025	1	MB
KCTD18	1.49425	0.135111	1	HF
APLF	1.49403	0.135167	1	HF
ENSBTAG00000053790	1.49333	0.135351	1	LM
LOC790312	1.49285	0.135475	1	MB
GALNTL5	-1.49238	0.1356	1	LM
ENSBTAG00000017227	1.49081	0.136012	1	LM
VWA3B	1.49052	0.136086	1	CH
DECR1	-1.4897	0.136304	1	HF
VWA5A	1.48865	0.136581	1	LM
PLEKHG7	-1.4866	0.13712	1	HF
MFSD2B	-1.4862	0.137227	1	MB
LOC100296102	-1.48567	0.137366	1	MB
ENSBTAG00000054088	-1.48486	0.137581	1	MB
PHYKPL	1.48461	0.137648	1	LM
LOC100301263	-1.48452	0.137672	1	MB
ENSBTAG00000053144	1.48451	0.137674	1	LM
MFSD2B	-1.48413	0.137774	1	LM
LOC100852061	1.48364	0.137905	1	HF
APOL3	1.48152	0.138469	1	CH
SETMAR	1.48138	0.138506	1	CH
RTN4RL1	-1.48078	0.138664	1	LM
CBR4	-1.48073	0.138678	1	HF
MORN3	1.47958	0.138984	1	CH
ENSBTAG00000054228	-1.47738	0.139575	1	HF
GLO1	-1.47682	0.139724	1	HF
QPCT	-1.47649	0.139812	1	MB
ZBTB24	-1.47632	0.139859	1	MB
ENSBTAG00000050532	-1.47485	0.140252	1	HF
NIBAN3	1.47471	0.140291	1	CH
FUT10	-1.47372	0.140556	1	MB
SSR1	-1.4731	0.140723	1	CH
HTR1B	-1.47294	0.140767	1	CH
UTP6	-1.47153	0.141148	1	CH
EEF1A1	-1.47018	0.141514	1	MB
PES1	1.46961	0.141667	1	MB
CEP162	1.46704	0.142365	1	HF
MDC1	1.46701	0.142372	1	HF
TULP3	1.46592	0.14267	1	MB
LOC107131224	1.46533	0.142832	1	LM
CD300LG	1.46446	0.143069	1	HF
UBE3B	1.46433	0.143104	1	LM
FER1L5	-1.46376	0.143258	1	CH
LOC107131224	-1.46183	0.143787	1	HF
MIR425	1.46144	0.143895	1	CH
TKFC	-1.46027	0.144217	1	CH
NPTN	1.45984	0.144333	1	LM
ENSBTAG00000052712	-1.45967	0.144382	1	LM
STAP1	1.45915	0.144523	1	CH
MTR	1.4561	0.145365	1	HF
SPAG4	1.45605	0.145379	1	LM
AGAP2	-1.45578	0.145453	1	MB
KCNK10	-1.45509	0.145645	1	LM
NIPA2	1.455	0.14567	1	HF
UNC119	1.45432	0.145857	1	HF
PTGDR2	-1.45105	0.146766	1	CH
ABCA13	1.45103	0.146771	1	CH
ASNS	-1.45058	0.146898	1	CH
LY9	-1.45054	0.146908	1	MB
ALAS1	1.44999	0.147061	1	CH
SP2	-1.44921	0.14728	1	LM
INTS14	1.449	0.147338	1	MB
ENSBTAG00000050477	-1.44635	0.148079	1	CH
LGALS12	-1.44614	0.148137	1	HF
ECHDC3	1.44519	0.148403	1	CH
MGC127055	1.44503	0.148449	1	MB
CEP83	-1.44478	0.148519	1	CH
DDX1	1.44411	0.148708	1	MB
DBNL	1.44359	0.148853	1	LM
LOC100852077	1.44341	0.148905	1	HF
TTC9C	1.44328	0.148941	1	CH
TENT5C	1.44304	0.149009	1	MB
ILVBL	1.44274	0.149094	1	CH
CLIP1	-1.4421	0.149275	1	CH
SYCP2	1.44011	0.149836	1	LM
MAP2K2	-1.43929	0.150069	1	MB
SLC14A1	1.43905	0.150136	1	LM
TLR3	1.43812	0.150399	1	HF
COL15A1	-1.43745	0.150591	1	CH
ENSBTAG00000048946	-1.43711	0.150686	1	LM
KCNJ2	-1.43704	0.150706	1	HF
ABCA9	-1.43698	0.150725	1	MB
MEGF9	-1.43216	0.152099	1	CH
TBC1D8	1.43162	0.152251	1	CH
LOC112448611	1.4305	0.152573	1	HF
PCTP	1.42988	0.15275	1	CH
CD300H	1.42831	0.153203	1	MB
MTERF2	-1.42815	0.153249	1	HF
LOC100297056	1.42646	0.153735	1	CH
AMFR	-1.42628	0.153788	1	HF
KCTD14	-1.42528	0.154077	1	CH
SPART	1.42383	0.154497	1	MB
ENSBTAG00000051811	1.42223	0.154961	1	LM
CLEC1A	-1.42208	0.155003	1	MB
ZC2HC1A	-1.42083	0.155368	1	CH
LOC404051	-1.42052	0.155457	1	HF
EMC4	1.41958	0.15573	1	HF
TMEM97	1.41952	0.155748	1	CH
FASTKD2	-1.41934	0.155799	1	HF
PLXNB1	1.41931	0.15581	1	HF
KLHL33	1.4182	0.156132	1	MB
SIRT2	-1.41698	0.156489	1	LM
CLEC2B	1.41679	0.156545	1	MB
GPN1	1.41665	0.156586	1	HF
LOC618664	1.4158	0.156833	1	CH
NFU1	1.41347	0.157517	1	CH
LOC112441473	-1.41319	0.157599	1	MB
INTS7	-1.41294	0.157672	1	HF
RNF141	-1.41192	0.157973	1	HF
NMUR2	1.41153	0.158089	1	HF
ARHGEF17	1.41136	0.158138	1	LM
LOC618256	-1.41085	0.158289	1	LM
ENSBTAG00000015899	-1.4099	0.158571	1	HF
ENSBTAG00000038891	1.40979	0.158603	1	CH
EIF2B4	1.40967	0.158637	1	MB
GIMAP5	1.40912	0.1588	1	CH
PPFIA2	1.40791	0.159157	1	HF
UBA5	1.40787	0.159171	1	HF
TTC9C	1.40766	0.159231	1	HF
LRRC42	-1.40742	0.159303	1	HF
CORO1C	1.40471	0.160107	1	LM
NAAA	-1.40349	0.160472	1	CH
SS18L2	1.40244	0.160784	1	HF
LOC112447833	-1.40197	0.160924	1	CH
MRPS15	1.4009	0.161243	1	CH
ENSBTAG00000021643	-1.39818	0.162058	1	MB
LOC615183	-1.39793	0.162135	1	CH
ZADH2	-1.39772	0.162196	1	MB
DENND10	1.39695	0.162429	1	LM
RO60	-1.3945	0.163166	1	HF
ENSBTAG00000039086	-1.39425	0.163241	1	CH
ENSBTAG00000031682	1.39374	0.163396	1	LM
DNAAF9	-1.39284	0.163669	1	HF
CRBN	-1.39249	0.163773	1	HF
DCTN2	1.38941	0.164708	1	MB
BRME1	1.38912	0.164796	1	LM
MIR29E	-1.38878	0.164901	1	MB
ENSBTAG00000053500	1.38784	0.165184	1	CH
MAP3K20	-1.38722	0.165373	1	CH
PANX1	-1.38506	0.166034	1	LM
ORC5	-1.38434	0.166254	1	LM
EXTL1	1.38418	0.166302	1	CH
SYT5	1.38392	0.166382	1	HF
HEATR9	1.38343	0.166534	1	LM
NIBAN3	-1.3808	0.167342	1	HF
APC2	-1.38047	0.167441	1	LM
WDR86	1.38001	0.167584	1	HF
ABCA5	1.3791	0.167863	1	LM
TTLL9	-1.37875	0.167973	1	HF
SYT5	1.37836	0.168093	1	LM
COQ6	-1.37825	0.168126	1	LM
CHGB	-1.37749	0.16836	1	LM
ENSBTAG00000054438	1.3773	0.168419	1	CH
LOC112448611	-1.37583	0.168875	1	CH
FADS6	-1.37526	0.169052	1	CH
ENSBTAG00000047621	-1.37512	0.169093	1	CH
IFT88	1.37486	0.169174	1	CH
ENSBTAG00000045886	-1.37474	0.169211	1	LM
ENSBTAG00000050318	-1.37373	0.169525	1	LM
LOC618664	1.37289	0.169786	1	MB
CHGA	1.37204	0.17005	1	MB
TAF4	1.37198	0.170069	1	LM
ANKRD23	1.37155	0.170204	1	CH
ENSBTAG00000049069	-1.37058	0.170506	1	HF
STAP1	-1.37011	0.170654	1	HF
ENSBTAG00000049218	-1.36979	0.170753	1	MB
ENSBTAG00000014421	-1.36969	0.170785	1	LM
FERMT3	-1.36854	0.171142	1	CH
SOD3	-1.36831	0.171215	1	MB
LOC786352	1.3675	0.171469	1	LM
LOC512672	1.36566	0.172045	1	MB
SLC37A3	-1.36526	0.172172	1	MB
PNPLA1	-1.36472	0.17234	1	HF
MTARC2	-1.36358	0.172699	1	HF
TMEM169	1.36342	0.17275	1	MB
ENSBTAG00000037634	-1.36285	0.17293	1	CH
FBLIM1	1.36195	0.173213	1	LM
LOC512672	1.36179	0.173264	1	LM
HMOX2	-1.36105	0.173497	1	CH
PROKR1	-1.35875	0.174225	1	HF
ENSBTAG00000053144	1.35849	0.174308	1	HF
SEC14L1	1.35805	0.174449	1	HF
EIF4ENIF1	-1.35712	0.174743	1	LM
CBY1	1.35698	0.174789	1	MB
RPUSD4	-1.35443	0.1756	1	MB
PTPRR	1.35441	0.175604	1	LM
ENSBTAG00000049987	1.35164	0.176491	1	CH
ENSBTAG00000050318	-1.35146	0.176547	1	HF
PIGP	-1.35073	0.176783	1	HF
NGLY1	1.34961	0.17714	1	LM
TSSC4	-1.34937	0.177218	1	CH
PINK1	1.349	0.177336	1	HF
KIF17	1.34896	0.177348	1	LM
XRCC2	1.34694	0.178	1	HF
GNA14	1.34626	0.17822	1	MB
COLGALT1	-1.34572	0.178393	1	LM
KIF13A	-1.34396	0.17896	1	CH
USE1	-1.34316	0.179221	1	CH
METTL7A	1.34224	0.179518	1	CH
ENSBTAG00000031913	-1.34197	0.179604	1	HF
FHOD1	-1.34194	0.179616	1	LM
SYCP3	1.3407	0.180018	1	CH
BAIAP2L1	-1.34069	0.180021	1	CH
ERCC6	1.34023	0.18017	1	CH
NDUFAF1	-1.33993	0.180267	1	LM
BPI	-1.33988	0.180286	1	HF
EXTL3	-1.33913	0.180528	1	CH
POLR2K	1.33832	0.180792	1	CH
LOC615989	1.33747	0.181069	1	CH
FBN1	1.33737	0.181101	1	HF
CTSO	-1.33727	0.181133	1	LM
NAIF1	1.33725	0.181141	1	CH
ENSBTAG00000052414	-1.33633	0.181442	1	HF
CYB5D2	1.33619	0.181487	1	HF
C18H19orf33	1.33612	0.181509	1	CH
LOC534967	-1.33576	0.181627	1	LM
ENSBTAG00000052693	-1.33559	0.181683	1	CH
ERCC5	1.33507	0.181854	1	HF
CIR1	1.33447	0.182049	1	MB
ENSBTAG00000017227	1.33401	0.1822	1	HF
LEAP2	-1.33377	0.18228	1	HF
NOP9	-1.33361	0.18233	1	LM
MORN4	-1.33274	0.182618	1	CH
ENSBTAG00000038613	1.33234	0.182748	1	CH
PROSER1	-1.33202	0.182852	1	CH
EXTL1	1.33116	0.183136	1	HF
UGGT2	1.33091	0.183219	1	HF
SRBD1	1.33079	0.183257	1	HF
MRPL32	-1.33042	0.18338	1	MB
KLRG1	1.33041	0.183384	1	LM
LY6G6F	1.33035	0.183402	1	LM
TMPRSS9	-1.32963	0.18364	1	LM
IZUMO2	1.32896	0.183862	1	LM
APMAP	-1.32877	0.183923	1	CH
LOC518495	1.32835	0.184061	1	CH
EGFL8	-1.32714	0.184464	1	HF
CHGA	1.32701	0.184504	1	LM
CELA1	1.3268	0.184575	1	CH
ENSBTAG00000045863	-1.32626	0.184752	1	LM
LOC104973826	1.32612	0.184801	1	HF
LTBP3	-1.32584	0.184894	1	HF
PDCD11	-1.32505	0.185153	1	LM
RILPL2	1.32442	0.185363	1	CH
FAM171A1	1.32389	0.185539	1	MB
PPFIA4	1.32314	0.185789	1	LM
SBF2	-1.32276	0.185915	1	MB
DNAJC3	1.32217	0.186112	1	HF
ITGAX	-1.32159	0.186303	1	LM
RABEPK	-1.32116	0.186448	1	CH
CNGA3	1.32054	0.186654	1	CH
LOC783604	-1.31999	0.18684	1	CH
RAD1	1.31939	0.187039	1	CH
RRP12	1.31935	0.187051	1	HF
POP1	1.31873	0.187261	1	HF
ELN	1.31725	0.187753	1	HF
RNF207	1.31713	0.187795	1	CH
LTBP3	1.31676	0.187918	1	CH
RDH8	1.31664	0.187959	1	MB
LGALS12	1.31638	0.188046	1	MB
CHPT1	1.31596	0.188188	1	LM
CADM1	1.3147	0.188609	1	CH
ENSBTAG00000055270	-1.31391	0.188878	1	LM
GALNT11	1.31347	0.189025	1	CH
TMEM51	1.31257	0.189327	1	HF
NRGN	1.31213	0.189477	1	LM
CALHM2	1.31118	0.189797	1	LM
INSYN1	-1.31077	0.189935	1	LM
SLC6A16	1.31019	0.190131	1	CH
FAIM2	-1.30973	0.190286	1	LM
IQCG	1.30958	0.19034	1	HF
RABEPK	-1.30935	0.190417	1	MB
CCDC152	-1.30846	0.190718	1	CH
CCDC38	1.30835	0.190755	1	MB
TFB1M	-1.308	0.190874	1	LM
ENOPH1	-1.3074	0.191077	1	HF
EIF4ENIF1	1.30708	0.191186	1	CH
PPP4R3B	-1.30705	0.191196	1	CH
ELN	-1.30694	0.191234	1	CH
GIMAP7	1.30605	0.191536	1	HF
LOC781726	1.30492	0.191922	1	CH
TFAP2C	-1.30383	0.19229	1	HF
LOC281376	1.30307	0.19255	1	CH
KCTD18	-1.30277	0.192654	1	LM
BRIX1	1.30273	0.192667	1	CH
ENSBTAG00000037634	1.30257	0.19272	1	HF
LOC534578	-1.30234	0.192801	1	HF
AK8	-1.30232	0.192806	1	HF
PIGS	1.30213	0.192874	1	LM
NXN	1.30171	0.193016	1	CH
BPIFB4	-1.30113	0.193213	1	CH
DYRK4	-1.30107	0.193233	1	LM
ECI1	-1.30086	0.193308	1	LM
CCDC3	1.30034	0.193485	1	MB
NDUFAF1	1.3	0.1936	1	CH
RAB42	-1.29982	0.193664	1	HF
DHX29	-1.29978	0.193676	1	CH
UBXN10	-1.29964	0.193723	1	CH
CD300LG	-1.29933	0.19383	1	CH
ENSBTAG00000052981	-1.29858	0.19409	1	LM
C18H19orf33	-1.29842	0.194142	1	HF
ENSBTAG00000053201	1.29822	0.194212	1	LM
TREM1	-1.29749	0.194464	1	CH
ALG14	-1.29678	0.194706	1	HF
SUPV3L1	-1.29639	0.194842	1	CH
CORO2A	-1.29629	0.194875	1	LM
ENSBTAG00000053358	1.29595	0.194993	1	MB
PEX26	1.2949	0.195356	1	MB
IZUMO2	-1.29452	0.195487	1	HF
ARL11	-1.29396	0.195679	1	HF
VAMP8	-1.29314	0.195964	1	HF
CHST10	1.29235	0.196234	1	CH
PCOLCE	-1.29182	0.196419	1	HF
ENSBTAG00000050156	1.29132	0.196593	1	HF
ENSBTAG00000029076	1.29088	0.196744	1	HF
DENND10	-1.29064	0.19683	1	CH
OR5B2	1.28761	0.197881	1	LM
LTBP3	-1.28746	0.197933	1	MB
ZBTB48	1.28604	0.19843	1	LM
ENSBTAG00000031115	1.28528	0.198695	1	CH
LOC112443902	-1.28485	0.198845	1	CH
DBNL	-1.28333	0.199375	1	HF
ENSBTAG00000053290	1.28332	0.19938	1	LM
SVIP	1.28255	0.199651	1	HF
COQ4	-1.28233	0.199726	1	CH
ZNF227	-1.27947	0.200731	1	HF
ENSBTAG00000051058	-1.27935	0.200772	1	MB
IMPACT	1.27758	0.201398	1	MB
FUT10	-1.27755	0.201407	1	CH
LOC100296537	-1.27715	0.201549	1	LM
CD46	1.277	0.201603	1	CH
LOC530929	1.27662	0.201736	1	HF
C1QL3	1.27463	0.202441	1	CH
ECI1	-1.27436	0.202536	1	HF
BAIAP2L1	-1.27403	0.202654	1	MB
KCTD18	1.2733	0.20291	1	CH
ABRACL	-1.27316	0.202961	1	MB
ELN	-1.27236	0.203245	1	LM
IVNS1ABP	-1.26954	0.20425	1	MB
ANKRD37	-1.26916	0.204386	1	LM
GALNT10	1.26878	0.204521	1	HF
AZI2	1.26798	0.204806	1	CH
SLC1A4	-1.26787	0.204843	1	LM
ASB8	-1.26777	0.204879	1	HF
NDUFA2	1.26701	0.205153	1	CH
SPTSSA	-1.26672	0.205254	1	LM
LOC617565	-1.26643	0.20536	1	CH
MSH3	-1.26587	0.205559	1	CH
ENSBTAG00000053237	-1.26586	0.205562	1	CH
CCL16	-1.26504	0.205857	1	HF
ERCC6	1.26493	0.205897	1	HF
SLC17A7	1.26488	0.205916	1	LM
ENSBTAG00000055016	1.26427	0.206132	1	LM
RNF135	1.26408	0.206201	1	LM
CENPQ	1.26402	0.206224	1	MB
EIF4ENIF1	-1.26379	0.206306	1	MB
RNF207	-1.26339	0.206449	1	HF
NLRP1	-1.26264	0.206719	1	CH
ZNF177	1.26224	0.206861	1	CH
ENSBTAG00000021643	-1.26161	0.207088	1	LM
ENSBTAG00000045507	1.2598	0.207741	1	HF
RPUSD4	-1.25916	0.207974	1	LM
GIMAP7	1.25836	0.208262	1	LM
TRIM41	1.25827	0.208294	1	LM
YBEY	1.25821	0.208316	1	LM
MSI1	1.25647	0.208946	1	LM
ENSBTAG00000032544	1.25604	0.209101	1	LM
GLDC	-1.25559	0.209266	1	CH
AMIGO2	-1.25558	0.20927	1	LM
SLC17A7	1.25521	0.209404	1	MB
TAF1B	-1.25477	0.209562	1	MB
CHCHD5	-1.2539	0.209878	1	HF
RRP12	1.2533	0.210096	1	MB
PIGS	1.2529	0.210242	1	MB
MAD1L1	1.25226	0.210477	1	CH
TULP3	-1.25214	0.210519	1	LM
LOC100296211	1.25172	0.210672	1	HF
ZDHHC13	-1.2514	0.21079	1	CH
UFM1	-1.25071	0.211041	1	MB
FLYWCH1	-1.24979	0.211378	1	MB
GPM6A	1.24912	0.211619	1	LM
COX7B2	-1.24874	0.211762	1	CH
UBE3B	-1.24779	0.212109	1	HF
ENSBTAG00000012087	-1.24771	0.212137	1	LM
ENSBTAG00000039524	-1.2473	0.212286	1	CH
ANKRD6	1.24714	0.212348	1	LM
PIGK	-1.24704	0.212383	1	MB
POLR1F	-1.24684	0.212456	1	CH
EMC1	1.24658	0.212552	1	HF
ZBTB24	-1.24562	0.212902	1	HF
PIGM	-1.24502	0.213123	1	CH
LYPD8	1.24502	0.213125	1	CH
PLXNB1	1.24481	0.2132	1	MB
ENSBTAG00000050476	-1.244	0.213499	1	CH
CACNG4	-1.24367	0.213621	1	HF
TRAP1	-1.24338	0.213726	1	LM
SARM1	-1.24264	0.214	1	HF
LTA4H	-1.24199	0.214241	1	HF
SLIRP	-1.24189	0.214279	1	LM
MRPL49	1.2416	0.214385	1	LM
SMIM15	-1.24148	0.214427	1	MB
EPB41L3	-1.24135	0.214478	1	LM
RNF214	-1.24128	0.214503	1	LM
PLA2G6	1.23946	0.215173	1	LM
LOC616254	-1.23937	0.215209	1	CH
ENSBTAG00000038544	-1.23887	0.215395	1	CH
CD200	1.23703	0.216076	1	HF
CCDC96	1.23627	0.21636	1	MB
AIG1	-1.23468	0.216951	1	MB
SLC30A1	1.23406	0.21718	1	HF
SFXN4	-1.23378	0.217286	1	HF
SLC6A15	-1.23334	0.217448	1	LM
LOC524650	1.23313	0.217529	1	LM
ELFN2	1.23098	0.218329	1	CH
ENSBTAG00000053259	1.23031	0.218583	1	CH
ENSBTAG00000053358	-1.2294	0.218923	1	HF
UNC50	-1.2289	0.219109	1	LM
SSTR2	-1.22611	0.220158	1	HF
ALKBH3	-1.22549	0.220391	1	MB
ZDHHC13	-1.22549	0.220391	1	MB
SACS	-1.22545	0.220407	1	CH
MYL12B	-1.22486	0.220627	1	HF
LOC112444493	-1.22451	0.220759	1	LM
GBP5	-1.22451	0.22076	1	CH
FBLIM1	1.2244	0.220802	1	CH
SPTSSA	1.22371	0.221061	1	MB
KCNK10	-1.22341	0.221173	1	CH
GTF2A1	1.22194	0.22173	1	HF
AARS2	-1.22185	0.221764	1	LM
RARB	-1.22149	0.2219	1	HF
NDUFA2	-1.2197	0.22258	1	HF
SDCCAG8	1.21928	0.222739	1	LM
LOC526163	-1.21887	0.222893	1	HF
KCTD18	1.21882	0.222914	1	MB
LOC112449111	1.21855	0.223017	1	MB
ENSBTAG00000052293	1.21791	0.223259	1	LM
ZNF277	1.21776	0.223316	1	HF
LRRC42	1.21741	0.223448	1	MB
BAG2	1.21544	0.224199	1	CH
PROKR1	-1.21542	0.224204	1	MB
GBP5	1.21511	0.224323	1	HF
AMFR	-1.21355	0.224921	1	CH
BBS7	1.21338	0.224985	1	CH
CCP110	1.21226	0.225414	1	HF
C18H19orf33	1.21203	0.225502	1	LM
SMIM11A	-1.21156	0.225681	1	CH
ENSBTAG00000052147	1.21058	0.226055	1	LM
SYT3	-1.21006	0.226254	1	MB
PALM2	-1.20993	0.226307	1	MB
ZC2HC1A	-1.20884	0.226726	1	MB
ENSBTAG00000048353	1.20802	0.227041	1	MB
ENSBTAG00000049178	1.20786	0.227103	1	HF
LOC510536	-1.20619	0.227744	1	CH
LOC786254	1.20609	0.227781	1	LM
ALAD	-1.20596	0.227832	1	MB
MGC137030	1.20566	0.227949	1	HF
ENSBTAG00000052174	1.20558	0.227981	1	HF
MED23	1.20555	0.22799	1	CH
LOC112447333	1.20503	0.228193	1	LM
KIF17	-1.20439	0.22844	1	CH
BBS7	1.20429	0.228476	1	MB
CCNL1	-1.20393	0.228616	1	MB
CDON	-1.20366	0.22872	1	CH
TTLL1	-1.20354	0.228768	1	MB
ENSBTAG00000048775	1.20259	0.229134	1	CH
TERC	-1.20255	0.229149	1	LM
TSPAN1	-1.20185	0.229421	1	CH
LOC617565	-1.19995	0.230158	1	MB
TRIM52	-1.19816	0.230856	1	LM
RNF24	1.19695	0.231326	1	CH
SS18L2	-1.19684	0.231368	1	LM
KLHL33	-1.19661	0.23146	1	CH
ADAMTS10	-1.19654	0.231486	1	MB
SMIM19	1.19563	0.23184	1	MB
CYP27A1	-1.1956	0.231853	1	CH
BCL10	-1.19466	0.23222	1	LM
FCSK	-1.19465	0.232225	1	HF
GABBR1	-1.19446	0.232298	1	MB
STON2	1.19375	0.232575	1	LM
LOC534967	1.19223	0.233171	1	CH
CYP27A1	-1.19213	0.233209	1	MB
CHMP6	-1.19164	0.233403	1	HF
ZNF518B	-1.18988	0.234093	1	LM
PKP2	1.18977	0.234136	1	HF
POLN	-1.18911	0.234395	1	LM
CACNA1B	1.18858	0.234605	1	LM
C1H3orf52	1.18824	0.234741	1	MB
VPS52	-1.18761	0.234986	1	LM
DNAH9	-1.18711	0.235185	1	HF
CCL16	1.18627	0.235516	1	CH
GLDC	-1.18581	0.235699	1	MB
SLC1A1	-1.18435	0.236275	1	CH
SYNJ2	-1.18432	0.236286	1	HF
PNLDC1	-1.18421	0.23633	1	HF
CTNNAL1	1.18396	0.23643	1	LM
KLRF2	-1.18378	0.2365	1	HF
CIR1	1.18365	0.236552	1	HF
ENSBTAG00000026068	1.18364	0.236555	1	MB
FANCI	1.18359	0.236575	1	CH
NLE1	-1.18227	0.237099	1	LM
TMEM86A	-1.18131	0.237478	1	CH
LOC781726	1.18087	0.237654	1	LM
PCTP	1.18076	0.237698	1	MB
PFN2	-1.17774	0.238901	1	LM
ZKSCAN2	1.17698	0.239202	1	LM
DBNDD2	-1.17693	0.239224	1	CH
TMPRSS3	-1.1764	0.239435	1	HF
LOC515418	1.17497	0.240008	1	MB
SDHC	1.17481	0.240071	1	CH
CSNK1A1	-1.17391	0.240433	1	CH
PATL1	-1.17228	0.241085	1	CH
KLHL8	1.17199	0.241203	1	CH
AKR1A1	1.17198	0.241206	1	CH
CINP	1.17181	0.241272	1	LM
MALSU1	1.17064	0.241742	1	CH
LOC786254	-1.17059	0.241762	1	HF
CADM1	-1.16995	0.242021	1	HF
OBI1	1.16909	0.242367	1	CH
LOC101906131	1.16782	0.242877	1	MB
CLCA4	1.16769	0.242932	1	LM
DUSP12	1.16724	0.243114	1	HF
ANKRD42	1.16625	0.243515	1	CH
TARP	-1.16611	0.243569	1	HF
ENSBTAG00000053177	1.16594	0.24364	1	LM
POLR1F	-1.16586	0.243672	1	MB
OR2W1	1.1654	0.243857	1	LM
ZBTB8B	1.16531	0.243893	1	LM
LMF2	-1.16314	0.244771	1	MB
ATG4C	1.16306	0.244804	1	LM
COLGALT1	1.16245	0.245051	1	CH
TLE4	1.15965	0.246192	1	HF
DECR1	-1.15954	0.246237	1	CH
PRMT9	-1.15811	0.246819	1	LM
ENSBTAG00000012087	-1.15633	0.247548	1	CH
CCDC18	1.15546	0.247901	1	MB
GSTO1	1.15388	0.248551	1	CH
NSA2	-1.15345	0.248725	1	CH
LOC100140873	-1.15307	0.248884	1	LM
ACSS3	1.15262	0.249067	1	LM
ENSBTAG00000054385	1.15185	0.249384	1	HF
FGFR1	1.15036	0.249996	1	MB
UBA5	1.1497	0.250267	1	MB
DNAH9	-1.14939	0.250395	1	CH
SBF2	-1.14917	0.250486	1	CH
BAG2	1.14874	0.250662	1	HF
PCTP	1.14816	0.250904	1	LM
NKAPL	-1.14789	0.251013	1	CH
TTC9C	-1.14779	0.251055	1	LM
ZWILCH	1.14703	0.251371	1	HF
UNC119	1.14677	0.251477	1	LM
LY96	-1.14641	0.251628	1	CH
RIC3	1.14627	0.251685	1	MB
KIF13A	-1.14605	0.251776	1	LM
LOC107131749	1.14545	0.252024	1	LM
FBF1	-1.14495	0.252232	1	CH
SELENOM	1.14416	0.252558	1	HF
HACE1	1.14389	0.252668	1	MB
EXTL3	-1.14329	0.25292	1	HF
LOC512863	1.14177	0.253551	1	CH
DUS4L	-1.1416	0.253622	1	HF
KIF27	-1.14064	0.254021	1	LM
TMPRSS9	1.13964	0.254435	1	CH
LOC786352	1.13962	0.254444	1	MB
LYST	1.13954	0.254477	1	MB
ENSBTAG00000045886	1.13935	0.254555	1	CH
NXN	1.13828	0.255005	1	LM
IMPACT	1.1374	0.25537	1	LM
FIS1	1.1364	0.255791	1	HF
ENSBTAG00000046819	-1.13633	0.255819	1	CH
MSI1	1.13548	0.256172	1	MB
COX7C	-1.13487	0.256428	1	HF
PIWIL2	-1.13479	0.256463	1	HF
NT5M	1.13457	0.256554	1	LM
LY9	1.13356	0.256979	1	LM
WDR86	1.13295	0.257236	1	LM
ENSBTAG00000048602	-1.13271	0.257335	1	LM
SCNN1D	1.13156	0.257819	1	LM
TRIM59	1.13112	0.258004	1	MB
ZUP1	1.13093	0.258086	1	MB
CD1B5	1.13036	0.258323	1	CH
ERH	1.13028	0.25836	1	CH
UBAP2	-1.13026	0.258367	1	HF
PFAS	1.12981	0.258556	1	MB
KLHL36	-1.12943	0.258717	1	CH
PPIF	-1.12747	0.259545	1	LM
NMRAL1	-1.12688	0.259795	1	MB
GPT2	1.1266	0.25991	1	LM
DBT	1.1261	0.260125	1	MB
IFI47	1.12602	0.260159	1	CH
PODXL	1.12384	0.26108	1	HF
ABRACL	-1.12361	0.261177	1	CH
LRRC73	-1.12309	0.261399	1	LM
FAM163A	1.12309	0.261399	1	LM
FLVCR2	-1.12187	0.261919	1	CH
UXS1	1.121	0.262289	1	MB
RAET1G	1.11995	0.262733	1	MB
OAS1X	1.11906	0.263113	1	CH
TMEM235	-1.11883	0.263213	1	HF
ENSBTAG00000033680	-1.11855	0.263334	1	CH
ENSBTAG00000054738	-1.11838	0.263404	1	LM
C11H2orf68	-1.11756	0.263753	1	HF
RSPO1	-1.11703	0.26398	1	MB
GTPBP4	1.11677	0.264092	1	HF
MAP3K8	1.11664	0.264149	1	LM
AZI2	-1.1165	0.26421	1	LM
ENSBTAG00000051047	1.11617	0.264347	1	CH
IPO13	1.11569	0.264556	1	CH
THOC7	-1.11481	0.264933	1	CH
NLRP1	1.11434	0.265133	1	MB
PIGP	-1.11347	0.265508	1	LM
PLSCR2	1.11328	0.265589	1	LM
NUFIP1	1.11289	0.265754	1	HF
TREM2	-1.11288	0.265761	1	HF
PFN2	1.11201	0.266133	1	HF
EMC1	1.11183	0.266211	1	LM
ARHGAP32	-1.11053	0.266769	1	CH
ATP6AP1L	-1.10929	0.267304	1	HF
TRIM45	1.10924	0.267326	1	MB
ECHDC1	-1.10831	0.267727	1	LM
DUSP12	1.10825	0.267753	1	MB
POLR2K	1.10726	0.268182	1	HF
MCM10	1.10697	0.268308	1	CH
ERCC5	1.10541	0.26898	1	CH
ATP6V0A2	-1.10529	0.269034	1	MB
SLC6A15	-1.10504	0.269142	1	MB
PCOLCE	-1.10504	0.269144	1	CH
ZC2HC1A	-1.10474	0.269273	1	HF
CTH	1.10424	0.269489	1	HF
AK8	-1.10418	0.269516	1	LM
HLF	1.10087	0.270951	1	HF
LOC104968634	-1.10067	0.27104	1	LM
CIAO3	-1.10054	0.271098	1	LM
MICAL3	1.09992	0.271369	1	CH
SCYL3	-1.0998	0.271421	1	HF
PEPD	-1.09943	0.271582	1	CH
PIGP	1.09937	0.271607	1	MB
GEN1	-1.09921	0.271676	1	MB
LOC788334	1.09918	0.27169	1	HF
LOC112447523	-1.09914	0.271706	1	HF
KIF13A	1.09901	0.271763	1	MB
ZBTB24	-1.09885	0.271834	1	CH
KLHL21	1.09869	0.271904	1	LM
PRSS1	1.09867	0.271911	1	HF
MAPRE2	-1.09818	0.272128	1	LM
OOSP2	-1.09729	0.272516	1	HF
ENSBTAG00000054323	1.09715	0.272577	1	MB
RASA3	1.09712	0.272591	1	LM
LOC534967	-1.09634	0.272929	1	MB
GSTT1	1.0961	0.273036	1	CH
TTC9C	1.09597	0.27309	1	MB
GLDC	-1.09588	0.27313	1	LM
ENSBTAG00000053177	1.09514	0.273454	1	CH
PNLDC1	-1.09493	0.273548	1	MB
UBE2N	1.09491	0.273558	1	CH
ENSBTAG00000037421	1.09466	0.273665	1	LM
PEMT	-1.09451	0.273732	1	CH
TMX4	1.09423	0.273852	1	CH
ENSBTAG00000051655	1.09401	0.273951	1	CH
ENSBTAG00000039524	-1.09341	0.274214	1	HF
ENSBTAG00000037421	-1.09285	0.274458	1	CH
COX7C	-1.09241	0.274655	1	CH
ENSBTAG00000052583	1.09181	0.274918	1	LM
ABCC6	-1.09059	0.275454	1	CH
FOCAD	1.09026	0.275601	1	LM
ENSBTAG00000054041	1.09008	0.27568	1	CH
HACL1	1.08905	0.276131	1	HF
LOC112442215	-1.08886	0.276216	1	HF
ENSBTAG00000025908	1.08883	0.276227	1	CH
NECAP2	1.08883	0.27623	1	LM
TDP1	1.08879	0.276248	1	MB
SMPDL3B	1.0886	0.276332	1	CH
TMEM232	-1.08843	0.276404	1	CH
IFI44L	-1.08819	0.276513	1	MB
RFTN2	1.08758	0.276778	1	CH
DPP4	-1.08641	0.277299	1	MB
DIS3L	-1.086	0.277479	1	LM
ZNF414	-1.08291	0.278848	1	CH
SCN3A	1.0826	0.278985	1	HF
LRG1	-1.08226	0.279136	1	LM
GGA2	-1.08224	0.279148	1	HF
UFM1	-1.07985	0.280209	1	HF
ZBTB48	1.07952	0.280355	1	CH
ENSBTAG00000052301	1.07926	0.28047	1	LM
ARSB	-1.07839	0.28086	1	MB
CPLANE1	-1.07798	0.281043	1	CH
MICAL2	-1.07709	0.281442	1	HF
HOMER2	-1.07702	0.281471	1	CH
BOLA-DQA5	1.07575	0.282037	1	MB
PTER	1.07463	0.282541	1	LM
NSMCE4A	1.0745	0.282597	1	CH
PLA2G6	1.07436	0.282663	1	MB
CD38	1.07417	0.282748	1	MB
THUMPD2	1.07355	0.283026	1	HF
HSD17B3	-1.07352	0.283039	1	CH
PEX3	1.07303	0.283256	1	LM
ZNF311	1.07176	0.283828	1	MB
LOC512464	-1.07154	0.283929	1	LM
SMIM15	1.07127	0.284049	1	LM
ASB5	-1.07078	0.284267	1	LM
MMAA	1.0706	0.284349	1	HF
OGFOD1	-1.06991	0.284662	1	CH
PLEKHG7	1.06988	0.284674	1	LM
TAB1	1.06952	0.284837	1	LM
CPA5	1.06936	0.284907	1	LM
MPP7	1.06907	0.28504	1	HF
ENSBTAG00000051950	1.06884	0.285142	1	MB
ENSBTAG00000005609	-1.06878	0.285168	1	CH
CHCHD5	-1.0682	0.285431	1	MB
ALPK3	1.0682	0.285431	1	HF
EMC1	1.06744	0.285775	1	CH
DHCR24	1.06742	0.285782	1	LM
MFSD2B	1.06739	0.285794	1	HF
KASH5	-1.06696	0.28599	1	HF
UROS	1.06667	0.286123	1	LM
OXA1L	-1.06599	0.28643	1	CH
TMEM114	1.06567	0.286573	1	CH
HMOX2	1.06544	0.286677	1	HF
TUBD1	1.06407	0.287297	1	CH
ENSBTAG00000020028	-1.064	0.287327	1	LM
LOC507756	-1.06351	0.287552	1	CH
KLRG1	-1.06324	0.287674	1	MB
LOC616948	-1.06279	0.287879	1	CH
LOC506989	-1.06226	0.288116	1	CH
ENSBTAG00000054930	-1.06174	0.288352	1	CH
FBXO24	-1.0615	0.288461	1	CH
ENSBTAG00000051950	-1.06139	0.288514	1	HF
NANOS1	1.06113	0.288629	1	HF
ENSBTAG00000052301	-1.06098	0.288698	1	HF
SLC37A1	-1.06077	0.288797	1	CH
ENSBTAG00000054738	-1.06066	0.288846	1	MB
AP1AR	-1.06041	0.288958	1	LM
CCDC3	1.05959	0.289331	1	LM
VWA3B	1.05946	0.289389	1	LM
SELENOM	1.05924	0.289491	1	MB
OGFRL1	-1.05888	0.289656	1	MB
MICU2	1.05807	0.290021	1	MB
ENSBTAG00000049004	1.05767	0.290207	1	LM
ENSBTAG00000050532	1.05664	0.290676	1	MB
ENSBTAG00000054268	-1.0551	0.29138	1	CH
KPNA7	-1.0551	0.291381	1	HF
ENSBTAG00000050062	-1.05326	0.292221	1	HF
ANKRD37	-1.05309	0.292299	1	CH
ENSBTAG00000038544	-1.05293	0.292371	1	MB
UGCG	-1.05243	0.292603	1	LM
LDAF1	1.05231	0.292658	1	CH
SLC35E3	1.05215	0.292732	1	CH
ENSBTAG00000052551	-1.05155	0.293006	1	CH
SUPV3L1	1.05122	0.293156	1	HF
ANK1	1.05107	0.293224	1	MB
SKIL	-1.05084	0.293331	1	HF
ZNF205	-1.05078	0.293361	1	LM
CDON	-1.05016	0.293647	1	HF
CENPQ	-1.04967	0.29387	1	CH
ENSBTAG00000053500	1.04945	0.293973	1	MB
ITGAX	1.04935	0.294017	1	HF
SYNDIG1L	-1.04851	0.294404	1	CH
ENSBTAG00000021643	-1.04823	0.294531	1	CH
GIMAP4	1.04799	0.294644	1	MB
ENSBTAG00000011441	1.04764	0.294804	1	CH
DCTN2	1.04738	0.294926	1	LM
GRIN3A	1.04706	0.29507	1	HF
LOC100848815	1.04705	0.295077	1	HF
ENTPD4	1.04705	0.295079	1	CH
TDRD9	1.04656	0.295301	1	CH
ENSBTAG00000045863	-1.04648	0.295341	1	MB
ENSBTAG00000054130	-1.04632	0.295414	1	LM
UGT8	-1.04457	0.296222	1	CH
CBY1	-1.04416	0.296409	1	LM
C3H1orf52	1.0436	0.29667	1	MB
ENSBTAG00000049888	-1.04014	0.298274	1	HF
TLR4	1.03996	0.298361	1	MB
ENSBTAG00000048386	1.03921	0.298709	1	LM
INTS14	1.0388	0.298899	1	CH
KCNIP2	-1.03867	0.298958	1	LM
SPACA7	-1.03844	0.299065	1	CH
TRIM38	1.0378	0.299365	1	CH
OR5B2	1.03746	0.29952	1	HF
INTS7	1.03733	0.29958	1	CH
FRZB	1.03712	0.299678	1	LM
DNAJC28	1.03669	0.299881	1	CH
ENSBTAG00000052712	1.03629	0.300067	1	HF
PYCARD	1.03572	0.300331	1	CH
TMEM176B	-1.03564	0.300371	1	MB
KCNA6	-1.03491	0.300711	1	CH
MRPS15	1.03469	0.300815	1	LM
SLC23A3	1.0337	0.301278	1	LM
TMEM248	1.03235	0.301908	1	LM
ARPIN	1.03117	0.302463	1	HF
SMG6	-1.02945	0.30327	1	MB
NUFIP1	-1.0293	0.303339	1	LM
RASA3	-1.02881	0.303571	1	CH
IQCG	-1.02875	0.303596	1	MB
LOC618256	1.02784	0.304025	1	CH
C10H14orf93	-1.02721	0.30432	1	CH
NCBP1	-1.02708	0.304381	1	MB
LOC618367	1.02677	0.304528	1	HF
EAPP	1.02502	0.305353	1	MB
TBC1D17	-1.02394	0.305861	1	LM
FH	1.0235	0.30607	1	MB
UBA5	-1.02174	0.306902	1	CH
ADGRA3	-1.02089	0.307305	1	CH
ENSBTAG00000048946	-1.02007	0.307697	1	MB
GPSM2	1.01997	0.307744	1	LM
LOC518495	1.01903	0.308188	1	HF
ENTPD8	1.01886	0.30827	1	MB
PDE5A	1.0188	0.308297	1	HF
RFT1	1.01813	0.308617	1	CH
LOC101903126	-1.01783	0.308761	1	MB
HEXB	-1.01676	0.309269	1	LM
RAB42	-1.0163	0.309488	1	LM
ENSBTAG00000039524	-1.0159	0.309678	1	MB
CD1A	1.01565	0.309795	1	LM
PRKCI	1.01551	0.309862	1	MB
WDR73	1.01521	0.310004	1	HF
ENSBTAG00000024272	-1.01476	0.310222	1	LM
ZC3H8	1.01441	0.310389	1	HF
ZNF268	-1.01413	0.310519	1	CH
APOL3	1.01412	0.310524	1	LM
CRBN	1.0133	0.310919	1	LM
LOC404051	1.0132	0.310965	1	MB
THRB	1.01307	0.311028	1	CH
UBE3B	1.01246	0.311319	1	MB
ENSBTAG00000020028	-1.01143	0.31181	1	HF
POLQ	-1.00966	0.312656	1	CH
IQCG	1.00953	0.31272	1	LM
ADGRA3	1.00924	0.312859	1	HF
GALNTL5	1.009	0.312973	1	MB
FAM114A2	-1.00874	0.313098	1	CH
ENSBTAG00000048669	1.00808	0.313415	1	LM
TDP1	1.00744	0.313724	1	LM
ASPH	1.00685	0.314007	1	LM
NOPCHAP1	-1.00677	0.314047	1	LM
CKAP4	1.00649	0.31418	1	HF
TGFB2	-1.00624	0.314299	1	HF
PALM2	1.00593	0.314448	1	CH
DUS4L	-1.00565	0.314583	1	MB
ENSBTAG00000049343	-1.00549	0.314659	1	HF
RESTB	1.00516	0.314822	1	MB
JAM3	-1.00462	0.315079	1	CH
VRK3	-1.0046	0.31509	1	HF
SETMAR	1.00357	0.315588	1	MB
ATP2C2	1.00205	0.316321	1	CH
TMEM235	-1.00125	0.316707	1	LM
YBEY	1.00085	0.316897	1	CH
TFDP2	-1.00004	0.317293	1	LM
FBXO24	-0.999553	0.317527	1	HF
SYNDIG1L	-0.99938	0.317611	1	MB
DNAH9	-0.998174	0.318195	1	MB
LOC100296537	-0.997939	0.318309	1	MB
MTARC2	-0.996964	0.318782	1	LM
GUCY1B1	-0.99684	0.318842	1	LM
ANKRD23	-0.996705	0.318908	1	LM
MRNIP	-0.995314	0.319584	1	MB
RDH8	0.995193	0.319642	1	HF
ENSBTAG00000005667	0.995118	0.319679	1	HF
MMADHC	0.994401	0.320028	1	HF
TMEM176B	-0.99308	0.320671	1	HF
RSPH10B	0.991896	0.321248	1	HF
CFAP91	-0.990812	0.321777	1	LM
RUFY1	-0.990196	0.322078	1	HF
LRG1	-0.989961	0.322193	1	CH
AKR1E2	-0.989893	0.322227	1	HF
LOC100848815	-0.989611	0.322364	1	CH
ENSBTAG00000048340	0.989055	0.322636	1	CH
CAPN14	-0.988043	0.323131	1	LM
BLA-DQB	0.98772	0.32329	1	CH
SLC14A1	0.987711	0.323294	1	CH
ASB8	-0.987505	0.323395	1	CH
LOC530929	0.987407	0.323443	1	LM
CASP6	-0.986563	0.323857	1	CH
MTPAP	0.986435	0.32392	1	LM
BMP4	-0.985323	0.324465	1	LM
BOLA-DQA2	0.984427	0.324906	1	LM
CCDC107	0.983883	0.325173	1	MB
NAPB	-0.983636	0.325294	1	CH
ENSBTAG00000045886	-0.982969	0.325623	1	HF
CTC1	0.981799	0.326199	1	MB
ENSBTAG00000031913	-0.981605	0.326294	1	MB
BSCL2	0.981243	0.326473	1	CH
CALHM2	0.980719	0.326731	1	HF
MAGEF1	-0.980454	0.326862	1	LM
RPP14	0.980274	0.326951	1	HF
TTC3	-0.979629	0.327269	1	HF
PDE5A	0.979329	0.327417	1	CH
GLO1	0.979013	0.327574	1	LM
CD46	-0.978973	0.327593	1	HF
IQCK	0.978955	0.327602	1	MB
PTGR1	0.978878	0.32764	1	MB
SNX8	0.978033	0.328058	1	CH
SMIM19	0.978006	0.328071	1	CH
ENSBTAG00000054588	-0.977993	0.328078	1	CH
ZNF311	0.976533	0.3288	1	CH
ENSBTAG00000038544	-0.975716	0.329205	1	LM
SLC25A11	0.975609	0.329258	1	CH
HPSE	0.975231	0.329446	1	LM
HMOX2	-0.974715	0.329702	1	LM
CAPN5	0.974264	0.329925	1	HF
TLR3	-0.973668	0.330221	1	LM
NDST1	-0.972704	0.330701	1	LM
ENSBTAG00000050072	0.97263	0.330737	1	CH
FAIM2	0.972305	0.330899	1	CH
RAB21	-0.97209	0.331006	1	LM
TACC1	-0.97176	0.33117	1	CH
[truncated: 3,769 more rows]
